# Supplementary material for: Evaluation of 3D ultrasound for image guidance
Source: PLoS One. 2020 Mar 26;15(3):e0229441. doi: 10.1371/journal.pone.0229441 (PMC7098612; doi:10.1371/journal.pone.0229441)
Supplement: S1 Data — (ZIP) [file pone.0229441.s001.zip › Data_PLOS_ONE - light/1_Calibratation error analyisis/Calibration - 3D wobbler/Handeye/GENERAL REGISTRATION 2.0/calib_toolbox_addon-master/alltogether.m]

clear all
close all
clc


PR1=[0.998057  0.0297999  -0.0547146  -83.6451;
0.0335471  -0.99706  0.0688961  125.76;
-0.0525007  -0.0705978  -0.996122  -7.10509;
0  0  0  1
];
% 
PR2=[ 0.915574  0.0832865  0.393431  -53.5867;
0.06103  -0.995764  0.0687701  126.051;
0.397492  -0.0389529  -0.916778  1.71479;
0  0  0  1
];
% 
PR3=[0.944119  -0.0134843  -0.32933  -90.0247;
0.0130065  -0.99686  0.0781028  125.738;
-0.329349  -0.0780218  -0.940979  -20.6305;
0  0  0  1];

PR4=[0.998812  -0.00663802  -0.0482761  -80.4644;
-0.0168627  -0.976556  -0.214603  103.665;
-0.0457198  0.215162  -0.975507  -53.7945;
 0  0  0  1];

% PR5=[0.999589  0.0230574  -0.017055  -82.0625;
% 0.01778  -0.964821  -0.262305  103.158;
% -0.0225031  0.261894  -0.964834  -63.1371;
% 0  0  0  1] ;

PR6=[ 0.949997  -0.311778  0.017321  -24.0034;
-0.312241  -0.947883  0.0634357  105.092;
-0.00335959  -0.0656721  -0.997836  -19.7965;
0  0  0  1];

PR7=[0.823284  -0.337355  -0.456503  -66.6611;
-0.340909  -0.936892  0.0775464  104.366;
-0.453855  0.0917836  -0.886336  -45.0476;
0  0  0  1
] ;

PR8=[ 0.820598  -0.204184  0.533787  -2.74775
-0.280939  -0.957478  0.0656368  107.503
0.497687  -0.203823  -0.843068  25.5053
0  0  0  1
];

PR9=[0.92123  0.110304  0.373052  -52.0853
-0.00608142  -0.954758  0.297322  137.777
0.38897  -0.27617  -0.878881  33.9871
0  0  0  1];

PR10=[ 0.842458  0.0446902  -0.536905  -135.617
-0.0291826  -0.991305  -0.128303  106.904
-0.537971  0.123759  -0.833829  -55.6956
0  0  0  1];

PR11=[  0.827025  -0.366874  -0.425949  -57.4493
-0.347515  -0.929223  0.125613  108.038
-0.441886  0.0441387  -0.895985  -45.5999
0  0  0  1];

PR12=[  0.900576  -0.250339  0.355378  -15.8091
-0.307772  -0.944537  0.114573  111.032
0.306985  -0.212557  -0.927674  13.0176
0  0  0  1];

PR13=[ 0.845689  0.306597  0.436816  -77.8571
0.325137  -0.945061  0.0338544  129.001
0.423198  0.113395  -0.898913  -25.0072
0  0  0  1];

PR14=[0.902457  0.245751  -0.353805  -132.901
0.277718  -0.959755  0.0417392  130.793
-0.329309  -0.135926  -0.934387  -13.6864
0  0  0  1];

PR15=[ 0.796806  -0.191403  -0.573118  -94.8605;
0.00141186  -0.94791  0.318535  149.303;
-0.604233  -0.25462  -0.755031  15.8699;
0  0  0  1];

% 1 to 9 maybe problem
xPR1=[0.997713 0.0258471 -0.0624618 -82.6272 ;
0.0263897 -0.999621 0.00787712 127.744 ;
-0.0622345 -0.00950743 -0.998016 -28.9438 ;
0 0 0 1 
];
% 
xPR2=[0.924739  0.049703  0.377344  -50.6713;
0.0483377  -0.998745  0.0130938  129.47;
0.377521  0.00613159  -0.925981  -8.33599;
0  0  0  1 
];
% 
xPR3=[0.867431 -0.0174923 -0.497251 -108.021; 
-0.00950045 -0.999782 0.0185974 128.83 ;
-0.497468 -0.0114078 -0.867408 -24.857 ;
0 0 0 1 
];

xPR4=[0.94039 0.331114 -0.0776581 -138.471 ;
0.33029 -0.943584 -0.0236012 127.49 ;
-0.0810917 -0.00345536 -0.996701 -25.6103 ;
0 0 0 1 ];

xPR5=[0.999589  0.0230574  -0.017055  -82.0625;
0.01778  -0.964821  -0.262305  103.158;
-0.0225031  0.261894  -0.964834  -63.1371;
0  0  0  1] ;

xPR6=[ 0.998706  0.0070956  -0.0503673  -90.9329;
0.0226108  -0.948937  0.314653  145.796;
-0.0455628  -0.315384  -0.94787  21.8952;
0  0  0  1 
];

xPR7=[0.95511  -0.292278  0.0483593  -20.8557;
-0.294151  -0.955022  0.0375364  114.834;
0.0352131  -0.0500764  -0.998124  -24.4967;
0  0  0  1 
] ;

xPR8=[0.856952  -0.317494  -0.405993  -64.2278;
-0.328773  -0.943393  0.0437917  113.527;
-0.396914  0.0959519  -0.912826  -48.2418;
0  0  0  1
];

% PR9=[ 0.756102  -0.175549  0.63047  -0.286252;
% -0.265787  -0.962698  0.0506948  119.076;
% 0.598053  -0.205901  -0.774557  42.9073;
% 0  0  0  1];


xPR10=[0.75282  0.0928552  -0.651644  -152.32;
-0.0622335  -0.975524  -0.210902  107.163;
-0.655278  0.199325  -0.728615  -51.8883;
0  0  0  1];

xPR11=[0.962469  -0.0610146  0.264444  -40.7962;
0.000772696  -0.97378  -0.22749  106.748;
0.271391  0.219157  -0.937186  -47.8209;
0  0  0  1];

xPR12=[0.88009 0.235333 0.412384 -78.7397 ;
0.0898186 -0.935364 0.342093 152.693 ;
0.466235 -0.264033 -0.844341 38.4918 ;
0 0 0 1 ];

xPR13=[0.802892  -0.112102  0.58549  -11.0266;
-0.209549  -0.972552  0.101147  120.15;
0.55808  -0.203899  -0.804345  29.6733;
0  0  0  1 ];

xPR14=[0.776005 0.289948 0.56013 -83.0538 ;
0.350482 -0.936569 -0.000748867 134.442 ;
0.524384 0.196897 -0.828404 -31.3038 ;
0 0 0 1 ];


R(:,:,1) = PR2\PR1;
R(:,:,2) = PR3\PR1;
R(:,:,3) = PR4\PR1;
% R(:,:,4) = PR5\PR1;
R(:,:,4) = PR6\PR1;
R(:,:,5) = PR7\PR1;
R(:,:,6) = PR8\PR1;
R(:,:,7) = PR9\PR1;
R(:,:,8) = PR10\PR1;
R(:,:,9) = PR11\PR1;
R(:,:,10) = PR12\PR1;
R(:,:,11) = PR13\PR1;
R(:,:,12) = PR14\PR1;
R(:,:,13) = PR15\PR1;
R(:,:,14) = xPR2\xPR1;
R(:,:,15) = xPR3\xPR1;
R(:,:,16) = xPR4\xPR1;
R(:,:,17) = xPR5\xPR1;
R(:,:,18) = xPR6\xPR1;
R(:,:,19) = xPR7\xPR1;
R(:,:,20) = xPR8\xPR1;
% R(:,:,8) = PR9\PR1;
R(:,:,21) = xPR10\xPR1;
R(:,:,22) = xPR11\xPR1;
R(:,:,23) = xPR12\xPR1;
R(:,:,24) = xPR13\xPR1;
R(:,:,25) = xPR14\xPR1;

% 
% 
% 
% 
% 
% 1 to 2
us(:,:,1)=[0.895892  -0.00949444  0.44417  -39.515
0.0134697  0.999892  -0.005795  1.40518
-0.444068  0.0111745  0.895924  -28.5093
 0  0  0  1];
% 1 to 3
us(:,:,2)= [0.958378  0.0130086  -0.285207  5.74691
-0.0123817  0.999915  0.00400102  -0.66648
0.285235  -0.00030314  0.958458  9.86796
0  0  0  1];
% 1 to 4
us(:,:,3)=[0.960704  -0.277558  -0.00300425  -18.305
0.277476  0.960019  0.0370342  10.3222
-0.00739499  -0.0364125  0.999309  0.887848
0  0  0  1];
% % 1 to 5
% us(:,:,4)=[ 0.962647  -0.267238  0.0435232  -12.666;
% 0.266778  0.963623  0.016151  15.887;
% -0.0462561  -0.00393671  0.998922  0.363838;
% 0  0  0  1];
% 1 to 6
us(:,:,4)= [0.999646  -0.00849293  0.0252084  -15.0555
-0.000498371  0.941516  0.336968  -19.5654
-0.026596  -0.336861  0.941179  -18.0787
0  0  0  1];
% 1 to 7
us(:,:,5)=[  0.889628  0.00795455  -0.456617  7.08024
0.148656  0.940351  0.306008  -7.05498
0.431815  -0.340112  0.83538  20.9774
0  0  0  1];
% 1 to 8
us(:,:,6)=[ 0.839875  -0.021937  0.542336  -57.785
-0.1591  0.945344  0.284625  -25.5269
-0.518938  -0.325335  0.790481  -37.306
0  0  0  1];
% 1 to 9
us(:,:,7)=[ 0.876884  0.21743  0.428718  -38.8556
-0.221483  0.974297  -0.0411144  -13.6415
-0.426638  -0.058901  0.902503  -34.8735
0  0  0  1];
% 1 to 10
us(:,:,8)=[ 0.850975  -0.190723  -0.489353  -11.8776
0.173228  0.98152  -0.0813034  12.7576
0.495816  -0.0155827  0.868288  39.0667
0  0  0  1];
% 1 to 11
us(:,:,9)=[0.904901  0.0598727  -0.42139  1.70121
0.0972077  0.934816  0.341568  -15.3997
0.414373  -0.350048  0.840096  15.1702
0  0  0  1
];
% 1 to 12
us(:,:,10)=[0.928988  0.0341394  0.368531  -38.7949
-0.155941  0.939142  0.306096  -26.0815
-0.335653  -0.341829  0.877776  -24.0617
0  0  0  1];

% 1 to 13
us(:,:,11)=[ 0.859667  -0.0274716  0.510116  -55.2056
0.162576  0.96135  -0.222207  17.6469
-0.484296  0.273956  0.830907  -21.3583
0  0  0  1];

% 1 to 14
us(:,:,12)=[ 0.960605  -0.00761994  -0.277814  2.47567
-0.0657903  0.964977  -0.253952  4.92709
0.270019  0.262225  0.92646  20.8191
0  0  0  1
];

% 1 to 15
us(:,:,13)=[ 0.793803  0.248686  -0.555006  18.6669;
-0.202756  0.968583  0.144007  -34.5614;
0.573381  -0.00178233  0.819287  44.3205;
0  0  0  1];


% 1 to 2
us(:,:,14)=[0.899633 -0.0121587 0.436477 -28.3683; 
0.00467703 0.999823 0.0182115 -0.48836 ;
-0.436621 -0.0143423 0.899531 -31.7748 ;
0 0 0 1 ];
% 1 to 3
us(:,:,15)= [0.894597 0.00161997 -0.44687 24.8258 ;
-0.0103632 0.9998 -0.0171218 0.493359 ;
0.446753 0.0199481 0.894435 36.2506 ;
0 0 0 1 ];
% 1 to 4
us(:,:,16)=[ 0.999583  -0.013809  0.0253486  3.21114;
0.0206589  0.955551  -0.2941  11.4147;
-0.0201607  0.294502  0.955438  19.9431;
0  0  0  1 ];
% 1 to 5
us(:,:,17)=[ 0.962647  -0.267238  0.0435232  -12.666;
0.266778  0.963623  0.016151  15.887;
-0.0462561  -0.00393671  0.998922  0.363838;
0  0  0  1];
% 1 to 6
us(:,:,18)= [ 0.953897 0.299723 0.0156987 8.44978; 
-0.300007 0.953708 0.0208932 -26.7848 ;
-0.00870976 -0.0246397 0.999658 10.4244 ;
0 0 0 1 ];
% 1 to 7
us(:,:,19)=[ 0.997346  0.0226579  0.0691892  -7.77488;
-0.0435668  0.947144  0.317837  -24.9291;
-0.0583306  -0.320007  0.945618  -19.9284;
0  0  0  1];
% 1 to 8
us(:,:,20)=[ 0.919173  0.025997  -0.392994  15.1732;
0.0966753  0.9524  0.289116  -10.6566;
0.381804  -0.303741  0.872908  23.7689;
0  0  0  1];
% % 1 to 9
% us(:,:,8)=[0.760003 0.00247849 0.649915 -50.6221 ;
% -0.222537 0.940537 0.256645 -35.2536 ;
% -0.610633 -0.339682 0.715362 -49.8371 ;
% 0 0 0 1 ];
% 1 to 10
us(:,:,21)=[0.771367  -0.232168  -0.59253  5.53434;
0.18501  0.972675  -0.140268  18.1809;
0.608904  -0.001426  0.793242  63.1616;
0  0  0  1
];
% 1 to 11
us(:,:,22)=[  0.915978  -0.243364  0.318995  -33.4477;
0.216825  0.969197  0.116805  6.41347;
-0.337595  -0.0378249  0.940531  -26.6987;
0  0  0  1
];
% 1 to 12
us(:,:,23)=[ 0.812247 0.308253 0.495212 -27.5989 ;
-0.262971 0.951304 -0.16083 -18.8446 ;
-0.520673 0.000407115 0.853756 -32.2594 ;
0 0 0 1 
];

% 1 to 13
us(:,:,24)=[0.785293  0.0571333  0.616482  -52.7146;
-0.219621  0.956686  0.191098  -24.2146;
-0.578862  -0.28546  0.763827  -44.6235;
0  0  0  1
];

% 1 to 14
us(:,:,25)=[0.766538 -0.0228439 0.641792 -50.4082 ;
0.181983 0.966129 -0.182967 13.2079 ;
-0.615875 0.257047 0.744732 -18.0057 ;
0 0 0 1 
];

% Separable solutions
horaud=horaud(R, us)
tsai=tsai(R,us) 
park=park(R,us)
liang=liang(R,us)
handeye=handEye(R,us)

% a=liang;
% 
% phantom1=a*(transpose([30.4488,3.63798e-009,8.4727,1]));
% phantom2=a*(transpose([20.8743,146.894,-60.5586,1]));
% phantom3=a*(transpose([146.414,-84.4894,-35.7542,1]));
% phantom4=a*(transpose([-55.8621,-86.986,-135.739,1]));
% phantom5=a*(transpose([-43.1042,103.898,20.0156,1]));
% phantom6=a*(transpose([-67.8018,-48.0321,-36.5583,1]));
% phantom7=a*(transpose([-46.8899,-34.4641,144.008,1]));
% 
% phantom1=(transpose(phantom1));
% phantom2=(transpose(phantom2));
% phantom3=(transpose(phantom3));
% phantom4=(transpose(phantom4));
% phantom5=(transpose(phantom5));
% phantom6=(transpose(phantom6));
% phantom7=(transpose(phantom7));
% 
% % a7to8=[1  0.000452562  0.000100594  -4.45031;
% % -0.000452549  1  -0.00012242  2.38086;
% % -0.00010065  0.000122375  1  3.11222;
% % 0  0  0  1 ];
% 
% % b7=horaud;
% % 
% % us8=b7*(inv(a7to8))
% % 
% % a=us8
% % phantom1=a*(transpose([30.4488,3.63798e-009,8.4727,1]));
% % phantom2=a*(transpose([20.8743,146.894,-60.5586,1]));
% % phantom3=a*(transpose([146.414,-84.4894,-35.7542,1]));
% % phantom4=a*(transpose([-55.8621,-86.986,-135.739,1]));
% % phantom5=a*(transpose([-43.1042,103.898,20.0156,1]));
% % phantom6=a*(transpose([-67.8018,-48.0321,-36.5583,1]));
% % phantom7=a*(transpose([-46.8899,-34.4641,144.008,1]));
% % 
% % phantom1=(transpose(phantom1));
% % phantom2=(transpose(phantom2));
% % phantom3=(transpose(phantom3));
% % phantom4=(transpose(phantom4));
% % phantom5=(transpose(phantom5));
% % phantom6=(transpose(phantom6));
% % phantom7=(transpose(phantom7));
