# Supplementary material for: Evaluation of 3D ultrasound for image guidance
Source: PLoS One. 2020 Mar 26;15(3):e0229441. doi: 10.1371/journal.pone.0229441 (PMC7098612; doi:10.1371/journal.pone.0229441)
Supplement: S1 Data — (ZIP) [file pone.0229441.s001.zip › Data_PLOS_ONE - light/1_Calibratation error analyisis/Calibration - 3D wobbler/Handeye/GENERAL REGISTRATION 2.0/calib_toolbox_addon-master/angle2Vect.m]

function a = angle2Vect(v1,v2)
    if(norm(v1)==0 | norm(v2) == 0)
        a = 0;
    else
        a = acos(norm(dot(v1,v2))/(norm(v1)*norm(v2)));
    end
