# Supplementary material for: Evaluation of 3D ultrasound for image guidance
Source: PLoS One. 2020 Mar 26;15(3):e0229441. doi: 10.1371/journal.pone.0229441 (PMC7098612; doi:10.1371/journal.pone.0229441)
Supplement: S1 Data — (ZIP) [file pone.0229441.s001.zip › Data_PLOS_ONE - light/1_Calibratation error analyisis/Calibration - 3D wobbler/Handeye/GENERAL REGISTRATION 2.0/calib_toolbox_addon-master/averageRotation.m]

function Ravg = averageRotation(R)

    n = size(R,3);
    
    tmp = zeros(3);
    for i=1:n
        tmp = tmp+R(1:3,1:3,i);
    end  
    
    Rbarre = tmp/n;
    
    RTR = Rbarre'*Rbarre;
    [V,D] = eig(RTR);
    D = diag(flipud(diag(D)));
    V = fliplr(V);
    
    sqrtD = sqrt(inv(D));
    if(det(Rbarre(1:3,1:3))<0)
        sqrtD(3,3) = sqrtD(3,3)*-1;
    end
    Ravg = Rbarre*(V*sqrtD*V');
