# Supplementary material for: Evaluation of 3D ultrasound for image guidance
Source: PLoS One. 2020 Mar 26;15(3):e0229441. doi: 10.1371/journal.pone.0229441 (PMC7098612; doi:10.1371/journal.pone.0229441)
Supplement: S1 Data — (ZIP) [file pone.0229441.s001.zip › Data_PLOS_ONE - light/1_Calibratation error analyisis/Calibration - 3D wobbler/Handeye/GENERAL REGISTRATION 2.0/calib_toolbox_addon-master/averageTransformation.m]

function Havg = averageTransformation(H)
    n = size(H,3);
    
    Ravg = averageRotation(H(1:3,1:3,:));
    Tavg = 0;
    for i=1:n
        Tavg = Tavg + H(1:3,4,i);
    end
    
    Havg = [Ravg Tavg/n;[0 0 0 1]];
