# Supplementary material for: Evaluation of 3D ultrasound for image guidance
Source: PLoS One. 2020 Mar 26;15(3):e0229441. doi: 10.1371/journal.pone.0229441 (PMC7098612; doi:10.1371/journal.pone.0229441)
Supplement: S1 Data — (ZIP) [file pone.0229441.s001.zip › Data_PLOS_ONE - light/1_Calibratation error analyisis/Calibration - 3D wobbler/Handeye/GENERAL REGISTRATION 2.0/calib_toolbox_addon-master/CALCULATION_MATRICES_7cm.m]

clear all
close all
clc


PR1=[0.996833 -0.0114187 -0.0787048 -79.237 %2 
-0.00271848 -0.993953 0.109775 132.591 
-0.0794824 -0.109213 -0.990836 -18.7038 
0 0 0 1 
];
% 
PR2=[0.999844 -0.0174383 0.0026488 -76.1361 
-0.0161908 -0.966959 -0.254419 102.411 
0.00699794 0.254336 -0.96709 -55.4152 
0 0 0 1 
];
% 
PR3=[0.999141 -0.021744 -0.0352821 -72.3883 
-0.00917469 -0.946238 0.323341 145.227 
-0.040416 -0.32274 -0.945624 24.0971 
0 0 0 1 ];

PR4=[0.910582 0.38072 -0.160909 -139.594 
0.377033 -0.92462 -0.0540815 126.76 
-0.169369 -0.0114222 -0.985487 -27.4251 
0 0 0 1 ];

PR5=[0.919288 -0.390678 0.0477532 -6.99465 
-0.392569 -0.918854 0.0399594 105.07 
0.028267 -0.0554807 -0.99806 -26.7601 
0 0 0 1 ] ;

PR6=[0.911252 0.0551174 0.408144 -49.0193 
0.024905 -0.996565 0.0789756 132.811 
0.411095 -0.0618018 -0.909495 6.51412 
0 0 0 1 ];

PR7=[0.887668 -0.0656457 -0.455782 -101.332 
-0.0262163 -0.995386 0.0923061 131.963 
-0.459738 -0.0699881 -0.885292 -21.6936 
0 0 0 1
] ;

PR8=[0.821836 0.0297145 -0.568949 -136.359 
-0.051225 -0.99074 -0.125737 107.554 
-0.567417 0.132479 -0.812704 -60.1807 
0 0 0 1 
];

PR9=[0.739096 -0.322019 -0.591643 -79.4477 
-0.123668 -0.928268 0.350748 141.309 
-0.662151 -0.186069 -0.725903 -3.70931 
0 0 0 1 ];

% PR10=[ 0.842458  0.0446902  -0.536905  -135.617
% -0.0291826  -0.991305  -0.128303  106.904
% -0.537971  0.123759  -0.833829  -55.6956
% 0  0  0  1];

PR11=[ 0.67782  0.127134  -0.724153  -170.856
0.225697  -0.973361  0.0403709  138.448
-0.699729  -0.190803  -0.688457  6.45855
0  0  0  1];

PR12=[0.777941 -0.392984 -0.490276 -51.6266 
-0.395514 -0.912565 0.103894 110.375 
-0.488238 0.113088 -0.865353 -61.61 
0 0 0 1];

PR13=[0.841567 -0.26675 0.469692 -1.23822 
-0.345853 -0.934037 0.0892174 114.789 
0.414911 -0.237527 -0.878311 28.094 
0 0 0 1 ];

PR14=[0.863651 0.12489 0.488374 -58.7105 
-0.0206866 -0.959226 0.281881 142.457 
0.503665 -0.25355 -0.825854 40.7048 
0 0 0 1];

PR15=[0.860897 0.255827 0.439782 -82.7705 
0.290309 -0.956862 -0.0116759 132.572 
0.417824 0.137724 -0.898028 -31.1472 
0 0 0 1 ];

PR16=[0.743951 -0.102031 0.660399 2.38815 
-0.213463 -0.97278 0.090176 126.276 
0.633222 -0.208057 -0.745481 45.8779 
0 0 0 1 ];


R(:,:,1) = PR2\PR1;
R(:,:,2) = PR3\PR1;
R(:,:,3) = PR4\PR1;
R(:,:,4) = PR5\PR1;
R(:,:,5) = PR6\PR1;
R(:,:,6) = PR7\PR1;
R(:,:,7) = PR8\PR1;
R(:,:,8) = PR9\PR1;
% % R(:,:,9) = PR10\PR1;
R(:,:,9) = PR11\PR1;
R(:,:,10) = PR12\PR1;
R(:,:,11) = PR13\PR1;
R(:,:,12) = PR14\PR1;
R(:,:,13) = PR15\PR1;
% R(:,:,14) = PR16\PR1;


% 
% 
% 
% 
% 
% 1 to 2
us(:,:,1)=[0.930657 -0.354674 0.0899083 -21.6435 
0.352864 0.934989 0.0358173 31.328 
-0.0967667 -0.0016082 0.995306 -5.27358 
0 0 0 1];
% 1 to 3
us(:,:,2)= [0.976797 0.211607 0.0330059 13.7386 
-0.211968 0.977245 0.00779996 -27.8708 
-0.0306044 -0.0146152 0.999425 -5.54013 
0 0 0 1 
];
% 1 to 4
us(:,:,3)=[0.989556 -0.14091 -0.0303784 2.32324 
0.118251 0.914063 -0.38795 33.1184 
0.082434 0.380306 0.92118 29.1348 
0 0 0 1 ];
% 1 to 5
us(:,:,4)=[0.994475 -0.0688245 0.0792668 -13.6794 
0.0334678 0.923554 0.382005 -32.4847 
-0.0994984 -0.377241 0.920755 -34.2625 
0 0 0 1];
% 1 to 6
us(:,:,5)= [0.875434 -0.0203487 0.482909 -40.572 
0.0314223 0.999396 -0.014851 3.40224 
-0.482315 0.0281752 0.875545 -46.9084 
0 0 0 1];
% 1 to 7
us(:,:,6)=[0.918397  -0.030158  -0.394508  25.7939
0.0359515  0.999327  0.00730029  2.29342
0.394023  -0.0208877  0.918863  44.7304
0  0  0  1];
% 1 to 8
us(:,:,7)=[0.836331 -0.243219 -0.49132 -4.42678 
0.226158 0.969453 -0.0949407 31.1043 
0.499403 -0.0317138 0.865789 61.3139 
0 0 0 1 ];
% 1 to 9
us(:,:,8)=[0.783962  0.224912  -0.578635  34.4331
-0.105363  0.966748  0.233019  -32.5083
0.611803  -0.121712  0.78159  69.4388
0  0  0  1];
% % % 1 to 10
% % us(:,:,8)=[ 0.850975  -0.190723  -0.489353  -11.8776
% % 0.173228  0.98152  -0.0813034  12.7576
% % 0.495816  -0.0155827  0.868288  39.0667
% % 0  0  0  1];
% % 1 to 11
us(:,:,9)=[0.764573 -0.0741364 -0.640259 17.3317 
-0.08899 0.971707 -0.218783 -4.54756 
0.638364 0.224253 0.736343 108.697 
0 0 0 1];
% 1 to 12
us(:,:,10)=[0.884328 -0.0206657 -0.466408 19.0776 
0.194084 0.924876 0.327011 -14.4262 
0.424612 -0.379707 0.821905 22.5054 
0 0 0 1];
% 
% 1 to 13
us(:,:,11)=[0.864414 -0.01088 0.502663 -48.186 
-0.156902 0.943999 0.290253 -42.9996 
-0.477672 -0.329768 0.814299 -57.1642 
0 0 0 1];
% 
% 1 to 14
us(:,:,12)=[0.808794 0.183011 0.558891 -42.4596 
-0.162118 0.982907 -0.0872483 -13.8114 
-0.565305 -0.0200406 0.824638 -50.2799 
0 0 0 1];
% 
% 1 to 15
us(:,:,13)=[0.837284 -0.0908864 0.539162 -57.8506 
0.233194 0.951265 -0.20178 30.0384 
-0.494547 0.294677 0.817673 -21.698 
0 0 0 1];

% 1 to 16
us(:,:,14)=[ 0.71581  -0.00442342  0.698281  -84.1942
-0.140615  0.978583  0.150343  -34.7368
-0.683991  -0.205806  0.699857  -77.634
 0  0  0  1];

% Separable solutions
horaud=horaud(R, us);
tsai=tsai(R,us) ;
park=park(R,us);
liang=liang(R,us);
handeye=handEye(R,us);


% % % % a7to8=[1  0.000452562  0.000100594  -4.45031;
% % % % -0.000452549  1  -0.00012242  2.38086;
% % % % -0.00010065  0.000122375  1  3.11222;
% % % % 0  0  0  1 ];
% % % 
% % % % b7=horaud;
% % % % 
% % % % us8=b7*(inv(a7to8))
% 
% %%
% %get the 15cm matrix
% 
% from7to15=[0.999947 -0.00514763 0.00889788 -45.233 
% 0.00512425 0.999983 0.00264862 7.26996 
% -0.00891137 -0.00260289 0.999957 30.296 
% 0 0 0 1 ];
% 
% horaud15cm=horaud/from7to15;
% tsai15cm=tsai/from7to15;
% park15cm=park/from7to15;
% liang15cm=liang/from7to15;
% handeye15cm=handeye/from7to15;
% 
% pointtopoint=[0.0364647  0.012566  0.999256  -78.3854
% 0.120123  -0.992726  0.0081004  115.665
% 0.992089  0.119739  -0.0377089  0.884261
%  0  0  0  1];
% 
% pointtopoint15cm=pointtopoint/from7to15;
