# Supplementary material for: Evaluation of 3D ultrasound for image guidance
Source: PLoS One. 2020 Mar 26;15(3):e0229441. doi: 10.1371/journal.pone.0229441 (PMC7098612; doi:10.1371/journal.pone.0229441)
Supplement: S1 Data — (ZIP) [file pone.0229441.s001.zip › Data_PLOS_ONE - light/1_Calibratation error analyisis/Calibration - 3D wobbler/Handeye/GENERAL REGISTRATION 2.0/calib_toolbox_addon-master/Copy_of_untitled.asv]

clear all
close all
clc

PR1=[0.999947 0.00143771 -0.0102245 -68.4982 ;
0.00377461 -0.972617 0.232384 105.295 ;
-0.00961038 -0.23241 -0.97257 1.16084 ;
0 0 0 1 ]

PR2=[0.898587 0.0574244 0.435023 -33.6654 ;
-0.0544834 -0.969127 0.240469 107.517 ;
0.435401 -0.239784 -0.867715 27.93 ;
0 0 0 1 ]

PR3=[0.909192 -0.0242619 -0.41567 -103.737 ;
0.0868496 -0.965293 0.246308 113.731 ;
-0.407219 -0.260042 -0.875529 -6.34457 ;
0 0 0 1 ]

PR5=[0.997654 0.0677891 -0.00957416 -79.4051 ;
0.0683051 -0.995047 0.0722236 108.322 ;
-0.00463075 -0.0727081 -0.997343 -12.0081 ;
0 0 0 1 ]

PR6=[0.931429 0.345323 -0.114852 -134.742 
0.363828 -0.890782 0.272281 114.595 
-0.00828318 -0.295397 -0.955339 14.4068 
0 0 0 1 ];

PR7=[0.830093 0.194169 0.522727 -64.8459 
-0.096765 -0.873037 0.477957 104.305 
0.549165 -0.447331 -0.705913 68.1824 
0 0 0 1] ;

PR8=[0.676718 -0.372442 -0.63509 -81.2658 
-0.177231 -0.919651 0.350473 103.354 
-0.714592 -0.124614 -0.688353 -19.0578 
0 0 0 1 ]


R(:,:,1) = [inv(PR2)*PR1);];
R(:,:,2) = [PR3*(inv(PR1));];
R(:,:,3) = [PR5*(inv(PR1));];
R(:,:,4) = [PR6*(inv(PR1));];
R(:,:,5) = [PR7*(inv(PR1));];
R(:,:,6) = [PR8*(inv(PR1));];


%2_1
us(:,:,1)=inv([0.8938 -0.0203 -0.4480 12.3895;
0.0250 0.9997 0.0047 5.3732;
0.4478 -0.0154 0.8940 51.2467;
0 0 0 1.0000]);
%3_1
us(:,:,2)= inv([0.9097 -0.0385 0.4135 -23.9915;
0.0246 0.9989 0.0390 3.7735;
-0.4146 -0.0253 0.9097 -32.7607;
0 0 0 1.0000]);
%5_1
us(:,:,3)= inv([0.9871 0.1599 -0.0005 -5.9370;
-0.1595 0.9848 0.0690 -5.1530 ;
0.0115 -0.0680 0.9976 -3.1415 ;
0 0 0 1.0000]);
%6_1
us(:,:,4)= inv([0.995978 -0.0747066 0.0494554 -7.84378;
0.0516056 0.929595 0.364952 -10.4638;
-0.0732378 -0.360932 0.929712 -20.5139;
0 0 0 1]);
%7_1
us(:,:,5)=inv([0.7888 -0.2540 -0.5597 6.4174;
0.2813 0.9588 -0.0387 19.0651; 
0.5465 -0.1269 0.8278 41.9187;
0 0 0 1.0000]);
%8_1
us(:,:,6)=inv([0.7246 0.0808 0.6844 -51.0140
    0.1427 0.9540 -0.2637 24.1737
    -0.6742 0.2887 0.6798 -34.0026
    0 0 0 1.0000]);


A=horaud(us, R)

% inv(A)

% B=handEye(us, R)
