# Supplementary material for: Evaluation of 3D ultrasound for image guidance
Source: PLoS One. 2020 Mar 26;15(3):e0229441. doi: 10.1371/journal.pone.0229441 (PMC7098612; doi:10.1371/journal.pone.0229441)
Supplement: S1 Data — (ZIP) [file pone.0229441.s001.zip › Data_PLOS_ONE - light/1_Calibratation error analyisis/Calibration - 3D wobbler/Handeye/GENERAL REGISTRATION 2.0/calib_toolbox_addon-master/Copy_of_Working.m]

clear all
close all
clc

% 1 to 9 maybe problem
PR1=[0.997713 0.0258471 -0.0624618 -82.6272 ;
0.0263897 -0.999621 0.00787712 127.744 ;
-0.0622345 -0.00950743 -0.998016 -28.9438 ;
0 0 0 1 
];
% 
PR2=[0.924739  0.049703  0.377344  -50.6713;
0.0483377  -0.998745  0.0130938  129.47;
0.377521  0.00613159  -0.925981  -8.33599;
0  0  0  1 
];
% 
PR3=[0.867431 -0.0174923 -0.497251 -108.021; 
-0.00950045 -0.999782 0.0185974 128.83 ;
-0.497468 -0.0114078 -0.867408 -24.857 ;
0 0 0 1 
];

PR4=[0.94039 0.331114 -0.0776581 -138.471 ;
0.33029 -0.943584 -0.0236012 127.49 ;
-0.0810917 -0.00345536 -0.996701 -25.6103 ;
0 0 0 1 ];

PR5=[0.999589  0.0230574  -0.017055  -82.0625;
0.01778  -0.964821  -0.262305  103.158;
-0.0225031  0.261894  -0.964834  -63.1371;
0  0  0  1] ;

PR6=[ 0.998706  0.0070956  -0.0503673  -90.9329;
0.0226108  -0.948937  0.314653  145.796;
-0.0455628  -0.315384  -0.94787  21.8952;
0  0  0  1 
];

PR7=[0.95511  -0.292278  0.0483593  -20.8557;
-0.294151  -0.955022  0.0375364  114.834;
0.0352131  -0.0500764  -0.998124  -24.4967;
0  0  0  1 
] ;

PR8=[0.856952  -0.317494  -0.405993  -64.2278;
-0.328773  -0.943393  0.0437917  113.527;
-0.396914  0.0959519  -0.912826  -48.2418;
0  0  0  1
];

PR9=[ 0.756102  -0.175549  0.63047  -0.286252;
-0.265787  -0.962698  0.0506948  119.076;
0.598053  -0.205901  -0.774557  42.9073;
0  0  0  1];


PR10=[0.75282  0.0928552  -0.651644  -152.32;
-0.0622335  -0.975524  -0.210902  107.163;
-0.655278  0.199325  -0.728615  -51.8883;
0  0  0  1];

PR11=[0.962469  -0.0610146  0.264444  -40.7962;
0.000772696  -0.97378  -0.22749  106.748;
0.271391  0.219157  -0.937186  -47.8209;
0  0  0  1];

PR12=[0.88009 0.235333 0.412384 -78.7397 ;
0.0898186 -0.935364 0.342093 152.693 ;
0.466235 -0.264033 -0.844341 38.4918 ;
0 0 0 1 ];

PR13=[0.802892  -0.112102  0.58549  -11.0266;
-0.209549  -0.972552  0.101147  120.15;
0.55808  -0.203899  -0.804345  29.6733;
0  0  0  1 ];

PR14=[0.776005 0.289948 0.56013 -83.0538 ;
0.350482 -0.936569 -0.000748867 134.442 ;
0.524384 0.196897 -0.828404 -31.3038 ;
0 0 0 1 ];


R(:,:,1) = PR2\PR1;
R(:,:,2) = PR3\PR1;
R(:,:,3) = PR4\PR1;
R(:,:,4) = PR5\PR1;
R(:,:,5) = PR6\PR1;
R(:,:,6) = PR7\PR1;
R(:,:,7) = PR8\PR1;
% R(:,:,8) = PR9\PR1;
R(:,:,8) = PR10\PR1;
R(:,:,9) = PR11\PR1;
R(:,:,10) = PR12\PR1;
% R(:,:,11) = PR13\PR1;
% R(:,:,12) = PR14\PR1;


% 
% 
% 
% 
% 
% 1 to 2
us(:,:,1)=[0.899633 -0.0121587 0.436477 -28.3683; 
0.00467703 0.999823 0.0182115 -0.48836 ;
-0.436621 -0.0143423 0.899531 -31.7748 ;
0 0 0 1 ];
% 1 to 3
us(:,:,2)= [0.894597 0.00161997 -0.44687 24.8258 ;
-0.0103632 0.9998 -0.0171218 0.493359 ;
0.446753 0.0199481 0.894435 36.2506 ;
0 0 0 1 ];
% 1 to 4
us(:,:,3)=[ 0.999583  -0.013809  0.0253486  3.21114;
0.0206589  0.955551  -0.2941  11.4147;
-0.0201607  0.294502  0.955438  19.9431;
0  0  0  1 ];
% 1 to 5
us(:,:,4)=[ 0.962647  -0.267238  0.0435232  -12.666;
0.266778  0.963623  0.016151  15.887;
-0.0462561  -0.00393671  0.998922  0.363838;
0  0  0  1];
% 1 to 6
us(:,:,5)= [ 0.953897 0.299723 0.0156987 8.44978; 
-0.300007 0.953708 0.0208932 -26.7848 ;
-0.00870976 -0.0246397 0.999658 10.4244 ;
0 0 0 1 ];
% 1 to 7
us(:,:,6)=[ 0.997346  0.0226579  0.0691892  -7.77488;
-0.0435668  0.947144  0.317837  -24.9291;
-0.0583306  -0.320007  0.945618  -19.9284;
0  0  0  1];
% 1 to 8
us(:,:,7)=[ 0.919173  0.025997  -0.392994  15.1732;
0.0966753  0.9524  0.289116  -10.6566;
0.381804  -0.303741  0.872908  23.7689;
0  0  0  1];
% % 1 to 9
% us(:,:,8)=[0.760003 0.00247849 0.649915 -50.6221 ;
% -0.222537 0.940537 0.256645 -35.2536 ;
% -0.610633 -0.339682 0.715362 -49.8371 ;
% 0 0 0 1 ];
% 1 to 10
us(:,:,8)=[0.771367  -0.232168  -0.59253  5.53434;
0.18501  0.972675  -0.140268  18.1809;
0.608904  -0.001426  0.793242  63.1616;
0  0  0  1
];
% 1 to 11
us(:,:,9)=[  0.915978  -0.243364  0.318995  -33.4477;
0.216825  0.969197  0.116805  6.41347;
-0.337595  -0.0378249  0.940531  -26.6987;
0  0  0  1
];
% 1 to 12
us(:,:,10)=[ 0.812247 0.308253 0.495212 -27.5989 ;
-0.262971 0.951304 -0.16083 -18.8446 ;
-0.520673 0.000407115 0.853756 -32.2594 ;
0 0 0 1 
];

% % 1 to 13
% us(:,:,11)=[0.785293  0.0571333  0.616482  -52.7146;
% -0.219621  0.956686  0.191098  -24.2146;
% -0.578862  -0.28546  0.763827  -44.6235;
% 0  0  0  1
% ];

% % 1 to 14
% us(:,:,12)=[0.766538 -0.0228439 0.641792 -50.4082 ;
% 0.181983 0.966129 -0.182967 13.2079 ;
% -0.615875 0.257047 0.744732 -18.0057 ;
% 0 0 0 1 
% ];

% Separable solutions
horaud=horaud(R, us)
tsai=tsai(R,us) 
park=park(R,us)
liang=liang(R,us)
handEye=handEye(R, us)

% us8=[0.0256507929730830,0.0104589376398142,1.00289951151291,-81.9397531662599;0.123152862928314,-0.995668858120326,0.00723373457523799,120.648829215529;0.995364193370268,0.122920813799424,-0.0267400453329932,3.66978355280587;0,0,0,1];
% us15=[0.0251654467159634,0.0116697389115332,0.991752230373514,-108.107039282107;
% 0.127069204400860,-0.992270317778722,0.0111375700941076,130.752814071045;
% 0.990130175230413,0.127281811136396,-0.0259771428008254,43.0095969807582;
% 0,0,0,1];
%   0.0370707  0.0118249  0.999243  -77.7889
%     0.116118  -0.993208  0.0074456  115.836
%     0.992543  0.115754  -0.038192  0.677672
%     0  0  0  1
a=horaud;

phantom1=a*(transpose([30.4488,3.63798e-009,8.4727,1]));
phantom2=a*(transpose([20.8743,146.894,-60.5586,1]));
phantom3=a*(transpose([146.414,-84.4894,-35.7542,1]));
phantom4=a*(transpose([-55.8621,-86.986,-135.739,1]));
phantom5=a*(transpose([-43.1042,103.898,20.0156,1]));
phantom6=a*(transpose([-67.8018,-48.0321,-36.5583,1]));
phantom7=a*(transpose([-46.8899,-34.4641,144.008,1]));

phantom1=(transpose(phantom1));
phantom2=(transpose(phantom2));
phantom3=(transpose(phantom3));
phantom4=(transpose(phantom4));
phantom5=(transpose(phantom5));
phantom6=(transpose(phantom6));
phantom7=(transpose(phantom7));

a7to8=[1  0.000452562  0.000100594  -4.45031;
-0.000452549  1  -0.00012242  2.38086;
-0.00010065  0.000122375  1  3.11222;
0  0  0  1 ];

b7=horaud;

us8=b7*(inv(a7to8))

a=us8
phantom1=a*(transpose([30.4488,3.63798e-009,8.4727,1]));
phantom2=a*(transpose([20.8743,146.894,-60.5586,1]));
phantom3=a*(transpose([146.414,-84.4894,-35.7542,1]));
phantom4=a*(transpose([-55.8621,-86.986,-135.739,1]));
phantom5=a*(transpose([-43.1042,103.898,20.0156,1]));
phantom6=a*(transpose([-67.8018,-48.0321,-36.5583,1]));
phantom7=a*(transpose([-46.8899,-34.4641,144.008,1]));

phantom1=(transpose(phantom1));
phantom2=(transpose(phantom2));
phantom3=(transpose(phantom3));
phantom4=(transpose(phantom4));
phantom5=(transpose(phantom5));
phantom6=(transpose(phantom6));
phantom7=(transpose(phantom7));
