# Supplementary material for: Evaluation of 3D ultrasound for image guidance
Source: PLoS One. 2020 Mar 26;15(3):e0229441. doi: 10.1371/journal.pone.0229441 (PMC7098612; doi:10.1371/journal.pone.0229441)
Supplement: S1 Data — (ZIP) [file pone.0229441.s001.zip › Data_PLOS_ONE - light/1_Calibratation error analyisis/Calibration - 3D wobbler/Handeye/GENERAL REGISTRATION 2.0/calib_toolbox_addon-master/gridextractor.m]

%Extracts the grid for the grid defined on
%http://www.vision.ee.ethz.ch/~cwengert/calibration_toolbox.php
%
%Input:         im      The image to process
%               show    0 to not display any information graphically
%               minArea The minimum area a grid dot occupies
%               maxArea The minimum area a grid dot occupies
%Output:        success 1 if everything went ok
%               stats   The processed blobs of this image
%               id0     The index of the main bar
%               id1     The index of the second main bar
%               searchPoints    The potential grid points
%
%
%Christian Wengert
%Computer Vision Laboratory
%ETH Zurich
%Sternwartstrasse 7
%CH-8092 Zurich
%www.vision.ee.ethz.ch/cwengert
%wengert@vision.ee.ethz.ch


function [success, stats, cnt, id0, id1, searchPoints] = gridextractor(im, show, minArea, maxArea)
    %crop image
    if(nargin==1)
        show=0;
    end
    success = 0;
    stats = [];
    cnt = 0;
    searchPoints = [];
    %Indices for main bars
    idx = [];
    ids = [];
    id0 = -1;
    id1 = -1;    
    x_ = [];
    X_ = [];    
    %Show the image
    if(show)
        if(isfloat(im))
             imshow(im/255.0),hold on
        else
            imshow(im),hold on
        end
    end
    %Get the size of the image
    [h,w,bpp] = size(im);
    if(h<=0 & w<=0)
        return
    end
    if(bpp==3)
        img = rgb2gray(im);
    else
        img = im;
    end
    

    %used to filter for ellipticity
    minEllipticity = 1.95;
    maxEllipticity = 8;
    minSolidity = 0.80;
     %Used to filter by closeness to border->to close to border cannot be
     %correct
    borderRect = [0+50, 0+50, w-50, h-50];
    
    x0 = w/2;
    y0 = h/2;    
    imc = im;
    for i=1:w
        for j=1:h
            r = sqrt((x0-i)*(x0-i) + (y0-j)*(y0-j));
            if(r>160)
                imc(j,i) = 0;
            end
        end
    end
    
    %Rather median filter
    imb = medfilt2(img,[3 3]);              
    
    %Threshold
    h1 = fspecial('gaussian',100, 15);
    imf= (imfilter(im, h1));
    imt = ( imclose(medfilt2(im<imf,[3 3]), ones(5)))    ;
    %Label
    iml = bwlabel(imt,8);
    %Extract features
    stats=regionprops(iml,'Centroid','Area','Orientation','MajorAxisLength','MinorAxisLength','ConvexHull','BoundingBox','Solidity');       
      
    %Extract values and put them into vectors, just makes it easier
    areas = [stats.Area];
    pts = [stats.Centroid];
    ptsx = pts(1:2:end);
    ptsy = pts(2:2:end);
    majors = [stats.MajorAxisLength];
    minors = [stats.MinorAxisLength];    
    solidity = [stats.Solidity];        
    
    %Now get the two major things
    cnt = 0;
    for i=1:length(stats)
        %Filter on closeness to border
        if(stats(i).Centroid(1)>borderRect(1) & stats(i).Centroid(1)<borderRect(3) & stats(i).Centroid(2) > borderRect(2) & stats(i).Centroid(2) <borderRect(4))
            %Filter area
            if(areas(i)>minArea & areas(i)<maxArea & solidity(i) > minSolidity)  
                idx = [idx;i];                
                %Filter on ellipticity
                if((majors(i)/minors(i))>minEllipticity & (majors(i)/minors(i))<maxEllipticity )
                    if(show)
                        plot(stats(i).Centroid(1),stats(i).Centroid(2),'r+')
                    end
                    ids = [ids;i];
                    cnt = cnt+1;
                    %Delete it from searchPoints, serves as an ellipticity
                    %filter!
                    idx(end) = [];
                end
            end
        end
    end
    %Show area filtered blobs
    if(show)        
          for i=1:length(idx)
            plot(stats(idx(i)).Centroid(1),stats(idx(i)).Centroid(2),'go')                
        end
    end
    try
        %Extract the main bars
        if(cnt==2)
            if(areas(ids(1))>areas(ids(2)))
                id0 = ids(1); id1 = ids(2);
            else
                id0 = ids(2); id1 = ids(1);
            end                       
            %Test angle between main lines
            dir0 = (stats(id1).Centroid-stats(id0).Centroid);
            dir0 = dir0/norm(dir0);
            %get the orientation of main bar
            orientation = stats(id0).Orientation;
            y = tand(orientation);
            dir90 = [-1,y];
            dir90 = dir90/norm(dir90);
            %Check angle
            theta = acos((dir0*dir90')/(norm(dir0)*norm(dir90)))/pi*180;
            if(theta<70 | theta>110)
                 disp('gridextractor:: Could not find both main bars, bar-count = 1. ')
                 stats = [];
                 searchPoints = [];
                 success = 0;
                 cnt = 0;
                 id0 = 0;
                 id1 = 0;                    
            else            
                searchPoints = [areas(idx);...
                                ptsx(idx);...
                                ptsy(idx)];  
                success = 1;
                if(show)
                    text(stats(id0).Centroid(1)+5,stats(id0).Centroid(2)+5,'0','Color','m');
                    text(stats(id1).Centroid(1)+5,stats(id1).Centroid(2)+5,'1','Color','m');
                end
            end
        elseif(cnt>2)
            disp('gridextractor:: Found too many possible candidates, trying to choose the correct ones')            
            %get the two blobs that are closest to each other!
            a = [];
            xb = [];
            %Sort by Area 
            for i=1:length(ids)
                xb = [xb, [stats(ids(i)).Centroid(1);stats(ids(i)).Centroid(2)]];
                if(xb(1,i) > 50 | xb(1,i) < (w-50) | xb(2,i) > 50 | xb(2,i) < (h-50))
                    a = [a;stats(ids(i)).Area];
                else 
                    a = [a;-1];
                end
            end 

            [a,ixxx] = sort(a);
            %Take the two biggest ones
            id0 = ids(ixxx(end));
            id1 = ids(ixxx(end-1));  
            
             %Directions
            dir0 = (stats(id1).Centroid-stats(id0).Centroid);
            dir0 = dir0/norm(dir0);
            %get the orientation of main bar
            orientation = stats(id0).Orientation;    
            y = tand(orientation);   
            dir90 = [-1,y];
            dir90 = dir90/norm(dir90);
            %Check angle
            theta = acos((dir0*dir90')/(norm(dir0)*norm(dir90)))/pi*180;
            if(theta<80 | theta>100)
                id1 = ids(ixxx(end-2));  
                %Test again
                dir0 = (stats(id1).Centroid-stats(id0).Centroid);
                dir0 = dir0/norm(dir0);
                %get the orientation of main bar
                orientation = stats(id0).Orientation;
                y = tand(orientation);
                dir90 = [-1,y];
                dir90 = dir90/norm(dir90);
                %Check angle
                theta = acos((dir0*dir90')/(norm(dir0)*norm(dir90)))/pi*180;
                if(theta<80 | theta>100)
                     disp('gridextractor:: Could not find both main bars, bar-count = 1. ')
                     stats = [];
                     searchPoints = [];
                     success = 0;
                     cnt = 0;
                     id0 = 0;
                     id1 = 0;                    
                end
            end
            
            if(show)
                text(stats(id0).Centroid(1)+5,stats(id0).Centroid(2)+5,'0','Color','y');
                text(stats(id1).Centroid(1)+5,stats(id1).Centroid(2)+5,'1','Color','y');
            end
            cnt = 2;
            success = 1;
            searchPoints = [areas(idx);...
                            ptsx(idx);...
                            ptsy(idx)];         
        else
            disp('gridextractor:: Could not find both main bars, bar-count = 1. ')
            stats = [];
            searchPoints = [];
            success = 0;
            cnt = 0;
            id0 = 0;
            id1 = 0;  
        end    
    catch        
        disp('gridextractor:: Problems extracting the main bars. Please verify whether it is visible in this image.')
        s = lasterror;
        disp(['gridextractor:: ' s.message ' in function ' s.stack.name ' in ' s.stack.file ' @line ' num2str(s.stack.line)])
        stats = [];
        searchPoints = [];
        success = 0;
        cnt = 0;
        id0 = 0;
        id1 = 0;
    end 
    
