# Supplementary material for: Evaluation of 3D ultrasound for image guidance
Source: PLoS One. 2020 Mar 26;15(3):e0229441. doi: 10.1371/journal.pone.0229441 (PMC7098612; doi:10.1371/journal.pone.0229441)
Supplement: S1 Data — (ZIP) [file pone.0229441.s001.zip › Data_PLOS_ONE - light/1_Calibratation error analyisis/Calibration - 3D wobbler/Handeye/GENERAL REGISTRATION 2.0/calib_toolbox_addon-master/liang.m]

function [X]=liang(AA,BB)
% Solves the problem AX=XB
% using the formulation of
%
% Hand-Eye Calibration with a 
% New Linear Decomposition Algorithm
% R. Liang, J. Mao 
%
% Mili Shah
% July 2014

[m,n]=size(AA); n = n/4;

A = zeros(9*n,9);
b = zeros(9*n,1);
for i = 1:n
    Ra = AA(1:3,4*i-3:4*i-1);
    Rb = BB(1:3,4*i-3:4*i-1);
    A(9*i-8:9*i,:) = [kron(Ra,eye(3))+kron(-eye(3),Rb')];
end
[u,s,v]=svd(A);
x = v(:,end);
R=reshape(x(1:9),3,3)';
R = sign(det(R))/abs(det(R))^(1/3)*R;
[u,s,v]=svd(R); R = u*v'; if det(R)<0, R = u*diag([1 1 -1])*v'; end
C = zeros(3*n,3);
d = zeros(3*n,1);
I = eye(3);
for i = 1:n
    C(3*i-2:3*i,:) = I - AA(1:3,4*i-3:4*i-1);
    d(3*i-2:3*i,:) = AA(1:3,4*i)-R*BB(1:3,4*i);
end
t = C\d;
%Put everything together to form X
X = [R t;0 0 0 1];
