# Supplementary material for: Evaluation of 3D ultrasound for image guidance
Source: PLoS One. 2020 Mar 26;15(3):e0229441. doi: 10.1371/journal.pone.0229441 (PMC7098612; doi:10.1371/journal.pone.0229441)
Supplement: S1 Data — (ZIP) [file pone.0229441.s001.zip › Data_PLOS_ONE - light/1_Calibratation error analyisis/Calibration - 3D wobbler/Handeye/GENERAL REGISTRATION 2.0/calib_toolbox_addon-master/logMatrix.m]

function matrixLogarithm = logMatrix(M) 

R=M(1:3,1:3);

fi = acos((trace(R)-1)/2);
w = fi/(2*sin(fi))*(R-R');
w1 = w(3,2);
w2 = w(1,3);
w3 = w(2,1);

matrixLogarithm = [w1; w2; w3];
