# Supplementary material for: Evaluation of 3D ultrasound for image guidance
Source: PLoS One. 2020 Mar 26;15(3):e0229441. doi: 10.1371/journal.pone.0229441 (PMC7098612; doi:10.1371/journal.pone.0229441)
Supplement: S1 Data — (ZIP) [file pone.0229441.s001.zip › Data_PLOS_ONE - light/1_Calibratation error analyisis/Calibration - 3D wobbler/Handeye/GENERAL REGISTRATION 2.0/calib_toolbox_addon-master/normalizeHomogenousCoordinates.m]

%Normalizes homogenous coordinates such that the last coordinate is 1
%You can use any dimension of the vectors
%
%Author:    Christian Wengert, 
%           Institute of Computer Vision
%           Swiss Federale Institute of Technology, Zurich (ETHZ)
%           wengert@vision.ee.ethz.ch
%           www.vision.ee.ethz.ch/~cwengert/
%
%Input:     x       unnormalized homogenous coordinates
%
%Output     y       normalized homogenous coordinates
%
%Syntax:    y = normalizeHomogenousCoordinates(x)

function y = normalizeHomogenousCoordinates(x)

    %get dimension of array
    ni = size(x,1);
    nj = size(x,2);
    %go through
    for j=1:1:nj
        y(:,j) = x(:,j)./x(ni,j);
    end
    y(ni,:) = ones(1,nj);
    
