# Supplementary material for: Evaluation of 3D ultrasound for image guidance
Source: PLoS One. 2020 Mar 26;15(3):e0229441. doi: 10.1371/journal.pone.0229441 (PMC7098612; doi:10.1371/journal.pone.0229441)
Supplement: S1 Data — (ZIP) [file pone.0229441.s001.zip › Data_PLOS_ONE - light/1_Calibratation error analyisis/Calibration - 3D wobbler/Handeye/GENERAL REGISTRATION 2.0/calib_toolbox_addon-master/quat2rot.m]

% quat2rot - a unit quaternion(3x1) to converts a rotation matrix (3x3) 
%
%    R = quat2rot(q)
% 
%    q - 3x1 unit quaternion
%    R - 4x4 homogeneous rotation matrix (translation component is zero) 
%        q = sin(theta/2) * v
%        teta - rotation angle
%        v    - unit rotation axis, |v| = 1
%
% See also: rot2quat, rotx, roty, rotz, transl, rotvec

function R = quat2rot(q)

	p = q'*q;
   if( p > 1 ), 
      disp('Warning: quat2rot: quaternion greater than 1');
   end
   w = sqrt(1 - p);                   % w = cos(theta/2)
   
   R = eye(4);
   R(1:3,1:3) = 2*q*q' + 2*w*skew(q) + eye(3) - 2*diag([p p p]);
   
return
