# Supplementary material for: Evaluation of 3D ultrasound for image guidance
Source: PLoS One. 2020 Mar 26;15(3):e0229441. doi: 10.1371/journal.pone.0229441 (PMC7098612; doi:10.1371/journal.pone.0229441)
Supplement: S1 Data — (ZIP) [file pone.0229441.s001.zip › Data_PLOS_ONE - light/1_Calibratation error analyisis/Calibration - 3D wobbler/Handeye/GENERAL REGISTRATION 2.0/calib_toolbox_addon-master/rot2quat.m]

% rot2quat - converts a rotation matrix (3x3) to a unit quaternion(3x1)
%
%    q = rot2quat(R)
% 
%    R - 3x3 rotation matrix, or 4x4 homogeneous matrix 
%    q - 3x1 unit quaternion
%        q = sin(theta/2) * v
%        teta - rotation angle
%        v    - unit rotation axis, |v| = 1
%
%    
% See also: quat2rot, rotx, roty, rotz, transl, rotvec

function q = rot2quat(R)

	w4 = 2*sqrt( 1 + trace(R(1:3,1:3)) ); % can this be imaginary?
	q = [
		( R(3,2) - R(2,3) ) / w4;
		( R(1,3) - R(3,1) ) / w4;
   	( R(2,1) - R(1,2) ) / w4;
   ];
   
return
