# Supplementary material for: Evaluation of 3D ultrasound for image guidance
Source: PLoS One. 2020 Mar 26;15(3):e0229441. doi: 10.1371/journal.pone.0229441 (PMC7098612; doi:10.1371/journal.pone.0229441)
Supplement: S1 Data — (ZIP) [file pone.0229441.s001.zip › Data_PLOS_ONE - light/1_Calibratation error analyisis/Calibration - 3D wobbler/Handeye/GENERAL REGISTRATION 2.0/calib_toolbox_addon-master/skew.m]

% skew - returns skew matrix of a 3x1 vector. 
%        cross(V,U) = skew(V)*U
%
%    S = skew(V)
%
%          0  -Vz  Vy
%    S =   Vz  0  -Vx  
%         -Vy  Vx  0
%
% See also: cross


function S = skew(V)
	S = [
   	    0    -V(3)    V(2)
        V(3)      0    -V(1)
       -V(2)    V(1)      0
   ];
return
