# Supplementary material for: Evaluation of 3D ultrasound for image guidance
Source: PLoS One. 2020 Mar 26;15(3):e0229441. doi: 10.1371/journal.pone.0229441 (PMC7098612; doi:10.1371/journal.pone.0229441)
Supplement: S1 Data — (ZIP) [file pone.0229441.s001.zip › Data_PLOS_ONE - light/1_Calibratation error analyisis/Calibration - 3D wobbler/Pointtopoint/Total scene/probe.fcsv]

# Markups fiducial file version = 4.8
# CoordinateSystem = 0
# columns = id,x,y,z,ow,ox,oy,oz,vis,sel,lock,label,desc,associatedNodeID
vtkMRMLMarkupsFiducialNode_5,-10.1922,161.184,-48.5679,0,0,0,1,1,1,0,reference-1,,
vtkMRMLMarkupsFiducialNode_6,-28.8593,157.513,-51.1521,0,0,0,1,1,1,0,reference-2,,
vtkMRMLMarkupsFiducialNode_7,-48.6835,157.535,-52.6919,0,0,0,1,1,1,0,reference-3,,
vtkMRMLMarkupsFiducialNode_8,-45.9763,165.308,-99.9119,0,0,0,1,1,1,0,reference-4,,
vtkMRMLMarkupsFiducialNode_9,-30.5621,168.747,-103.586,0,0,0,1,1,1,0,reference-5,,
vtkMRMLMarkupsFiducialNode_10,-9.22063,158.925,-97.437,0,0,0,1,1,1,0,reference-6,,
vtkMRMLMarkupsFiducialNode_5,-13.5938,166.992,-68.9713,0,0,0,1,1,1,0,reference-1,,
vtkMRMLMarkupsFiducialNode_6,-32.2682,162.566,-68.4334,0,0,0,1,1,1,0,reference-2,,
vtkMRMLMarkupsFiducialNode_7,-52.1406,161.957,-68.1408,0,0,0,1,1,1,0,reference-3,,
vtkMRMLMarkupsFiducialNode_8,-53.5026,152.298,-115.07,0,0,0,1,1,1,0,reference-4,,
vtkMRMLMarkupsFiducialNode_9,-38.5625,154.251,-121.062,0,0,0,1,1,1,0,reference-5,,
vtkMRMLMarkupsFiducialNode_10,-16.4661,147.369,-113.703,0,0,0,1,1,1,0,reference-6,,
vtkMRMLMarkupsFiducialNode_5,-15.4942,173.807,-67.5206,0,0,0,1,1,1,0,reference-1,,
vtkMRMLMarkupsFiducialNode_6,-34.1846,169.481,-66.7626,0,0,0,1,1,1,0,reference-2,,
vtkMRMLMarkupsFiducialNode_7,-54.0543,168.821,-67.1221,0,0,0,1,1,1,0,reference-3,,
vtkMRMLMarkupsFiducialNode_8,-53.5774,149.171,-110.839,0,0,0,1,1,1,0,reference-4,,
vtkMRMLMarkupsFiducialNode_9,-38.4077,149.872,-116.523,0,0,0,1,1,1,0,reference-5,,
vtkMRMLMarkupsFiducialNode_10,-16.6347,144.901,-106.984,0,0,0,1,1,1,0,reference-6,,
vtkMRMLMarkupsFiducialNode_5,-27.5414,173.522,-58.0632,0,0,0,1,1,1,0,reference-1,,
vtkMRMLMarkupsFiducialNode_6,-43.0273,162.252,-56.7271,0,0,0,1,1,1,0,reference-2,,
vtkMRMLMarkupsFiducialNode_7,-61.0492,154.049,-54.9107,0,0,0,1,1,1,0,reference-3,,
vtkMRMLMarkupsFiducialNode_8,-65.2152,150.318,-102.515,0,0,0,1,1,1,0,reference-4,,
vtkMRMLMarkupsFiducialNode_9,-53.0087,158.549,-109.312,0,0,0,1,1,1,0,reference-5,,
vtkMRMLMarkupsFiducialNode_10,-29.1416,159.822,-105.01,0,0,0,1,1,1,0,reference-6,,
vtkMRMLMarkupsFiducialNode_5,-16.6435,163.003,-68.8859,0,0,0,1,1,1,0,reference-1,,
vtkMRMLMarkupsFiducialNode_6,-35.4786,166.049,-71.0262,0,0,0,1,1,1,0,reference-2,,
vtkMRMLMarkupsFiducialNode_7,-53.9369,173.085,-73.2988,0,0,0,1,1,1,0,reference-3,,
vtkMRMLMarkupsFiducialNode_8,-52.0892,165.393,-120.574,0,0,0,1,1,1,0,reference-4,,
vtkMRMLMarkupsFiducialNode_9,-36.8208,161.573,-124.474,0,0,0,1,1,1,0,reference-5,,
vtkMRMLMarkupsFiducialNode_10,-20.2459,146.651,-114.863,0,0,0,1,1,1,0,reference-6,,
vtkMRMLMarkupsFiducialNode_5,-30.3283,169.317,-53.7615,0,0,0,1,1,1,0,reference-1,,
vtkMRMLMarkupsFiducialNode_6,-46.5819,163.709,-62.3046,0,0,0,1,1,1,0,reference-2,,
vtkMRMLMarkupsFiducialNode_7,-64.0733,161.843,-71.5751,0,0,0,1,1,1,0,reference-3,,
vtkMRMLMarkupsFiducialNode_8,-42.1397,154.595,-113.573,0,0,0,1,1,1,0,reference-4,,
vtkMRMLMarkupsFiducialNode_9,-26.3602,157.791,-111.646,0,0,0,1,1,1,0,reference-5,,
vtkMRMLMarkupsFiducialNode_10,-9.96627,151.928,-94.7156,0,0,0,1,1,1,0,reference-6,,
vtkMRMLMarkupsFiducialNode_5,-9.66216,167.508,-69.4157,0,0,0,1,1,1,0,reference-1,,
vtkMRMLMarkupsFiducialNode_6,-26.9569,164.14,-61.7889,0,0,0,1,1,1,0,reference-2,,
vtkMRMLMarkupsFiducialNode_7,-45.1969,164.659,-53.8895,0,0,0,1,1,1,0,reference-3,,
vtkMRMLMarkupsFiducialNode_8,-65.0543,156.73,-96.7881,0,0,0,1,1,1,0,reference-4,,
vtkMRMLMarkupsFiducialNode_9,-53.4519,158.033,-108.04,0,0,0,1,1,1,0,reference-5,,
vtkMRMLMarkupsFiducialNode_10,-30.7291,149.647,-109.806,0,0,0,1,1,1,0,reference-6,,
vtkMRMLMarkupsFiducialNode_5,-6.26781,160.78,-83.428,0,0,0,1,1,1,0,reference-1,,
vtkMRMLMarkupsFiducialNode_6,-22.6049,155.949,-74.5747,0,0,0,1,1,1,0,reference-2,,
vtkMRMLMarkupsFiducialNode_7,-39.7031,154.855,-64.4839,0,0,0,1,1,1,0,reference-3,,
vtkMRMLMarkupsFiducialNode_8,-64.9651,156.83,-105.171,0,0,0,1,1,1,0,reference-4,,
vtkMRMLMarkupsFiducialNode_9,-54.7951,160.502,-117.254,0,0,0,1,1,1,0,reference-5,,
vtkMRMLMarkupsFiducialNode_10,-32.7858,152.525,-123.713,0,0,0,1,1,1,0,reference-6,,
vtkMRMLMarkupsFiducialNode_5,-8.68165,165.591,-84.3779,0,0,0,1,1,1,0,reference-1,,
vtkMRMLMarkupsFiducialNode_6,-23.9418,167.13,-72.829,0,0,0,1,1,1,0,reference-2,,
vtkMRMLMarkupsFiducialNode_7,-39.5781,172.62,-61.8414,0,0,0,1,1,1,0,reference-3,,
vtkMRMLMarkupsFiducialNode_8,-69.8804,158.83,-96.3245,0,0,0,1,1,1,0,reference-4,,
vtkMRMLMarkupsFiducialNode_9,-61.2182,155.496,-109.62,0,0,0,1,1,1,0,reference-5,,
vtkMRMLMarkupsFiducialNode_10,-40.7538,143.064,-113.672,0,0,0,1,1,1,0,reference-6,,
vtkMRMLMarkupsFiducialNode_5,-3.38722,180.004,-84.2386,0,0,0,1,1,1,0,reference-1,,
vtkMRMLMarkupsFiducialNode_6,-15.9856,172.975,-71.57,0,0,0,1,1,1,0,reference-2,,
vtkMRMLMarkupsFiducialNode_7,-30.2166,169.523,-58.119,0,0,0,1,1,1,0,reference-3,,
vtkMRMLMarkupsFiducialNode_8,-60.904,156.405,-92.5239,0,0,0,1,1,1,0,reference-4,,
vtkMRMLMarkupsFiducialNode_9,-54.2747,160.06,-106.863,0,0,0,1,1,1,0,reference-5,,
vtkMRMLMarkupsFiducialNode_10,-32.1665,156.993,-116.433,0,0,0,1,1,1,0,reference-6,,
vtkMRMLMarkupsFiducialNode_5,-15.3771,163.504,-78.6848,0,0,0,1,1,1,0,reference-1,,
vtkMRMLMarkupsFiducialNode_6,-32.3365,166.863,-70.3353,0,0,0,1,1,1,0,reference-2,,
vtkMRMLMarkupsFiducialNode_7,-48.695,174.177,-61.717,0,0,0,1,1,1,0,reference-3,,
vtkMRMLMarkupsFiducialNode_8,-71.8238,174.541,-103.698,0,0,0,1,1,1,0,reference-4,,
vtkMRMLMarkupsFiducialNode_9,-61.0591,171.434,-115.419,0,0,0,1,1,1,0,reference-5,,
vtkMRMLMarkupsFiducialNode_10,-43.2641,155.112,-118.006,0,0,0,1,1,1,0,reference-6,,
vtkMRMLMarkupsFiducialNode_5,-18.4078,167.884,-59.0891,0,0,0,1,1,1,0,reference-1,,
vtkMRMLMarkupsFiducialNode_6,-35.0313,168.294,-68.6865,0,0,0,1,1,1,0,reference-2,,
vtkMRMLMarkupsFiducialNode_7,-51.3921,172.615,-79.1278,0,0,0,1,1,1,0,reference-3,,
vtkMRMLMarkupsFiducialNode_8,-31.0983,156.482,-119.444,0,0,0,1,1,1,0,reference-4,,
vtkMRMLMarkupsFiducialNode_9,-15.3918,153.778,-116.457,0,0,0,1,1,1,0,reference-5,,
vtkMRMLMarkupsFiducialNode_10,-3.34295,142.919,-98.3832,0,0,0,1,1,1,0,reference-6,,
vtkMRMLMarkupsFiducialNode_5,-26.7394,174.175,-59.8207,0,0,0,1,1,1,0,reference-1,,
vtkMRMLMarkupsFiducialNode_6,-42.18,167.162,-68.8215,0,0,0,1,1,1,0,reference-2,,
vtkMRMLMarkupsFiducialNode_7,-58.6337,163.679,-79.429,0,0,0,1,1,1,0,reference-3,,
vtkMRMLMarkupsFiducialNode_8,-32.6075,147.628,-116.341,0,0,0,1,1,1,0,reference-4,,
vtkMRMLMarkupsFiducialNode_9,-17.018,150.926,-113.339,0,0,0,1,1,1,0,reference-5,,
vtkMRMLMarkupsFiducialNode_10,-2.76267,148.439,-93.8356,0,0,0,1,1,1,0,reference-6,,
vtkMRMLMarkupsFiducialNode_5,-29.3759,173.114,-57.9683,0,0,0,1,1,1,0,reference-1,,
vtkMRMLMarkupsFiducialNode_6,-43.4859,164.237,-67.4924,0,0,0,1,1,1,0,reference-2,,
vtkMRMLMarkupsFiducialNode_7,-59.7865,158.69,-77.4372,0,0,0,1,1,1,0,reference-3,,
vtkMRMLMarkupsFiducialNode_8,-36.4734,161.619,-119.215,0,0,0,1,1,1,0,reference-4,,
vtkMRMLMarkupsFiducialNode_9,-22.1367,168.695,-116.511,0,0,0,1,1,1,0,reference-5,,
vtkMRMLMarkupsFiducialNode_10,-4.86851,165.798,-99.6827,0,0,0,1,1,1,0,reference-6,,
vtkMRMLMarkupsFiducialNode_5,-40.98,174.79,-65.6167,0,0,0,1,1,1,0,reference-1,,
vtkMRMLMarkupsFiducialNode_6,-54.8768,172.003,-78.5677,0,0,0,1,1,1,0,reference-2,,
vtkMRMLMarkupsFiducialNode_7,-68.9148,173.071,-92.609,0,0,0,1,1,1,0,reference-3,,
vtkMRMLMarkupsFiducialNode_8,-37.865,158.573,-126.123,0,0,0,1,1,1,0,reference-4,,
vtkMRMLMarkupsFiducialNode_9,-23.0154,158.632,-119.611,0,0,0,1,1,1,0,reference-5,,
vtkMRMLMarkupsFiducialNode_10,-13.8743,150.78,-98.5265,0,0,0,1,1,1,0,reference-6,,
