# Supplementary material for: Evaluation of 3D ultrasound for image guidance
Source: PLoS One. 2020 Mar 26;15(3):e0229441. doi: 10.1371/journal.pone.0229441 (PMC7098612; doi:10.1371/journal.pone.0229441)
Supplement: S1 Data — (ZIP) [file pone.0229441.s001.zip › Data_PLOS_ONE - light/1_Calibratation error analyisis/Calibration - 3D wobbler/Pointtopoint/Total scene/us.fcsv]

# Markups fiducial file version = 4.8
# CoordinateSystem = 0
# columns = id,x,y,z,ow,ox,oy,oz,vis,sel,lock,label,desc,associatedNodeID
vtkMRMLMarkupsFiducialNode_6,-68.7544,-69.504,90.4516,0,0,0,1,1,1,0,us1-1,,
vtkMRMLMarkupsFiducialNode_7,-72.6819,-66.3802,71.9699,0,0,0,1,1,1,0,us1-2,,
vtkMRMLMarkupsFiducialNode_8,-74.6651,-67.1612,52.617,0,0,0,1,1,1,0,us1-3,,vtkMRMLScalarVolumeNode1
vtkMRMLMarkupsFiducialNode_9,-120.961,-79.6563,57.2187,0,0,0,1,1,1,0,us1-4,,vtkMRMLScalarVolumeNode1
vtkMRMLMarkupsFiducialNode_10,-123.332,-83.0723,72.723,0,0,0,1,1,1,0,us1-5,,vtkMRMLScalarVolumeNode1
vtkMRMLMarkupsFiducialNode_12,-117.597,-72.6278,93.2569,0,0,0,1,1,1,0,us1-6,,vtkMRMLScalarVolumeNode1
vtkMRMLMarkupsFiducialNode_12,-88.7519,-77.4594,87.4657,0,0,0,1,1,1,0,us2-1,,vtkMRMLScalarVolumeNode1
vtkMRMLMarkupsFiducialNode_13,-89.2633,-73.3837,68.723,0,0,0,1,1,1,0,us2-2,,vtkMRMLScalarVolumeNode1
vtkMRMLMarkupsFiducialNode_14,-89.752,-73.1145,49.4176,0,0,0,1,1,1,0,us2-3,,vtkMRMLScalarVolumeNode1
vtkMRMLMarkupsFiducialNode_15,-137.736,-68.723,49.308,0,0,0,1,1,1,0,us2-4,,vtkMRMLScalarVolumeNode1
vtkMRMLMarkupsFiducialNode_16,-143.039,-71.0659,64.1372,0,0,0,1,1,1,0,us2-5,,vtkMRMLScalarVolumeNode1
vtkMRMLMarkupsFiducialNode_17,-135.53,-63.3307,85.9038,0,0,0,1,1,1,0,us2-6,,vtkMRMLScalarVolumeNode1
vtkMRMLMarkupsFiducialNode_6,-86.261,-83.504,86.0576,0,0,0,1,1,1,0,us3-1,,vtkMRMLScalarVolumeNode1
vtkMRMLMarkupsFiducialNode_7,-87.017,-79.5993,67.049,0,0,0,1,1,1,0,us3-2,,vtkMRMLScalarVolumeNode1
vtkMRMLMarkupsFiducialNode_8,-88.0604,-79.6563,47.3849,0,0,0,1,1,1,0,us3-3,,vtkMRMLScalarVolumeNode1
vtkMRMLMarkupsFiducialNode_9,-134.013,-65.3085,49.1995,0,0,0,1,1,1,0,us3-4,,vtkMRMLScalarVolumeNode1
vtkMRMLMarkupsFiducialNode_10,-139.073,-66.3802,64.0132,0,0,0,1,1,1,0,us3-5,,vtkMRMLScalarVolumeNode1
vtkMRMLMarkupsFiducialNode_11,-129.265,-60.1327,85.5342,0,0,0,1,1,1,0,us3-6,,vtkMRMLScalarVolumeNode1
vtkMRMLMarkupsFiducialNode_6,-77.1269,-82.258,73.2489,0,0,0,1,1,1,0,us4-1,,vtkMRMLScalarVolumeNode1
vtkMRMLMarkupsFiducialNode_7,-77.8634,-70.9112,57.1202,0,0,0,1,1,1,0,us4-2,,vtkMRMLScalarVolumeNode1
vtkMRMLMarkupsFiducialNode_8,-77.7573,-63.3221,38.9622,0,0,0,1,1,1,0,us4-3,,vtkMRMLScalarVolumeNode1
vtkMRMLMarkupsFiducialNode_9,-125.705,-64.6773,36.6357,0,0,0,1,1,1,0,us4-4,,vtkMRMLScalarVolumeNode1
vtkMRMLMarkupsFiducialNode_10,-130.947,-73.324,49.0924,0,0,0,1,1,1,0,us4-5,,vtkMRMLScalarVolumeNode1
vtkMRMLMarkupsFiducialNode_11,-125.705,-74.0282,73.0548,0,0,0,1,1,1,0,us4-6,,vtkMRMLScalarVolumeNode1
vtkMRMLMarkupsFiducialNode_6,-89.4302,-73.4087,84.4039,0,0,0,1,1,1,0,us5-1,,vtkMRMLScalarVolumeNode1
vtkMRMLMarkupsFiducialNode_7,-92.2604,-76.9463,65.9617,0,0,0,1,1,1,0,us5-2,,vtkMRMLScalarVolumeNode1
vtkMRMLMarkupsFiducialNode_8,-94.2291,-84.2564,48.3481,0,0,0,1,1,1,0,us5-3,,vtkMRMLScalarVolumeNode1
vtkMRMLMarkupsFiducialNode_9,-142.274,-81.9991,50.8939,0,0,0,1,1,1,0,us5-4,,vtkMRMLScalarVolumeNode1
vtkMRMLMarkupsFiducialNode_10,-145.866,-78.447,66.7426,0,0,0,1,1,1,0,us5-5,,vtkMRMLScalarVolumeNode1
vtkMRMLMarkupsFiducialNode_11,-137.317,-62.4755,82.4075,0,0,0,1,1,1,0,us5-6,,vtkMRMLScalarVolumeNode1
vtkMRMLMarkupsFiducialNode_6,-74.1787,-77.9011,70.2849,0,0,0,1,1,1,0,us6-1,,vtkMRMLScalarVolumeNode1
vtkMRMLMarkupsFiducialNode_7,-84.2992,-73.4087,54.3801,0,0,0,1,1,1,0,us6-2,,vtkMRMLScalarVolumeNode1
vtkMRMLMarkupsFiducialNode_8,-94.1124,-73.0029,37.4853,0,0,0,1,1,1,0,us6-3,,vtkMRMLScalarVolumeNode1
vtkMRMLMarkupsFiducialNode_9,-136.286,-70.296,60.7996,0,0,0,1,1,1,0,us6-4,,vtkMRMLScalarVolumeNode1
vtkMRMLMarkupsFiducialNode_10,-133.285,-72.6278,76.1449,0,0,0,1,1,1,0,us6-5,,vtkMRMLScalarVolumeNode1
vtkMRMLMarkupsFiducialNode_11,-116.231,-64.8183,92.0058,0,0,0,1,1,1,0,us6-6,,vtkMRMLScalarVolumeNode1
vtkMRMLMarkupsFiducialNode_6,-87.814,-77.4328,92.1514,0,0,0,1,1,1,0,us7-1,,vtkMRMLScalarVolumeNode1
vtkMRMLMarkupsFiducialNode_7,-81.299,-73.4984,74.1896,0,0,0,1,1,1,0,us7-2,,vtkMRMLScalarVolumeNode1
vtkMRMLMarkupsFiducialNode_8,-73.8705,-73.4087,56.024,0,0,0,1,1,1,0,us7-3,,vtkMRMLScalarVolumeNode1
vtkMRMLMarkupsFiducialNode_9,-118.092,-70.7778,36.8468,0,0,0,1,1,1,0,us7-4,,vtkMRMLScalarVolumeNode1
vtkMRMLMarkupsFiducialNode_10,-128.979,-73.4087,49.1554,0,0,0,1,1,1,0,us7-5,,vtkMRMLScalarVolumeNode1
vtkMRMLMarkupsFiducialNode_11,-130.737,-64.8183,71.5184,0,0,0,1,1,1,0,us7-6,,vtkMRMLScalarVolumeNode1
vtkMRMLMarkupsFiducialNode_6,-102.382,-72.2344,95.2751,0,0,0,1,1,1,0,us8-1,,vtkMRMLScalarVolumeNode1
vtkMRMLMarkupsFiducialNode_7,-94.8612,-66.3802,78.6328,0,0,0,1,1,1,0,us8-2,,vtkMRMLScalarVolumeNode1
vtkMRMLMarkupsFiducialNode_8,-85.5888,-64.4138,61.2083,0,0,0,1,1,1,0,us8-3,,vtkMRMLScalarVolumeNode1
vtkMRMLMarkupsFiducialNode_9,-127.025,-71.0659,37.2877,0,0,0,1,1,1,0,us8-4,,vtkMRMLScalarVolumeNode1
vtkMRMLMarkupsFiducialNode_10,-138.183,-75.7515,47.9225,0,0,0,1,1,1,0,us8-5,,vtkMRMLScalarVolumeNode1
vtkMRMLMarkupsFiducialNode_11,-144.948,-68.723,69.7481,0,0,0,1,1,1,0,us8-6,,vtkMRMLScalarVolumeNode1
vtkMRMLMarkupsFiducialNode_6,-103.171,-77.3134,93.0577,0,0,0,1,1,1,0,us9-1,,vtkMRMLScalarVolumeNode1
vtkMRMLMarkupsFiducialNode_7,-92.0465,-77.3134,77.6386,0,0,0,1,1,1,0,us9-2,,vtkMRMLScalarVolumeNode1
vtkMRMLMarkupsFiducialNode_8,-81.0823,-82.154,61.6955,0,0,0,1,1,1,0,us9-3,,vtkMRMLScalarVolumeNode1
vtkMRMLMarkupsFiducialNode_9,-118.111,-72.6278,32.0326,0,0,0,1,1,1,0,us9-4,,vtkMRMLScalarVolumeNode1
vtkMRMLMarkupsFiducialNode_10,-131.266,-71.0659,41.4879,0,0,0,1,1,1,0,us9-5,,vtkMRMLScalarVolumeNode1
vtkMRMLMarkupsFiducialNode_11,-136.236,-58.6351,61.6955,0,0,0,1,1,1,0,us9-6,,vtkMRMLScalarVolumeNode1
vtkMRMLMarkupsFiducialNode_6,-100.673,-91.3704,98.5392,0,0,0,1,1,1,0,us11-1,,vtkMRMLScalarVolumeNode1
vtkMRMLMarkupsFiducialNode_7,-89.3737,-82.78,85.3573,0,0,0,1,1,1,0,us11-2,,vtkMRMLScalarVolumeNode1
vtkMRMLMarkupsFiducialNode_8,-77.3001,-78.0944,70.9978,0,0,0,1,1,1,0,us11-3,,vtkMRMLScalarVolumeNode1
vtkMRMLMarkupsFiducialNode_9,-114.446,-69.0265,41.39,0,0,0,1,1,1,0,us11-4,,vtkMRMLScalarVolumeNode1
vtkMRMLMarkupsFiducialNode_10,-127.769,-74.6808,48.4185,0,0,0,1,1,1,0,us11-5,,vtkMRMLScalarVolumeNode1
vtkMRMLMarkupsFiducialNode_11,-136.723,-72.8973,71.0659,0,0,0,1,1,1,0,us11-6,,vtkMRMLScalarVolumeNode1
vtkMRMLMarkupsFiducialNode_6,-98.4108,-74.274,86.6847,0,0,0,1,1,1,0,us12-1,,vtkMRMLScalarVolumeNode1
vtkMRMLMarkupsFiducialNode_7,-90.4751,-77.0658,69.5512,0,0,0,1,1,1,0,us12-2,,vtkMRMLScalarVolumeNode1
vtkMRMLMarkupsFiducialNode_8,-81.7556,-83.561,53.3405,0,0,0,1,1,1,0,us12-3,,vtkMRMLScalarVolumeNode1
vtkMRMLMarkupsFiducialNode_9,-124.605,-89.0276,31.096,0,0,0,1,1,1,0,us12-4,,vtkMRMLScalarVolumeNode1
vtkMRMLMarkupsFiducialNode_10,-135.889,-87.1995,42.4372,0,0,0,1,1,1,0,us12-5,,vtkMRMLScalarVolumeNode1
vtkMRMLMarkupsFiducialNode_11,-139.892,-71.0659,59.7408,0,0,0,1,1,1,0,us12-6,,vtkMRMLScalarVolumeNode1
vtkMRMLMarkupsFiducialNode_6,-80.1137,-76.5325,82.0478,0,0,0,1,1,1,0,us13-1,,vtkMRMLScalarVolumeNode1
vtkMRMLMarkupsFiducialNode_7,-89.9761,-78.0944,66.1001,0,0,0,1,1,1,0,us13-2,,vtkMRMLScalarVolumeNode1
vtkMRMLMarkupsFiducialNode_8,-100.468,-83.561,50.3621,0,0,0,1,1,1,0,us13-3,,vtkMRMLScalarVolumeNode1
vtkMRMLMarkupsFiducialNode_9,-141.806,-71.8468,71.5559,0,0,0,1,1,1,0,us13-4,,vtkMRMLScalarVolumeNode1
vtkMRMLMarkupsFiducialNode_10,-138.449,-68.723,87.084,0,0,0,1,1,1,0,us13-5,,vtkMRMLScalarVolumeNode1
vtkMRMLMarkupsFiducialNode_11,-121.242,-56.2279,98.4153,0,0,0,1,1,1,0,us13-6,,vtkMRMLScalarVolumeNode1
vtkMRMLMarkupsFiducialNode_6,-79.6943,-82.9561,73.4087,0,0,0,1,1,1,0,us14-1,,vtkMRMLScalarVolumeNode1
vtkMRMLMarkupsFiducialNode_8,-90.178,-77.3666,58.5708,0,0,0,1,1,1,0,us14-2,,vtkMRMLScalarVolumeNode1
vtkMRMLMarkupsFiducialNode_9,-101.286,-75.223,42.171,0,0,0,1,1,1,0,us14-3,,vtkMRMLScalarVolumeNode1
vtkMRMLMarkupsFiducialNode_10,-139.154,-62.7346,69.504,0,0,0,1,1,1,0,us14-4,,vtkMRMLScalarVolumeNode1
vtkMRMLMarkupsFiducialNode_11,-135.357,-65.7044,84.9197,0,0,0,1,1,1,0,us14-5,,vtkMRMLScalarVolumeNode1
vtkMRMLMarkupsFiducialNode_12,-115.39,-61.1639,98.3989,0,0,0,1,1,1,0,us14-6,,vtkMRMLScalarVolumeNode1
vtkMRMLMarkupsFiducialNode_6,-77.835,-81.9991,70.5534,0,0,0,1,1,1,0,u15-1,,vtkMRMLScalarVolumeNode1
vtkMRMLMarkupsFiducialNode_7,-89.1633,-74.1896,57.1532,0,0,0,1,1,1,0,u15-2,,vtkMRMLScalarVolumeNode1
vtkMRMLMarkupsFiducialNode_8,-99.8926,-69.9767,41.39,0,0,0,1,1,1,0,u15-3,,vtkMRMLScalarVolumeNode1
vtkMRMLMarkupsFiducialNode_9,-140.472,-77.6778,66.3802,0,0,0,1,1,1,0,u15-4,,vtkMRMLScalarVolumeNode1
vtkMRMLMarkupsFiducialNode_10,-136.145,-84.1716,80.4372,0,0,0,1,1,1,0,u15-5,,vtkMRMLScalarVolumeNode1
vtkMRMLMarkupsFiducialNode_11,-119.038,-79.2839,96.837,0,0,0,1,1,1,0,u15-6,,vtkMRMLScalarVolumeNode1
vtkMRMLMarkupsFiducialNode_6,-86.2493,-84.7636,60.9136,0,0,0,1,1,1,0,us16-1,,vtkMRMLScalarVolumeNode1
vtkMRMLMarkupsFiducialNode_7,-99.8262,-83.561,47.1042,0,0,0,1,1,1,0,us16-2,,vtkMRMLScalarVolumeNode1
vtkMRMLMarkupsFiducialNode_8,-114.086,-86.6847,33.6268,0,0,0,1,1,1,0,us16-3,,vtkMRMLScalarVolumeNode1
vtkMRMLMarkupsFiducialNode_9,-148.505,-74.9706,65.5151,0,0,0,1,1,1,0,us16-4,,vtkMRMLScalarVolumeNode1
vtkMRMLMarkupsFiducialNode_10,-141.367,-74.1896,79.6456,0,0,0,1,1,1,0,us16-5,,vtkMRMLScalarVolumeNode1
vtkMRMLMarkupsFiducialNode_11,-120.831,-64.0374,88.2878,0,0,0,1,1,1,0,us16-6,,vtkMRMLScalarVolumeNode1
