# Supplementary material for: Evaluation of 3D ultrasound for image guidance
Source: PLoS One. 2020 Mar 26;15(3):e0229441. doi: 10.1371/journal.pone.0229441 (PMC7098612; doi:10.1371/journal.pone.0229441)
Supplement: S1 Data — (ZIP) [file pone.0229441.s001.zip › Data_PLOS_ONE - light/1_Calibratation error analyisis/Calibration -3D freehand/list of imagetoprobe2D.txt]

Fcal 7.4cm 1.1

-0.00406506	0.00622123	0.147465	-32.103
-0.0161272	0.147715	-0.00656261	103.926
-0.145714	-0.0153443	-0.00338759	-12.0986
0	0	0	1

pointtopoint 7.4cm 1.1

-0.00655095 0.000614328 0.14979 -29.0037 
-0.0174304 0.148912 -0.00137303 104.509 
-0.148774 -0.0174736 -0.00643484 -10.451 
0 0 0 1 

pointtopoint 15cm 1.1

-0.00471815 -0.0183683 0.287596 -25.9373 
-0.0356664 0.28546 0.0176468 97.6474 
-0.285966 -0.0353002 -0.00694598 47.5549 
0 0 0 1 
