# Supplementary material for: Evaluation of 3D ultrasound for image guidance
Source: PLoS One. 2020 Mar 26;15(3):e0229441. doi: 10.1371/journal.pone.0229441 (PMC7098612; doi:10.1371/journal.pone.0229441)
Supplement: S1 Data — (ZIP) [file pone.0229441.s001.zip › Data_PLOS_ONE - light/1_Calibratation error analyisis/Calibration -3D freehand/Nwire/7.4 cm - Nwire/4444.xml]

<PlusConfiguration version="2.1" PlusRevision="Plus-2.6.0.63ba551d - Win64">
  <DataCollection StartupDelaySec="1">
    <DeviceSet Name="David fCal 2D Calibration" Description="Configuration file for Video for Windows video + L764 probe + NDI Polaris tracker (Probe, Reference, Stylus) - used Phantom: fCal 2.0" />
    <Device
      Id="TrackerDevice"
      Type="PolarisTracker"
      BaudRate="115200"
      AcquisitionRate="50"
      ToolReferenceFrame="Tracker"
      LocalTimeOffsetSec="0.102665"
      SerialPort="7"
      MeasurementVolumeNumber="0">
      <DataSources>
        <DataSource Type="Tool" Id="Probe" RomFile="NdiToolDefinitions\8700339.rom" AveragedItemsForFiltering="20" BufferSize="500">
          <CustomProperties>
            <Manufacturer>
              NDI
            </Manufacturer>
            <NdiIdentity>
              01000000
            </NdiIdentity>
            <PartNumber>
              8700339
            </PartNumber>
            <Revision>
              000
            </Revision>
            <SerialNumber>
              34801403
            </SerialNumber>
          </CustomProperties>
          <CustomProperties>
            <Manufacturer>
              NDI
            </Manufacturer>
            <NdiIdentity>
              01000000
            </NdiIdentity>
            <PartNumber>
              8700339
            </PartNumber>
            <Revision>
              000
            </Revision>
            <SerialNumber>
              34801403
            </SerialNumber>
          </CustomProperties>
        </DataSource>
        <DataSource Type="Tool" Id="Stylus" RomFile="NdiToolDefinitions\8700340.rom" AveragedItemsForFiltering="20" BufferSize="500">
          <CustomProperties>
            <Manufacturer>
              NDI
            </Manufacturer>
            <NdiIdentity>
              02000001
            </NdiIdentity>
            <PartNumber>
              8700340
            </PartNumber>
            <Revision>
              000
            </Revision>
            <SerialNumber>
              34802401
            </SerialNumber>
          </CustomProperties>
          <CustomProperties>
            <Manufacturer>
              NDI
            </Manufacturer>
            <NdiIdentity>
              02000001
            </NdiIdentity>
            <PartNumber>
              8700340
            </PartNumber>
            <Revision>
              000
            </Revision>
            <SerialNumber>
              34802401
            </SerialNumber>
          </CustomProperties>
        </DataSource>
        <DataSource Type="Tool" Id="Reference" RomFile="NdiToolDefinitions\8700449.rom" AveragedItemsForFiltering="20" BufferSize="500">
          <CustomProperties>
            <Manufacturer>
              NDI
            </Manufacturer>
            <NdiIdentity>
              01000000
            </NdiIdentity>
            <PartNumber>
              8700449
            </PartNumber>
            <Revision>
              000
            </Revision>
            <SerialNumber>
              3532DC02
            </SerialNumber>
          </CustomProperties>
          <CustomProperties>
            <Manufacturer>
              NDI
            </Manufacturer>
            <NdiIdentity>
              01000000
            </NdiIdentity>
            <PartNumber>
              8700449
            </PartNumber>
            <Revision>
              000
            </Revision>
            <SerialNumber>
              3532DC02
            </SerialNumber>
          </CustomProperties>
        </DataSource>
      </DataSources>
      <OutputChannels>
        <OutputChannel Id="TrackerStream">
          <DataSource Id="Probe" />
          <DataSource Id="Reference" />
          <DataSource Id="Stylus" />
        </OutputChannel>
      </OutputChannels>
    </Device>
    <Device Id="VideoDevice" Type="Epiphan" ClipRectangleOrigin="0 0" ClipRectangleSize="0 0">
      <DataSources>
        <DataSource
          Type="Video"
          Id="Video"
          PortUsImageOrientation="MF"
          ClipRectangleOrigin="360 16 0"
          ClipRectangleSize="812 812 1"
          BufferSize="150" />
      </DataSources>
      <OutputChannels>
        <OutputChannel Id="VideoStream" VideoDataSourceId="Video" />
      </OutputChannels>
    </Device>
    <Device Id="TrackedVideoDevice" Type="VirtualMixer">
      <InputChannels>
        <InputChannel Id="TrackerStream" />
        <InputChannel Id="VideoStream" />
      </InputChannels>
      <OutputChannels>
        <OutputChannel Id="TrackedVideoStream" />
      </OutputChannels>
    </Device>
  </DataCollection>
  <CoordinateDefinitions>
    <Transform From="Image" To="Probe"
      Matrix="
        -0.00770993	-0.00435706	0.14809	-26.7807
        -0.0151786	0.147594	0.00359828	102.739
        -0.147405	-0.0140646	-0.00811628	-10.213
        0	0	0	1"
       Error="0.27208" Date="120518_161919" />
    <Transform From="Image" To="TransducerOriginPixel"
      Matrix="
        1	0	0	0
        0	1	0	0
        0	0	1	0
        0	0	0	1"
       Date="2011.12.06 17:57:00" />
    <Transform From="Phantom" To="Reference"
      Matrix="
        0.034726	-0.999326	-0.011883	4.1546
        -0.0370824	0.0105936	-0.999256	238.376
        0.998709	0.0351408	-0.0366895	179.763
        0	0	0	1"
       Error="0.395825" Date="113018_190811" />
    <Transform From="StylusTip" To="Stylus"
      Matrix="
        0.999937	0	-0.0112416	-18.8786
        -1.5311e-005	-0.999999	-0.00136191	0.375348
        -0.0112416	0.001362	-0.999936	-158.013
        0	0	0	1"
       Error="0.16" Date="5 oct" />
    <Transform From="TransducerOriginPixel" To="TransducerOrigin"
      Matrix="
        0.148806	0	0	0
        0	0.147904	0	0
        0	0	0.148356	0
        0	0	0	1"
       Date="120518_161919" />
  </CoordinateDefinitions>
  <Rendering WorldCoordinateFrame="Reference" DisplayedImageOrientation="MFA">
    <DisplayableObject Type="Model" ObjectCoordinateFrame="TransducerOrigin" Id="ProbeModel" File="Probe_L14-5_38.stl"
      ModelToObjectTransform="
        1	0	0	0
        0	1	0	0
        0	0	1	0
        0	0	0	1" />
    <DisplayableObject Type="Model" ObjectCoordinateFrame="Reference" Id="Volume" />
    <DisplayableObject Type="Model" ObjectCoordinateFrame="StylusTip" Id="StylusModel" File="Stylus_Example.stl"
      ModelToObjectTransform="
        1	0	0	0
        0	1	0	0
        0	0	1	0
        0	0	0	1" />
    <DisplayableObject
      Id="PhantomModel"
      Type="Model"
      ObjectCoordinateFrame="Phantom"
      Opacity="0.6"
      File="fCal_2.0.stl"
      ModelToObjectTransform="
        1	0	0	-35
        0	1	0	-10
        0	0	1	-5
        0	0	0	1" />
    <DisplayableObject Type="Image" ObjectCoordinateFrame="Image" Id="LiveImage" />
  </Rendering>
  <Segmentation
    ApproximateSpacingMmPerPixel="0.141478"
    MorphologicalOpeningCircleRadiusMm="0.4"
    MorphologicalOpeningBarSizeMm="1"
    MaxLinePairDistanceErrorPercent="10"
    AngleToleranceDegrees="10"
    MaxAngleDifferenceDegrees="10"
    MinThetaDegrees="-70"
    MaxThetaDegrees="70"
    ThresholdImagePercent="10"
    CollinearPointsMaxDistanceFromLineMm="0.6"
    UseOriginalImageIntensityForDotIntensityScore="0"
    MaxLineShiftMm="10"
    ClipRectangleOrigin="214 264"
    ClipRectangleSize="428 244" />
  <PhantomDefinition>
    <Description Name="fCAL" Type="Multi-N" Version="2.0" WiringVersion="2.0" Institution="Queen&apos;s University PerkLab" />
    <Geometry>
      <Pattern Type="NWire">
        <Wire Name="7:G1_g1" EndPointFront="30.0 0.0 20.0" EndPointBack="30.0 40.0 20.0" />
        <Wire Name="8:L1_h1" EndPointFront="55.0 0.0 20.0" EndPointBack="35.0 40.0 20.0" />
        <Wire Name="9:M1_m1" EndPointFront="60.0 0.0 20.0" EndPointBack="60.0 40.0 20.0" />
      </Pattern>
      <Pattern Type="NWire">
        <Wire Name="4:G3_g3" EndPointFront="30.0 0.0 10.0" EndPointBack="30.0 40.0 10.0" />
        <Wire Name="5:H3_l3" EndPointFront="35.0 0.0 10.0" EndPointBack="55.0 40.0 10.0" />
        <Wire Name="6:M3_m3" EndPointFront="60.0 0.0 10.0" EndPointBack="60.0 40.0 10.0" />
      </Pattern>
      <Pattern Type="NWire">
        <Wire Name="1:H5_h5" EndPointFront="35.0 0.0 0.0" EndPointBack="35.0 40.0 0.0" />
        <Wire Name="2:L5_i5" EndPointFront="55.0 0.0 0.0" EndPointBack="40.0 40.0 0.0" />
        <Wire Name="3:M5_m5" EndPointFront="60.0 0.0 0.0" EndPointBack="60.0 40.0 0.0" />
      </Pattern>
      <Landmarks>
        <Landmark Name="#1" Position="104.3 5.0 20.0" />
        <Landmark Name="#2" Position="104.3 45.0 20.0" />
        <Landmark Name="#3" Position="104.3 45.0 0.0" />
        <Landmark Name="#4" Position="104.3 -5.0 0.0" />
        <Landmark Name="#5" Position="-34.3 45.0 15.0" />
        <Landmark Name="#6" Position="-34.3 -5.0 20.0" />
        <Landmark Name="#7" Position="-34.3 -5.0 0.0" />
        <Landmark Name="#8" Position="-34.3 45.0 0.0" />
      </Landmarks>
      <Planes>
        <Plane Name="Superior" BasePoint="5.5 3.0 35.0" EndPoint1="135.0 3.0 35.0" EndPoint2="135.0 55.0 35.0" />
        <Plane Name="Inferior" BasePoint="5.5 55.0 0.0" EndPoint1="135.0 55.0 0.0" EndPoint2="135.0 5.5 0.0" />
        <Plane Name="Outside Unmarked" BasePoint="140.0 5.0 30.0" EndPoint1="140.0 50.0 30.0" EndPoint2="140.0 50.0 5.0" />
        <Plane Name="Inside Unmarked" BasePoint="125.0 40.0 30.0" EndPoint1="125.0 20.0 10.0" EndPoint2="125.0 40.0 10.0" />
        <Plane Name="Outside Marked" BasePoint="0.0 40.0 30.0" EndPoint1="0.0 40.0 5.5" EndPoint2="0.0 15.5 5.5" />
        <Plane Name="Outside Posterior" BasePoint="130.0 0.0 30.0" EndPoint1="20.0 0.0 30.0" EndPoint2="20.0 0.0 15.0" />
        <Plane Name="Inside Posterior" BasePoint="110.0 10.0 30.0" EndPoint1="40.0 10.0 30.0" EndPoint2="30.0 10.0 10.0" />
        <Plane Name="Outside Anterior" BasePoint="130.0 60.0 30.0" EndPoint1="20.0 60.0 30.0" EndPoint2="20.0 60.0 5.0" />
      </Planes>
      <References>
        <Reference Name="#1" Position="104.3 5.0 20.0" />
        <Reference Name="#2" Position="104.3 45.0 20.0" />
        <Reference Name="#3" Position="104.3 45.0 0.0" />
        <Reference Name="#4" Position="104.3 -5.0 0.0" />
        <Reference Name="#5" Position="-34.3 45.0 15.0" />
        <Reference Name="#6" Position="-34.3 -5.0 20.0" />
        <Reference Name="#7" Position="-34.3 -5.0 0.0" />
        <Reference Name="#8" Position="-34.3 45.0 0.0" />
      </References>
    </Geometry>
  </PhantomDefinition>
  <VolumeReconstruction
    OutputSpacing="0.5 0.5 0.5"
    ClipRectangleOrigin="0 0"
    ClipRectangleSize="820 616"
    Interpolation="LINEAR"
    Optimization="FULL"
    CompoundingMode="MEAN"
    FillHoles="OFF" />
  <fCal
    PhantomModelId="PhantomModel"
    ReconstructedVolumeId="Volume"
    TransducerModelId="ProbeModel"
    StylusModelId="StylusModel"
    ImageDisplayableObjectId="LiveImage"
    NumberOfCalibrationImagesToAcquire="200"
    NumberOfValidationImagesToAcquire="100"
    NumberOfStylusCalibrationPointsToAcquire="200"
    RecordingIntervalMs="100"
    MaxTimeSpentWithProcessingMs="70"
    ImageCoordinateFrame="Image"
    ProbeCoordinateFrame="Probe"
    ReferenceCoordinateFrame="Reference"
    TransducerOriginCoordinateFrame="TransducerOrigin"
    TransducerOriginPixelCoordinateFrame="TransducerOriginPixel"
    TemporalCalibrationDurationSec="10"
    FixedChannelId="VideoStream"
    FixedSourceId="Video"
    MovingChannelId="TrackerStream"
    MovingSourceId="ProbeToTracker"
    DefaultSelectedChannelId="TrackedVideoStream" />
  <vtkPlusPivotCalibrationAlgo ObjectMarkerCoordinateFrame="Stylus" ReferenceCoordinateFrame="Reference" ObjectPivotPointCoordinateFrame="StylusTip" />
  <vtkPlusPhantomLandmarkRegistrationAlgo PhantomCoordinateFrame="Phantom" ReferenceCoordinateFrame="Reference" StylusTipCoordinateFrame="StylusTip" />
  <vtkPlusProbeCalibrationAlgo ImageCoordinateFrame="Image" ProbeCoordinateFrame="Probe" PhantomCoordinateFrame="Phantom" ReferenceCoordinateFrame="Reference" />
  <vtkTemporalCalibrationAlgo ClipRectangleOrigin="124 64" ClipRectangleSize="438 414" />
</PlusConfiguration>
