# Supplementary material for: Evaluation of 3D ultrasound for image guidance
Source: PLoS One. 2020 Mar 26;15(3):e0229441. doi: 10.1371/journal.pone.0229441 (PMC7098612; doi:10.1371/journal.pone.0229441)
Supplement: S1 Data — (ZIP) [file pone.0229441.s001.zip › Data_PLOS_ONE - light/1_Calibratation error analyisis/Calibration -3D freehand/Nwire/7.4 cm - Nwire/list of matrices attempts from fcal.txt]

atrix="
        -0.0186251	0.000311084	0.14759	-23.3344
        -0.0133657	0.148734	-0.00223907	102.427
        -0.146226	-0.0154411	-0.0185941	-11.9215
        0	0	0	1"
       Error="0.544478" Date="120518_174807" />
       
 <Transform From="Image" To="Probe"
      Matrix="
        -0.00406506	0.00622123	0.147465	-32.103
        -0.0161272	0.147715	-0.00656261	103.926
        -0.145714	-0.0153443	-0.00338759	-12.0986
        0	0	0	1"
       Error="0.406303" Date="120518_175317" />
       
 <Transform From="Image" To="Probe"
      Matrix="
        0.00416944	0.0050117	0.147444	-35.044
        -0.016757	0.147629	-0.0044949	104.267
        -0.145589	-0.0159003	0.00473992	-12.0065
        0	0	0	1"
       Error="0.506943" Date="120518_175701" />
       
       
 <Transform From="Image" To="Probe"
      Matrix="
        -0.00424751	-0.00538238	0.147232	-27.0299
        -0.0166744	0.147178	0.00487979	104.373
        -0.145703	-0.0153098	-0.00485054	-12.1673
        0	0	0	1"
       Error="0.456545" Date="120518_175727" />
       
  <Transform From="Image" To="Probe"
      Matrix="
        -0.0121981	-0.00226179	0.149671	-25.4282
        -0.0165752	0.14747	0.000995799	104.218
        -0.150629	-0.0156723	-0.0122301	-10.0092
        0	0	0	1"
       Error="0.557388" Date="120518_175839" />
       
       
 <Transform From="Image" To="Probe"
      Matrix="
        -0.00249072	0.00670381	0.148487	-33.0335
        -0.0156388	0.147561	-0.0069335	103.743
        -0.147931	-0.0156681	-0.00176708	-11.1057
        0	0	0	1"
       Error="0.531002" Date="120518_180002" />
       
  <Transform From="Image" To="Probe"
      Matrix="
        -0.00491767	0.000302715	0.148179	-29.479
        -0.0174353	0.147299	-0.000824067	104.564
        -0.14727	-0.0157775	-0.00485047	-11.1475
        0	0	0	1"
       Error="0.733039" Date="120518_180151" />
       
  <Transform From="Phantom" To="Reference"
      Matrix="
        0.0280615	-0.999526	-0.0126439	5.20598
        0.0297075	0.0134772	-0.999468	246.433
        0.999165	0.027671	0.0300717	163.603
        0	0	0	1"
       Error="0.235508" Date="120518_174000" />
