# Supplementary material for: Evaluation of 3D ultrasound for image guidance
Source: PLoS One. 2020 Mar 26;15(3):e0229441. doi: 10.1371/journal.pone.0229441 (PMC7098612; doi:10.1371/journal.pone.0229441)
Supplement: S1 Data — (ZIP) [file pone.0229441.s001.zip › Data_PLOS_ONE - light/1_Calibratation error analyisis/Calibration -3D freehand/pointer/15 cm 2D/2018-11-30-Scene.mrml]

<?xml version="1.0" encoding="ISO-8859-1"?>
<MRML  version="Slicer4.4.0" userTags="">
<Crosshair
  id="vtkMRMLCrosshairNodedefault" name="Crosshair" hideFromEditors="true" selectable="true" selected="false" singletonTag="default" crosshairMode="NoCrosshair" navigation="false" crosshairBehavior="OffsetJumpSlice" crosshairThickness="Fine" crosshairRAS="0 0 0"></Crosshair>
 <Selection
  id="vtkMRMLSelectionNodeSingleton" name="Selection" hideFromEditors="true" selectable="true" selected="false" singletonTag="Singleton" frequencyUnitNodeRef="vtkMRMLUnitNodeApplicationFrequency" intensityUnitNodeRef="vtkMRMLUnitNodeApplicationIntensity" lengthUnitNodeRef="vtkMRMLUnitNodeApplicationLength" timeUnitNodeRef="vtkMRMLUnitNodeApplicationTime" velocityUnitNodeRef="vtkMRMLUnitNodeApplicationVelocity" references="unit/frequency:vtkMRMLUnitNodeApplicationFrequency;unit/intensity:vtkMRMLUnitNodeApplicationIntensity;unit/length:vtkMRMLUnitNodeApplicationLength;unit/time:vtkMRMLUnitNodeApplicationTime;unit/velocity:vtkMRMLUnitNodeApplicationVelocity;" activeVolumeID="NULL" secondaryVolumeID="NULL" activeLabelVolumeID="NULL" activeFiducialListID="NULL" activePlaceNodeID="vtkMRMLMarkupsFiducialNode1" activePlaceNodeClassName="vtkMRMLMarkupsFiducialNode" activeROIListID="NULL" activeCameraID="NULL" activeTableID="NULL" activeViewID="NULL" activeLayoutID="NULL" activePlotChartID="NULL" ></Selection>
 <Interaction
  id="vtkMRMLInteractionNodeSingleton" name="Interaction" hideFromEditors="true" selectable="true" selected="false" singletonTag="Singleton" currentInteractionMode="ViewTransform" placeModePersistence="false" lastInteractionMode="ViewTransform" ></Interaction>
 <View
  id="vtkMRMLViewNode1" name="View1" hideFromEditors="false" selectable="true" selected="false" singletonTag="1" attributes="MappedInLayout:1" layoutLabel="1" layoutName="1" active="false" visibility="true" backgroundColor="0.756863 0.764706 0.909804" backgroundColor2="0.454902 0.470588 0.745098" orientationMarkerType="none" orientationMarkerSize="medium" rulerType="none" AxisLabels="L;R;P;A;I;S" fieldOfView="200" letterSize="0.05" boxVisible="true" fiducialsVisible="true" fiducialLabelsVisible="true" axisLabelsVisible="true" axisLabelsCameraDependent="true" animationMode="Off" viewAxisMode="LookFrom" spinDegrees="2" spinMs="5" spinDirection="YawLeft" rotateDegrees="5" rockLength="200" rockCount="0" stereoType="NoStereo" renderMode="Perspective" useDepthPeeling="0" ></View>
 <Slice
  id="vtkMRMLSliceNodeRed" name="Red" hideFromEditors="false" selectable="true" selected="false" singletonTag="Red" attributes="MappedInLayout:1" layoutLabel="R" layoutName="Red" active="false" visibility="true" backgroundColor="0 0 0" backgroundColor2="0 0 0" orientationMarkerType="none" orientationMarkerSize="medium" rulerType="none" AxisLabels="L;R;P;A;I;S" fieldOfView="751.066 568.955 1" dimensions="664 503 1" xyzOrigin="-50.1392 -33.3897 0" sliceResolutionMode="1" uvwExtents="751.066 568.955 1" uvwDimensions="256 256 1" uvwOrigin="0 0 0" activeSlice="0" layoutGridRows="1" layoutGridColumns="1" sliceToRAS="-1 0 0 405.5 0 1 0 405.5 0 0 1 0 0 0 0 1" orientationMatrixAxial="-1 0 0 0 1 0 0 0 1" orientationMatrixSagittal="0 0 1 -1 0 0 0 1 0" orientationMatrixCoronal="-1 0 0 0 0 1 0 1 0" layoutColor="0.952941 0.290196 0.2" orientation="Axial" orientationReference="Axial" jumpMode="1" sliceVisibility="false" widgetVisibility="false" useLabelOutline="false" sliceSpacingMode="0" prescribedSliceSpacing="1 1 1" ></Slice>
 <Slice
  id="vtkMRMLSliceNodeYellow" name="Yellow" hideFromEditors="false" selectable="true" selected="false" singletonTag="Yellow" attributes="MappedInLayout:1" layoutLabel="Y" layoutName="Yellow" active="false" visibility="true" backgroundColor="0 0 0" backgroundColor2="0 0 0" orientationMarkerType="none" orientationMarkerSize="medium" rulerType="none" AxisLabels="L;R;P;A;I;S" fieldOfView="505.132 382.653 1" dimensions="664 503 1" xyzOrigin="0 0 0" sliceResolutionMode="1" uvwExtents="505.132 382.653 1" uvwDimensions="256 256 1" uvwOrigin="0 0 0" activeSlice="0" layoutGridRows="1" layoutGridColumns="1" sliceToRAS="0 0 1 0 -1 0 0 0 0 1 0 0 0 0 0 1" orientationMatrixAxial="-1 0 0 0 1 0 0 0 1" orientationMatrixSagittal="0 0 1 -1 0 0 0 1 0" orientationMatrixCoronal="-1 0 0 0 0 1 0 1 0" layoutColor="0.929412 0.835294 0.298039" orientation="Sagittal" orientationReference="Sagittal" jumpMode="1" sliceVisibility="false" widgetVisibility="false" useLabelOutline="false" sliceSpacingMode="0" prescribedSliceSpacing="1 1 1" ></Slice>
 <Slice
  id="vtkMRMLSliceNodeGreen" name="Green" hideFromEditors="false" selectable="true" selected="false" singletonTag="Green" attributes="MappedInLayout:1" layoutLabel="G" layoutName="Green" active="false" visibility="true" backgroundColor="0 0 0" backgroundColor2="0 0 0" orientationMarkerType="none" orientationMarkerSize="medium" rulerType="none" AxisLabels="L;R;P;A;I;S" fieldOfView="505.132 382.653 1" dimensions="664 503 1" xyzOrigin="0 0 0" sliceResolutionMode="1" uvwExtents="505.132 382.653 1" uvwDimensions="256 256 1" uvwOrigin="0 0 0" activeSlice="0" layoutGridRows="1" layoutGridColumns="1" sliceToRAS="-1 0 0 0 0 0 1 0 0 1 0 0 0 0 0 1" orientationMatrixAxial="-1 0 0 0 1 0 0 0 1" orientationMatrixSagittal="0 0 1 -1 0 0 0 1 0" orientationMatrixCoronal="-1 0 0 0 0 1 0 1 0" layoutColor="0.431373 0.690196 0.294118" orientation="Coronal" orientationReference="Coronal" jumpMode="1" sliceVisibility="false" widgetVisibility="false" useLabelOutline="false" sliceSpacingMode="0" prescribedSliceSpacing="1 1 1" ></Slice>
 <Layout
  id="vtkMRMLLayoutNodevtkMRMLLayoutNode" name="Layout" hideFromEditors="true" selectable="true" selected="false" singletonTag="vtkMRMLLayoutNode" currentViewArrangement="3" guiPanelVisibility="1" bottomPanelVisibility ="1" guiPanelLR="0" collapseSliceControllers="0"
 numberOfCompareViewRows="1" numberOfCompareViewColumns="1" numberOfLightboxRows="6" numberOfLightboxColumns="6" mainPanelSize="400" secondaryPanelSize="400" ></Layout>
 <SliceComposite
  id="vtkMRMLSliceCompositeNodeRed" name="SliceComposite" hideFromEditors="true" selectable="true" selected="false" singletonTag="Red" backgroundVolumeID="vtkMRMLScalarVolumeNode1" foregroundVolumeID="" labelVolumeID="" compositing="0" foregroundOpacity="0" labelOpacity="1" linkedControl="0" fiducialVisibility="1" fiducialLabelVisibility="1" sliceIntersectionVisibility="0" layoutName="Red" annotationSpace="IJKAndRAS" annotationMode="All" doPropagateVolumeSelection="1" ></SliceComposite>
 <SliceComposite
  id="vtkMRMLSliceCompositeNodeYellow" name="SliceComposite_1" hideFromEditors="true" selectable="true" selected="false" singletonTag="Yellow" backgroundVolumeID="" foregroundVolumeID="" labelVolumeID="" compositing="0" foregroundOpacity="0" labelOpacity="1" linkedControl="0" fiducialVisibility="1" fiducialLabelVisibility="1" sliceIntersectionVisibility="0" layoutName="Yellow" annotationSpace="IJKAndRAS" annotationMode="All" doPropagateVolumeSelection="1" ></SliceComposite>
 <SliceComposite
  id="vtkMRMLSliceCompositeNodeGreen" name="SliceComposite_2" hideFromEditors="true" selectable="true" selected="false" singletonTag="Green" backgroundVolumeID="" foregroundVolumeID="" labelVolumeID="" compositing="0" foregroundOpacity="0" labelOpacity="1" linkedControl="0" fiducialVisibility="1" fiducialLabelVisibility="1" sliceIntersectionVisibility="0" layoutName="Green" annotationSpace="IJKAndRAS" annotationMode="All" doPropagateVolumeSelection="1" ></SliceComposite>
 <Camera
  id="vtkMRMLCameraNode1" name="Default Scene Camera" hideFromEditors="false" selectable="true" selected="false" userTags="" position="28.2599 971.94 141.016" focalPoint="-24.7116 87.3171 -123.31" viewUp="-0.202283 -0.269235 0.941591" parallelProjection="false" parallelScale="1" appliedTransform="1 0 0 0  0 1 0 0  0 0 1 0  0 0 0 1" ></Camera>
 <SubjectHierarchy
  id="vtkMRMLSubjectHierarchyNode1" name="SubjectHierarchy" hideFromEditors="false" selectable="true" selected="false" attributes="SubjectHierarchyVersion:2" >
   <SubjectHierarchyItem id="3" name="Scene" parent="0" type="" expanded="true" attributes="Level^Scene|">
     <SubjectHierarchyItem id="29" dataNode="vtkMRMLScalarVolumeNode1" parent="3" type="Volumes" expanded="true"></SubjectHierarchyItem>
     <SubjectHierarchyItem id="30" dataNode="vtkMRMLLinearTransformNode4" parent="3" type="Transforms" expanded="true"></SubjectHierarchyItem>
     <SubjectHierarchyItem id="31" dataNode="vtkMRMLLinearTransformNode5" parent="3" type="Transforms" expanded="true"></SubjectHierarchyItem>
     <SubjectHierarchyItem id="32" dataNode="vtkMRMLLinearTransformNode6" parent="3" type="Transforms" expanded="true"></SubjectHierarchyItem>
     <SubjectHierarchyItem id="33" dataNode="vtkMRMLLinearTransformNode7" parent="3" type="Transforms" expanded="true"></SubjectHierarchyItem>
     <SubjectHierarchyItem id="34" dataNode="vtkMRMLModelNode4" parent="3" type="Models" expanded="true"></SubjectHierarchyItem>
     <SubjectHierarchyItem id="35" dataNode="vtkMRMLSceneViewNode1" parent="3" type="SceneViews" expanded="true"></SubjectHierarchyItem>
     <SubjectHierarchyItem id="36" dataNode="vtkMRMLMarkupsFiducialNode1" parent="3" type="Markups" expanded="true"></SubjectHierarchyItem>
     <SubjectHierarchyItem id="37" dataNode="vtkMRMLMarkupsFiducialNode2" parent="3" type="Markups" expanded="true"></SubjectHierarchyItem>
     <SubjectHierarchyItem id="38" dataNode="vtkMRMLTransformNode1" parent="3" type="Transforms" expanded="true"></SubjectHierarchyItem></SubjectHierarchyItem></SubjectHierarchy>
 <ColorTableStorage
  id="vtkMRMLColorTableStorageNode22" name="ColorTableStorage_21" hideFromEditors="true" selectable="true" selected="false" fileName="../../../../AppData/Roaming/NA-MIC/Extensions-26813/SlicerRT/share/Slicer-4.8/qt-loadable-modules/Isodose/Isodose_ColorTable.ctbl" useCompression="1" defaultWriteFileExtension="ctbl" readState="0" writeState="0" ></ColorTableStorage>
 <ClipModels
  id="vtkMRMLClipModelsNodevtkMRMLClipModelsNode" name="ClipModels" hideFromEditors="true" selectable="true" selected="false" singletonTag="vtkMRMLClipModelsNode" clipType="0" redSliceClipState="0" yellowSliceClipState="0" greenSliceClipState="0" ></ClipModels>
 <ColorTableStorage
  id="vtkMRMLColorTableStorageNode23" name="ColorTableStorage_22" hideFromEditors="true" selectable="true" selected="false" fileName="../../../../AppData/Roaming/NA-MIC/Extensions-26813/SlicerRT/share/Slicer-4.8/qt-loadable-modules/DoseComparison/Gamma_ColorTable.ctbl" useCompression="1" defaultWriteFileExtension="ctbl" readState="0" writeState="0" ></ColorTableStorage>
 <ScriptedModule
  id="vtkMRMLScriptedModuleNodeDataProbe" name="ScriptedModule" hideFromEditors="true" selectable="true" selected="false" singletonTag="DataProbe" ModuleName ="DataProbe" ></ScriptedModule>
 <Camera
  id="vtkMRMLCameraNode2" name="Default Scene Camera" hideFromEditors="false" selectable="true" selected="false" userTags="" position="-32.641 346.504 -8.10253" focalPoint="-33.12 195.099 -111.253" viewUp="-0.964861 -0.145852 0.218563" parallelProjection="false" parallelScale="1" activetag="vtkMRMLViewNode1" appliedTransform="1 0 0 0  0 1 0 0  0 0 1 0  0 0 0 1" ></Camera>
 <ColorTableStorage
  id="vtkMRMLColorTableStorageNode24" name="ColorTableStorage_21" hideFromEditors="true" selectable="true" selected="false" fileName="../../../../AppData/Roaming/NA-MIC/Extensions-26813/SlicerRT/share/Slicer-4.8/qt-loadable-modules/Isodose/Isodose_ColorTable.ctbl" useCompression="1" defaultWriteFileExtension="ctbl" readState="0" writeState="0" ></ColorTableStorage>
 <ColorTableStorage
  id="vtkMRMLColorTableStorageNode25" name="ColorTableStorage_22" hideFromEditors="true" selectable="true" selected="false" fileName="../../../../AppData/Roaming/NA-MIC/Extensions-26813/SlicerRT/share/Slicer-4.8/qt-loadable-modules/DoseComparison/Gamma_ColorTable.ctbl" useCompression="1" defaultWriteFileExtension="ctbl" readState="0" writeState="0" ></ColorTableStorage>
 <IGTLConnector
  id="vtkMRMLIGTLConnectorNode1" name="IGTLConnector" hideFromEditors="false" selectable="true" selected="false" incomingNodeRef="vtkMRMLScalarVolumeNode1 vtkMRMLLinearTransformNode4 vtkMRMLLinearTransformNode5 vtkMRMLLinearTransformNode6 vtkMRMLLinearTransformNode7 vtkMRMLIGTLStatusNode1" references="incoming:vtkMRMLScalarVolumeNode1 vtkMRMLLinearTransformNode4 vtkMRMLLinearTransformNode5 vtkMRMLLinearTransformNode6 vtkMRMLLinearTransformNode7 vtkMRMLIGTLStatusNode1;" connectorType="CLIENT"  serverHostname="localhost"  serverPort="18944"  persistent="0"  state="0" restrictDeviceName="0"  ></IGTLConnector>
 <Volume
  id="vtkMRMLScalarVolumeNode1" name="Image_Reference1" description="Received by OpenIGTLink" hideFromEditors="false" selectable="true" selected="false" attributes="Sequences.BaseName:Image_Reference1" displayNodeRef="vtkMRMLScalarVolumeDisplayNode1" storageNodeRef="vtkMRMLVolumeArchetypeStorageNode1" references="display:vtkMRMLScalarVolumeDisplayNode1;storage:vtkMRMLVolumeArchetypeStorageNode1;" userTags="" ijkToRASDirections="1   0   0 0   1   0 0 0 1 " spacing="1 1 1" origin="0 0 0" ></Volume>
 <VolumeDisplay
  id="vtkMRMLScalarVolumeDisplayNode1" name="VolumeDisplay" hideFromEditors="true" selectable="true" selected="false" color="0.5 0.5 0.5" edgeColor="0 0 0" selectedColor="1 0 0" selectedAmbient="0.4" ambient="0" diffuse="1" selectedSpecular="0.5" specular="0" power="1" opacity="1" sliceIntersectionOpacity="1" pointSize="1" lineWidth="1" representation="2" lighting="true" interpolation="1" shading="true" visibility="true" edgeVisibility="false" clipping="false" sliceIntersectionVisibility="false" sliceIntersectionThickness="1" frontfaceCulling="false" backfaceCulling="true" scalarVisibility="false" vectorVisibility="false" tensorVisibility="false" interpolateTexture="false" scalarRangeFlag="UseManual" scalarRange="0 100" colorNodeID="vtkMRMLColorTableNodeGrey"  window="207.376" level="152.849" upperThreshold="32767" lowerThreshold="-32768" interpolate="1" windowLevelLocked="false" autoWindowLevel="0" applyThreshold="0" autoThreshold="0" ></VolumeDisplay>
 <LinearTransform
  id="vtkMRMLLinearTransformNode4" name="ProbeToReference" description="Received by OpenIGTLink" hideFromEditors="false" selectable="true" selected="false" attributes="Timestamp:15435960601561342960" storageNodeRef="vtkMRMLTransformStorageNode1" references="storage:vtkMRMLTransformStorageNode1;" userTags="" matrixTransformToParent="0.999512 0.0172075 -0.0260822 -80.3757  0.0244075 -0.951127 0.307834 159.976  -0.0195104 -0.308321 -0.951082 13.9887  0 0 0 1" ></LinearTransform>
 <LinearTransform
  id="vtkMRMLLinearTransformNode5" name="ReferenceToProbe" description="Received by OpenIGTLink" hideFromEditors="false" selectable="true" selected="false" attributes="Timestamp:15435960601561342960" storageNodeRef="vtkMRMLTransformStorageNode2" references="storage:vtkMRMLTransformStorageNode2;" userTags="" matrixTransformToParent="0.999512 0.0244075 -0.0195104 76.7048  0.0172075 -0.951127 -0.308321 157.853  -0.0260822 0.307834 -0.951082 -38.0379  0 0 0 1" ></LinearTransform>
 <SequenceBrowser
  id="vtkMRMLSequenceBrowserNode1" name="SequenceBrowser" hideFromEditors="false" selectable="true" selected="false" references="dataNodeRef0:vtkMRMLScalarVolumeNode1;dataNodeRef1:vtkMRMLLinearTransformNode6;sequenceNodeRef0:vtkMRMLSequenceNode1;sequenceNodeRef1:vtkMRMLSequenceNode2;"  playbackActive="false"  playbackRateFps="100"  playbackItemSkippingEnabled="true"  playbackLooped="true"  selectedItemNumber="579"  recordingActive="false"  recordOnMasterModifiedOnly="false"  recordingSamplingMode="limitedToPlaybackFrameRate"  indexDisplayMode="[indexValue]"  virtualNodePostfixes="0 1"  SynchronizationPropertiesMap0="playback true recording true overwriteProxyName false saveChanges false "  SynchronizationPropertiesMap1="playback true recording true overwriteProxyName false saveChanges false " ></SequenceBrowser>
 <Sequence
  id="vtkMRMLSequenceNode1" name="Sequence" hideFromEditors="false" selectable="true" selected="false" attributes="space:right-anterior-superior" storageNodeRef="vtkMRMLVolumeSequenceStorageNode1" references="storage:vtkMRMLVolumeSequenceStorageNode1;" userTags=""  indexName="time"  indexUnit="s"  indexType="numeric"  numericIndexValueTolerance="0.001"  indexValues="vtkMRMLScalarVolumeNode1:0.016;vtkMRMLScalarVolumeNode2:0.135;vtkMRMLScalarVolumeNode3:0.238;vtkMRMLScalarVolumeNode4:0.338;vtkMRMLScalarVolumeNode5:0.439;vtkMRMLScalarVolumeNode6:0.585;vtkMRMLScalarVolumeNode7:0.716;vtkMRMLScalarVolumeNode8:0.831;vtkMRMLScalarVolumeNode9:0.932;vtkMRMLScalarVolumeNode10:1.037;vtkMRMLScalarVolumeNode11:1.141;vtkMRMLScalarVolumeNode12:1.281;vtkMRMLScalarVolumeNode13:1.381;vtkMRMLScalarVolumeNode14:1.484;vtkMRMLScalarVolumeNode15:1.636;vtkMRMLScalarVolumeNode16:1.736;vtkMRMLScalarVolumeNode17:1.837;vtkMRMLScalarVolumeNode18:1.961;vtkMRMLScalarVolumeNode19:2.081;vtkMRMLScalarVolumeNode20:2.182;vtkMRMLScalarVolumeNode21:2.283;vtkMRMLScalarVolumeNode22:2.391;vtkMRMLScalarVolumeNode23:2.531;vtkMRMLScalarVolumeNode24:2.631;vtkMRMLScalarVolumeNode25:2.742;vtkMRMLScalarVolumeNode26:2.881;vtkMRMLScalarVolumeNode27:2.982;vtkMRMLScalarVolumeNode28:3.082;vtkMRMLScalarVolumeNode29:3.183;vtkMRMLScalarVolumeNode30:3.291;vtkMRMLScalarVolumeNode31:3.419;vtkMRMLScalarVolumeNode32:3.531;vtkMRMLScalarVolumeNode33:3.647;vtkMRMLScalarVolumeNode34:3.776;vtkMRMLScalarVolumeNode35:3.877;vtkMRMLScalarVolumeNode36:3.983;vtkMRMLScalarVolumeNode37:4.118;vtkMRMLScalarVolumeNode38:4.231;vtkMRMLScalarVolumeNode39:4.332;vtkMRMLScalarVolumeNode40:4.433;vtkMRMLScalarVolumeNode41:4.533;vtkMRMLScalarVolumeNode42:4.637;vtkMRMLScalarVolumeNode43:4.791;vtkMRMLScalarVolumeNode44:4.892;vtkMRMLScalarVolumeNode45:5.026;vtkMRMLScalarVolumeNode46:5.131;vtkMRMLScalarVolumeNode47:5.232;vtkMRMLScalarVolumeNode48:5.333;vtkMRMLScalarVolumeNode49:5.434;vtkMRMLScalarVolumeNode50:5.576;vtkMRMLScalarVolumeNode51:5.683;vtkMRMLScalarVolumeNode52:5.826;vtkMRMLScalarVolumeNode53:5.928;vtkMRMLScalarVolumeNode54:6.029;vtkMRMLScalarVolumeNode55:6.136;vtkMRMLScalarVolumeNode56:6.279;vtkMRMLScalarVolumeNode57:6.391;vtkMRMLScalarVolumeNode58:6.495;vtkMRMLScalarVolumeNode59:6.599;vtkMRMLScalarVolumeNode60:6.726;vtkMRMLScalarVolumeNode61:6.828;vtkMRMLScalarVolumeNode62:6.935;vtkMRMLScalarVolumeNode63:7.086;vtkMRMLScalarVolumeNode64:7.226;vtkMRMLScalarVolumeNode65:7.327;vtkMRMLScalarVolumeNode66:7.431;vtkMRMLScalarVolumeNode67:7.591;vtkMRMLScalarVolumeNode68:7.726;vtkMRMLScalarVolumeNode69:7.827;vtkMRMLScalarVolumeNode70:7.93;vtkMRMLScalarVolumeNode71:8.031;vtkMRMLScalarVolumeNode72:8.156;vtkMRMLScalarVolumeNode73:8.286;vtkMRMLScalarVolumeNode74:8.421;vtkMRMLScalarVolumeNode75:8.523;vtkMRMLScalarVolumeNode76:8.691;vtkMRMLScalarVolumeNode77:8.827;vtkMRMLScalarVolumeNode78:8.927;vtkMRMLScalarVolumeNode79:9.031;vtkMRMLScalarVolumeNode80:9.17;vtkMRMLScalarVolumeNode81:9.276;vtkMRMLScalarVolumeNode82:9.378;vtkMRMLScalarVolumeNode83:9.491;vtkMRMLScalarVolumeNode84:9.621;vtkMRMLScalarVolumeNode85:9.726;vtkMRMLScalarVolumeNode86:9.828;vtkMRMLScalarVolumeNode87:9.931;vtkMRMLScalarVolumeNode88:10.086;vtkMRMLScalarVolumeNode89:10.221;vtkMRMLScalarVolumeNode90:10.322;vtkMRMLScalarVolumeNode91:10.423;vtkMRMLScalarVolumeNode92:10.523;vtkMRMLScalarVolumeNode93:10.624;vtkMRMLScalarVolumeNode94:10.771;vtkMRMLScalarVolumeNode95:10.871;vtkMRMLScalarVolumeNode96:10.972;vtkMRMLScalarVolumeNode97:11.085;vtkMRMLScalarVolumeNode98:11.186;vtkMRMLScalarVolumeNode99:11.315;vtkMRMLScalarVolumeNode100:11.421;vtkMRMLScalarVolumeNode101:11.522;vtkMRMLScalarVolumeNode102:11.625;vtkMRMLScalarVolumeNode103:11.771;vtkMRMLScalarVolumeNode104:11.872;vtkMRMLScalarVolumeNode105:11.973;vtkMRMLScalarVolumeNode106:12.094;vtkMRMLScalarVolumeNode107:12.221;vtkMRMLScalarVolumeNode108:12.33;vtkMRMLScalarVolumeNode109:12.436;vtkMRMLScalarVolumeNode110:12.536;vtkMRMLScalarVolumeNode111:12.67;vtkMRMLScalarVolumeNode112:12.771;vtkMRMLScalarVolumeNode113:12.936;vtkMRMLScalarVolumeNode114:13.066;vtkMRMLScalarVolumeNode115:13.171;vtkMRMLScalarVolumeNode116:13.276;vtkMRMLScalarVolumeNode117:13.421;vtkMRMLScalarVolumeNode118:13.522;vtkMRMLScalarVolumeNode119:13.666;vtkMRMLScalarVolumeNode120:13.771;vtkMRMLScalarVolumeNode121:13.871;vtkMRMLScalarVolumeNode122:13.976;vtkMRMLScalarVolumeNode123:14.122;vtkMRMLScalarVolumeNode124:14.223;vtkMRMLScalarVolumeNode125:14.352;vtkMRMLScalarVolumeNode126:14.466;vtkMRMLScalarVolumeNode127:14.568;vtkMRMLScalarVolumeNode128:14.673;vtkMRMLScalarVolumeNode129:14.774;vtkMRMLScalarVolumeNode130:14.874;vtkMRMLScalarVolumeNode131:14.977;vtkMRMLScalarVolumeNode132:15.082;vtkMRMLScalarVolumeNode133:15.216;vtkMRMLScalarVolumeNode134:15.318;vtkMRMLScalarVolumeNode135:15.419;vtkMRMLScalarVolumeNode136:15.526;vtkMRMLScalarVolumeNode137:15.667;vtkMRMLScalarVolumeNode138:15.774;vtkMRMLScalarVolumeNode139:15.916;vtkMRMLScalarVolumeNode140:16.017;vtkMRMLScalarVolumeNode141:16.118;vtkMRMLScalarVolumeNode142:16.219;vtkMRMLScalarVolumeNode143:16.319;vtkMRMLScalarVolumeNode144:16.481;vtkMRMLScalarVolumeNode145:16.609;vtkMRMLScalarVolumeNode146:16.711;vtkMRMLScalarVolumeNode147:16.812;vtkMRMLScalarVolumeNode148:16.916;vtkMRMLScalarVolumeNode149:17.018;vtkMRMLScalarVolumeNode150:17.118;vtkMRMLScalarVolumeNode151:17.231;vtkMRMLScalarVolumeNode152:17.366;vtkMRMLScalarVolumeNode153:17.47;vtkMRMLScalarVolumeNode154:17.571;vtkMRMLScalarVolumeNode155:17.676;vtkMRMLScalarVolumeNode156:17.816;vtkMRMLScalarVolumeNode157:17.921;vtkMRMLScalarVolumeNode158:18.066;vtkMRMLScalarVolumeNode159:18.171;vtkMRMLScalarVolumeNode160:18.317;vtkMRMLScalarVolumeNode161:18.421;vtkMRMLScalarVolumeNode162:18.576;vtkMRMLScalarVolumeNode163:18.677;vtkMRMLScalarVolumeNode164:18.811;vtkMRMLScalarVolumeNode165:18.916;vtkMRMLScalarVolumeNode166:19.016;vtkMRMLScalarVolumeNode167:19.121;vtkMRMLScalarVolumeNode168:19.234;vtkMRMLScalarVolumeNode169:19.366;vtkMRMLScalarVolumeNode170:19.496;vtkMRMLScalarVolumeNode171:19.626;vtkMRMLScalarVolumeNode172:19.745;vtkMRMLScalarVolumeNode173:19.861;vtkMRMLScalarVolumeNode174:19.968;vtkMRMLScalarVolumeNode175:20.111;vtkMRMLScalarVolumeNode176:20.218;vtkMRMLScalarVolumeNode177:20.361;vtkMRMLScalarVolumeNode178:20.472;vtkMRMLScalarVolumeNode179:20.626;vtkMRMLScalarVolumeNode180:20.74;vtkMRMLScalarVolumeNode181:20.861;vtkMRMLScalarVolumeNode182:20.962;vtkMRMLScalarVolumeNode183:21.063;vtkMRMLScalarVolumeNode184:21.164;vtkMRMLScalarVolumeNode185:21.321;vtkMRMLScalarVolumeNode186:21.421;vtkMRMLScalarVolumeNode187:21.522;vtkMRMLScalarVolumeNode188:21.624;vtkMRMLScalarVolumeNode189:21.761;vtkMRMLScalarVolumeNode190:21.868;vtkMRMLScalarVolumeNode191:21.99;vtkMRMLScalarVolumeNode192:22.126;vtkMRMLScalarVolumeNode193:22.257;vtkMRMLScalarVolumeNode194:22.361;vtkMRMLScalarVolumeNode195:22.462;vtkMRMLScalarVolumeNode196:22.574;vtkMRMLScalarVolumeNode197:22.679;vtkMRMLScalarVolumeNode198:22.826;vtkMRMLScalarVolumeNode199:22.949;vtkMRMLScalarVolumeNode200:23.059;vtkMRMLScalarVolumeNode201:23.161;vtkMRMLScalarVolumeNode202:23.262;vtkMRMLScalarVolumeNode203:23.363;vtkMRMLScalarVolumeNode204:23.463;vtkMRMLScalarVolumeNode205:23.615;vtkMRMLScalarVolumeNode206:23.721;vtkMRMLScalarVolumeNode207:23.856;vtkMRMLScalarVolumeNode208:23.958;vtkMRMLScalarVolumeNode209:24.059;vtkMRMLScalarVolumeNode210:24.186;vtkMRMLScalarVolumeNode211:24.309;vtkMRMLScalarVolumeNode212:24.421;vtkMRMLScalarVolumeNode213:24.556;vtkMRMLScalarVolumeNode214:24.657;vtkMRMLScalarVolumeNode215:24.758;vtkMRMLScalarVolumeNode216:24.866;vtkMRMLScalarVolumeNode217:25.007;vtkMRMLScalarVolumeNode218:25.108;vtkMRMLScalarVolumeNode219:25.209;vtkMRMLScalarVolumeNode220:25.356;vtkMRMLScalarVolumeNode221:25.471;vtkMRMLScalarVolumeNode222:25.606;vtkMRMLScalarVolumeNode223:25.713;vtkMRMLScalarVolumeNode224:25.87;vtkMRMLScalarVolumeNode225:25.971;vtkMRMLScalarVolumeNode226:26.072;vtkMRMLScalarVolumeNode227:26.207;vtkMRMLScalarVolumeNode228:26.356;vtkMRMLScalarVolumeNode229:26.457;vtkMRMLScalarVolumeNode230:26.562;vtkMRMLScalarVolumeNode231:26.678;vtkMRMLScalarVolumeNode232:26.801;vtkMRMLScalarVolumeNode233:26.904;vtkMRMLScalarVolumeNode234:27.006;vtkMRMLScalarVolumeNode235:27.108;vtkMRMLScalarVolumeNode236:27.256;vtkMRMLScalarVolumeNode237:27.357;vtkMRMLScalarVolumeNode238:27.458;vtkMRMLScalarVolumeNode239:27.559;vtkMRMLScalarVolumeNode240:27.701;vtkMRMLScalarVolumeNode241:27.807;vtkMRMLScalarVolumeNode242:27.907;vtkMRMLScalarVolumeNode243:28.057;vtkMRMLScalarVolumeNode244:28.201;vtkMRMLScalarVolumeNode245:28.306;vtkMRMLScalarVolumeNode246:28.45;vtkMRMLScalarVolumeNode247:28.551;vtkMRMLScalarVolumeNode248:28.653;vtkMRMLScalarVolumeNode249:28.753;vtkMRMLScalarVolumeNode250:28.901;vtkMRMLScalarVolumeNode251:29.002;vtkMRMLScalarVolumeNode252:29.111;vtkMRMLScalarVolumeNode253:29.216;vtkMRMLScalarVolumeNode254:29.351;vtkMRMLScalarVolumeNode255:29.453;vtkMRMLScalarVolumeNode256:29.554;vtkMRMLScalarVolumeNode257:29.666;vtkMRMLScalarVolumeNode258:29.816;vtkMRMLScalarVolumeNode259:29.917;vtkMRMLScalarVolumeNode260:30.051;vtkMRMLScalarVolumeNode261:30.155;vtkMRMLScalarVolumeNode262:30.263;vtkMRMLScalarVolumeNode263:30.38;vtkMRMLScalarVolumeNode264:30.511;vtkMRMLScalarVolumeNode265:30.616;vtkMRMLScalarVolumeNode266:30.717;vtkMRMLScalarVolumeNode267:30.818;vtkMRMLScalarVolumeNode268:30.95;vtkMRMLScalarVolumeNode269:31.051;vtkMRMLScalarVolumeNode270:31.151;vtkMRMLScalarVolumeNode271:31.256;vtkMRMLScalarVolumeNode272:31.401;vtkMRMLScalarVolumeNode273:31.507;vtkMRMLScalarVolumeNode274:31.651;vtkMRMLScalarVolumeNode275:31.756;vtkMRMLScalarVolumeNode276:31.896;vtkMRMLScalarVolumeNode277:32.001;vtkMRMLScalarVolumeNode278:32.146;vtkMRMLScalarVolumeNode279:32.246;vtkMRMLScalarVolumeNode280:32.349;vtkMRMLScalarVolumeNode281:32.496;vtkMRMLScalarVolumeNode282:32.598;vtkMRMLScalarVolumeNode283:32.704;vtkMRMLScalarVolumeNode284:32.811;vtkMRMLScalarVolumeNode285:32.95;vtkMRMLScalarVolumeNode286:33.061;vtkMRMLScalarVolumeNode287:33.161;vtkMRMLScalarVolumeNode288:33.296;vtkMRMLScalarVolumeNode289:33.402;vtkMRMLScalarVolumeNode290:33.506;vtkMRMLScalarVolumeNode291:33.646;vtkMRMLScalarVolumeNode292:33.761;vtkMRMLScalarVolumeNode293:33.861;vtkMRMLScalarVolumeNode294:33.995;vtkMRMLScalarVolumeNode295:34.095;vtkMRMLScalarVolumeNode296:34.197;vtkMRMLScalarVolumeNode297:34.298;vtkMRMLScalarVolumeNode298:34.398;vtkMRMLScalarVolumeNode299:34.506;vtkMRMLScalarVolumeNode300:34.646;vtkMRMLScalarVolumeNode301:34.746;vtkMRMLScalarVolumeNode302:34.848;vtkMRMLScalarVolumeNode303:34.952;vtkMRMLScalarVolumeNode304:35.054;vtkMRMLScalarVolumeNode305:35.184;vtkMRMLScalarVolumeNode306:35.296;vtkMRMLScalarVolumeNode307:35.447;vtkMRMLScalarVolumeNode308:35.548;vtkMRMLScalarVolumeNode309:35.696;vtkMRMLScalarVolumeNode310:35.796;vtkMRMLScalarVolumeNode311:35.911;vtkMRMLScalarVolumeNode312:36.046;vtkMRMLScalarVolumeNode313:36.148;vtkMRMLScalarVolumeNode314:36.256;vtkMRMLScalarVolumeNode315:36.396;vtkMRMLScalarVolumeNode316:36.496;vtkMRMLScalarVolumeNode317:36.597;vtkMRMLScalarVolumeNode318:36.698;vtkMRMLScalarVolumeNode319:36.799;vtkMRMLScalarVolumeNode320:36.901;vtkMRMLScalarVolumeNode321:37.026;vtkMRMLScalarVolumeNode322:37.141;vtkMRMLScalarVolumeNode323:37.242;vtkMRMLScalarVolumeNode324:37.343;vtkMRMLScalarVolumeNode325:37.446;vtkMRMLScalarVolumeNode326:37.548;vtkMRMLScalarVolumeNode327:37.651;vtkMRMLScalarVolumeNode328:37.771;vtkMRMLScalarVolumeNode329:37.906;vtkMRMLScalarVolumeNode330:38.006;vtkMRMLScalarVolumeNode331:38.107;vtkMRMLScalarVolumeNode332:38.207;vtkMRMLScalarVolumeNode333:38.334;vtkMRMLScalarVolumeNode334:38.441;vtkMRMLScalarVolumeNode335:38.542;vtkMRMLScalarVolumeNode336:38.643;vtkMRMLScalarVolumeNode337:38.757;vtkMRMLScalarVolumeNode338:38.89;vtkMRMLScalarVolumeNode339:38.992;vtkMRMLScalarVolumeNode340:39.141;vtkMRMLScalarVolumeNode341:39.242;vtkMRMLScalarVolumeNode342:39.356;vtkMRMLScalarVolumeNode343:39.457;vtkMRMLScalarVolumeNode344:39.581;vtkMRMLScalarVolumeNode345:39.691;vtkMRMLScalarVolumeNode346:39.792;vtkMRMLScalarVolumeNode347:39.893;vtkMRMLScalarVolumeNode348:39.993;vtkMRMLScalarVolumeNode349:40.141;vtkMRMLScalarVolumeNode350:40.244;vtkMRMLScalarVolumeNode351:40.386;vtkMRMLScalarVolumeNode352:40.494;vtkMRMLScalarVolumeNode353:40.629;vtkMRMLScalarVolumeNode354:40.756;vtkMRMLScalarVolumeNode355:40.857;vtkMRMLScalarVolumeNode356:40.959;vtkMRMLScalarVolumeNode357:41.086;vtkMRMLScalarVolumeNode358:41.191;vtkMRMLScalarVolumeNode359:41.341;vtkMRMLScalarVolumeNode360:41.442;vtkMRMLScalarVolumeNode361:41.551;vtkMRMLScalarVolumeNode362:41.659;vtkMRMLScalarVolumeNode363:41.773;vtkMRMLScalarVolumeNode364:41.886;vtkMRMLScalarVolumeNode365:41.986;vtkMRMLScalarVolumeNode366:42.088;vtkMRMLScalarVolumeNode367:42.189;vtkMRMLScalarVolumeNode368:42.291;vtkMRMLScalarVolumeNode369:42.397;vtkMRMLScalarVolumeNode370:42.536;vtkMRMLScalarVolumeNode371:42.637;vtkMRMLScalarVolumeNode372:42.738;vtkMRMLScalarVolumeNode373:42.838;vtkMRMLScalarVolumeNode374:42.939;vtkMRMLScalarVolumeNode375:43.041;vtkMRMLScalarVolumeNode376:43.146;vtkMRMLScalarVolumeNode377:43.301;vtkMRMLScalarVolumeNode378:43.401;vtkMRMLScalarVolumeNode379:43.503;vtkMRMLScalarVolumeNode380:43.604;vtkMRMLScalarVolumeNode381:43.716;vtkMRMLScalarVolumeNode382:43.836;vtkMRMLScalarVolumeNode383:43.938;vtkMRMLScalarVolumeNode384:44.042;vtkMRMLScalarVolumeNode385:44.146;vtkMRMLScalarVolumeNode386:44.296;vtkMRMLScalarVolumeNode387:44.401;vtkMRMLScalarVolumeNode388:44.503;vtkMRMLScalarVolumeNode389:44.636;vtkMRMLScalarVolumeNode390:44.737;vtkMRMLScalarVolumeNode391:44.838;vtkMRMLScalarVolumeNode392:44.939;vtkMRMLScalarVolumeNode393:45.086;vtkMRMLScalarVolumeNode394:45.216;vtkMRMLScalarVolumeNode395:45.335;vtkMRMLScalarVolumeNode396:45.436;vtkMRMLScalarVolumeNode397:45.537;vtkMRMLScalarVolumeNode398:45.638;vtkMRMLScalarVolumeNode399:45.739;vtkMRMLScalarVolumeNode400:45.901;vtkMRMLScalarVolumeNode401:46.031;vtkMRMLScalarVolumeNode402:46.132;vtkMRMLScalarVolumeNode403:46.236;vtkMRMLScalarVolumeNode404:46.341;vtkMRMLScalarVolumeNode405:46.452;vtkMRMLScalarVolumeNode406:46.596;vtkMRMLScalarVolumeNode407:46.732;vtkMRMLScalarVolumeNode408:46.832;vtkMRMLScalarVolumeNode409:46.933;vtkMRMLScalarVolumeNode410:47.033;vtkMRMLScalarVolumeNode411:47.134;vtkMRMLScalarVolumeNode412:47.236;vtkMRMLScalarVolumeNode413:47.337;vtkMRMLScalarVolumeNode414:47.481;vtkMRMLScalarVolumeNode415:47.588;vtkMRMLScalarVolumeNode416:47.724;vtkMRMLScalarVolumeNode417:47.832;vtkMRMLScalarVolumeNode418:47.933;vtkMRMLScalarVolumeNode419:48.033;vtkMRMLScalarVolumeNode420:48.134;vtkMRMLScalarVolumeNode421:48.269;vtkMRMLScalarVolumeNode422:48.378;vtkMRMLScalarVolumeNode423:48.481;vtkMRMLScalarVolumeNode424:48.612;vtkMRMLScalarVolumeNode425:48.731;vtkMRMLScalarVolumeNode426:48.833;vtkMRMLScalarVolumeNode427:48.976;vtkMRMLScalarVolumeNode428:49.078;vtkMRMLScalarVolumeNode429:49.179;vtkMRMLScalarVolumeNode430:49.281;vtkMRMLScalarVolumeNode431:49.381;vtkMRMLScalarVolumeNode432:49.482;vtkMRMLScalarVolumeNode433:49.589;vtkMRMLScalarVolumeNode434:49.731;vtkMRMLScalarVolumeNode435:49.833;vtkMRMLScalarVolumeNode436:49.934;vtkMRMLScalarVolumeNode437:50.042;vtkMRMLScalarVolumeNode438:50.169;vtkMRMLScalarVolumeNode439:50.281;vtkMRMLScalarVolumeNode440:50.382;vtkMRMLScalarVolumeNode441:50.541;vtkMRMLScalarVolumeNode442:50.681;vtkMRMLScalarVolumeNode443:50.787;vtkMRMLScalarVolumeNode444:50.941;vtkMRMLScalarVolumeNode445:51.043;vtkMRMLScalarVolumeNode446:51.144;vtkMRMLScalarVolumeNode447:51.276;vtkMRMLScalarVolumeNode448:51.377;vtkMRMLScalarVolumeNode449:51.477;vtkMRMLScalarVolumeNode450:51.578;vtkMRMLScalarVolumeNode451:51.682;vtkMRMLScalarVolumeNode452:51.787;vtkMRMLScalarVolumeNode453:51.937;vtkMRMLScalarVolumeNode454:52.041;vtkMRMLScalarVolumeNode455:52.143;vtkMRMLScalarVolumeNode456:52.243;vtkMRMLScalarVolumeNode457:52.376;vtkMRMLScalarVolumeNode458:52.476;vtkMRMLScalarVolumeNode459:52.578;vtkMRMLScalarVolumeNode460:52.726;vtkMRMLScalarVolumeNode461:52.832;vtkMRMLScalarVolumeNode462:52.971;vtkMRMLScalarVolumeNode463:53.077;vtkMRMLScalarVolumeNode464:53.226;vtkMRMLScalarVolumeNode465:53.376;vtkMRMLScalarVolumeNode466:53.482;vtkMRMLScalarVolumeNode467:53.606;vtkMRMLScalarVolumeNode468:53.726;vtkMRMLScalarVolumeNode469:53.827;vtkMRMLScalarVolumeNode470:53.928;vtkMRMLScalarVolumeNode471:54.029;vtkMRMLScalarVolumeNode472:54.186;vtkMRMLScalarVolumeNode473:54.291;vtkMRMLScalarVolumeNode474:54.391;vtkMRMLScalarVolumeNode475:54.526;vtkMRMLScalarVolumeNode476:54.686;vtkMRMLScalarVolumeNode477:54.787;vtkMRMLScalarVolumeNode478:54.921;vtkMRMLScalarVolumeNode479:55.033;vtkMRMLScalarVolumeNode480:55.186;vtkMRMLScalarVolumeNode481:55.293;vtkMRMLScalarVolumeNode482:55.414;vtkMRMLScalarVolumeNode483:55.521;vtkMRMLScalarVolumeNode484:55.621;vtkMRMLScalarVolumeNode485:55.723;vtkMRMLScalarVolumeNode486:55.824;vtkMRMLScalarVolumeNode487:55.971;vtkMRMLScalarVolumeNode488:56.083;vtkMRMLScalarVolumeNode489:56.222;vtkMRMLScalarVolumeNode490:56.327;vtkMRMLScalarVolumeNode491:56.471;vtkMRMLScalarVolumeNode492:56.572;vtkMRMLScalarVolumeNode493:56.68;vtkMRMLScalarVolumeNode494:56.821;vtkMRMLScalarVolumeNode495:56.921;vtkMRMLScalarVolumeNode496:57.035;vtkMRMLScalarVolumeNode497:57.171;vtkMRMLScalarVolumeNode498:57.273;vtkMRMLScalarVolumeNode499:57.379;vtkMRMLScalarVolumeNode500:57.491;vtkMRMLScalarVolumeNode501:57.631;vtkMRMLScalarVolumeNode502:57.732;vtkMRMLScalarVolumeNode503:57.871;vtkMRMLScalarVolumeNode504:57.973;vtkMRMLScalarVolumeNode505:58.131;vtkMRMLScalarVolumeNode506:58.251;vtkMRMLScalarVolumeNode507:58.371;vtkMRMLScalarVolumeNode508:58.475;vtkMRMLScalarVolumeNode509:58.621;vtkMRMLScalarVolumeNode510:58.723;vtkMRMLScalarVolumeNode511:58.825;vtkMRMLScalarVolumeNode512:58.981;vtkMRMLScalarVolumeNode513:59.087;vtkMRMLScalarVolumeNode514:59.216;vtkMRMLScalarVolumeNode515:59.317;vtkMRMLScalarVolumeNode516:59.421;vtkMRMLScalarVolumeNode517:59.525;vtkMRMLScalarVolumeNode518:59.626;vtkMRMLScalarVolumeNode519:59.731;vtkMRMLScalarVolumeNode520:59.866;vtkMRMLScalarVolumeNode521:59.966;vtkMRMLScalarVolumeNode522:60.082;vtkMRMLScalarVolumeNode523:60.183;vtkMRMLScalarVolumeNode524:60.283;vtkMRMLScalarVolumeNode525:60.387;vtkMRMLScalarVolumeNode526:60.516;vtkMRMLScalarVolumeNode527:60.618;vtkMRMLScalarVolumeNode528:60.737;vtkMRMLScalarVolumeNode529:60.882;vtkMRMLScalarVolumeNode530:60.996;vtkMRMLScalarVolumeNode531:61.116;vtkMRMLScalarVolumeNode532:61.217;vtkMRMLScalarVolumeNode533:61.318;vtkMRMLScalarVolumeNode534:61.425;vtkMRMLScalarVolumeNode535:61.582;vtkMRMLScalarVolumeNode536:61.683;vtkMRMLScalarVolumeNode537:61.783;vtkMRMLScalarVolumeNode538:61.884;vtkMRMLScalarVolumeNode539:62.016;vtkMRMLScalarVolumeNode540:62.121;vtkMRMLScalarVolumeNode541:62.246;vtkMRMLScalarVolumeNode542:62.382;vtkMRMLScalarVolumeNode543:62.516;vtkMRMLScalarVolumeNode544:62.618;vtkMRMLScalarVolumeNode545:62.719;vtkMRMLScalarVolumeNode546:62.819;vtkMRMLScalarVolumeNode547:62.922;vtkMRMLScalarVolumeNode548:63.066;vtkMRMLScalarVolumeNode549:63.173;vtkMRMLScalarVolumeNode550:63.311;vtkMRMLScalarVolumeNode551:63.424;vtkMRMLScalarVolumeNode552:63.565;vtkMRMLScalarVolumeNode553:63.671;vtkMRMLScalarVolumeNode554:63.826;vtkMRMLScalarVolumeNode555:63.928;vtkMRMLScalarVolumeNode556:64.029;vtkMRMLScalarVolumeNode557:64.161;vtkMRMLScalarVolumeNode558:64.266;vtkMRMLScalarVolumeNode559:64.373;vtkMRMLScalarVolumeNode560:64.526;vtkMRMLScalarVolumeNode561:64.666;vtkMRMLScalarVolumeNode562:64.769;vtkMRMLScalarVolumeNode563:64.874;vtkMRMLScalarVolumeNode564:64.997;vtkMRMLScalarVolumeNode565:65.126;vtkMRMLScalarVolumeNode566:65.226;vtkMRMLScalarVolumeNode567:65.332;vtkMRMLScalarVolumeNode568:65.455;vtkMRMLScalarVolumeNode569:65.575;vtkMRMLScalarVolumeNode570:65.692;vtkMRMLScalarVolumeNode571:65.811;vtkMRMLScalarVolumeNode572:65.914;vtkMRMLScalarVolumeNode573:66.077;vtkMRMLScalarVolumeNode574:66.177;vtkMRMLScalarVolumeNode575:66.303;vtkMRMLScalarVolumeNode576:66.409;vtkMRMLScalarVolumeNode577:66.511;vtkMRMLScalarVolumeNode578:66.611;vtkMRMLScalarVolumeNode579:66.714;vtkMRMLScalarVolumeNode580:66.815;vtkMRMLScalarVolumeNode581:66.961;vtkMRMLScalarVolumeNode582:67.062;vtkMRMLScalarVolumeNode583:67.166;vtkMRMLScalarVolumeNode584:67.267;vtkMRMLScalarVolumeNode585:67.393;vtkMRMLScalarVolumeNode586:67.511;vtkMRMLScalarVolumeNode587:67.611;vtkMRMLScalarVolumeNode588:67.712;vtkMRMLScalarVolumeNode589:67.812;vtkMRMLScalarVolumeNode590:67.914;vtkMRMLScalarVolumeNode591:68.05;vtkMRMLScalarVolumeNode592:68.161;vtkMRMLScalarVolumeNode593:68.263;vtkMRMLScalarVolumeNode594:68.364;vtkMRMLScalarVolumeNode595:68.499;vtkMRMLScalarVolumeNode596:68.611;vtkMRMLScalarVolumeNode597:68.713;vtkMRMLScalarVolumeNode598:68.817;vtkMRMLScalarVolumeNode599:68.917;vtkMRMLScalarVolumeNode600:69.056;vtkMRMLScalarVolumeNode601:69.165;vtkMRMLScalarVolumeNode602:69.266;vtkMRMLScalarVolumeNode603:69.395;vtkMRMLScalarVolumeNode604:69.506;vtkMRMLScalarVolumeNode605:69.608;vtkMRMLScalarVolumeNode606:69.709;vtkMRMLScalarVolumeNode607:69.809;vtkMRMLScalarVolumeNode608:69.912;vtkMRMLScalarVolumeNode609:70.016;vtkMRMLScalarVolumeNode610:70.117;vtkMRMLScalarVolumeNode611:70.26;vtkMRMLScalarVolumeNode612:70.406;vtkMRMLScalarVolumeNode613:70.506;vtkMRMLScalarVolumeNode614:70.607;vtkMRMLScalarVolumeNode615:70.707;vtkMRMLScalarVolumeNode616:70.812;vtkMRMLScalarVolumeNode617:70.916;vtkMRMLScalarVolumeNode618:71.023;vtkMRMLScalarVolumeNode619:71.146;vtkMRMLScalarVolumeNode620:71.256;vtkMRMLScalarVolumeNode621:71.357;vtkMRMLScalarVolumeNode622:71.522;vtkMRMLScalarVolumeNode623:71.656;vtkMRMLScalarVolumeNode624:71.762;vtkMRMLScalarVolumeNode625:71.886;vtkMRMLScalarVolumeNode626:72.016;vtkMRMLScalarVolumeNode627:72.123;vtkMRMLScalarVolumeNode628:72.224;vtkMRMLScalarVolumeNode629:72.356;vtkMRMLScalarVolumeNode630:72.506;vtkMRMLScalarVolumeNode631:72.608;vtkMRMLScalarVolumeNode632:72.709;vtkMRMLScalarVolumeNode633:72.836;vtkMRMLScalarVolumeNode634:72.951;vtkMRMLScalarVolumeNode635:73.053;vtkMRMLScalarVolumeNode636:73.161;vtkMRMLScalarVolumeNode637:73.262;vtkMRMLScalarVolumeNode638:73.381;vtkMRMLScalarVolumeNode639:73.501;vtkMRMLScalarVolumeNode640:73.607;vtkMRMLScalarVolumeNode641:73.717;vtkMRMLScalarVolumeNode642:73.818;vtkMRMLScalarVolumeNode643:73.951;vtkMRMLScalarVolumeNode644:74.056;vtkMRMLScalarVolumeNode645:74.158;vtkMRMLScalarVolumeNode646:74.261;vtkMRMLScalarVolumeNode647:74.365;vtkMRMLScalarVolumeNode648:74.501;vtkMRMLScalarVolumeNode649:74.604;vtkMRMLScalarVolumeNode650:74.704;vtkMRMLScalarVolumeNode651:74.807;vtkMRMLScalarVolumeNode652:74.907;vtkMRMLScalarVolumeNode653:75.012;vtkMRMLScalarVolumeNode654:75.151;vtkMRMLScalarVolumeNode655:75.252;vtkMRMLScalarVolumeNode656:75.353;vtkMRMLScalarVolumeNode657:75.46;vtkMRMLScalarVolumeNode658:75.582;vtkMRMLScalarVolumeNode659:75.702;vtkMRMLScalarVolumeNode660:75.805;vtkMRMLScalarVolumeNode661:75.951;vtkMRMLScalarVolumeNode662:76.096;vtkMRMLScalarVolumeNode663:76.197;vtkMRMLScalarVolumeNode664:76.301;vtkMRMLScalarVolumeNode665:76.401;vtkMRMLScalarVolumeNode666:76.503;vtkMRMLScalarVolumeNode667:76.605;vtkMRMLScalarVolumeNode668:76.711;vtkMRMLScalarVolumeNode669:76.817;vtkMRMLScalarVolumeNode670:76.918;vtkMRMLScalarVolumeNode671:77.019;vtkMRMLScalarVolumeNode672:77.15;vtkMRMLScalarVolumeNode673:77.281;vtkMRMLScalarVolumeNode674:77.411;vtkMRMLScalarVolumeNode675:77.512;vtkMRMLScalarVolumeNode676:77.616;vtkMRMLScalarVolumeNode677:77.751;vtkMRMLScalarVolumeNode678:77.852;vtkMRMLScalarVolumeNode679:77.957;vtkMRMLScalarVolumeNode680:78.058;vtkMRMLScalarVolumeNode681:78.211;vtkMRMLScalarVolumeNode682:78.313;vtkMRMLScalarVolumeNode683:78.439;vtkMRMLScalarVolumeNode684:78.546;vtkMRMLScalarVolumeNode685:78.647;vtkMRMLScalarVolumeNode686:78.748;vtkMRMLScalarVolumeNode687:78.852;vtkMRMLScalarVolumeNode688:78.956;vtkMRMLScalarVolumeNode689:79.096;vtkMRMLScalarVolumeNode690:79.198;vtkMRMLScalarVolumeNode691:79.299;vtkMRMLScalarVolumeNode692:79.446;vtkMRMLScalarVolumeNode693:79.554;vtkMRMLScalarVolumeNode694:79.656;vtkMRMLScalarVolumeNode695:79.768;vtkMRMLScalarVolumeNode696:79.911;vtkMRMLScalarVolumeNode697:80.012;vtkMRMLScalarVolumeNode698:80.113;vtkMRMLScalarVolumeNode699:80.213;vtkMRMLScalarVolumeNode700:80.342;vtkMRMLScalarVolumeNode701:80.446;vtkMRMLScalarVolumeNode702:80.552;vtkMRMLScalarVolumeNode703:80.653;vtkMRMLScalarVolumeNode704:80.777;vtkMRMLScalarVolumeNode705:80.899;vtkMRMLScalarVolumeNode706:81.004;vtkMRMLScalarVolumeNode707:81.106;vtkMRMLScalarVolumeNode708:81.208;vtkMRMLScalarVolumeNode709:81.311;vtkMRMLScalarVolumeNode710:81.446;vtkMRMLScalarVolumeNode711:81.549;vtkMRMLScalarVolumeNode712:81.654;vtkMRMLScalarVolumeNode713:81.811;vtkMRMLScalarVolumeNode714:81.947;vtkMRMLScalarVolumeNode715:82.048;vtkMRMLScalarVolumeNode716:82.155;vtkMRMLScalarVolumeNode717:82.306;vtkMRMLScalarVolumeNode718:82.407;vtkMRMLScalarVolumeNode719:82.508;vtkMRMLScalarVolumeNode720:82.608;vtkMRMLScalarVolumeNode721:82.738;vtkMRMLScalarVolumeNode722:82.841;vtkMRMLScalarVolumeNode723:82.943;vtkMRMLScalarVolumeNode724:83.091;vtkMRMLScalarVolumeNode725:83.201;vtkMRMLScalarVolumeNode726:83.306;vtkMRMLScalarVolumeNode727:83.408;vtkMRMLScalarVolumeNode728:83.509;vtkMRMLScalarVolumeNode729:83.645;vtkMRMLScalarVolumeNode730:83.746;vtkMRMLScalarVolumeNode731:83.85;vtkMRMLScalarVolumeNode732:83.96;vtkMRMLScalarVolumeNode733:84.091;vtkMRMLScalarVolumeNode734:84.192;vtkMRMLScalarVolumeNode735:84.306;vtkMRMLScalarVolumeNode736:84.408;vtkMRMLScalarVolumeNode737:84.523;vtkMRMLScalarVolumeNode738:84.642;vtkMRMLScalarVolumeNode739:84.743;vtkMRMLScalarVolumeNode740:84.846;vtkMRMLScalarVolumeNode741:84.991;vtkMRMLScalarVolumeNode742:85.101;vtkMRMLScalarVolumeNode743:85.222;vtkMRMLScalarVolumeNode744:85.336;vtkMRMLScalarVolumeNode745:85.442;vtkMRMLScalarVolumeNode746:85.556;vtkMRMLScalarVolumeNode747:85.691;vtkMRMLScalarVolumeNode748:85.792;vtkMRMLScalarVolumeNode749:85.893;vtkMRMLScalarVolumeNode750:85.993;vtkMRMLScalarVolumeNode751:86.096;vtkMRMLScalarVolumeNode752:86.198;vtkMRMLScalarVolumeNode753:86.336;vtkMRMLScalarVolumeNode754:86.441;vtkMRMLScalarVolumeNode755:86.542;vtkMRMLScalarVolumeNode756:86.643;vtkMRMLScalarVolumeNode757:86.743;vtkMRMLScalarVolumeNode758:86.847;vtkMRMLScalarVolumeNode759:87.001;vtkMRMLScalarVolumeNode760:87.101;vtkMRMLScalarVolumeNode761:87.208;vtkMRMLScalarVolumeNode762:87.336;vtkMRMLScalarVolumeNode763:87.443;vtkMRMLScalarVolumeNode764:87.546;vtkMRMLScalarVolumeNode765:87.701;vtkMRMLScalarVolumeNode766:87.802;vtkMRMLScalarVolumeNode767:87.903;vtkMRMLScalarVolumeNode768:88.008;vtkMRMLScalarVolumeNode769:88.108;vtkMRMLScalarVolumeNode770:88.229;vtkMRMLScalarVolumeNode771:88.337;vtkMRMLScalarVolumeNode772:88.444;vtkMRMLScalarVolumeNode773:88.547;vtkMRMLScalarVolumeNode774:88.701;vtkMRMLScalarVolumeNode775:88.836;vtkMRMLScalarVolumeNode776:88.937;vtkMRMLScalarVolumeNode777:89.042;vtkMRMLScalarVolumeNode778:89.143;vtkMRMLScalarVolumeNode779:89.296;vtkMRMLScalarVolumeNode780:89.397;vtkMRMLScalarVolumeNode781:89.536;vtkMRMLScalarVolumeNode782:89.638;vtkMRMLScalarVolumeNode783:89.739;vtkMRMLScalarVolumeNode784:89.886;vtkMRMLScalarVolumeNode785:90.001;vtkMRMLScalarVolumeNode786:90.135;vtkMRMLScalarVolumeNode787:90.236;vtkMRMLScalarVolumeNode788:90.338;vtkMRMLScalarVolumeNode789:90.439;vtkMRMLScalarVolumeNode790:90.539;vtkMRMLScalarVolumeNode791:90.686;vtkMRMLScalarVolumeNode792:90.791;vtkMRMLScalarVolumeNode793:90.936;vtkMRMLScalarVolumeNode794:91.042;vtkMRMLScalarVolumeNode795:91.18;vtkMRMLScalarVolumeNode796:91.281;vtkMRMLScalarVolumeNode797:91.385;vtkMRMLScalarVolumeNode798:91.488;vtkMRMLScalarVolumeNode799:91.588;vtkMRMLScalarVolumeNode800:91.695;vtkMRMLScalarVolumeNode801:91.795;vtkMRMLScalarVolumeNode802:91.932;vtkMRMLScalarVolumeNode803:92.032;vtkMRMLScalarVolumeNode804:92.133;vtkMRMLScalarVolumeNode805:92.238;vtkMRMLScalarVolumeNode806:92.339;vtkMRMLScalarVolumeNode807:92.482;vtkMRMLScalarVolumeNode808:92.588;vtkMRMLScalarVolumeNode809:92.689;vtkMRMLScalarVolumeNode810:92.792;vtkMRMLScalarVolumeNode811:92.897;vtkMRMLScalarVolumeNode812:93.025;vtkMRMLScalarVolumeNode813:93.131;vtkMRMLScalarVolumeNode814:93.236;vtkMRMLScalarVolumeNode815:93.363;vtkMRMLScalarVolumeNode816:93.481;vtkMRMLScalarVolumeNode817:93.586;vtkMRMLScalarVolumeNode818:93.731;vtkMRMLScalarVolumeNode819:93.832;vtkMRMLScalarVolumeNode820:93.946;vtkMRMLScalarVolumeNode821:94.082;vtkMRMLScalarVolumeNode822:94.184;vtkMRMLScalarVolumeNode823:94.292;vtkMRMLScalarVolumeNode824:94.446;vtkMRMLScalarVolumeNode825:94.546;vtkMRMLScalarVolumeNode826:94.648;vtkMRMLScalarVolumeNode827:94.777;vtkMRMLScalarVolumeNode828:94.881;vtkMRMLScalarVolumeNode829:94.982;vtkMRMLScalarVolumeNode830:95.083;vtkMRMLScalarVolumeNode831:95.184;vtkMRMLScalarVolumeNode832:95.292;vtkMRMLScalarVolumeNode833:95.441;vtkMRMLScalarVolumeNode834:95.546;vtkMRMLScalarVolumeNode835:95.669;vtkMRMLScalarVolumeNode836:95.776;vtkMRMLScalarVolumeNode837:95.877;vtkMRMLScalarVolumeNode838:95.977;vtkMRMLScalarVolumeNode839:96.082;vtkMRMLScalarVolumeNode840:96.241;vtkMRMLScalarVolumeNode841:96.355;vtkMRMLScalarVolumeNode842:96.476;vtkMRMLScalarVolumeNode843:96.577;vtkMRMLScalarVolumeNode844:96.678;vtkMRMLScalarVolumeNode845:96.781;vtkMRMLScalarVolumeNode846:96.887;vtkMRMLScalarVolumeNode847:97.026;vtkMRMLScalarVolumeNode848:97.127;vtkMRMLScalarVolumeNode849:97.229;vtkMRMLScalarVolumeNode850:97.341;vtkMRMLScalarVolumeNode851:97.443;vtkMRMLScalarVolumeNode852:97.552;vtkMRMLScalarVolumeNode853:97.676;vtkMRMLScalarVolumeNode854:97.783;vtkMRMLScalarVolumeNode855:97.886;vtkMRMLScalarVolumeNode856:98.036;vtkMRMLScalarVolumeNode857:98.137;vtkMRMLScalarVolumeNode858:98.264;vtkMRMLScalarVolumeNode859:98.376;vtkMRMLScalarVolumeNode860:98.478;vtkMRMLScalarVolumeNode861:98.578;vtkMRMLScalarVolumeNode862:98.684;vtkMRMLScalarVolumeNode863:98.82;vtkMRMLScalarVolumeNode864:98.92;vtkMRMLScalarVolumeNode865:99.025;vtkMRMLScalarVolumeNode866:99.126;vtkMRMLScalarVolumeNode867:99.228;vtkMRMLScalarVolumeNode868:99.331;vtkMRMLScalarVolumeNode869:99.437;vtkMRMLScalarVolumeNode870:99.59;vtkMRMLScalarVolumeNode871:99.691;vtkMRMLScalarVolumeNode872:99.793;vtkMRMLScalarVolumeNode873:99.894;vtkMRMLScalarVolumeNode874:100.008;vtkMRMLScalarVolumeNode875:100.113;vtkMRMLScalarVolumeNode876:100.214;vtkMRMLScalarVolumeNode877:100.326;vtkMRMLScalarVolumeNode878:100.456;vtkMRMLScalarVolumeNode879:100.575;vtkMRMLScalarVolumeNode880:100.678;vtkMRMLScalarVolumeNode881:100.779;vtkMRMLScalarVolumeNode882:100.882;vtkMRMLScalarVolumeNode883:101.036;vtkMRMLScalarVolumeNode884:101.137;vtkMRMLScalarVolumeNode885:101.238;vtkMRMLScalarVolumeNode886:101.338;vtkMRMLScalarVolumeNode887:101.454;vtkMRMLScalarVolumeNode888:101.564;vtkMRMLScalarVolumeNode889:101.672;vtkMRMLScalarVolumeNode890:101.773;vtkMRMLScalarVolumeNode891:101.874;vtkMRMLScalarVolumeNode892:101.975;vtkMRMLScalarVolumeNode893:102.122;vtkMRMLScalarVolumeNode894:102.226;vtkMRMLScalarVolumeNode895:102.371;vtkMRMLScalarVolumeNode896:102.476;vtkMRMLScalarVolumeNode897:102.621;vtkMRMLScalarVolumeNode898:102.723;vtkMRMLScalarVolumeNode899:102.824;vtkMRMLScalarVolumeNode900:102.924;vtkMRMLScalarVolumeNode901:103.081;vtkMRMLScalarVolumeNode902:103.181;vtkMRMLScalarVolumeNode903:103.286;vtkMRMLScalarVolumeNode904:103.388;vtkMRMLScalarVolumeNode905:103.489;vtkMRMLScalarVolumeNode906:103.621;vtkMRMLScalarVolumeNode907:103.723;vtkMRMLScalarVolumeNode908:103.824;vtkMRMLScalarVolumeNode909:103.924;vtkMRMLScalarVolumeNode910:104.025;vtkMRMLScalarVolumeNode911:104.132;vtkMRMLScalarVolumeNode912:104.271;vtkMRMLScalarVolumeNode913:104.378;vtkMRMLScalarVolumeNode914:104.521;vtkMRMLScalarVolumeNode915:104.621;vtkMRMLScalarVolumeNode916:104.771;vtkMRMLScalarVolumeNode917:104.881;vtkMRMLScalarVolumeNode918:104.983;vtkMRMLScalarVolumeNode919:105.084;vtkMRMLScalarVolumeNode920:105.184;vtkMRMLScalarVolumeNode921:105.309;vtkMRMLScalarVolumeNode922:105.416;vtkMRMLScalarVolumeNode923:105.522;vtkMRMLScalarVolumeNode924:105.666;vtkMRMLScalarVolumeNode925:105.767;vtkMRMLScalarVolumeNode926:105.868;vtkMRMLScalarVolumeNode927:105.974;vtkMRMLScalarVolumeNode928:106.076;vtkMRMLScalarVolumeNode929:106.216;vtkMRMLScalarVolumeNode930:106.33;vtkMRMLScalarVolumeNode931:106.431;vtkMRMLScalarVolumeNode932:106.566;vtkMRMLScalarVolumeNode933:106.669;vtkMRMLScalarVolumeNode934:106.769;vtkMRMLScalarVolumeNode935:106.871;vtkMRMLScalarVolumeNode936:106.976;vtkMRMLScalarVolumeNode937:107.116;vtkMRMLScalarVolumeNode938:107.217;vtkMRMLScalarVolumeNode939:107.319;vtkMRMLScalarVolumeNode940:107.424;vtkMRMLScalarVolumeNode941:107.526;vtkMRMLScalarVolumeNode942:107.676;vtkMRMLScalarVolumeNode943:107.776;vtkMRMLScalarVolumeNode944:107.881;vtkMRMLScalarVolumeNode945:107.983;vtkMRMLScalarVolumeNode946:108.084;vtkMRMLScalarVolumeNode947:108.211;vtkMRMLScalarVolumeNode948:108.313;vtkMRMLScalarVolumeNode949:108.415;vtkMRMLScalarVolumeNode950:108.525;vtkMRMLScalarVolumeNode951:108.654;vtkMRMLScalarVolumeNode952:108.776;vtkMRMLScalarVolumeNode953:108.881;vtkMRMLScalarVolumeNode954:108.982;vtkMRMLScalarVolumeNode955:109.083;vtkMRMLScalarVolumeNode956:109.211;vtkMRMLScalarVolumeNode957:109.314;vtkMRMLScalarVolumeNode958:109.416;vtkMRMLScalarVolumeNode959:109.561;vtkMRMLScalarVolumeNode960:109.676;vtkMRMLScalarVolumeNode961:109.776;vtkMRMLScalarVolumeNode962:109.877;vtkMRMLScalarVolumeNode963:109.978;vtkMRMLScalarVolumeNode964:110.078;vtkMRMLScalarVolumeNode965:110.211;vtkMRMLScalarVolumeNode966:110.318;vtkMRMLScalarVolumeNode967:110.422;vtkMRMLScalarVolumeNode968:110.561;vtkMRMLScalarVolumeNode969:110.661;vtkMRMLScalarVolumeNode970:110.762;vtkMRMLScalarVolumeNode971:110.863;vtkMRMLScalarVolumeNode972:110.963;vtkMRMLScalarVolumeNode973:111.065;vtkMRMLScalarVolumeNode974:111.171;vtkMRMLScalarVolumeNode975:111.314;vtkMRMLScalarVolumeNode976:111.426;vtkMRMLScalarVolumeNode977:111.544;vtkMRMLScalarVolumeNode978:111.662;vtkMRMLScalarVolumeNode979:111.762;vtkMRMLScalarVolumeNode980:111.863;vtkMRMLScalarVolumeNode981:111.963;vtkMRMLScalarVolumeNode982:112.067;vtkMRMLScalarVolumeNode983:112.207;vtkMRMLScalarVolumeNode984:112.326;vtkMRMLScalarVolumeNode985:112.461;vtkMRMLScalarVolumeNode986:112.569;vtkMRMLScalarVolumeNode987:112.671;vtkMRMLScalarVolumeNode988:112.807;vtkMRMLScalarVolumeNode989:112.911;vtkMRMLScalarVolumeNode990:113.012;vtkMRMLScalarVolumeNode991:113.127;vtkMRMLScalarVolumeNode992:113.228;vtkMRMLScalarVolumeNode993:113.329;vtkMRMLScalarVolumeNode994:113.456;vtkMRMLScalarVolumeNode995:113.562;vtkMRMLScalarVolumeNode996:113.667;vtkMRMLScalarVolumeNode997:113.807;vtkMRMLScalarVolumeNode998:113.907;vtkMRMLScalarVolumeNode999:114.012;vtkMRMLScalarVolumeNode1000:114.113;vtkMRMLScalarVolumeNode1001:114.236;vtkMRMLScalarVolumeNode1002:114.361;vtkMRMLScalarVolumeNode1003:114.497;vtkMRMLScalarVolumeNode1004:114.61;vtkMRMLScalarVolumeNode1005:114.737;vtkMRMLScalarVolumeNode1006:114.849;vtkMRMLScalarVolumeNode1007:114.961;vtkMRMLScalarVolumeNode1008:115.062;vtkMRMLScalarVolumeNode1009:115.167;vtkMRMLScalarVolumeNode1010:115.306;vtkMRMLScalarVolumeNode1011:115.413;vtkMRMLScalarVolumeNode1012:115.555;vtkMRMLScalarVolumeNode1013:115.656;vtkMRMLScalarVolumeNode1014:115.756;vtkMRMLScalarVolumeNode1015:115.861;vtkMRMLScalarVolumeNode1016:115.986;vtkMRMLScalarVolumeNode1017:116.094;vtkMRMLScalarVolumeNode1018:116.202;vtkMRMLScalarVolumeNode1019:116.302;vtkMRMLScalarVolumeNode1020:116.406;vtkMRMLScalarVolumeNode1021:116.508;vtkMRMLScalarVolumeNode1022:116.612;vtkMRMLScalarVolumeNode1023:116.736;vtkMRMLScalarVolumeNode1024:116.856;vtkMRMLScalarVolumeNode1025:116.957;vtkMRMLScalarVolumeNode1026:117.058;vtkMRMLScalarVolumeNode1027:117.158;vtkMRMLScalarVolumeNode1028:117.262;vtkMRMLScalarVolumeNode1029:117.375;vtkMRMLScalarVolumeNode1030:117.506;vtkMRMLScalarVolumeNode1031:117.608;vtkMRMLScalarVolumeNode1032:117.756;vtkMRMLScalarVolumeNode1033:117.857;vtkMRMLScalarVolumeNode1034:117.957;vtkMRMLScalarVolumeNode1035:118.074;vtkMRMLScalarVolumeNode1036:118.206;vtkMRMLScalarVolumeNode1037:118.306;vtkMRMLScalarVolumeNode1038:118.408;vtkMRMLScalarVolumeNode1039:118.512;vtkMRMLScalarVolumeNode1040:118.651;vtkMRMLScalarVolumeNode1041:118.752;vtkMRMLScalarVolumeNode1042:118.866;vtkMRMLScalarVolumeNode1043:118.967;vtkMRMLScalarVolumeNode1044:119.073;vtkMRMLScalarVolumeNode1045:119.206;vtkMRMLScalarVolumeNode1046:119.316;vtkMRMLScalarVolumeNode1047:119.45;vtkMRMLScalarVolumeNode1048:119.566;vtkMRMLScalarVolumeNode1049:119.694;vtkMRMLScalarVolumeNode1050:119.806;vtkMRMLScalarVolumeNode1051:119.909;vtkMRMLScalarVolumeNode1052:120.009;vtkMRMLScalarVolumeNode1053:120.151;vtkMRMLScalarVolumeNode1054:120.252;vtkMRMLScalarVolumeNode1055:120.356;vtkMRMLScalarVolumeNode1056:120.501;vtkMRMLScalarVolumeNode1057:120.604;vtkMRMLScalarVolumeNode1058:120.704;vtkMRMLScalarVolumeNode1059:120.805;vtkMRMLScalarVolumeNode1060:120.946;vtkMRMLScalarVolumeNode1061:121.047;vtkMRMLScalarVolumeNode1062:121.15;vtkMRMLScalarVolumeNode1063:121.251;vtkMRMLScalarVolumeNode1064:121.353;vtkMRMLScalarVolumeNode1065:121.501;vtkMRMLScalarVolumeNode1066:121.607;vtkMRMLScalarVolumeNode1067:121.752;vtkMRMLScalarVolumeNode1068:121.853;vtkMRMLScalarVolumeNode1069:121.953;vtkMRMLScalarVolumeNode1070:122.054;vtkMRMLScalarVolumeNode1071:122.154;vtkMRMLScalarVolumeNode1072:122.255;vtkMRMLScalarVolumeNode1073:122.355;vtkMRMLScalarVolumeNode1074:122.461;vtkMRMLScalarVolumeNode1075:122.586;vtkMRMLScalarVolumeNode1076:122.695;vtkMRMLScalarVolumeNode1077:122.804;vtkMRMLScalarVolumeNode1078:122.92;vtkMRMLScalarVolumeNode1079:123.04;vtkMRMLScalarVolumeNode1080:123.151;vtkMRMLScalarVolumeNode1081:123.256;vtkMRMLScalarVolumeNode1082:123.396;vtkMRMLScalarVolumeNode1083:123.503;vtkMRMLScalarVolumeNode1084:123.604;vtkMRMLScalarVolumeNode1085:123.751;vtkMRMLScalarVolumeNode1086:123.851;vtkMRMLScalarVolumeNode1087:124.001;vtkMRMLScalarVolumeNode1088:124.101;vtkMRMLScalarVolumeNode1089:124.246;vtkMRMLScalarVolumeNode1090:124.348;vtkMRMLScalarVolumeNode1091:124.461;vtkMRMLScalarVolumeNode1092:124.562;vtkMRMLScalarVolumeNode1093:124.663;vtkMRMLScalarVolumeNode1094:124.796;vtkMRMLScalarVolumeNode1095:124.897;vtkMRMLScalarVolumeNode1096:124.998;vtkMRMLScalarVolumeNode1097:125.098;vtkMRMLScalarVolumeNode1098:125.256;vtkMRMLScalarVolumeNode1099:125.357;vtkMRMLScalarVolumeNode1100:125.496;vtkMRMLScalarVolumeNode1101:125.597;vtkMRMLScalarVolumeNode1102:125.697;vtkMRMLScalarVolumeNode1103:125.798;vtkMRMLScalarVolumeNode1104:125.898;vtkMRMLScalarVolumeNode1105:126.007;vtkMRMLScalarVolumeNode1106:126.149;vtkMRMLScalarVolumeNode1107:126.261;vtkMRMLScalarVolumeNode1108:126.361;vtkMRMLScalarVolumeNode1109:126.496;vtkMRMLScalarVolumeNode1110:126.606;vtkMRMLScalarVolumeNode1111:126.761;vtkMRMLScalarVolumeNode1112:126.896;vtkMRMLScalarVolumeNode1113:127.006;vtkMRMLScalarVolumeNode1114:127.146;vtkMRMLScalarVolumeNode1115:127.257;vtkMRMLScalarVolumeNode1116:127.358;vtkMRMLScalarVolumeNode1117:127.462;vtkMRMLScalarVolumeNode1118:127.59;vtkMRMLScalarVolumeNode1119:127.707;vtkMRMLScalarVolumeNode1120:127.857;vtkMRMLScalarVolumeNode1121:127.966;vtkMRMLScalarVolumeNode1122:128.091;vtkMRMLScalarVolumeNode1123:128.198;vtkMRMLScalarVolumeNode1124:128.299;vtkMRMLScalarVolumeNode1125:128.402;vtkMRMLScalarVolumeNode1126:128.524;vtkMRMLScalarVolumeNode1127:128.656;vtkMRMLScalarVolumeNode1128:128.756;vtkMRMLScalarVolumeNode1129:128.857;vtkMRMLScalarVolumeNode1130:128.991;vtkMRMLScalarVolumeNode1131:129.091;vtkMRMLScalarVolumeNode1132:129.197;vtkMRMLScalarVolumeNode1133:129.34;vtkMRMLScalarVolumeNode1134:129.633;vtkMRMLScalarVolumeNode1135:129.743;vtkMRMLScalarVolumeNode1136:129.844;vtkMRMLScalarVolumeNode1137:129.957;vtkMRMLScalarVolumeNode1138:130.059;vtkMRMLScalarVolumeNode1139:130.176;vtkMRMLScalarVolumeNode1140:130.294;vtkMRMLScalarVolumeNode1141:130.394;vtkMRMLScalarVolumeNode1142:130.496;vtkMRMLScalarVolumeNode1143:130.606;vtkMRMLScalarVolumeNode1144:130.753;vtkMRMLScalarVolumeNode1145:130.873;vtkMRMLScalarVolumeNode1146:130.992;vtkMRMLScalarVolumeNode1147:131.143;vtkMRMLScalarVolumeNode1148:131.244;vtkMRMLScalarVolumeNode1149:131.373;vtkMRMLScalarVolumeNode1150:131.495;vtkMRMLScalarVolumeNode1151:131.595;vtkMRMLScalarVolumeNode1152:131.702;vtkMRMLScalarVolumeNode1153:131.804;vtkMRMLScalarVolumeNode1154:131.953;vtkMRMLScalarVolumeNode1155:132.089;vtkMRMLScalarVolumeNode1156:132.19;vtkMRMLScalarVolumeNode1157:132.291;vtkMRMLScalarVolumeNode1158:132.391;vtkMRMLScalarVolumeNode1159:132.537;vtkMRMLScalarVolumeNode1160:132.652;vtkMRMLScalarVolumeNode1161:132.753;vtkMRMLScalarVolumeNode1162:132.854;vtkMRMLScalarVolumeNode1163:132.954;vtkMRMLScalarVolumeNode1164:133.088;vtkMRMLScalarVolumeNode1165:133.189;vtkMRMLScalarVolumeNode1166:133.296;vtkMRMLScalarVolumeNode1167:133.438;vtkMRMLScalarVolumeNode1168:133.539;vtkMRMLScalarVolumeNode1169:133.642;vtkMRMLScalarVolumeNode1170:133.749;vtkMRMLScalarVolumeNode1171:133.853;vtkMRMLScalarVolumeNode1172:133.953;vtkMRMLScalarVolumeNode1173:134.054;vtkMRMLScalarVolumeNode1174:134.154;vtkMRMLScalarVolumeNode1175:134.288;vtkMRMLScalarVolumeNode1176:134.391;vtkMRMLScalarVolumeNode1177:134.497;vtkMRMLScalarVolumeNode1178:134.638;vtkMRMLScalarVolumeNode1179:134.74;vtkMRMLScalarVolumeNode1180:134.841;vtkMRMLScalarVolumeNode1181:134.988;vtkMRMLScalarVolumeNode1182:135.093;vtkMRMLScalarVolumeNode1183:135.237;vtkMRMLScalarVolumeNode1184:135.348;vtkMRMLScalarVolumeNode1185:135.502;vtkMRMLScalarVolumeNode1186:135.614;vtkMRMLScalarVolumeNode1187:135.738;vtkMRMLScalarVolumeNode1188:135.838;vtkMRMLScalarVolumeNode1189:135.982;vtkMRMLScalarVolumeNode1190:136.088;vtkMRMLScalarVolumeNode1191:136.198;vtkMRMLScalarVolumeNode1192:136.304;vtkMRMLScalarVolumeNode1193:136.438;vtkMRMLScalarVolumeNode1194:136.544;vtkMRMLScalarVolumeNode1195:136.644;vtkMRMLScalarVolumeNode1196:136.748;vtkMRMLScalarVolumeNode1197:136.883;vtkMRMLScalarVolumeNode1198:136.997;vtkMRMLScalarVolumeNode1199:137.104;vtkMRMLScalarVolumeNode1200:137.215;vtkMRMLScalarVolumeNode1201:137.325;vtkMRMLScalarVolumeNode1202:137.437;vtkMRMLScalarVolumeNode1203:137.543;vtkMRMLScalarVolumeNode1204:137.644;vtkMRMLScalarVolumeNode1205:137.782;vtkMRMLScalarVolumeNode1206:137.884;vtkMRMLScalarVolumeNode1207:137.989;vtkMRMLScalarVolumeNode1208:138.095;vtkMRMLScalarVolumeNode1209:138.196;vtkMRMLScalarVolumeNode1210:138.347;vtkMRMLScalarVolumeNode1211:138.447;vtkMRMLScalarVolumeNode1212:138.548;vtkMRMLScalarVolumeNode1213:138.649;vtkMRMLScalarVolumeNode1214:138.783;vtkMRMLScalarVolumeNode1215:138.884;vtkMRMLScalarVolumeNode1216:138.985;vtkMRMLScalarVolumeNode1217:139.085;vtkMRMLScalarVolumeNode1218:139.187;vtkMRMLScalarVolumeNode1219:139.333;vtkMRMLScalarVolumeNode1220:139.448;vtkMRMLScalarVolumeNode1221:139.583;vtkMRMLScalarVolumeNode1222:139.685;vtkMRMLScalarVolumeNode1223:139.785;vtkMRMLScalarVolumeNode1224:139.895;vtkMRMLScalarVolumeNode1225:140.02;vtkMRMLScalarVolumeNode1226:140.147;vtkMRMLScalarVolumeNode1227:140.248;vtkMRMLScalarVolumeNode1228:140.383;vtkMRMLScalarVolumeNode1229:140.483;vtkMRMLScalarVolumeNode1230:140.584;vtkMRMLScalarVolumeNode1231:140.685;vtkMRMLScalarVolumeNode1232:140.828;vtkMRMLScalarVolumeNode1233:140.942;vtkMRMLScalarVolumeNode1234:141.05;vtkMRMLScalarVolumeNode1235:141.178;vtkMRMLScalarVolumeNode1236:141.283;vtkMRMLScalarVolumeNode1237:141.39;vtkMRMLScalarVolumeNode1238:141.533;vtkMRMLScalarVolumeNode1239:141.663;vtkMRMLScalarVolumeNode1240:141.778;vtkMRMLScalarVolumeNode1241:141.883;vtkMRMLScalarVolumeNode1242:142.043;vtkMRMLScalarVolumeNode1243:142.144;vtkMRMLScalarVolumeNode1244:142.245;vtkMRMLScalarVolumeNode1245:142.345;vtkMRMLScalarVolumeNode1246:142.47;vtkMRMLScalarVolumeNode1247:142.578;vtkMRMLScalarVolumeNode1248:142.679;vtkMRMLScalarVolumeNode1249:142.779;vtkMRMLScalarVolumeNode1250:142.88;vtkMRMLScalarVolumeNode1251:142.98;vtkMRMLScalarVolumeNode1252:143.091;vtkMRMLScalarVolumeNode1253:143.199;vtkMRMLScalarVolumeNode1254:143.338;vtkMRMLScalarVolumeNode1255:143.443;vtkMRMLScalarVolumeNode1256:143.578;vtkMRMLScalarVolumeNode1257:143.679;vtkMRMLScalarVolumeNode1258:143.827;vtkMRMLScalarVolumeNode1259:143.927;vtkMRMLScalarVolumeNode1260:144.028;vtkMRMLScalarVolumeNode1261:144.128;vtkMRMLScalarVolumeNode1262:144.238;vtkMRMLScalarVolumeNode1263:144.338;vtkMRMLScalarVolumeNode1264:144.443;vtkMRMLScalarVolumeNode1265:144.578;vtkMRMLScalarVolumeNode1266:144.679;vtkMRMLScalarVolumeNode1267:144.779;vtkMRMLScalarVolumeNode1268:144.888;vtkMRMLScalarVolumeNode1269:145.043;vtkMRMLScalarVolumeNode1270:145.164;vtkMRMLScalarVolumeNode1271:145.272;vtkMRMLScalarVolumeNode1272:145.389;vtkMRMLScalarVolumeNode1273:145.523;vtkMRMLScalarVolumeNode1274:145.624;vtkMRMLScalarVolumeNode1275:145.738;vtkMRMLScalarVolumeNode1276:145.874;vtkMRMLScalarVolumeNode1277:145.975;vtkMRMLScalarVolumeNode1278:146.075;vtkMRMLScalarVolumeNode1279:146.178;vtkMRMLScalarVolumeNode1280:146.292;vtkMRMLScalarVolumeNode1281:146.423;vtkMRMLScalarVolumeNode1282:146.529;vtkMRMLScalarVolumeNode1283:146.635;vtkMRMLScalarVolumeNode1284:146.788;vtkMRMLScalarVolumeNode1285:146.889;vtkMRMLScalarVolumeNode1286:146.989;vtkMRMLScalarVolumeNode1287:147.09;vtkMRMLScalarVolumeNode1288:147.223;vtkMRMLScalarVolumeNode1289:147.324;vtkMRMLScalarVolumeNode1290:147.424;vtkMRMLScalarVolumeNode1291:147.525;vtkMRMLScalarVolumeNode1292:147.63;vtkMRMLScalarVolumeNode1293:147.769;vtkMRMLScalarVolumeNode1294:147.892;vtkMRMLScalarVolumeNode1295:148.025;vtkMRMLScalarVolumeNode1296:148.125;vtkMRMLScalarVolumeNode1297:148.259;vtkMRMLScalarVolumeNode1298:148.36;vtkMRMLScalarVolumeNode1299:148.473;vtkMRMLScalarVolumeNode1300:148.574;vtkMRMLScalarVolumeNode1301:148.675;vtkMRMLScalarVolumeNode1302:148.776;vtkMRMLScalarVolumeNode1303:148.923;vtkMRMLScalarVolumeNode1304:149.024;vtkMRMLScalarVolumeNode1305:149.167;vtkMRMLScalarVolumeNode1306:149.288;vtkMRMLScalarVolumeNode1307:149.422;vtkMRMLScalarVolumeNode1308:149.532;vtkMRMLScalarVolumeNode1309:149.683;vtkMRMLScalarVolumeNode1310:149.784;vtkMRMLScalarVolumeNode1311:149.918;vtkMRMLScalarVolumeNode1312:150.02;vtkMRMLScalarVolumeNode1313:150.127;vtkMRMLScalarVolumeNode1314:150.229;vtkMRMLScalarVolumeNode1315:150.342;vtkMRMLScalarVolumeNode1316:150.472;vtkMRMLScalarVolumeNode1317:150.618;vtkMRMLScalarVolumeNode1318:150.719;vtkMRMLScalarVolumeNode1319:150.833;vtkMRMLScalarVolumeNode1320:150.973;vtkMRMLScalarVolumeNode1321:151.11;vtkMRMLScalarVolumeNode1322:151.233;vtkMRMLScalarVolumeNode1323:151.348;vtkMRMLScalarVolumeNode1324:151.468;vtkMRMLScalarVolumeNode1325:151.568;vtkMRMLScalarVolumeNode1326:151.669;vtkMRMLScalarVolumeNode1327:151.769;vtkMRMLScalarVolumeNode1328:151.871;vtkMRMLScalarVolumeNode1329:152.019;vtkMRMLScalarVolumeNode1330:152.167;vtkMRMLScalarVolumeNode1331:152.268;vtkMRMLScalarVolumeNode1332:152.368;vtkMRMLScalarVolumeNode1333:152.469;vtkMRMLScalarVolumeNode1334:152.578;vtkMRMLScalarVolumeNode1335:152.719;vtkMRMLScalarVolumeNode1336:152.833;vtkMRMLScalarVolumeNode1337:152.934;vtkMRMLScalarVolumeNode1338:153.035;vtkMRMLScalarVolumeNode1339:153.168;vtkMRMLScalarVolumeNode1340:153.269;vtkMRMLScalarVolumeNode1341:153.37;vtkMRMLScalarVolumeNode1342:153.47;vtkMRMLScalarVolumeNode1343:153.617;vtkMRMLScalarVolumeNode1344:153.719;vtkMRMLScalarVolumeNode1345:153.82;vtkMRMLScalarVolumeNode1346:153.92;vtkMRMLScalarVolumeNode1347:154.037;vtkMRMLScalarVolumeNode1348:154.168;vtkMRMLScalarVolumeNode1349:154.296;vtkMRMLScalarVolumeNode1350:154.418;vtkMRMLScalarVolumeNode1351:154.546;vtkMRMLScalarVolumeNode1352:154.667;vtkMRMLScalarVolumeNode1353:154.787;vtkMRMLScalarVolumeNode1354:154.928;vtkMRMLScalarVolumeNode1355:155.035;vtkMRMLScalarVolumeNode1356:155.168;vtkMRMLScalarVolumeNode1357:155.275;vtkMRMLScalarVolumeNode1358:155.428;vtkMRMLScalarVolumeNode1359:155.529;vtkMRMLScalarVolumeNode1360:155.63;vtkMRMLScalarVolumeNode1361:155.73;vtkMRMLScalarVolumeNode1362:155.831;vtkMRMLScalarVolumeNode1363:155.963;vtkMRMLScalarVolumeNode1364:156.067;vtkMRMLScalarVolumeNode1365:156.167;vtkMRMLScalarVolumeNode1366:156.313;vtkMRMLScalarVolumeNode1367:156.414;vtkMRMLScalarVolumeNode1368:156.544;vtkMRMLScalarVolumeNode1369:156.663;vtkMRMLScalarVolumeNode1370:156.763;vtkMRMLScalarVolumeNode1371:156.865;vtkMRMLScalarVolumeNode1372:156.966;vtkMRMLScalarVolumeNode1373:157.067;vtkMRMLScalarVolumeNode1374:157.174;vtkMRMLScalarVolumeNode1375:157.311;vtkMRMLScalarVolumeNode1376:157.413;vtkMRMLScalarVolumeNode1377:157.513;vtkMRMLScalarVolumeNode1378:157.614;vtkMRMLScalarVolumeNode1379:157.716;vtkMRMLScalarVolumeNode1380:157.873;vtkMRMLScalarVolumeNode1381:157.978;vtkMRMLScalarVolumeNode1382:158.113;vtkMRMLScalarVolumeNode1383:158.262;vtkMRMLScalarVolumeNode1384:158.363;vtkMRMLScalarVolumeNode1385:158.464;vtkMRMLScalarVolumeNode1386:158.565;vtkMRMLScalarVolumeNode1387:158.674;vtkMRMLScalarVolumeNode1388:158.812;vtkMRMLScalarVolumeNode1389:158.922;vtkMRMLScalarVolumeNode1390:159.022;vtkMRMLScalarVolumeNode1391:159.123;vtkMRMLScalarVolumeNode1392:159.224;vtkMRMLScalarVolumeNode1393:159.358;vtkMRMLScalarVolumeNode1394:159.463;vtkMRMLScalarVolumeNode1395:159.623;vtkMRMLScalarVolumeNode1396:159.723;vtkMRMLScalarVolumeNode1397:159.824;vtkMRMLScalarVolumeNode1398:159.957;vtkMRMLScalarVolumeNode1399:160.062;vtkMRMLScalarVolumeNode1400:160.193;vtkMRMLScalarVolumeNode1401:160.308;vtkMRMLScalarVolumeNode1402:160.408;vtkMRMLScalarVolumeNode1403:160.518;vtkMRMLScalarVolumeNode1404:160.673;vtkMRMLScalarVolumeNode1405:160.774;vtkMRMLScalarVolumeNode1406:160.875;vtkMRMLScalarVolumeNode1407:160.988;vtkMRMLScalarVolumeNode1408:161.108;vtkMRMLScalarVolumeNode1409:161.212;vtkMRMLScalarVolumeNode1410:161.358;vtkMRMLScalarVolumeNode1411:161.461;vtkMRMLScalarVolumeNode1412:161.598;vtkMRMLScalarVolumeNode1413:161.702;vtkMRMLScalarVolumeNode1414:161.809;vtkMRMLScalarVolumeNode1415:161.91;vtkMRMLScalarVolumeNode1416:162.019;vtkMRMLScalarVolumeNode1417:162.123;vtkMRMLScalarVolumeNode1418:162.241;vtkMRMLScalarVolumeNode1419:162.358;vtkMRMLScalarVolumeNode1420:162.46;vtkMRMLScalarVolumeNode1421:162.565;vtkMRMLScalarVolumeNode1422:162.708;vtkMRMLScalarVolumeNode1423:162.809;vtkMRMLScalarVolumeNode1424:162.935;vtkMRMLScalarVolumeNode1425:163.044;vtkMRMLScalarVolumeNode1426:163.157;vtkMRMLScalarVolumeNode1427:163.268;vtkMRMLScalarVolumeNode1428:163.418;vtkMRMLScalarVolumeNode1429:163.544;vtkMRMLScalarVolumeNode1430:163.658;vtkMRMLScalarVolumeNode1431:163.808;vtkMRMLScalarVolumeNode1432:163.937;vtkMRMLScalarVolumeNode1433:164.053;vtkMRMLScalarVolumeNode1434:164.157;vtkMRMLScalarVolumeNode1435:164.317;vtkMRMLScalarVolumeNode1436:164.418;vtkMRMLScalarVolumeNode1437:164.519;vtkMRMLScalarVolumeNode1438:164.62;vtkMRMLScalarVolumeNode1439:164.758;vtkMRMLScalarVolumeNode1440:164.859;vtkMRMLScalarVolumeNode1441:164.962;vtkMRMLScalarVolumeNode1442:165.117;vtkMRMLScalarVolumeNode1443:165.218;vtkMRMLScalarVolumeNode1444:165.318;vtkMRMLScalarVolumeNode1445:165.438;vtkMRMLScalarVolumeNode1446:165.553;vtkMRMLScalarVolumeNode1447:165.713;vtkMRMLScalarVolumeNode1448:165.818;vtkMRMLScalarVolumeNode1449:165.938;vtkMRMLScalarVolumeNode1450:166.056;vtkMRMLScalarVolumeNode1451:166.157;vtkMRMLScalarVolumeNode1452:166.303;vtkMRMLScalarVolumeNode1453:166.404;vtkMRMLScalarVolumeNode1454:166.505;vtkMRMLScalarVolumeNode1455:166.605;vtkMRMLScalarVolumeNode1456:166.752;vtkMRMLScalarVolumeNode1457:166.854;vtkMRMLScalarVolumeNode1458:166.954;vtkMRMLScalarVolumeNode1459:167.055;vtkMRMLScalarVolumeNode1460:167.203;vtkMRMLScalarVolumeNode1461:167.312;vtkMRMLScalarVolumeNode1462:167.413;vtkMRMLScalarVolumeNode1463:167.513;vtkMRMLScalarVolumeNode1464:167.619;vtkMRMLScalarVolumeNode1465:167.72;vtkMRMLScalarVolumeNode1466:167.839;vtkMRMLScalarVolumeNode1467:167.956;vtkMRMLScalarVolumeNode1468:168.072;vtkMRMLScalarVolumeNode1469:168.197;vtkMRMLScalarVolumeNode1470:168.298;vtkMRMLScalarVolumeNode1471:168.398;vtkMRMLScalarVolumeNode1472:168.506;vtkMRMLScalarVolumeNode1473:168.648;vtkMRMLScalarVolumeNode1474:168.754;vtkMRMLScalarVolumeNode1475:168.868;vtkMRMLScalarVolumeNode1476:169.003;vtkMRMLScalarVolumeNode1477:169.133;vtkMRMLScalarVolumeNode1478:169.247;vtkMRMLScalarVolumeNode1479:169.353;vtkMRMLScalarVolumeNode1480:169.463;vtkMRMLScalarVolumeNode1481:169.572;vtkMRMLScalarVolumeNode1482:169.698;vtkMRMLScalarVolumeNode1483:169.799;vtkMRMLScalarVolumeNode1484:169.9;vtkMRMLScalarVolumeNode1485:170.004;vtkMRMLScalarVolumeNode1486:170.148;vtkMRMLScalarVolumeNode1487:170.249;vtkMRMLScalarVolumeNode1488:170.359;vtkMRMLScalarVolumeNode1489:170.463;vtkMRMLScalarVolumeNode1490:170.564;vtkMRMLScalarVolumeNode1491:170.664;vtkMRMLScalarVolumeNode1492:170.765;vtkMRMLScalarVolumeNode1493:170.869;vtkMRMLScalarVolumeNode1494:170.997;vtkMRMLScalarVolumeNode1495:171.098;vtkMRMLScalarVolumeNode1496:171.199;vtkMRMLScalarVolumeNode1497:171.318;vtkMRMLScalarVolumeNode1498:171.442;vtkMRMLScalarVolumeNode1499:171.544;vtkMRMLScalarVolumeNode1500:171.648;vtkMRMLScalarVolumeNode1501:171.749;vtkMRMLScalarVolumeNode1502:171.884;vtkMRMLScalarVolumeNode1503:171.998;vtkMRMLScalarVolumeNode1504:172.1;vtkMRMLScalarVolumeNode1505:172.2;vtkMRMLScalarVolumeNode1506:172.317;vtkMRMLScalarVolumeNode1507:172.459;vtkMRMLScalarVolumeNode1508:172.56;vtkMRMLScalarVolumeNode1509:172.66;vtkMRMLScalarVolumeNode1510:172.798;vtkMRMLScalarVolumeNode1511:172.905;vtkMRMLScalarVolumeNode1512:173.006;vtkMRMLScalarVolumeNode1513:173.158;vtkMRMLScalarVolumeNode1514:173.259;vtkMRMLScalarVolumeNode1515:173.366;vtkMRMLScalarVolumeNode1516:173.478;vtkMRMLScalarVolumeNode1517:173.582;vtkMRMLScalarVolumeNode1518:173.728;vtkMRMLScalarVolumeNode1519:173.829;vtkMRMLScalarVolumeNode1520:173.958;vtkMRMLScalarVolumeNode1521:174.059;vtkMRMLScalarVolumeNode1522:174.16;vtkMRMLScalarVolumeNode1523:174.266;vtkMRMLScalarVolumeNode1524:174.422;vtkMRMLScalarVolumeNode1525:174.527;vtkMRMLScalarVolumeNode1526:174.657;vtkMRMLScalarVolumeNode1527:174.762;vtkMRMLScalarVolumeNode1528:174.863;vtkMRMLScalarVolumeNode1529:174.967" ></Sequence>
 <Sequence
  id="vtkMRMLSequenceNode2" name="Sequence_1-Sequence_1-Seq" hideFromEditors="false" selectable="true" selected="false" attributes="Sequences.Source:Sequence_1" storageNodeRef="vtkMRMLLinearTransformSequenceStorageNode1" references="storage:vtkMRMLLinearTransformSequenceStorageNode1;" userTags=""  indexName="time"  indexUnit="s"  indexType="numeric"  numericIndexValueTolerance="0.001"  indexValues="vtkMRMLLinearTransformNode1:0.016;vtkMRMLLinearTransformNode2:0.135;vtkMRMLLinearTransformNode3:0.238;vtkMRMLLinearTransformNode4:0.338;vtkMRMLLinearTransformNode5:0.439;vtkMRMLLinearTransformNode6:0.585;vtkMRMLLinearTransformNode7:0.716;vtkMRMLLinearTransformNode8:0.831;vtkMRMLLinearTransformNode9:0.932;vtkMRMLLinearTransformNode10:1.037;vtkMRMLLinearTransformNode11:1.141;vtkMRMLLinearTransformNode12:1.281;vtkMRMLLinearTransformNode13:1.381;vtkMRMLLinearTransformNode14:1.484;vtkMRMLLinearTransformNode15:1.636;vtkMRMLLinearTransformNode16:1.736;vtkMRMLLinearTransformNode17:1.837;vtkMRMLLinearTransformNode18:1.961;vtkMRMLLinearTransformNode19:2.081;vtkMRMLLinearTransformNode20:2.182;vtkMRMLLinearTransformNode21:2.283;vtkMRMLLinearTransformNode22:2.391;vtkMRMLLinearTransformNode23:2.531;vtkMRMLLinearTransformNode24:2.631;vtkMRMLLinearTransformNode25:2.742;vtkMRMLLinearTransformNode26:2.881;vtkMRMLLinearTransformNode27:2.982;vtkMRMLLinearTransformNode28:3.082;vtkMRMLLinearTransformNode29:3.183;vtkMRMLLinearTransformNode30:3.291;vtkMRMLLinearTransformNode31:3.419;vtkMRMLLinearTransformNode32:3.531;vtkMRMLLinearTransformNode33:3.647;vtkMRMLLinearTransformNode34:3.776;vtkMRMLLinearTransformNode35:3.877;vtkMRMLLinearTransformNode36:3.983;vtkMRMLLinearTransformNode37:4.118;vtkMRMLLinearTransformNode38:4.231;vtkMRMLLinearTransformNode39:4.332;vtkMRMLLinearTransformNode40:4.433;vtkMRMLLinearTransformNode41:4.533;vtkMRMLLinearTransformNode42:4.637;vtkMRMLLinearTransformNode43:4.791;vtkMRMLLinearTransformNode44:4.892;vtkMRMLLinearTransformNode45:5.026;vtkMRMLLinearTransformNode46:5.131;vtkMRMLLinearTransformNode47:5.232;vtkMRMLLinearTransformNode48:5.333;vtkMRMLLinearTransformNode49:5.434;vtkMRMLLinearTransformNode50:5.576;vtkMRMLLinearTransformNode51:5.683;vtkMRMLLinearTransformNode52:5.826;vtkMRMLLinearTransformNode53:5.928;vtkMRMLLinearTransformNode54:6.029;vtkMRMLLinearTransformNode55:6.136;vtkMRMLLinearTransformNode56:6.279;vtkMRMLLinearTransformNode57:6.391;vtkMRMLLinearTransformNode58:6.495;vtkMRMLLinearTransformNode59:6.599;vtkMRMLLinearTransformNode60:6.726;vtkMRMLLinearTransformNode61:6.828;vtkMRMLLinearTransformNode62:6.935;vtkMRMLLinearTransformNode63:7.086;vtkMRMLLinearTransformNode64:7.226;vtkMRMLLinearTransformNode65:7.327;vtkMRMLLinearTransformNode66:7.431;vtkMRMLLinearTransformNode67:7.591;vtkMRMLLinearTransformNode68:7.726;vtkMRMLLinearTransformNode69:7.827;vtkMRMLLinearTransformNode70:7.930;vtkMRMLLinearTransformNode71:8.031;vtkMRMLLinearTransformNode72:8.156;vtkMRMLLinearTransformNode73:8.286;vtkMRMLLinearTransformNode74:8.421;vtkMRMLLinearTransformNode75:8.523;vtkMRMLLinearTransformNode76:8.691;vtkMRMLLinearTransformNode77:8.827;vtkMRMLLinearTransformNode78:8.927;vtkMRMLLinearTransformNode79:9.031;vtkMRMLLinearTransformNode80:9.170;vtkMRMLLinearTransformNode81:9.276;vtkMRMLLinearTransformNode82:9.378;vtkMRMLLinearTransformNode83:9.491;vtkMRMLLinearTransformNode84:9.621;vtkMRMLLinearTransformNode85:9.726;vtkMRMLLinearTransformNode86:9.828;vtkMRMLLinearTransformNode87:9.931;vtkMRMLLinearTransformNode88:10.086;vtkMRMLLinearTransformNode89:10.221;vtkMRMLLinearTransformNode90:10.322;vtkMRMLLinearTransformNode91:10.423;vtkMRMLLinearTransformNode92:10.523;vtkMRMLLinearTransformNode93:10.624;vtkMRMLLinearTransformNode94:10.771;vtkMRMLLinearTransformNode95:10.871;vtkMRMLLinearTransformNode96:10.972;vtkMRMLLinearTransformNode97:11.085;vtkMRMLLinearTransformNode98:11.186;vtkMRMLLinearTransformNode99:11.315;vtkMRMLLinearTransformNode100:11.421;vtkMRMLLinearTransformNode101:11.522;vtkMRMLLinearTransformNode102:11.625;vtkMRMLLinearTransformNode103:11.771;vtkMRMLLinearTransformNode104:11.872;vtkMRMLLinearTransformNode105:11.973;vtkMRMLLinearTransformNode106:12.094;vtkMRMLLinearTransformNode107:12.221;vtkMRMLLinearTransformNode108:12.330;vtkMRMLLinearTransformNode109:12.436;vtkMRMLLinearTransformNode110:12.536;vtkMRMLLinearTransformNode111:12.670;vtkMRMLLinearTransformNode112:12.771;vtkMRMLLinearTransformNode113:12.936;vtkMRMLLinearTransformNode114:13.066;vtkMRMLLinearTransformNode115:13.171;vtkMRMLLinearTransformNode116:13.276;vtkMRMLLinearTransformNode117:13.421;vtkMRMLLinearTransformNode118:13.522;vtkMRMLLinearTransformNode119:13.666;vtkMRMLLinearTransformNode120:13.771;vtkMRMLLinearTransformNode121:13.871;vtkMRMLLinearTransformNode122:13.976;vtkMRMLLinearTransformNode123:14.122;vtkMRMLLinearTransformNode124:14.223;vtkMRMLLinearTransformNode125:14.352;vtkMRMLLinearTransformNode126:14.466;vtkMRMLLinearTransformNode127:14.568;vtkMRMLLinearTransformNode128:14.673;vtkMRMLLinearTransformNode129:14.774;vtkMRMLLinearTransformNode130:14.874;vtkMRMLLinearTransformNode131:14.977;vtkMRMLLinearTransformNode132:15.082;vtkMRMLLinearTransformNode133:15.216;vtkMRMLLinearTransformNode134:15.318;vtkMRMLLinearTransformNode135:15.419;vtkMRMLLinearTransformNode136:15.526;vtkMRMLLinearTransformNode137:15.667;vtkMRMLLinearTransformNode138:15.774;vtkMRMLLinearTransformNode139:15.916;vtkMRMLLinearTransformNode140:16.017;vtkMRMLLinearTransformNode141:16.118;vtkMRMLLinearTransformNode142:16.219;vtkMRMLLinearTransformNode143:16.319;vtkMRMLLinearTransformNode144:16.481;vtkMRMLLinearTransformNode145:16.609;vtkMRMLLinearTransformNode146:16.711;vtkMRMLLinearTransformNode147:16.812;vtkMRMLLinearTransformNode148:16.916;vtkMRMLLinearTransformNode149:17.018;vtkMRMLLinearTransformNode150:17.118;vtkMRMLLinearTransformNode151:17.231;vtkMRMLLinearTransformNode152:17.366;vtkMRMLLinearTransformNode153:17.470;vtkMRMLLinearTransformNode154:17.571;vtkMRMLLinearTransformNode155:17.676;vtkMRMLLinearTransformNode156:17.816;vtkMRMLLinearTransformNode157:17.921;vtkMRMLLinearTransformNode158:18.066;vtkMRMLLinearTransformNode159:18.171;vtkMRMLLinearTransformNode160:18.317;vtkMRMLLinearTransformNode161:18.421;vtkMRMLLinearTransformNode162:18.576;vtkMRMLLinearTransformNode163:18.677;vtkMRMLLinearTransformNode164:18.811;vtkMRMLLinearTransformNode165:18.916;vtkMRMLLinearTransformNode166:19.016;vtkMRMLLinearTransformNode167:19.121;vtkMRMLLinearTransformNode168:19.234;vtkMRMLLinearTransformNode169:19.366;vtkMRMLLinearTransformNode170:19.496;vtkMRMLLinearTransformNode171:19.626;vtkMRMLLinearTransformNode172:19.745;vtkMRMLLinearTransformNode173:19.861;vtkMRMLLinearTransformNode174:19.968;vtkMRMLLinearTransformNode175:20.111;vtkMRMLLinearTransformNode176:20.218;vtkMRMLLinearTransformNode177:20.361;vtkMRMLLinearTransformNode178:20.472;vtkMRMLLinearTransformNode179:20.626;vtkMRMLLinearTransformNode180:20.740;vtkMRMLLinearTransformNode181:20.861;vtkMRMLLinearTransformNode182:20.962;vtkMRMLLinearTransformNode183:21.063;vtkMRMLLinearTransformNode184:21.164;vtkMRMLLinearTransformNode185:21.321;vtkMRMLLinearTransformNode186:21.421;vtkMRMLLinearTransformNode187:21.522;vtkMRMLLinearTransformNode188:21.624;vtkMRMLLinearTransformNode189:21.761;vtkMRMLLinearTransformNode190:21.868;vtkMRMLLinearTransformNode191:21.990;vtkMRMLLinearTransformNode192:22.126;vtkMRMLLinearTransformNode193:22.257;vtkMRMLLinearTransformNode194:22.361;vtkMRMLLinearTransformNode195:22.462;vtkMRMLLinearTransformNode196:22.574;vtkMRMLLinearTransformNode197:22.679;vtkMRMLLinearTransformNode198:22.826;vtkMRMLLinearTransformNode199:22.949;vtkMRMLLinearTransformNode200:23.059;vtkMRMLLinearTransformNode201:23.161;vtkMRMLLinearTransformNode202:23.262;vtkMRMLLinearTransformNode203:23.363;vtkMRMLLinearTransformNode204:23.463;vtkMRMLLinearTransformNode205:23.615;vtkMRMLLinearTransformNode206:23.721;vtkMRMLLinearTransformNode207:23.856;vtkMRMLLinearTransformNode208:23.958;vtkMRMLLinearTransformNode209:24.059;vtkMRMLLinearTransformNode210:24.186;vtkMRMLLinearTransformNode211:24.309;vtkMRMLLinearTransformNode212:24.421;vtkMRMLLinearTransformNode213:24.556;vtkMRMLLinearTransformNode214:24.657;vtkMRMLLinearTransformNode215:24.758;vtkMRMLLinearTransformNode216:24.866;vtkMRMLLinearTransformNode217:25.007;vtkMRMLLinearTransformNode218:25.108;vtkMRMLLinearTransformNode219:25.209;vtkMRMLLinearTransformNode220:25.356;vtkMRMLLinearTransformNode221:25.471;vtkMRMLLinearTransformNode222:25.606;vtkMRMLLinearTransformNode223:25.713;vtkMRMLLinearTransformNode224:25.870;vtkMRMLLinearTransformNode225:25.971;vtkMRMLLinearTransformNode226:26.072;vtkMRMLLinearTransformNode227:26.207;vtkMRMLLinearTransformNode228:26.356;vtkMRMLLinearTransformNode229:26.457;vtkMRMLLinearTransformNode230:26.562;vtkMRMLLinearTransformNode231:26.678;vtkMRMLLinearTransformNode232:26.801;vtkMRMLLinearTransformNode233:26.904;vtkMRMLLinearTransformNode234:27.006;vtkMRMLLinearTransformNode235:27.108;vtkMRMLLinearTransformNode236:27.256;vtkMRMLLinearTransformNode237:27.357;vtkMRMLLinearTransformNode238:27.458;vtkMRMLLinearTransformNode239:27.559;vtkMRMLLinearTransformNode240:27.701;vtkMRMLLinearTransformNode241:27.807;vtkMRMLLinearTransformNode242:27.907;vtkMRMLLinearTransformNode243:28.057;vtkMRMLLinearTransformNode244:28.201;vtkMRMLLinearTransformNode245:28.306;vtkMRMLLinearTransformNode246:28.450;vtkMRMLLinearTransformNode247:28.551;vtkMRMLLinearTransformNode248:28.653;vtkMRMLLinearTransformNode249:28.753;vtkMRMLLinearTransformNode250:28.901;vtkMRMLLinearTransformNode251:29.002;vtkMRMLLinearTransformNode252:29.111;vtkMRMLLinearTransformNode253:29.216;vtkMRMLLinearTransformNode254:29.351;vtkMRMLLinearTransformNode255:29.453;vtkMRMLLinearTransformNode256:29.554;vtkMRMLLinearTransformNode257:29.666;vtkMRMLLinearTransformNode258:29.816;vtkMRMLLinearTransformNode259:29.917;vtkMRMLLinearTransformNode260:30.051;vtkMRMLLinearTransformNode261:30.155;vtkMRMLLinearTransformNode262:30.263;vtkMRMLLinearTransformNode263:30.380;vtkMRMLLinearTransformNode264:30.511;vtkMRMLLinearTransformNode265:30.616;vtkMRMLLinearTransformNode266:30.717;vtkMRMLLinearTransformNode267:30.818;vtkMRMLLinearTransformNode268:30.950;vtkMRMLLinearTransformNode269:31.051;vtkMRMLLinearTransformNode270:31.151;vtkMRMLLinearTransformNode271:31.256;vtkMRMLLinearTransformNode272:31.401;vtkMRMLLinearTransformNode273:31.507;vtkMRMLLinearTransformNode274:31.651;vtkMRMLLinearTransformNode275:31.756;vtkMRMLLinearTransformNode276:31.896;vtkMRMLLinearTransformNode277:32.001;vtkMRMLLinearTransformNode278:32.146;vtkMRMLLinearTransformNode279:32.246;vtkMRMLLinearTransformNode280:32.349;vtkMRMLLinearTransformNode281:32.496;vtkMRMLLinearTransformNode282:32.598;vtkMRMLLinearTransformNode283:32.704;vtkMRMLLinearTransformNode284:32.811;vtkMRMLLinearTransformNode285:32.950;vtkMRMLLinearTransformNode286:33.061;vtkMRMLLinearTransformNode287:33.161;vtkMRMLLinearTransformNode288:33.296;vtkMRMLLinearTransformNode289:33.402;vtkMRMLLinearTransformNode290:33.506;vtkMRMLLinearTransformNode291:33.646;vtkMRMLLinearTransformNode292:33.761;vtkMRMLLinearTransformNode293:33.861;vtkMRMLLinearTransformNode294:33.995;vtkMRMLLinearTransformNode295:34.095;vtkMRMLLinearTransformNode296:34.197;vtkMRMLLinearTransformNode297:34.298;vtkMRMLLinearTransformNode298:34.398;vtkMRMLLinearTransformNode299:34.506;vtkMRMLLinearTransformNode300:34.646;vtkMRMLLinearTransformNode301:34.746;vtkMRMLLinearTransformNode302:34.848;vtkMRMLLinearTransformNode303:34.952;vtkMRMLLinearTransformNode304:35.054;vtkMRMLLinearTransformNode305:35.184;vtkMRMLLinearTransformNode306:35.296;vtkMRMLLinearTransformNode307:35.447;vtkMRMLLinearTransformNode308:35.548;vtkMRMLLinearTransformNode309:35.696;vtkMRMLLinearTransformNode310:35.796;vtkMRMLLinearTransformNode311:35.911;vtkMRMLLinearTransformNode312:36.046;vtkMRMLLinearTransformNode313:36.148;vtkMRMLLinearTransformNode314:36.256;vtkMRMLLinearTransformNode315:36.396;vtkMRMLLinearTransformNode316:36.496;vtkMRMLLinearTransformNode317:36.597;vtkMRMLLinearTransformNode318:36.698;vtkMRMLLinearTransformNode319:36.799;vtkMRMLLinearTransformNode320:36.901;vtkMRMLLinearTransformNode321:37.026;vtkMRMLLinearTransformNode322:37.141;vtkMRMLLinearTransformNode323:37.242;vtkMRMLLinearTransformNode324:37.343;vtkMRMLLinearTransformNode325:37.446;vtkMRMLLinearTransformNode326:37.548;vtkMRMLLinearTransformNode327:37.651;vtkMRMLLinearTransformNode328:37.771;vtkMRMLLinearTransformNode329:37.906;vtkMRMLLinearTransformNode330:38.006;vtkMRMLLinearTransformNode331:38.107;vtkMRMLLinearTransformNode332:38.207;vtkMRMLLinearTransformNode333:38.334;vtkMRMLLinearTransformNode334:38.441;vtkMRMLLinearTransformNode335:38.542;vtkMRMLLinearTransformNode336:38.643;vtkMRMLLinearTransformNode337:38.757;vtkMRMLLinearTransformNode338:38.890;vtkMRMLLinearTransformNode339:38.992;vtkMRMLLinearTransformNode340:39.141;vtkMRMLLinearTransformNode341:39.242;vtkMRMLLinearTransformNode342:39.356;vtkMRMLLinearTransformNode343:39.457;vtkMRMLLinearTransformNode344:39.581;vtkMRMLLinearTransformNode345:39.691;vtkMRMLLinearTransformNode346:39.792;vtkMRMLLinearTransformNode347:39.893;vtkMRMLLinearTransformNode348:39.993;vtkMRMLLinearTransformNode349:40.141;vtkMRMLLinearTransformNode350:40.244;vtkMRMLLinearTransformNode351:40.386;vtkMRMLLinearTransformNode352:40.494;vtkMRMLLinearTransformNode353:40.629;vtkMRMLLinearTransformNode354:40.756;vtkMRMLLinearTransformNode355:40.857;vtkMRMLLinearTransformNode356:40.959;vtkMRMLLinearTransformNode357:41.086;vtkMRMLLinearTransformNode358:41.191;vtkMRMLLinearTransformNode359:41.341;vtkMRMLLinearTransformNode360:41.442;vtkMRMLLinearTransformNode361:41.551;vtkMRMLLinearTransformNode362:41.659;vtkMRMLLinearTransformNode363:41.773;vtkMRMLLinearTransformNode364:41.886;vtkMRMLLinearTransformNode365:41.986;vtkMRMLLinearTransformNode366:42.088;vtkMRMLLinearTransformNode367:42.189;vtkMRMLLinearTransformNode368:42.291;vtkMRMLLinearTransformNode369:42.397;vtkMRMLLinearTransformNode370:42.536;vtkMRMLLinearTransformNode371:42.637;vtkMRMLLinearTransformNode372:42.738;vtkMRMLLinearTransformNode373:42.838;vtkMRMLLinearTransformNode374:42.939;vtkMRMLLinearTransformNode375:43.041;vtkMRMLLinearTransformNode376:43.146;vtkMRMLLinearTransformNode377:43.301;vtkMRMLLinearTransformNode378:43.401;vtkMRMLLinearTransformNode379:43.503;vtkMRMLLinearTransformNode380:43.604;vtkMRMLLinearTransformNode381:43.716;vtkMRMLLinearTransformNode382:43.836;vtkMRMLLinearTransformNode383:43.938;vtkMRMLLinearTransformNode384:44.042;vtkMRMLLinearTransformNode385:44.146;vtkMRMLLinearTransformNode386:44.296;vtkMRMLLinearTransformNode387:44.401;vtkMRMLLinearTransformNode388:44.503;vtkMRMLLinearTransformNode389:44.636;vtkMRMLLinearTransformNode390:44.737;vtkMRMLLinearTransformNode391:44.838;vtkMRMLLinearTransformNode392:44.939;vtkMRMLLinearTransformNode393:45.086;vtkMRMLLinearTransformNode394:45.216;vtkMRMLLinearTransformNode395:45.335;vtkMRMLLinearTransformNode396:45.436;vtkMRMLLinearTransformNode397:45.537;vtkMRMLLinearTransformNode398:45.638;vtkMRMLLinearTransformNode399:45.739;vtkMRMLLinearTransformNode400:45.901;vtkMRMLLinearTransformNode401:46.031;vtkMRMLLinearTransformNode402:46.132;vtkMRMLLinearTransformNode403:46.236;vtkMRMLLinearTransformNode404:46.341;vtkMRMLLinearTransformNode405:46.452;vtkMRMLLinearTransformNode406:46.596;vtkMRMLLinearTransformNode407:46.732;vtkMRMLLinearTransformNode408:46.832;vtkMRMLLinearTransformNode409:46.933;vtkMRMLLinearTransformNode410:47.033;vtkMRMLLinearTransformNode411:47.134;vtkMRMLLinearTransformNode412:47.236;vtkMRMLLinearTransformNode413:47.337;vtkMRMLLinearTransformNode414:47.481;vtkMRMLLinearTransformNode415:47.588;vtkMRMLLinearTransformNode416:47.724;vtkMRMLLinearTransformNode417:47.832;vtkMRMLLinearTransformNode418:47.933;vtkMRMLLinearTransformNode419:48.033;vtkMRMLLinearTransformNode420:48.134;vtkMRMLLinearTransformNode421:48.269;vtkMRMLLinearTransformNode422:48.378;vtkMRMLLinearTransformNode423:48.481;vtkMRMLLinearTransformNode424:48.612;vtkMRMLLinearTransformNode425:48.731;vtkMRMLLinearTransformNode426:48.833;vtkMRMLLinearTransformNode427:48.976;vtkMRMLLinearTransformNode428:49.078;vtkMRMLLinearTransformNode429:49.179;vtkMRMLLinearTransformNode430:49.281;vtkMRMLLinearTransformNode431:49.381;vtkMRMLLinearTransformNode432:49.482;vtkMRMLLinearTransformNode433:49.589;vtkMRMLLinearTransformNode434:49.731;vtkMRMLLinearTransformNode435:49.833;vtkMRMLLinearTransformNode436:49.934;vtkMRMLLinearTransformNode437:50.042;vtkMRMLLinearTransformNode438:50.169;vtkMRMLLinearTransformNode439:50.281;vtkMRMLLinearTransformNode440:50.382;vtkMRMLLinearTransformNode441:50.541;vtkMRMLLinearTransformNode442:50.681;vtkMRMLLinearTransformNode443:50.787;vtkMRMLLinearTransformNode444:50.941;vtkMRMLLinearTransformNode445:51.043;vtkMRMLLinearTransformNode446:51.144;vtkMRMLLinearTransformNode447:51.276;vtkMRMLLinearTransformNode448:51.377;vtkMRMLLinearTransformNode449:51.477;vtkMRMLLinearTransformNode450:51.578;vtkMRMLLinearTransformNode451:51.682;vtkMRMLLinearTransformNode452:51.787;vtkMRMLLinearTransformNode453:51.937;vtkMRMLLinearTransformNode454:52.041;vtkMRMLLinearTransformNode455:52.143;vtkMRMLLinearTransformNode456:52.243;vtkMRMLLinearTransformNode457:52.376;vtkMRMLLinearTransformNode458:52.476;vtkMRMLLinearTransformNode459:52.578;vtkMRMLLinearTransformNode460:52.726;vtkMRMLLinearTransformNode461:52.832;vtkMRMLLinearTransformNode462:52.971;vtkMRMLLinearTransformNode463:53.077;vtkMRMLLinearTransformNode464:53.226;vtkMRMLLinearTransformNode465:53.376;vtkMRMLLinearTransformNode466:53.482;vtkMRMLLinearTransformNode467:53.606;vtkMRMLLinearTransformNode468:53.726;vtkMRMLLinearTransformNode469:53.827;vtkMRMLLinearTransformNode470:53.928;vtkMRMLLinearTransformNode471:54.029;vtkMRMLLinearTransformNode472:54.186;vtkMRMLLinearTransformNode473:54.291;vtkMRMLLinearTransformNode474:54.391;vtkMRMLLinearTransformNode475:54.526;vtkMRMLLinearTransformNode476:54.686;vtkMRMLLinearTransformNode477:54.787;vtkMRMLLinearTransformNode478:54.921;vtkMRMLLinearTransformNode479:55.033;vtkMRMLLinearTransformNode480:55.186;vtkMRMLLinearTransformNode481:55.293;vtkMRMLLinearTransformNode482:55.414;vtkMRMLLinearTransformNode483:55.521;vtkMRMLLinearTransformNode484:55.621;vtkMRMLLinearTransformNode485:55.723;vtkMRMLLinearTransformNode486:55.824;vtkMRMLLinearTransformNode487:55.971;vtkMRMLLinearTransformNode488:56.083;vtkMRMLLinearTransformNode489:56.222;vtkMRMLLinearTransformNode490:56.327;vtkMRMLLinearTransformNode491:56.471;vtkMRMLLinearTransformNode492:56.572;vtkMRMLLinearTransformNode493:56.680;vtkMRMLLinearTransformNode494:56.821;vtkMRMLLinearTransformNode495:56.921;vtkMRMLLinearTransformNode496:57.035;vtkMRMLLinearTransformNode497:57.171;vtkMRMLLinearTransformNode498:57.273;vtkMRMLLinearTransformNode499:57.379;vtkMRMLLinearTransformNode500:57.491;vtkMRMLLinearTransformNode501:57.631;vtkMRMLLinearTransformNode502:57.732;vtkMRMLLinearTransformNode503:57.871;vtkMRMLLinearTransformNode504:57.973;vtkMRMLLinearTransformNode505:58.131;vtkMRMLLinearTransformNode506:58.251;vtkMRMLLinearTransformNode507:58.371;vtkMRMLLinearTransformNode508:58.475;vtkMRMLLinearTransformNode509:58.621;vtkMRMLLinearTransformNode510:58.723;vtkMRMLLinearTransformNode511:58.825;vtkMRMLLinearTransformNode512:58.981;vtkMRMLLinearTransformNode513:59.087;vtkMRMLLinearTransformNode514:59.216;vtkMRMLLinearTransformNode515:59.317;vtkMRMLLinearTransformNode516:59.421;vtkMRMLLinearTransformNode517:59.525;vtkMRMLLinearTransformNode518:59.626;vtkMRMLLinearTransformNode519:59.731;vtkMRMLLinearTransformNode520:59.866;vtkMRMLLinearTransformNode521:59.966;vtkMRMLLinearTransformNode522:60.082;vtkMRMLLinearTransformNode523:60.183;vtkMRMLLinearTransformNode524:60.283;vtkMRMLLinearTransformNode525:60.387;vtkMRMLLinearTransformNode526:60.516;vtkMRMLLinearTransformNode527:60.618;vtkMRMLLinearTransformNode528:60.737;vtkMRMLLinearTransformNode529:60.882;vtkMRMLLinearTransformNode530:60.996;vtkMRMLLinearTransformNode531:61.116;vtkMRMLLinearTransformNode532:61.217;vtkMRMLLinearTransformNode533:61.318;vtkMRMLLinearTransformNode534:61.425;vtkMRMLLinearTransformNode535:61.582;vtkMRMLLinearTransformNode536:61.683;vtkMRMLLinearTransformNode537:61.783;vtkMRMLLinearTransformNode538:61.884;vtkMRMLLinearTransformNode539:62.016;vtkMRMLLinearTransformNode540:62.121;vtkMRMLLinearTransformNode541:62.246;vtkMRMLLinearTransformNode542:62.382;vtkMRMLLinearTransformNode543:62.516;vtkMRMLLinearTransformNode544:62.618;vtkMRMLLinearTransformNode545:62.719;vtkMRMLLinearTransformNode546:62.819;vtkMRMLLinearTransformNode547:62.922;vtkMRMLLinearTransformNode548:63.066;vtkMRMLLinearTransformNode549:63.173;vtkMRMLLinearTransformNode550:63.311;vtkMRMLLinearTransformNode551:63.424;vtkMRMLLinearTransformNode552:63.565;vtkMRMLLinearTransformNode553:63.671;vtkMRMLLinearTransformNode554:63.826;vtkMRMLLinearTransformNode555:63.928;vtkMRMLLinearTransformNode556:64.029;vtkMRMLLinearTransformNode557:64.161;vtkMRMLLinearTransformNode558:64.266;vtkMRMLLinearTransformNode559:64.373;vtkMRMLLinearTransformNode560:64.526;vtkMRMLLinearTransformNode561:64.666;vtkMRMLLinearTransformNode562:64.769;vtkMRMLLinearTransformNode563:64.874;vtkMRMLLinearTransformNode564:64.997;vtkMRMLLinearTransformNode565:65.126;vtkMRMLLinearTransformNode566:65.226;vtkMRMLLinearTransformNode567:65.332;vtkMRMLLinearTransformNode568:65.455;vtkMRMLLinearTransformNode569:65.575;vtkMRMLLinearTransformNode570:65.692;vtkMRMLLinearTransformNode571:65.811;vtkMRMLLinearTransformNode572:65.914;vtkMRMLLinearTransformNode573:66.077;vtkMRMLLinearTransformNode574:66.177;vtkMRMLLinearTransformNode575:66.303;vtkMRMLLinearTransformNode576:66.409;vtkMRMLLinearTransformNode577:66.511;vtkMRMLLinearTransformNode578:66.611;vtkMRMLLinearTransformNode579:66.714;vtkMRMLLinearTransformNode580:66.815;vtkMRMLLinearTransformNode581:66.961;vtkMRMLLinearTransformNode582:67.062;vtkMRMLLinearTransformNode583:67.166;vtkMRMLLinearTransformNode584:67.267;vtkMRMLLinearTransformNode585:67.393;vtkMRMLLinearTransformNode586:67.511;vtkMRMLLinearTransformNode587:67.611;vtkMRMLLinearTransformNode588:67.712;vtkMRMLLinearTransformNode589:67.812;vtkMRMLLinearTransformNode590:67.914;vtkMRMLLinearTransformNode591:68.050;vtkMRMLLinearTransformNode592:68.161;vtkMRMLLinearTransformNode593:68.263;vtkMRMLLinearTransformNode594:68.364;vtkMRMLLinearTransformNode595:68.499;vtkMRMLLinearTransformNode596:68.611;vtkMRMLLinearTransformNode597:68.713;vtkMRMLLinearTransformNode598:68.817;vtkMRMLLinearTransformNode599:68.917;vtkMRMLLinearTransformNode600:69.056;vtkMRMLLinearTransformNode601:69.165;vtkMRMLLinearTransformNode602:69.266;vtkMRMLLinearTransformNode603:69.395;vtkMRMLLinearTransformNode604:69.506;vtkMRMLLinearTransformNode605:69.608;vtkMRMLLinearTransformNode606:69.709;vtkMRMLLinearTransformNode607:69.809;vtkMRMLLinearTransformNode608:69.912;vtkMRMLLinearTransformNode609:70.016;vtkMRMLLinearTransformNode610:70.117;vtkMRMLLinearTransformNode611:70.260;vtkMRMLLinearTransformNode612:70.406;vtkMRMLLinearTransformNode613:70.506;vtkMRMLLinearTransformNode614:70.607;vtkMRMLLinearTransformNode615:70.707;vtkMRMLLinearTransformNode616:70.812;vtkMRMLLinearTransformNode617:70.916;vtkMRMLLinearTransformNode618:71.023;vtkMRMLLinearTransformNode619:71.146;vtkMRMLLinearTransformNode620:71.256;vtkMRMLLinearTransformNode621:71.357;vtkMRMLLinearTransformNode622:71.522;vtkMRMLLinearTransformNode623:71.656;vtkMRMLLinearTransformNode624:71.762;vtkMRMLLinearTransformNode625:71.886;vtkMRMLLinearTransformNode626:72.016;vtkMRMLLinearTransformNode627:72.123;vtkMRMLLinearTransformNode628:72.224;vtkMRMLLinearTransformNode629:72.356;vtkMRMLLinearTransformNode630:72.506;vtkMRMLLinearTransformNode631:72.608;vtkMRMLLinearTransformNode632:72.709;vtkMRMLLinearTransformNode633:72.836;vtkMRMLLinearTransformNode634:72.951;vtkMRMLLinearTransformNode635:73.053;vtkMRMLLinearTransformNode636:73.161;vtkMRMLLinearTransformNode637:73.262;vtkMRMLLinearTransformNode638:73.381;vtkMRMLLinearTransformNode639:73.501;vtkMRMLLinearTransformNode640:73.607;vtkMRMLLinearTransformNode641:73.717;vtkMRMLLinearTransformNode642:73.818;vtkMRMLLinearTransformNode643:73.951;vtkMRMLLinearTransformNode644:74.056;vtkMRMLLinearTransformNode645:74.158;vtkMRMLLinearTransformNode646:74.261;vtkMRMLLinearTransformNode647:74.365;vtkMRMLLinearTransformNode648:74.501;vtkMRMLLinearTransformNode649:74.604;vtkMRMLLinearTransformNode650:74.704;vtkMRMLLinearTransformNode651:74.807;vtkMRMLLinearTransformNode652:74.907;vtkMRMLLinearTransformNode653:75.012;vtkMRMLLinearTransformNode654:75.151;vtkMRMLLinearTransformNode655:75.252;vtkMRMLLinearTransformNode656:75.353;vtkMRMLLinearTransformNode657:75.460;vtkMRMLLinearTransformNode658:75.582;vtkMRMLLinearTransformNode659:75.702;vtkMRMLLinearTransformNode660:75.805;vtkMRMLLinearTransformNode661:75.951;vtkMRMLLinearTransformNode662:76.096;vtkMRMLLinearTransformNode663:76.197;vtkMRMLLinearTransformNode664:76.301;vtkMRMLLinearTransformNode665:76.401;vtkMRMLLinearTransformNode666:76.503;vtkMRMLLinearTransformNode667:76.605;vtkMRMLLinearTransformNode668:76.711;vtkMRMLLinearTransformNode669:76.817;vtkMRMLLinearTransformNode670:76.918;vtkMRMLLinearTransformNode671:77.019;vtkMRMLLinearTransformNode672:77.150;vtkMRMLLinearTransformNode673:77.281;vtkMRMLLinearTransformNode674:77.411;vtkMRMLLinearTransformNode675:77.512;vtkMRMLLinearTransformNode676:77.616;vtkMRMLLinearTransformNode677:77.751;vtkMRMLLinearTransformNode678:77.852;vtkMRMLLinearTransformNode679:77.957;vtkMRMLLinearTransformNode680:78.058;vtkMRMLLinearTransformNode681:78.211;vtkMRMLLinearTransformNode682:78.313;vtkMRMLLinearTransformNode683:78.439;vtkMRMLLinearTransformNode684:78.546;vtkMRMLLinearTransformNode685:78.647;vtkMRMLLinearTransformNode686:78.748;vtkMRMLLinearTransformNode687:78.852;vtkMRMLLinearTransformNode688:78.956;vtkMRMLLinearTransformNode689:79.096;vtkMRMLLinearTransformNode690:79.198;vtkMRMLLinearTransformNode691:79.299;vtkMRMLLinearTransformNode692:79.446;vtkMRMLLinearTransformNode693:79.554;vtkMRMLLinearTransformNode694:79.656;vtkMRMLLinearTransformNode695:79.768;vtkMRMLLinearTransformNode696:79.911;vtkMRMLLinearTransformNode697:80.012;vtkMRMLLinearTransformNode698:80.113;vtkMRMLLinearTransformNode699:80.213;vtkMRMLLinearTransformNode700:80.342;vtkMRMLLinearTransformNode701:80.446;vtkMRMLLinearTransformNode702:80.552;vtkMRMLLinearTransformNode703:80.653;vtkMRMLLinearTransformNode704:80.777;vtkMRMLLinearTransformNode705:80.899;vtkMRMLLinearTransformNode706:81.004;vtkMRMLLinearTransformNode707:81.106;vtkMRMLLinearTransformNode708:81.208;vtkMRMLLinearTransformNode709:81.311;vtkMRMLLinearTransformNode710:81.446;vtkMRMLLinearTransformNode711:81.549;vtkMRMLLinearTransformNode712:81.654;vtkMRMLLinearTransformNode713:81.811;vtkMRMLLinearTransformNode714:81.947;vtkMRMLLinearTransformNode715:82.048;vtkMRMLLinearTransformNode716:82.155;vtkMRMLLinearTransformNode717:82.306;vtkMRMLLinearTransformNode718:82.407;vtkMRMLLinearTransformNode719:82.508;vtkMRMLLinearTransformNode720:82.608;vtkMRMLLinearTransformNode721:82.738;vtkMRMLLinearTransformNode722:82.841;vtkMRMLLinearTransformNode723:82.943;vtkMRMLLinearTransformNode724:83.091;vtkMRMLLinearTransformNode725:83.201;vtkMRMLLinearTransformNode726:83.306;vtkMRMLLinearTransformNode727:83.408;vtkMRMLLinearTransformNode728:83.509;vtkMRMLLinearTransformNode729:83.645;vtkMRMLLinearTransformNode730:83.746;vtkMRMLLinearTransformNode731:83.850;vtkMRMLLinearTransformNode732:83.960;vtkMRMLLinearTransformNode733:84.091;vtkMRMLLinearTransformNode734:84.192;vtkMRMLLinearTransformNode735:84.306;vtkMRMLLinearTransformNode736:84.408;vtkMRMLLinearTransformNode737:84.523;vtkMRMLLinearTransformNode738:84.642;vtkMRMLLinearTransformNode739:84.743;vtkMRMLLinearTransformNode740:84.846;vtkMRMLLinearTransformNode741:84.991;vtkMRMLLinearTransformNode742:85.101;vtkMRMLLinearTransformNode743:85.222;vtkMRMLLinearTransformNode744:85.336;vtkMRMLLinearTransformNode745:85.442;vtkMRMLLinearTransformNode746:85.556;vtkMRMLLinearTransformNode747:85.691;vtkMRMLLinearTransformNode748:85.792;vtkMRMLLinearTransformNode749:85.893;vtkMRMLLinearTransformNode750:85.993;vtkMRMLLinearTransformNode751:86.096;vtkMRMLLinearTransformNode752:86.198;vtkMRMLLinearTransformNode753:86.336;vtkMRMLLinearTransformNode754:86.441;vtkMRMLLinearTransformNode755:86.542;vtkMRMLLinearTransformNode756:86.643;vtkMRMLLinearTransformNode757:86.743;vtkMRMLLinearTransformNode758:86.847;vtkMRMLLinearTransformNode759:87.001;vtkMRMLLinearTransformNode760:87.101;vtkMRMLLinearTransformNode761:87.208;vtkMRMLLinearTransformNode762:87.336;vtkMRMLLinearTransformNode763:87.443;vtkMRMLLinearTransformNode764:87.546;vtkMRMLLinearTransformNode765:87.701;vtkMRMLLinearTransformNode766:87.802;vtkMRMLLinearTransformNode767:87.903;vtkMRMLLinearTransformNode768:88.008;vtkMRMLLinearTransformNode769:88.108;vtkMRMLLinearTransformNode770:88.229;vtkMRMLLinearTransformNode771:88.337;vtkMRMLLinearTransformNode772:88.444;vtkMRMLLinearTransformNode773:88.547;vtkMRMLLinearTransformNode774:88.701;vtkMRMLLinearTransformNode775:88.836;vtkMRMLLinearTransformNode776:88.937;vtkMRMLLinearTransformNode777:89.042;vtkMRMLLinearTransformNode778:89.143;vtkMRMLLinearTransformNode779:89.296;vtkMRMLLinearTransformNode780:89.397;vtkMRMLLinearTransformNode781:89.536;vtkMRMLLinearTransformNode782:89.638;vtkMRMLLinearTransformNode783:89.739;vtkMRMLLinearTransformNode784:89.886;vtkMRMLLinearTransformNode785:90.001;vtkMRMLLinearTransformNode786:90.135;vtkMRMLLinearTransformNode787:90.236;vtkMRMLLinearTransformNode788:90.338;vtkMRMLLinearTransformNode789:90.439;vtkMRMLLinearTransformNode790:90.539;vtkMRMLLinearTransformNode791:90.686;vtkMRMLLinearTransformNode792:90.791;vtkMRMLLinearTransformNode793:90.936;vtkMRMLLinearTransformNode794:91.042;vtkMRMLLinearTransformNode795:91.180;vtkMRMLLinearTransformNode796:91.281;vtkMRMLLinearTransformNode797:91.385;vtkMRMLLinearTransformNode798:91.488;vtkMRMLLinearTransformNode799:91.588;vtkMRMLLinearTransformNode800:91.695;vtkMRMLLinearTransformNode801:91.795;vtkMRMLLinearTransformNode802:91.932;vtkMRMLLinearTransformNode803:92.032;vtkMRMLLinearTransformNode804:92.133;vtkMRMLLinearTransformNode805:92.238;vtkMRMLLinearTransformNode806:92.339;vtkMRMLLinearTransformNode807:92.482;vtkMRMLLinearTransformNode808:92.588;vtkMRMLLinearTransformNode809:92.689;vtkMRMLLinearTransformNode810:92.792;vtkMRMLLinearTransformNode811:92.897;vtkMRMLLinearTransformNode812:93.025;vtkMRMLLinearTransformNode813:93.131;vtkMRMLLinearTransformNode814:93.236;vtkMRMLLinearTransformNode815:93.363;vtkMRMLLinearTransformNode816:93.481;vtkMRMLLinearTransformNode817:93.586;vtkMRMLLinearTransformNode818:93.731;vtkMRMLLinearTransformNode819:93.832;vtkMRMLLinearTransformNode820:93.946;vtkMRMLLinearTransformNode821:94.082;vtkMRMLLinearTransformNode822:94.184;vtkMRMLLinearTransformNode823:94.292;vtkMRMLLinearTransformNode824:94.446;vtkMRMLLinearTransformNode825:94.546;vtkMRMLLinearTransformNode826:94.648;vtkMRMLLinearTransformNode827:94.777;vtkMRMLLinearTransformNode828:94.881;vtkMRMLLinearTransformNode829:94.982;vtkMRMLLinearTransformNode830:95.083;vtkMRMLLinearTransformNode831:95.184;vtkMRMLLinearTransformNode832:95.292;vtkMRMLLinearTransformNode833:95.441;vtkMRMLLinearTransformNode834:95.546;vtkMRMLLinearTransformNode835:95.669;vtkMRMLLinearTransformNode836:95.776;vtkMRMLLinearTransformNode837:95.877;vtkMRMLLinearTransformNode838:95.977;vtkMRMLLinearTransformNode839:96.082;vtkMRMLLinearTransformNode840:96.241;vtkMRMLLinearTransformNode841:96.355;vtkMRMLLinearTransformNode842:96.476;vtkMRMLLinearTransformNode843:96.577;vtkMRMLLinearTransformNode844:96.678;vtkMRMLLinearTransformNode845:96.781;vtkMRMLLinearTransformNode846:96.887;vtkMRMLLinearTransformNode847:97.026;vtkMRMLLinearTransformNode848:97.127;vtkMRMLLinearTransformNode849:97.229;vtkMRMLLinearTransformNode850:97.341;vtkMRMLLinearTransformNode851:97.443;vtkMRMLLinearTransformNode852:97.552;vtkMRMLLinearTransformNode853:97.676;vtkMRMLLinearTransformNode854:97.783;vtkMRMLLinearTransformNode855:97.886;vtkMRMLLinearTransformNode856:98.036;vtkMRMLLinearTransformNode857:98.137;vtkMRMLLinearTransformNode858:98.264;vtkMRMLLinearTransformNode859:98.376;vtkMRMLLinearTransformNode860:98.478;vtkMRMLLinearTransformNode861:98.578;vtkMRMLLinearTransformNode862:98.684;vtkMRMLLinearTransformNode863:98.820;vtkMRMLLinearTransformNode864:98.920;vtkMRMLLinearTransformNode865:99.025;vtkMRMLLinearTransformNode866:99.126;vtkMRMLLinearTransformNode867:99.228;vtkMRMLLinearTransformNode868:99.331;vtkMRMLLinearTransformNode869:99.437;vtkMRMLLinearTransformNode870:99.590;vtkMRMLLinearTransformNode871:99.691;vtkMRMLLinearTransformNode872:99.793;vtkMRMLLinearTransformNode873:99.894;vtkMRMLLinearTransformNode874:100.008;vtkMRMLLinearTransformNode875:100.113;vtkMRMLLinearTransformNode876:100.214;vtkMRMLLinearTransformNode877:100.326;vtkMRMLLinearTransformNode878:100.456;vtkMRMLLinearTransformNode879:100.575;vtkMRMLLinearTransformNode880:100.678;vtkMRMLLinearTransformNode881:100.779;vtkMRMLLinearTransformNode882:100.882;vtkMRMLLinearTransformNode883:101.036;vtkMRMLLinearTransformNode884:101.137;vtkMRMLLinearTransformNode885:101.238;vtkMRMLLinearTransformNode886:101.338;vtkMRMLLinearTransformNode887:101.454;vtkMRMLLinearTransformNode888:101.564;vtkMRMLLinearTransformNode889:101.672;vtkMRMLLinearTransformNode890:101.773;vtkMRMLLinearTransformNode891:101.874;vtkMRMLLinearTransformNode892:101.975;vtkMRMLLinearTransformNode893:102.122;vtkMRMLLinearTransformNode894:102.226;vtkMRMLLinearTransformNode895:102.371;vtkMRMLLinearTransformNode896:102.476;vtkMRMLLinearTransformNode897:102.621;vtkMRMLLinearTransformNode898:102.723;vtkMRMLLinearTransformNode899:102.824;vtkMRMLLinearTransformNode900:102.924;vtkMRMLLinearTransformNode901:103.081;vtkMRMLLinearTransformNode902:103.181;vtkMRMLLinearTransformNode903:103.286;vtkMRMLLinearTransformNode904:103.388;vtkMRMLLinearTransformNode905:103.489;vtkMRMLLinearTransformNode906:103.621;vtkMRMLLinearTransformNode907:103.723;vtkMRMLLinearTransformNode908:103.824;vtkMRMLLinearTransformNode909:103.924;vtkMRMLLinearTransformNode910:104.025;vtkMRMLLinearTransformNode911:104.132;vtkMRMLLinearTransformNode912:104.271;vtkMRMLLinearTransformNode913:104.378;vtkMRMLLinearTransformNode914:104.521;vtkMRMLLinearTransformNode915:104.621;vtkMRMLLinearTransformNode916:104.771;vtkMRMLLinearTransformNode917:104.881;vtkMRMLLinearTransformNode918:104.983;vtkMRMLLinearTransformNode919:105.084;vtkMRMLLinearTransformNode920:105.184;vtkMRMLLinearTransformNode921:105.309;vtkMRMLLinearTransformNode922:105.416;vtkMRMLLinearTransformNode923:105.522;vtkMRMLLinearTransformNode924:105.666;vtkMRMLLinearTransformNode925:105.767;vtkMRMLLinearTransformNode926:105.868;vtkMRMLLinearTransformNode927:105.974;vtkMRMLLinearTransformNode928:106.076;vtkMRMLLinearTransformNode929:106.216;vtkMRMLLinearTransformNode930:106.330;vtkMRMLLinearTransformNode931:106.431;vtkMRMLLinearTransformNode932:106.566;vtkMRMLLinearTransformNode933:106.669;vtkMRMLLinearTransformNode934:106.769;vtkMRMLLinearTransformNode935:106.871;vtkMRMLLinearTransformNode936:106.976;vtkMRMLLinearTransformNode937:107.116;vtkMRMLLinearTransformNode938:107.217;vtkMRMLLinearTransformNode939:107.319;vtkMRMLLinearTransformNode940:107.424;vtkMRMLLinearTransformNode941:107.526;vtkMRMLLinearTransformNode942:107.676;vtkMRMLLinearTransformNode943:107.776;vtkMRMLLinearTransformNode944:107.881;vtkMRMLLinearTransformNode945:107.983;vtkMRMLLinearTransformNode946:108.084;vtkMRMLLinearTransformNode947:108.211;vtkMRMLLinearTransformNode948:108.313;vtkMRMLLinearTransformNode949:108.415;vtkMRMLLinearTransformNode950:108.525;vtkMRMLLinearTransformNode951:108.654;vtkMRMLLinearTransformNode952:108.776;vtkMRMLLinearTransformNode953:108.881;vtkMRMLLinearTransformNode954:108.982;vtkMRMLLinearTransformNode955:109.083;vtkMRMLLinearTransformNode956:109.211;vtkMRMLLinearTransformNode957:109.314;vtkMRMLLinearTransformNode958:109.416;vtkMRMLLinearTransformNode959:109.561;vtkMRMLLinearTransformNode960:109.676;vtkMRMLLinearTransformNode961:109.776;vtkMRMLLinearTransformNode962:109.877;vtkMRMLLinearTransformNode963:109.978;vtkMRMLLinearTransformNode964:110.078;vtkMRMLLinearTransformNode965:110.211;vtkMRMLLinearTransformNode966:110.318;vtkMRMLLinearTransformNode967:110.422;vtkMRMLLinearTransformNode968:110.561;vtkMRMLLinearTransformNode969:110.661;vtkMRMLLinearTransformNode970:110.762;vtkMRMLLinearTransformNode971:110.863;vtkMRMLLinearTransformNode972:110.963;vtkMRMLLinearTransformNode973:111.065;vtkMRMLLinearTransformNode974:111.171;vtkMRMLLinearTransformNode975:111.314;vtkMRMLLinearTransformNode976:111.426;vtkMRMLLinearTransformNode977:111.544;vtkMRMLLinearTransformNode978:111.662;vtkMRMLLinearTransformNode979:111.762;vtkMRMLLinearTransformNode980:111.863;vtkMRMLLinearTransformNode981:111.963;vtkMRMLLinearTransformNode982:112.067;vtkMRMLLinearTransformNode983:112.207;vtkMRMLLinearTransformNode984:112.326;vtkMRMLLinearTransformNode985:112.461;vtkMRMLLinearTransformNode986:112.569;vtkMRMLLinearTransformNode987:112.671;vtkMRMLLinearTransformNode988:112.807;vtkMRMLLinearTransformNode989:112.911;vtkMRMLLinearTransformNode990:113.012;vtkMRMLLinearTransformNode991:113.127;vtkMRMLLinearTransformNode992:113.228;vtkMRMLLinearTransformNode993:113.329;vtkMRMLLinearTransformNode994:113.456;vtkMRMLLinearTransformNode995:113.562;vtkMRMLLinearTransformNode996:113.667;vtkMRMLLinearTransformNode997:113.807;vtkMRMLLinearTransformNode998:113.907;vtkMRMLLinearTransformNode999:114.012;vtkMRMLLinearTransformNode1000:114.113;vtkMRMLLinearTransformNode1001:114.236;vtkMRMLLinearTransformNode1002:114.361;vtkMRMLLinearTransformNode1003:114.497;vtkMRMLLinearTransformNode1004:114.610;vtkMRMLLinearTransformNode1005:114.737;vtkMRMLLinearTransformNode1006:114.849;vtkMRMLLinearTransformNode1007:114.961;vtkMRMLLinearTransformNode1008:115.062;vtkMRMLLinearTransformNode1009:115.167;vtkMRMLLinearTransformNode1010:115.306;vtkMRMLLinearTransformNode1011:115.413;vtkMRMLLinearTransformNode1012:115.555;vtkMRMLLinearTransformNode1013:115.656;vtkMRMLLinearTransformNode1014:115.756;vtkMRMLLinearTransformNode1015:115.861;vtkMRMLLinearTransformNode1016:115.986;vtkMRMLLinearTransformNode1017:116.094;vtkMRMLLinearTransformNode1018:116.202;vtkMRMLLinearTransformNode1019:116.302;vtkMRMLLinearTransformNode1020:116.406;vtkMRMLLinearTransformNode1021:116.508;vtkMRMLLinearTransformNode1022:116.612;vtkMRMLLinearTransformNode1023:116.736;vtkMRMLLinearTransformNode1024:116.856;vtkMRMLLinearTransformNode1025:116.957;vtkMRMLLinearTransformNode1026:117.058;vtkMRMLLinearTransformNode1027:117.158;vtkMRMLLinearTransformNode1028:117.262;vtkMRMLLinearTransformNode1029:117.375;vtkMRMLLinearTransformNode1030:117.506;vtkMRMLLinearTransformNode1031:117.608;vtkMRMLLinearTransformNode1032:117.756;vtkMRMLLinearTransformNode1033:117.857;vtkMRMLLinearTransformNode1034:117.957;vtkMRMLLinearTransformNode1035:118.074;vtkMRMLLinearTransformNode1036:118.206;vtkMRMLLinearTransformNode1037:118.306;vtkMRMLLinearTransformNode1038:118.408;vtkMRMLLinearTransformNode1039:118.512;vtkMRMLLinearTransformNode1040:118.651;vtkMRMLLinearTransformNode1041:118.752;vtkMRMLLinearTransformNode1042:118.866;vtkMRMLLinearTransformNode1043:118.967;vtkMRMLLinearTransformNode1044:119.073;vtkMRMLLinearTransformNode1045:119.206;vtkMRMLLinearTransformNode1046:119.316;vtkMRMLLinearTransformNode1047:119.450;vtkMRMLLinearTransformNode1048:119.566;vtkMRMLLinearTransformNode1049:119.694;vtkMRMLLinearTransformNode1050:119.806;vtkMRMLLinearTransformNode1051:119.909;vtkMRMLLinearTransformNode1052:120.009;vtkMRMLLinearTransformNode1053:120.151;vtkMRMLLinearTransformNode1054:120.252;vtkMRMLLinearTransformNode1055:120.356;vtkMRMLLinearTransformNode1056:120.501;vtkMRMLLinearTransformNode1057:120.604;vtkMRMLLinearTransformNode1058:120.704;vtkMRMLLinearTransformNode1059:120.805;vtkMRMLLinearTransformNode1060:120.946;vtkMRMLLinearTransformNode1061:121.047;vtkMRMLLinearTransformNode1062:121.150;vtkMRMLLinearTransformNode1063:121.251;vtkMRMLLinearTransformNode1064:121.353;vtkMRMLLinearTransformNode1065:121.501;vtkMRMLLinearTransformNode1066:121.607;vtkMRMLLinearTransformNode1067:121.752;vtkMRMLLinearTransformNode1068:121.853;vtkMRMLLinearTransformNode1069:121.953;vtkMRMLLinearTransformNode1070:122.054;vtkMRMLLinearTransformNode1071:122.154;vtkMRMLLinearTransformNode1072:122.255;vtkMRMLLinearTransformNode1073:122.355;vtkMRMLLinearTransformNode1074:122.461;vtkMRMLLinearTransformNode1075:122.586;vtkMRMLLinearTransformNode1076:122.695;vtkMRMLLinearTransformNode1077:122.804;vtkMRMLLinearTransformNode1078:122.920;vtkMRMLLinearTransformNode1079:123.040;vtkMRMLLinearTransformNode1080:123.151;vtkMRMLLinearTransformNode1081:123.256;vtkMRMLLinearTransformNode1082:123.396;vtkMRMLLinearTransformNode1083:123.503;vtkMRMLLinearTransformNode1084:123.604;vtkMRMLLinearTransformNode1085:123.751;vtkMRMLLinearTransformNode1086:123.851;vtkMRMLLinearTransformNode1087:124.001;vtkMRMLLinearTransformNode1088:124.101;vtkMRMLLinearTransformNode1089:124.246;vtkMRMLLinearTransformNode1090:124.348;vtkMRMLLinearTransformNode1091:124.461;vtkMRMLLinearTransformNode1092:124.562;vtkMRMLLinearTransformNode1093:124.663;vtkMRMLLinearTransformNode1094:124.796;vtkMRMLLinearTransformNode1095:124.897;vtkMRMLLinearTransformNode1096:124.998;vtkMRMLLinearTransformNode1097:125.098;vtkMRMLLinearTransformNode1098:125.256;vtkMRMLLinearTransformNode1099:125.357;vtkMRMLLinearTransformNode1100:125.496;vtkMRMLLinearTransformNode1101:125.597;vtkMRMLLinearTransformNode1102:125.697;vtkMRMLLinearTransformNode1103:125.798;vtkMRMLLinearTransformNode1104:125.898;vtkMRMLLinearTransformNode1105:126.007;vtkMRMLLinearTransformNode1106:126.149;vtkMRMLLinearTransformNode1107:126.261;vtkMRMLLinearTransformNode1108:126.361;vtkMRMLLinearTransformNode1109:126.496;vtkMRMLLinearTransformNode1110:126.606;vtkMRMLLinearTransformNode1111:126.761;vtkMRMLLinearTransformNode1112:126.896;vtkMRMLLinearTransformNode1113:127.006;vtkMRMLLinearTransformNode1114:127.146;vtkMRMLLinearTransformNode1115:127.257;vtkMRMLLinearTransformNode1116:127.358;vtkMRMLLinearTransformNode1117:127.462;vtkMRMLLinearTransformNode1118:127.590;vtkMRMLLinearTransformNode1119:127.707;vtkMRMLLinearTransformNode1120:127.857;vtkMRMLLinearTransformNode1121:127.966;vtkMRMLLinearTransformNode1122:128.091;vtkMRMLLinearTransformNode1123:128.198;vtkMRMLLinearTransformNode1124:128.299;vtkMRMLLinearTransformNode1125:128.402;vtkMRMLLinearTransformNode1126:128.524;vtkMRMLLinearTransformNode1127:128.656;vtkMRMLLinearTransformNode1128:128.756;vtkMRMLLinearTransformNode1129:128.857;vtkMRMLLinearTransformNode1130:128.991;vtkMRMLLinearTransformNode1131:129.091;vtkMRMLLinearTransformNode1132:129.197;vtkMRMLLinearTransformNode1133:129.340;vtkMRMLLinearTransformNode1134:129.633;vtkMRMLLinearTransformNode1135:129.743;vtkMRMLLinearTransformNode1136:129.844;vtkMRMLLinearTransformNode1137:129.957;vtkMRMLLinearTransformNode1138:130.059;vtkMRMLLinearTransformNode1139:130.176;vtkMRMLLinearTransformNode1140:130.294;vtkMRMLLinearTransformNode1141:130.394;vtkMRMLLinearTransformNode1142:130.496;vtkMRMLLinearTransformNode1143:130.606;vtkMRMLLinearTransformNode1144:130.753;vtkMRMLLinearTransformNode1145:130.873;vtkMRMLLinearTransformNode1146:130.992;vtkMRMLLinearTransformNode1147:131.143;vtkMRMLLinearTransformNode1148:131.244;vtkMRMLLinearTransformNode1149:131.373;vtkMRMLLinearTransformNode1150:131.495;vtkMRMLLinearTransformNode1151:131.595;vtkMRMLLinearTransformNode1152:131.702;vtkMRMLLinearTransformNode1153:131.804;vtkMRMLLinearTransformNode1154:131.953;vtkMRMLLinearTransformNode1155:132.089;vtkMRMLLinearTransformNode1156:132.190;vtkMRMLLinearTransformNode1157:132.291;vtkMRMLLinearTransformNode1158:132.391;vtkMRMLLinearTransformNode1159:132.537;vtkMRMLLinearTransformNode1160:132.652;vtkMRMLLinearTransformNode1161:132.753;vtkMRMLLinearTransformNode1162:132.854;vtkMRMLLinearTransformNode1163:132.954;vtkMRMLLinearTransformNode1164:133.088;vtkMRMLLinearTransformNode1165:133.189;vtkMRMLLinearTransformNode1166:133.296;vtkMRMLLinearTransformNode1167:133.438;vtkMRMLLinearTransformNode1168:133.539;vtkMRMLLinearTransformNode1169:133.642;vtkMRMLLinearTransformNode1170:133.749;vtkMRMLLinearTransformNode1171:133.853;vtkMRMLLinearTransformNode1172:133.953;vtkMRMLLinearTransformNode1173:134.054;vtkMRMLLinearTransformNode1174:134.154;vtkMRMLLinearTransformNode1175:134.288;vtkMRMLLinearTransformNode1176:134.391;vtkMRMLLinearTransformNode1177:134.497;vtkMRMLLinearTransformNode1178:134.638;vtkMRMLLinearTransformNode1179:134.740;vtkMRMLLinearTransformNode1180:134.841;vtkMRMLLinearTransformNode1181:134.988;vtkMRMLLinearTransformNode1182:135.093;vtkMRMLLinearTransformNode1183:135.237;vtkMRMLLinearTransformNode1184:135.348;vtkMRMLLinearTransformNode1185:135.502;vtkMRMLLinearTransformNode1186:135.614;vtkMRMLLinearTransformNode1187:135.738;vtkMRMLLinearTransformNode1188:135.838;vtkMRMLLinearTransformNode1189:135.982;vtkMRMLLinearTransformNode1190:136.088;vtkMRMLLinearTransformNode1191:136.198;vtkMRMLLinearTransformNode1192:136.304;vtkMRMLLinearTransformNode1193:136.438;vtkMRMLLinearTransformNode1194:136.544;vtkMRMLLinearTransformNode1195:136.644;vtkMRMLLinearTransformNode1196:136.748;vtkMRMLLinearTransformNode1197:136.883;vtkMRMLLinearTransformNode1198:136.997;vtkMRMLLinearTransformNode1199:137.104;vtkMRMLLinearTransformNode1200:137.215;vtkMRMLLinearTransformNode1201:137.325;vtkMRMLLinearTransformNode1202:137.437;vtkMRMLLinearTransformNode1203:137.543;vtkMRMLLinearTransformNode1204:137.644;vtkMRMLLinearTransformNode1205:137.782;vtkMRMLLinearTransformNode1206:137.884;vtkMRMLLinearTransformNode1207:137.989;vtkMRMLLinearTransformNode1208:138.095;vtkMRMLLinearTransformNode1209:138.196;vtkMRMLLinearTransformNode1210:138.347;vtkMRMLLinearTransformNode1211:138.447;vtkMRMLLinearTransformNode1212:138.548;vtkMRMLLinearTransformNode1213:138.649;vtkMRMLLinearTransformNode1214:138.783;vtkMRMLLinearTransformNode1215:138.884;vtkMRMLLinearTransformNode1216:138.985;vtkMRMLLinearTransformNode1217:139.085;vtkMRMLLinearTransformNode1218:139.187;vtkMRMLLinearTransformNode1219:139.333;vtkMRMLLinearTransformNode1220:139.448;vtkMRMLLinearTransformNode1221:139.583;vtkMRMLLinearTransformNode1222:139.685;vtkMRMLLinearTransformNode1223:139.785;vtkMRMLLinearTransformNode1224:139.895;vtkMRMLLinearTransformNode1225:140.020;vtkMRMLLinearTransformNode1226:140.147;vtkMRMLLinearTransformNode1227:140.248;vtkMRMLLinearTransformNode1228:140.383;vtkMRMLLinearTransformNode1229:140.483;vtkMRMLLinearTransformNode1230:140.584;vtkMRMLLinearTransformNode1231:140.685;vtkMRMLLinearTransformNode1232:140.828;vtkMRMLLinearTransformNode1233:140.942;vtkMRMLLinearTransformNode1234:141.050;vtkMRMLLinearTransformNode1235:141.178;vtkMRMLLinearTransformNode1236:141.283;vtkMRMLLinearTransformNode1237:141.390;vtkMRMLLinearTransformNode1238:141.533;vtkMRMLLinearTransformNode1239:141.663;vtkMRMLLinearTransformNode1240:141.778;vtkMRMLLinearTransformNode1241:141.883;vtkMRMLLinearTransformNode1242:142.043;vtkMRMLLinearTransformNode1243:142.144;vtkMRMLLinearTransformNode1244:142.245;vtkMRMLLinearTransformNode1245:142.345;vtkMRMLLinearTransformNode1246:142.470;vtkMRMLLinearTransformNode1247:142.578;vtkMRMLLinearTransformNode1248:142.679;vtkMRMLLinearTransformNode1249:142.779;vtkMRMLLinearTransformNode1250:142.880;vtkMRMLLinearTransformNode1251:142.980;vtkMRMLLinearTransformNode1252:143.091;vtkMRMLLinearTransformNode1253:143.199;vtkMRMLLinearTransformNode1254:143.338;vtkMRMLLinearTransformNode1255:143.443;vtkMRMLLinearTransformNode1256:143.578;vtkMRMLLinearTransformNode1257:143.679;vtkMRMLLinearTransformNode1258:143.827;vtkMRMLLinearTransformNode1259:143.927;vtkMRMLLinearTransformNode1260:144.028;vtkMRMLLinearTransformNode1261:144.128;vtkMRMLLinearTransformNode1262:144.238;vtkMRMLLinearTransformNode1263:144.338;vtkMRMLLinearTransformNode1264:144.443;vtkMRMLLinearTransformNode1265:144.578;vtkMRMLLinearTransformNode1266:144.679;vtkMRMLLinearTransformNode1267:144.779;vtkMRMLLinearTransformNode1268:144.888;vtkMRMLLinearTransformNode1269:145.043;vtkMRMLLinearTransformNode1270:145.164;vtkMRMLLinearTransformNode1271:145.272;vtkMRMLLinearTransformNode1272:145.389;vtkMRMLLinearTransformNode1273:145.523;vtkMRMLLinearTransformNode1274:145.624;vtkMRMLLinearTransformNode1275:145.738;vtkMRMLLinearTransformNode1276:145.874;vtkMRMLLinearTransformNode1277:145.975;vtkMRMLLinearTransformNode1278:146.075;vtkMRMLLinearTransformNode1279:146.178;vtkMRMLLinearTransformNode1280:146.292;vtkMRMLLinearTransformNode1281:146.423;vtkMRMLLinearTransformNode1282:146.529;vtkMRMLLinearTransformNode1283:146.635;vtkMRMLLinearTransformNode1284:146.788;vtkMRMLLinearTransformNode1285:146.889;vtkMRMLLinearTransformNode1286:146.989;vtkMRMLLinearTransformNode1287:147.090;vtkMRMLLinearTransformNode1288:147.223;vtkMRMLLinearTransformNode1289:147.324;vtkMRMLLinearTransformNode1290:147.424;vtkMRMLLinearTransformNode1291:147.525;vtkMRMLLinearTransformNode1292:147.630;vtkMRMLLinearTransformNode1293:147.769;vtkMRMLLinearTransformNode1294:147.892;vtkMRMLLinearTransformNode1295:148.025;vtkMRMLLinearTransformNode1296:148.125;vtkMRMLLinearTransformNode1297:148.259;vtkMRMLLinearTransformNode1298:148.360;vtkMRMLLinearTransformNode1299:148.473;vtkMRMLLinearTransformNode1300:148.574;vtkMRMLLinearTransformNode1301:148.675;vtkMRMLLinearTransformNode1302:148.776;vtkMRMLLinearTransformNode1303:148.923;vtkMRMLLinearTransformNode1304:149.024;vtkMRMLLinearTransformNode1305:149.167;vtkMRMLLinearTransformNode1306:149.288;vtkMRMLLinearTransformNode1307:149.422;vtkMRMLLinearTransformNode1308:149.532;vtkMRMLLinearTransformNode1309:149.683;vtkMRMLLinearTransformNode1310:149.784;vtkMRMLLinearTransformNode1311:149.918;vtkMRMLLinearTransformNode1312:150.020;vtkMRMLLinearTransformNode1313:150.127;vtkMRMLLinearTransformNode1314:150.229;vtkMRMLLinearTransformNode1315:150.342;vtkMRMLLinearTransformNode1316:150.472;vtkMRMLLinearTransformNode1317:150.618;vtkMRMLLinearTransformNode1318:150.719;vtkMRMLLinearTransformNode1319:150.833;vtkMRMLLinearTransformNode1320:150.973;vtkMRMLLinearTransformNode1321:151.110;vtkMRMLLinearTransformNode1322:151.233;vtkMRMLLinearTransformNode1323:151.348;vtkMRMLLinearTransformNode1324:151.468;vtkMRMLLinearTransformNode1325:151.568;vtkMRMLLinearTransformNode1326:151.669;vtkMRMLLinearTransformNode1327:151.769;vtkMRMLLinearTransformNode1328:151.871;vtkMRMLLinearTransformNode1329:152.019;vtkMRMLLinearTransformNode1330:152.167;vtkMRMLLinearTransformNode1331:152.268;vtkMRMLLinearTransformNode1332:152.368;vtkMRMLLinearTransformNode1333:152.469;vtkMRMLLinearTransformNode1334:152.578;vtkMRMLLinearTransformNode1335:152.719;vtkMRMLLinearTransformNode1336:152.833;vtkMRMLLinearTransformNode1337:152.934;vtkMRMLLinearTransformNode1338:153.035;vtkMRMLLinearTransformNode1339:153.168;vtkMRMLLinearTransformNode1340:153.269;vtkMRMLLinearTransformNode1341:153.370;vtkMRMLLinearTransformNode1342:153.470;vtkMRMLLinearTransformNode1343:153.617;vtkMRMLLinearTransformNode1344:153.719;vtkMRMLLinearTransformNode1345:153.820;vtkMRMLLinearTransformNode1346:153.920;vtkMRMLLinearTransformNode1347:154.037;vtkMRMLLinearTransformNode1348:154.168;vtkMRMLLinearTransformNode1349:154.296;vtkMRMLLinearTransformNode1350:154.418;vtkMRMLLinearTransformNode1351:154.546;vtkMRMLLinearTransformNode1352:154.667;vtkMRMLLinearTransformNode1353:154.787;vtkMRMLLinearTransformNode1354:154.928;vtkMRMLLinearTransformNode1355:155.035;vtkMRMLLinearTransformNode1356:155.168;vtkMRMLLinearTransformNode1357:155.275;vtkMRMLLinearTransformNode1358:155.428;vtkMRMLLinearTransformNode1359:155.529;vtkMRMLLinearTransformNode1360:155.630;vtkMRMLLinearTransformNode1361:155.730;vtkMRMLLinearTransformNode1362:155.831;vtkMRMLLinearTransformNode1363:155.963;vtkMRMLLinearTransformNode1364:156.067;vtkMRMLLinearTransformNode1365:156.167;vtkMRMLLinearTransformNode1366:156.313;vtkMRMLLinearTransformNode1367:156.414;vtkMRMLLinearTransformNode1368:156.544;vtkMRMLLinearTransformNode1369:156.663;vtkMRMLLinearTransformNode1370:156.763;vtkMRMLLinearTransformNode1371:156.865;vtkMRMLLinearTransformNode1372:156.966;vtkMRMLLinearTransformNode1373:157.067;vtkMRMLLinearTransformNode1374:157.174;vtkMRMLLinearTransformNode1375:157.311;vtkMRMLLinearTransformNode1376:157.413;vtkMRMLLinearTransformNode1377:157.513;vtkMRMLLinearTransformNode1378:157.614;vtkMRMLLinearTransformNode1379:157.716;vtkMRMLLinearTransformNode1380:157.873;vtkMRMLLinearTransformNode1381:157.978;vtkMRMLLinearTransformNode1382:158.113;vtkMRMLLinearTransformNode1383:158.262;vtkMRMLLinearTransformNode1384:158.363;vtkMRMLLinearTransformNode1385:158.464;vtkMRMLLinearTransformNode1386:158.565;vtkMRMLLinearTransformNode1387:158.674;vtkMRMLLinearTransformNode1388:158.812;vtkMRMLLinearTransformNode1389:158.922;vtkMRMLLinearTransformNode1390:159.022;vtkMRMLLinearTransformNode1391:159.123;vtkMRMLLinearTransformNode1392:159.224;vtkMRMLLinearTransformNode1393:159.358;vtkMRMLLinearTransformNode1394:159.463;vtkMRMLLinearTransformNode1395:159.623;vtkMRMLLinearTransformNode1396:159.723;vtkMRMLLinearTransformNode1397:159.824;vtkMRMLLinearTransformNode1398:159.957;vtkMRMLLinearTransformNode1399:160.062;vtkMRMLLinearTransformNode1400:160.193;vtkMRMLLinearTransformNode1401:160.308;vtkMRMLLinearTransformNode1402:160.408;vtkMRMLLinearTransformNode1403:160.518;vtkMRMLLinearTransformNode1404:160.673;vtkMRMLLinearTransformNode1405:160.774;vtkMRMLLinearTransformNode1406:160.875;vtkMRMLLinearTransformNode1407:160.988;vtkMRMLLinearTransformNode1408:161.108;vtkMRMLLinearTransformNode1409:161.212;vtkMRMLLinearTransformNode1410:161.358;vtkMRMLLinearTransformNode1411:161.461;vtkMRMLLinearTransformNode1412:161.598;vtkMRMLLinearTransformNode1413:161.702;vtkMRMLLinearTransformNode1414:161.809;vtkMRMLLinearTransformNode1415:161.910;vtkMRMLLinearTransformNode1416:162.019;vtkMRMLLinearTransformNode1417:162.123;vtkMRMLLinearTransformNode1418:162.241;vtkMRMLLinearTransformNode1419:162.358;vtkMRMLLinearTransformNode1420:162.460;vtkMRMLLinearTransformNode1421:162.565;vtkMRMLLinearTransformNode1422:162.708;vtkMRMLLinearTransformNode1423:162.809;vtkMRMLLinearTransformNode1424:162.935;vtkMRMLLinearTransformNode1425:163.044;vtkMRMLLinearTransformNode1426:163.157;vtkMRMLLinearTransformNode1427:163.268;vtkMRMLLinearTransformNode1428:163.418;vtkMRMLLinearTransformNode1429:163.544;vtkMRMLLinearTransformNode1430:163.658;vtkMRMLLinearTransformNode1431:163.808;vtkMRMLLinearTransformNode1432:163.937;vtkMRMLLinearTransformNode1433:164.053;vtkMRMLLinearTransformNode1434:164.157;vtkMRMLLinearTransformNode1435:164.317;vtkMRMLLinearTransformNode1436:164.418;vtkMRMLLinearTransformNode1437:164.519;vtkMRMLLinearTransformNode1438:164.620;vtkMRMLLinearTransformNode1439:164.758;vtkMRMLLinearTransformNode1440:164.859;vtkMRMLLinearTransformNode1441:164.962;vtkMRMLLinearTransformNode1442:165.117;vtkMRMLLinearTransformNode1443:165.218;vtkMRMLLinearTransformNode1444:165.318;vtkMRMLLinearTransformNode1445:165.438;vtkMRMLLinearTransformNode1446:165.553;vtkMRMLLinearTransformNode1447:165.713;vtkMRMLLinearTransformNode1448:165.818;vtkMRMLLinearTransformNode1449:165.938;vtkMRMLLinearTransformNode1450:166.056;vtkMRMLLinearTransformNode1451:166.157;vtkMRMLLinearTransformNode1452:166.303;vtkMRMLLinearTransformNode1453:166.404;vtkMRMLLinearTransformNode1454:166.505;vtkMRMLLinearTransformNode1455:166.605;vtkMRMLLinearTransformNode1456:166.752;vtkMRMLLinearTransformNode1457:166.854;vtkMRMLLinearTransformNode1458:166.954;vtkMRMLLinearTransformNode1459:167.055;vtkMRMLLinearTransformNode1460:167.203;vtkMRMLLinearTransformNode1461:167.312;vtkMRMLLinearTransformNode1462:167.413;vtkMRMLLinearTransformNode1463:167.513;vtkMRMLLinearTransformNode1464:167.619;vtkMRMLLinearTransformNode1465:167.720;vtkMRMLLinearTransformNode1466:167.839;vtkMRMLLinearTransformNode1467:167.956;vtkMRMLLinearTransformNode1468:168.072;vtkMRMLLinearTransformNode1469:168.197;vtkMRMLLinearTransformNode1470:168.298;vtkMRMLLinearTransformNode1471:168.398;vtkMRMLLinearTransformNode1472:168.506;vtkMRMLLinearTransformNode1473:168.648;vtkMRMLLinearTransformNode1474:168.754;vtkMRMLLinearTransformNode1475:168.868;vtkMRMLLinearTransformNode1476:169.003;vtkMRMLLinearTransformNode1477:169.133;vtkMRMLLinearTransformNode1478:169.247;vtkMRMLLinearTransformNode1479:169.353;vtkMRMLLinearTransformNode1480:169.463;vtkMRMLLinearTransformNode1481:169.572;vtkMRMLLinearTransformNode1482:169.698;vtkMRMLLinearTransformNode1483:169.799;vtkMRMLLinearTransformNode1484:169.900;vtkMRMLLinearTransformNode1485:170.004;vtkMRMLLinearTransformNode1486:170.148;vtkMRMLLinearTransformNode1487:170.249;vtkMRMLLinearTransformNode1488:170.359;vtkMRMLLinearTransformNode1489:170.463;vtkMRMLLinearTransformNode1490:170.564;vtkMRMLLinearTransformNode1491:170.664;vtkMRMLLinearTransformNode1492:170.765;vtkMRMLLinearTransformNode1493:170.869;vtkMRMLLinearTransformNode1494:170.997;vtkMRMLLinearTransformNode1495:171.098;vtkMRMLLinearTransformNode1496:171.199;vtkMRMLLinearTransformNode1497:171.318;vtkMRMLLinearTransformNode1498:171.442;vtkMRMLLinearTransformNode1499:171.544;vtkMRMLLinearTransformNode1500:171.648;vtkMRMLLinearTransformNode1501:171.749;vtkMRMLLinearTransformNode1502:171.884;vtkMRMLLinearTransformNode1503:171.998;vtkMRMLLinearTransformNode1504:172.100;vtkMRMLLinearTransformNode1505:172.200;vtkMRMLLinearTransformNode1506:172.317;vtkMRMLLinearTransformNode1507:172.459;vtkMRMLLinearTransformNode1508:172.560;vtkMRMLLinearTransformNode1509:172.660;vtkMRMLLinearTransformNode1510:172.798;vtkMRMLLinearTransformNode1511:172.905;vtkMRMLLinearTransformNode1512:173.006;vtkMRMLLinearTransformNode1513:173.158;vtkMRMLLinearTransformNode1514:173.259;vtkMRMLLinearTransformNode1515:173.366;vtkMRMLLinearTransformNode1516:173.478;vtkMRMLLinearTransformNode1517:173.582;vtkMRMLLinearTransformNode1518:173.728;vtkMRMLLinearTransformNode1519:173.829;vtkMRMLLinearTransformNode1520:173.958;vtkMRMLLinearTransformNode1521:174.059;vtkMRMLLinearTransformNode1522:174.160;vtkMRMLLinearTransformNode1523:174.266;vtkMRMLLinearTransformNode1524:174.422;vtkMRMLLinearTransformNode1525:174.527;vtkMRMLLinearTransformNode1526:174.657;vtkMRMLLinearTransformNode1527:174.762;vtkMRMLLinearTransformNode1528:174.863;vtkMRMLLinearTransformNode1529:174.967" ></Sequence>
 <LinearTransform
  id="vtkMRMLLinearTransformNode6" name="StylusTipToProbe" description="Received by OpenIGTLink" hideFromEditors="false" selectable="true" selected="false" attributes="IGTLVisible:true;Sequences.BaseName:StylusTipToProbe;Timestamp:15435960372389351396" storageNodeRef="vtkMRMLTransformStorageNode3" references="LocatorModel:vtkMRMLModelNode4;storage:vtkMRMLTransformStorageNode3;" userTags="" matrixTransformToParent="0.999929 -0.0090829 0.00777658 -34.0305  -0.00540109 0.237141 0.97146 171.158  -0.0106678 -0.971433 0.237075 -110.627  0 0 0 1" ></LinearTransform>
 <LinearTransform
  id="vtkMRMLLinearTransformNode7" name="StylusTipToReference" description="Received by OpenIGTLink" hideFromEditors="false" selectable="true" selected="false" attributes="Timestamp:15435960372389351396" storageNodeRef="vtkMRMLTransformStorageNode4" references="storage:vtkMRMLTransformStorageNode4;" userTags="" matrixTransformToParent="0.333236 0.131584 0.933616 -236.348  0.920052 0.171025 -0.352499 -140.03  -0.206055 0.97644 -0.0640726 472.752  0 0 0 1" ></LinearTransform>
 <ModelDisplay
  id="vtkMRMLModelDisplayNode4" name="ModelDisplay" hideFromEditors="true" selectable="true" selected="false" color="0 1 1" edgeColor="0 0 0" selectedColor="1 0 0" selectedAmbient="0.4" ambient="0" diffuse="1" selectedSpecular="0.5" specular="0" power="1" opacity="1" sliceIntersectionOpacity="1" pointSize="1" lineWidth="1" representation="2" lighting="true" interpolation="1" shading="true" visibility="true" edgeVisibility="false" clipping="false" sliceIntersectionVisibility="false" sliceIntersectionThickness="1" frontfaceCulling="false" backfaceCulling="true" scalarVisibility="false" vectorVisibility="false" tensorVisibility="false" interpolateTexture="false" scalarRangeFlag="UseManual" scalarRange="0 1"  ></ModelDisplay>
 <Model
  id="vtkMRMLModelNode4" name="Locator_StylusTipToProbe" hideFromEditors="false" selectable="true" selected="false" displayNodeRef="vtkMRMLModelDisplayNode4" storageNodeRef="vtkMRMLModelStorageNode1" transformNodeRef="vtkMRMLLinearTransformNode6" references="display:vtkMRMLModelDisplayNode4;storage:vtkMRMLModelStorageNode1;transform:vtkMRMLLinearTransformNode6;" userTags="" ></Model>
 <IGTLStatus
  id="vtkMRMLIGTLStatusNode1" name="OpenIGTLink" description="Received by OpenIGTLink" hideFromEditors="true" selectable="true" selected="false" attributes="Timestamp:00" ></IGTLStatus>
 <VolumeArchetypeStorage
  id="vtkMRMLVolumeArchetypeStorageNode1" name="VolumeArchetypeStorage" hideFromEditors="true" selectable="true" selected="false" fileName="Image_Reference1.nrrd" fileListMember0="Image_Reference1.nrrd" useCompression="1" defaultWriteFileExtension="nrrd" readState="0" writeState="4" centerImage="0" UseOrientationFromFile="1" ></VolumeArchetypeStorage>
 <TransformStorage
  id="vtkMRMLTransformStorageNode1" name="TransformStorage" hideFromEditors="true" selectable="true" selected="false" fileName="ProbeToReference.h5" useCompression="1" defaultWriteFileExtension="h5" readState="0" writeState="4" preferITKv3CompatibleTransforms="false" ></TransformStorage>
 <TransformStorage
  id="vtkMRMLTransformStorageNode2" name="TransformStorage_1" hideFromEditors="true" selectable="true" selected="false" fileName="ReferenceToProbe.h5" useCompression="1" defaultWriteFileExtension="h5" readState="0" writeState="4" preferITKv3CompatibleTransforms="false" ></TransformStorage>
 <VolumeSequenceStorage
  id="vtkMRMLVolumeSequenceStorageNode1" name="VolumeSequenceStorage" hideFromEditors="true" selectable="true" selected="false" fileName="Sequence.seq.nrrd" useCompression="1" defaultWriteFileExtension="seq.nrrd" readState="0" writeState="4" centerImage="0" ></VolumeSequenceStorage>
 <LinearTransformSequenceStorage
  id="vtkMRMLLinearTransformSequenceStorageNode1" name="LinearTransformSequenceStorage" hideFromEditors="true" selectable="true" selected="false" fileName="Sequence_1-Sequence_1-Seq.seq.mha" useCompression="1" defaultWriteFileExtension="seq.mha" readState="0" writeState="4" centerImage="0" ></LinearTransformSequenceStorage>
 <TransformStorage
  id="vtkMRMLTransformStorageNode3" name="TransformStorage_2" hideFromEditors="true" selectable="true" selected="false" fileName="StylusTipToProbe.h5" useCompression="1" defaultWriteFileExtension="h5" readState="0" writeState="4" preferITKv3CompatibleTransforms="false" ></TransformStorage>
 <TransformStorage
  id="vtkMRMLTransformStorageNode4" name="TransformStorage_3" hideFromEditors="true" selectable="true" selected="false" fileName="StylusTipToReference.h5" useCompression="1" defaultWriteFileExtension="h5" readState="0" writeState="4" preferITKv3CompatibleTransforms="false" ></TransformStorage>
 <ModelStorage
  id="vtkMRMLModelStorageNode1" name="ModelStorage" hideFromEditors="true" selectable="true" selected="false" fileName="Locator_StylusTipToProbe.vtk" useCompression="1" defaultWriteFileExtension="vtk" readState="0" writeState="4" coordinateSystem="RAS" ></ModelStorage>
 <SceneView
  id="vtkMRMLSceneViewNode1" name="Master Scene View" hideFromEditors="false" selectable="true" selected="false" storageNodeRef="vtkMRMLSceneViewStorageNode1" references="storage:vtkMRMLSceneViewStorageNode1;" userTags="" screenshotType="4" sceneViewDescription="Scene at MRML file save point" >  <Crosshair
    id="vtkMRMLCrosshairNodedefault" name="Crosshair" hideFromEditors="true" selectable="true" selected="false" singletonTag="default" crosshairMode="NoCrosshair" navigation="false" crosshairBehavior="OffsetJumpSlice" crosshairThickness="Fine" crosshairRAS="0 0 0"  ></Crosshair>
  <Selection
    id="vtkMRMLSelectionNodeSingleton" name="Selection" hideFromEditors="true" selectable="true" selected="false" singletonTag="Singleton" frequencyUnitNodeRef="vtkMRMLUnitNodeApplicationFrequency" intensityUnitNodeRef="vtkMRMLUnitNodeApplicationIntensity" lengthUnitNodeRef="vtkMRMLUnitNodeApplicationLength" timeUnitNodeRef="vtkMRMLUnitNodeApplicationTime" velocityUnitNodeRef="vtkMRMLUnitNodeApplicationVelocity" references="unit/frequency:vtkMRMLUnitNodeApplicationFrequency;unit/intensity:vtkMRMLUnitNodeApplicationIntensity;unit/length:vtkMRMLUnitNodeApplicationLength;unit/time:vtkMRMLUnitNodeApplicationTime;unit/velocity:vtkMRMLUnitNodeApplicationVelocity;" activeVolumeID="NULL" secondaryVolumeID="NULL" activeLabelVolumeID="NULL" activeFiducialListID="NULL" activePlaceNodeID="vtkMRMLMarkupsFiducialNode1" activePlaceNodeClassName="vtkMRMLMarkupsFiducialNode" activeROIListID="NULL" activeCameraID="NULL" activeTableID="NULL" activeViewID="NULL" activeLayoutID="NULL" activePlotChartID="NULL"  ></Selection>
  <Interaction
    id="vtkMRMLInteractionNodeSingleton" name="Interaction" hideFromEditors="true" selectable="true" selected="false" singletonTag="Singleton" currentInteractionMode="ViewTransform" placeModePersistence="false" lastInteractionMode="ViewTransform"  ></Interaction>
  <View
    id="vtkMRMLViewNode1" name="View1" hideFromEditors="false" selectable="true" selected="false" singletonTag="1" attributes="MappedInLayout:1" layoutLabel="1" layoutName="1" active="false" visibility="true" backgroundColor="0.756863 0.764706 0.909804" backgroundColor2="0.454902 0.470588 0.745098" orientationMarkerType="none" orientationMarkerSize="medium" rulerType="none" AxisLabels="L;R;P;A;I;S" fieldOfView="200" letterSize="0.05" boxVisible="true" fiducialsVisible="true" fiducialLabelsVisible="true" axisLabelsVisible="true" axisLabelsCameraDependent="true" animationMode="Off" viewAxisMode="LookFrom" spinDegrees="2" spinMs="5" spinDirection="YawLeft" rotateDegrees="5" rockLength="200" rockCount="0" stereoType="NoStereo" renderMode="Perspective" useDepthPeeling="0"  ></View>
  <Slice
    id="vtkMRMLSliceNodeRed" name="Red" hideFromEditors="false" selectable="true" selected="false" singletonTag="Red" attributes="MappedInLayout:1" layoutLabel="R" layoutName="Red" active="false" visibility="true" backgroundColor="0 0 0" backgroundColor2="0 0 0" orientationMarkerType="none" orientationMarkerSize="medium" rulerType="none" AxisLabels="L;R;P;A;I;S" fieldOfView="751.066 568.955 1" dimensions="664 503 1" xyzOrigin="-50.1392 -33.3897 0" sliceResolutionMode="1" uvwExtents="751.066 568.955 1" uvwDimensions="256 256 1" uvwOrigin="0 0 0" activeSlice="0" layoutGridRows="1" layoutGridColumns="1" sliceToRAS="-1 0 0 405.5 0 1 0 405.5 0 0 1 0 0 0 0 1" orientationMatrixAxial="-1 0 0 0 1 0 0 0 1" orientationMatrixSagittal="0 0 1 -1 0 0 0 1 0" orientationMatrixCoronal="-1 0 0 0 0 1 0 1 0" layoutColor="0.952941 0.290196 0.2" orientation="Axial" orientationReference="Axial" jumpMode="1" sliceVisibility="false" widgetVisibility="false" useLabelOutline="false" sliceSpacingMode="0" prescribedSliceSpacing="1 1 1"  ></Slice>
  <Slice
    id="vtkMRMLSliceNodeYellow" name="Yellow" hideFromEditors="false" selectable="true" selected="false" singletonTag="Yellow" attributes="MappedInLayout:1" layoutLabel="Y" layoutName="Yellow" active="false" visibility="true" backgroundColor="0 0 0" backgroundColor2="0 0 0" orientationMarkerType="none" orientationMarkerSize="medium" rulerType="none" AxisLabels="L;R;P;A;I;S" fieldOfView="505.132 382.653 1" dimensions="664 503 1" xyzOrigin="0 0 0" sliceResolutionMode="1" uvwExtents="505.132 382.653 1" uvwDimensions="256 256 1" uvwOrigin="0 0 0" activeSlice="0" layoutGridRows="1" layoutGridColumns="1" sliceToRAS="0 0 1 0 -1 0 0 0 0 1 0 0 0 0 0 1" orientationMatrixAxial="-1 0 0 0 1 0 0 0 1" orientationMatrixSagittal="0 0 1 -1 0 0 0 1 0" orientationMatrixCoronal="-1 0 0 0 0 1 0 1 0" layoutColor="0.929412 0.835294 0.298039" orientation="Sagittal" orientationReference="Sagittal" jumpMode="1" sliceVisibility="false" widgetVisibility="false" useLabelOutline="false" sliceSpacingMode="0" prescribedSliceSpacing="1 1 1"  ></Slice>
  <Slice
    id="vtkMRMLSliceNodeGreen" name="Green" hideFromEditors="false" selectable="true" selected="false" singletonTag="Green" attributes="MappedInLayout:1" layoutLabel="G" layoutName="Green" active="false" visibility="true" backgroundColor="0 0 0" backgroundColor2="0 0 0" orientationMarkerType="none" orientationMarkerSize="medium" rulerType="none" AxisLabels="L;R;P;A;I;S" fieldOfView="505.132 382.653 1" dimensions="664 503 1" xyzOrigin="0 0 0" sliceResolutionMode="1" uvwExtents="505.132 382.653 1" uvwDimensions="256 256 1" uvwOrigin="0 0 0" activeSlice="0" layoutGridRows="1" layoutGridColumns="1" sliceToRAS="-1 0 0 0 0 0 1 0 0 1 0 0 0 0 0 1" orientationMatrixAxial="-1 0 0 0 1 0 0 0 1" orientationMatrixSagittal="0 0 1 -1 0 0 0 1 0" orientationMatrixCoronal="-1 0 0 0 0 1 0 1 0" layoutColor="0.431373 0.690196 0.294118" orientation="Coronal" orientationReference="Coronal" jumpMode="1" sliceVisibility="false" widgetVisibility="false" useLabelOutline="false" sliceSpacingMode="0" prescribedSliceSpacing="1 1 1"  ></Slice>
  <Layout
    id="vtkMRMLLayoutNodevtkMRMLLayoutNode" name="Layout" hideFromEditors="true" selectable="true" selected="false" singletonTag="vtkMRMLLayoutNode" currentViewArrangement="3" guiPanelVisibility="1" bottomPanelVisibility ="1" guiPanelLR="0" collapseSliceControllers="0"
 numberOfCompareViewRows="1" numberOfCompareViewColumns="1" numberOfLightboxRows="6" numberOfLightboxColumns="6" mainPanelSize="400" secondaryPanelSize="400"  ></Layout>
  <SliceComposite
    id="vtkMRMLSliceCompositeNodeRed" name="SliceComposite" hideFromEditors="true" selectable="true" selected="false" singletonTag="Red" backgroundVolumeID="vtkMRMLScalarVolumeNode1" foregroundVolumeID="" labelVolumeID="" compositing="0" foregroundOpacity="0" labelOpacity="1" linkedControl="0" fiducialVisibility="1" fiducialLabelVisibility="1" sliceIntersectionVisibility="0" layoutName="Red" annotationSpace="IJKAndRAS" annotationMode="All" doPropagateVolumeSelection="1"  ></SliceComposite>
  <SliceComposite
    id="vtkMRMLSliceCompositeNodeYellow" name="SliceComposite_1" hideFromEditors="true" selectable="true" selected="false" singletonTag="Yellow" backgroundVolumeID="" foregroundVolumeID="" labelVolumeID="" compositing="0" foregroundOpacity="0" labelOpacity="1" linkedControl="0" fiducialVisibility="1" fiducialLabelVisibility="1" sliceIntersectionVisibility="0" layoutName="Yellow" annotationSpace="IJKAndRAS" annotationMode="All" doPropagateVolumeSelection="1"  ></SliceComposite>
  <SliceComposite
    id="vtkMRMLSliceCompositeNodeGreen" name="SliceComposite_2" hideFromEditors="true" selectable="true" selected="false" singletonTag="Green" backgroundVolumeID="" foregroundVolumeID="" labelVolumeID="" compositing="0" foregroundOpacity="0" labelOpacity="1" linkedControl="0" fiducialVisibility="1" fiducialLabelVisibility="1" sliceIntersectionVisibility="0" layoutName="Green" annotationSpace="IJKAndRAS" annotationMode="All" doPropagateVolumeSelection="1"  ></SliceComposite>
  <Camera
    id="vtkMRMLCameraNode1" name="Default Scene Camera" hideFromEditors="false" selectable="true" selected="false" userTags="" position="28.2599 971.94 141.016" focalPoint="-24.7116 87.3171 -123.31" viewUp="-0.202283 -0.269235 0.941591" parallelProjection="false" parallelScale="1" appliedTransform="1 0 0 0  0 1 0 0  0 0 1 0  0 0 0 1"  ></Camera>
  <SubjectHierarchy
    id="vtkMRMLSubjectHierarchyNode1" name="SubjectHierarchy" hideFromEditors="false" selectable="true" selected="false" attributes="SubjectHierarchyVersion:2"  >
    <SubjectHierarchyItem id="39" name="Scene" parent="0" type="" expanded="true" attributes="Level^Scene|"></SubjectHierarchyItem>
    <SubjectHierarchyItem id="40" name="UnresolvedItems" parent="0" type="" expanded="true" attributes="Level^UnresolvedItems|">
      <SubjectHierarchyItem id="29" dataNode="vtkMRMLScalarVolumeNode1" parent="3" type="Volumes" expanded="true"></SubjectHierarchyItem>
      <SubjectHierarchyItem id="30" dataNode="vtkMRMLLinearTransformNode4" parent="3" type="Transforms" expanded="true"></SubjectHierarchyItem>
      <SubjectHierarchyItem id="31" dataNode="vtkMRMLLinearTransformNode5" parent="3" type="Transforms" expanded="true"></SubjectHierarchyItem>
      <SubjectHierarchyItem id="32" dataNode="vtkMRMLLinearTransformNode6" parent="3" type="Transforms" expanded="true"></SubjectHierarchyItem>
      <SubjectHierarchyItem id="33" dataNode="vtkMRMLLinearTransformNode7" parent="3" type="Transforms" expanded="true"></SubjectHierarchyItem>
      <SubjectHierarchyItem id="34" dataNode="vtkMRMLModelNode4" parent="3" type="Models" expanded="true"></SubjectHierarchyItem>
      <SubjectHierarchyItem id="35" dataNode="vtkMRMLSceneViewNode1" parent="3" type="SceneViews" expanded="true"></SubjectHierarchyItem>
      <SubjectHierarchyItem id="36" dataNode="vtkMRMLMarkupsFiducialNode1" parent="3" type="Markups" expanded="true"></SubjectHierarchyItem>
      <SubjectHierarchyItem id="37" dataNode="vtkMRMLMarkupsFiducialNode2" parent="3" type="Markups" expanded="true"></SubjectHierarchyItem>
      <SubjectHierarchyItem id="38" dataNode="vtkMRMLTransformNode1" parent="3" type="Transforms" expanded="true"></SubjectHierarchyItem>
      <SubjectHierarchyItem id="3" name="Scene" parent="40" type="" expanded="true" attributes="Level^Scene|"></SubjectHierarchyItem></SubjectHierarchyItem></SubjectHierarchy>
  <ColorTableStorage
    id="vtkMRMLColorTableStorageNode22" name="ColorTableStorage_21" hideFromEditors="true" selectable="true" selected="false" fileName="../../../../AppData/Roaming/NA-MIC/Extensions-26813/SlicerRT/share/Slicer-4.8/qt-loadable-modules/Isodose/Isodose_ColorTable.ctbl" useCompression="1" defaultWriteFileExtension="ctbl" readState="0" writeState="0"  ></ColorTableStorage>
  <ClipModels
    id="vtkMRMLClipModelsNodevtkMRMLClipModelsNode" name="ClipModels" hideFromEditors="true" selectable="true" selected="false" singletonTag="vtkMRMLClipModelsNode" clipType="0" redSliceClipState="0" yellowSliceClipState="0" greenSliceClipState="0"  ></ClipModels>
  <ColorTableStorage
    id="vtkMRMLColorTableStorageNode23" name="ColorTableStorage_22" hideFromEditors="true" selectable="true" selected="false" fileName="../../../../AppData/Roaming/NA-MIC/Extensions-26813/SlicerRT/share/Slicer-4.8/qt-loadable-modules/DoseComparison/Gamma_ColorTable.ctbl" useCompression="1" defaultWriteFileExtension="ctbl" readState="0" writeState="0"  ></ColorTableStorage>
  <ScriptedModule
    id="vtkMRMLScriptedModuleNodeDataProbe" name="ScriptedModule" hideFromEditors="true" selectable="true" selected="false" singletonTag="DataProbe" ModuleName ="DataProbe"  ></ScriptedModule>
  <Camera
    id="vtkMRMLCameraNode2" name="Default Scene Camera" hideFromEditors="false" selectable="true" selected="false" userTags="" position="-32.641 346.504 -8.10253" focalPoint="-33.12 195.099 -111.253" viewUp="-0.964861 -0.145852 0.218563" parallelProjection="false" parallelScale="1" activetag="vtkMRMLViewNode1" appliedTransform="1 0 0 0  0 1 0 0  0 0 1 0  0 0 0 1"  ></Camera>
  <ColorTableStorage
    id="vtkMRMLColorTableStorageNode24" name="ColorTableStorage_21" hideFromEditors="true" selectable="true" selected="false" fileName="../../../../AppData/Roaming/NA-MIC/Extensions-26813/SlicerRT/share/Slicer-4.8/qt-loadable-modules/Isodose/Isodose_ColorTable.ctbl" useCompression="1" defaultWriteFileExtension="ctbl" readState="0" writeState="0"  ></ColorTableStorage>
  <ColorTableStorage
    id="vtkMRMLColorTableStorageNode25" name="ColorTableStorage_22" hideFromEditors="true" selectable="true" selected="false" fileName="../../../../AppData/Roaming/NA-MIC/Extensions-26813/SlicerRT/share/Slicer-4.8/qt-loadable-modules/DoseComparison/Gamma_ColorTable.ctbl" useCompression="1" defaultWriteFileExtension="ctbl" readState="0" writeState="0"  ></ColorTableStorage>
  <IGTLConnector
    id="vtkMRMLIGTLConnectorNode1" name="IGTLConnector" hideFromEditors="false" selectable="true" selected="false" incomingNodeRef="vtkMRMLScalarVolumeNode1 vtkMRMLLinearTransformNode4 vtkMRMLLinearTransformNode5 vtkMRMLLinearTransformNode6 vtkMRMLLinearTransformNode7 vtkMRMLIGTLStatusNode1" references="incoming:vtkMRMLScalarVolumeNode1 vtkMRMLLinearTransformNode4 vtkMRMLLinearTransformNode5 vtkMRMLLinearTransformNode6 vtkMRMLLinearTransformNode7 vtkMRMLIGTLStatusNode1;" connectorType="CLIENT"  serverHostname="localhost"  serverPort="18944"  persistent="0"  state="0" restrictDeviceName="0"   ></IGTLConnector>
  <Volume
    id="vtkMRMLScalarVolumeNode1" name="Image_Reference1" description="Received by OpenIGTLink" hideFromEditors="false" selectable="true" selected="false" attributes="Sequences.BaseName:Image_Reference1" displayNodeRef="vtkMRMLScalarVolumeDisplayNode1" storageNodeRef="vtkMRMLVolumeArchetypeStorageNode1" references="display:vtkMRMLScalarVolumeDisplayNode1;storage:vtkMRMLVolumeArchetypeStorageNode1;" userTags="" ijkToRASDirections="1   0   0 0   1   0 0 0 1 " spacing="1 1 1" origin="0 0 0"  ></Volume>
  <VolumeDisplay
    id="vtkMRMLScalarVolumeDisplayNode1" name="VolumeDisplay" hideFromEditors="true" selectable="true" selected="false" color="0.5 0.5 0.5" edgeColor="0 0 0" selectedColor="1 0 0" selectedAmbient="0.4" ambient="0" diffuse="1" selectedSpecular="0.5" specular="0" power="1" opacity="1" sliceIntersectionOpacity="1" pointSize="1" lineWidth="1" representation="2" lighting="true" interpolation="1" shading="true" visibility="true" edgeVisibility="false" clipping="false" sliceIntersectionVisibility="false" sliceIntersectionThickness="1" frontfaceCulling="false" backfaceCulling="true" scalarVisibility="false" vectorVisibility="false" tensorVisibility="false" interpolateTexture="false" scalarRangeFlag="UseManual" scalarRange="0 100" colorNodeID="vtkMRMLColorTableNodeGrey"  window="207.376" level="152.849" upperThreshold="32767" lowerThreshold="-32768" interpolate="1" windowLevelLocked="false" autoWindowLevel="0" applyThreshold="0" autoThreshold="0"  ></VolumeDisplay>
  <LinearTransform
    id="vtkMRMLLinearTransformNode4" name="ProbeToReference" description="Received by OpenIGTLink" hideFromEditors="false" selectable="true" selected="false" attributes="Timestamp:15435960601561342960" storageNodeRef="vtkMRMLTransformStorageNode1" references="storage:vtkMRMLTransformStorageNode1;" userTags="" matrixTransformToParent="0.999512 0.0172075 -0.0260822 -80.3757  0.0244075 -0.951127 0.307834 159.976  -0.0195104 -0.308321 -0.951082 13.9887  0 0 0 1"  ></LinearTransform>
  <LinearTransform
    id="vtkMRMLLinearTransformNode5" name="ReferenceToProbe" description="Received by OpenIGTLink" hideFromEditors="false" selectable="true" selected="false" attributes="Timestamp:15435960601561342960" storageNodeRef="vtkMRMLTransformStorageNode2" references="storage:vtkMRMLTransformStorageNode2;" userTags="" matrixTransformToParent="0.999512 0.0244075 -0.0195104 76.7048  0.0172075 -0.951127 -0.308321 157.853  -0.0260822 0.307834 -0.951082 -38.0379  0 0 0 1"  ></LinearTransform>
  <SequenceBrowser
    id="vtkMRMLSequenceBrowserNode1" name="SequenceBrowser" hideFromEditors="false" selectable="true" selected="false" references="dataNodeRef0:vtkMRMLScalarVolumeNode1;dataNodeRef1:vtkMRMLLinearTransformNode6;sequenceNodeRef0:vtkMRMLSequenceNode1;sequenceNodeRef1:vtkMRMLSequenceNode2;"    playbackActive="false"    playbackRateFps="100"    playbackItemSkippingEnabled="true"    playbackLooped="true"    selectedItemNumber="579"    recordingActive="false"    recordOnMasterModifiedOnly="false"    recordingSamplingMode="limitedToPlaybackFrameRate"    indexDisplayMode="[indexValue]"    virtualNodePostfixes="0 1"    SynchronizationPropertiesMap0="playback true recording true overwriteProxyName false saveChanges false "    SynchronizationPropertiesMap1="playback true recording true overwriteProxyName false saveChanges false "  ></SequenceBrowser>
  <Sequence
    id="vtkMRMLSequenceNode1" name="Sequence" hideFromEditors="false" selectable="true" selected="false" attributes="space:right-anterior-superior" storageNodeRef="vtkMRMLVolumeSequenceStorageNode1" references="storage:vtkMRMLVolumeSequenceStorageNode1;" userTags=""    indexName="time"    indexUnit="s"    indexType="numeric"    numericIndexValueTolerance="0.001"    indexValues="vtkMRMLScalarVolumeNode1:0.016;vtkMRMLScalarVolumeNode2:0.135;vtkMRMLScalarVolumeNode3:0.238;vtkMRMLScalarVolumeNode4:0.338;vtkMRMLScalarVolumeNode5:0.439;vtkMRMLScalarVolumeNode6:0.585;vtkMRMLScalarVolumeNode7:0.716;vtkMRMLScalarVolumeNode8:0.831;vtkMRMLScalarVolumeNode9:0.932;vtkMRMLScalarVolumeNode10:1.037;vtkMRMLScalarVolumeNode11:1.141;vtkMRMLScalarVolumeNode12:1.281;vtkMRMLScalarVolumeNode13:1.381;vtkMRMLScalarVolumeNode14:1.484;vtkMRMLScalarVolumeNode15:1.636;vtkMRMLScalarVolumeNode16:1.736;vtkMRMLScalarVolumeNode17:1.837;vtkMRMLScalarVolumeNode18:1.961;vtkMRMLScalarVolumeNode19:2.081;vtkMRMLScalarVolumeNode20:2.182;vtkMRMLScalarVolumeNode21:2.283;vtkMRMLScalarVolumeNode22:2.391;vtkMRMLScalarVolumeNode23:2.531;vtkMRMLScalarVolumeNode24:2.631;vtkMRMLScalarVolumeNode25:2.742;vtkMRMLScalarVolumeNode26:2.881;vtkMRMLScalarVolumeNode27:2.982;vtkMRMLScalarVolumeNode28:3.082;vtkMRMLScalarVolumeNode29:3.183;vtkMRMLScalarVolumeNode30:3.291;vtkMRMLScalarVolumeNode31:3.419;vtkMRMLScalarVolumeNode32:3.531;vtkMRMLScalarVolumeNode33:3.647;vtkMRMLScalarVolumeNode34:3.776;vtkMRMLScalarVolumeNode35:3.877;vtkMRMLScalarVolumeNode36:3.983;vtkMRMLScalarVolumeNode37:4.118;vtkMRMLScalarVolumeNode38:4.231;vtkMRMLScalarVolumeNode39:4.332;vtkMRMLScalarVolumeNode40:4.433;vtkMRMLScalarVolumeNode41:4.533;vtkMRMLScalarVolumeNode42:4.637;vtkMRMLScalarVolumeNode43:4.791;vtkMRMLScalarVolumeNode44:4.892;vtkMRMLScalarVolumeNode45:5.026;vtkMRMLScalarVolumeNode46:5.131;vtkMRMLScalarVolumeNode47:5.232;vtkMRMLScalarVolumeNode48:5.333;vtkMRMLScalarVolumeNode49:5.434;vtkMRMLScalarVolumeNode50:5.576;vtkMRMLScalarVolumeNode51:5.683;vtkMRMLScalarVolumeNode52:5.826;vtkMRMLScalarVolumeNode53:5.928;vtkMRMLScalarVolumeNode54:6.029;vtkMRMLScalarVolumeNode55:6.136;vtkMRMLScalarVolumeNode56:6.279;vtkMRMLScalarVolumeNode57:6.391;vtkMRMLScalarVolumeNode58:6.495;vtkMRMLScalarVolumeNode59:6.599;vtkMRMLScalarVolumeNode60:6.726;vtkMRMLScalarVolumeNode61:6.828;vtkMRMLScalarVolumeNode62:6.935;vtkMRMLScalarVolumeNode63:7.086;vtkMRMLScalarVolumeNode64:7.226;vtkMRMLScalarVolumeNode65:7.327;vtkMRMLScalarVolumeNode66:7.431;vtkMRMLScalarVolumeNode67:7.591;vtkMRMLScalarVolumeNode68:7.726;vtkMRMLScalarVolumeNode69:7.827;vtkMRMLScalarVolumeNode70:7.93;vtkMRMLScalarVolumeNode71:8.031;vtkMRMLScalarVolumeNode72:8.156;vtkMRMLScalarVolumeNode73:8.286;vtkMRMLScalarVolumeNode74:8.421;vtkMRMLScalarVolumeNode75:8.523;vtkMRMLScalarVolumeNode76:8.691;vtkMRMLScalarVolumeNode77:8.827;vtkMRMLScalarVolumeNode78:8.927;vtkMRMLScalarVolumeNode79:9.031;vtkMRMLScalarVolumeNode80:9.17;vtkMRMLScalarVolumeNode81:9.276;vtkMRMLScalarVolumeNode82:9.378;vtkMRMLScalarVolumeNode83:9.491;vtkMRMLScalarVolumeNode84:9.621;vtkMRMLScalarVolumeNode85:9.726;vtkMRMLScalarVolumeNode86:9.828;vtkMRMLScalarVolumeNode87:9.931;vtkMRMLScalarVolumeNode88:10.086;vtkMRMLScalarVolumeNode89:10.221;vtkMRMLScalarVolumeNode90:10.322;vtkMRMLScalarVolumeNode91:10.423;vtkMRMLScalarVolumeNode92:10.523;vtkMRMLScalarVolumeNode93:10.624;vtkMRMLScalarVolumeNode94:10.771;vtkMRMLScalarVolumeNode95:10.871;vtkMRMLScalarVolumeNode96:10.972;vtkMRMLScalarVolumeNode97:11.085;vtkMRMLScalarVolumeNode98:11.186;vtkMRMLScalarVolumeNode99:11.315;vtkMRMLScalarVolumeNode100:11.421;vtkMRMLScalarVolumeNode101:11.522;vtkMRMLScalarVolumeNode102:11.625;vtkMRMLScalarVolumeNode103:11.771;vtkMRMLScalarVolumeNode104:11.872;vtkMRMLScalarVolumeNode105:11.973;vtkMRMLScalarVolumeNode106:12.094;vtkMRMLScalarVolumeNode107:12.221;vtkMRMLScalarVolumeNode108:12.33;vtkMRMLScalarVolumeNode109:12.436;vtkMRMLScalarVolumeNode110:12.536;vtkMRMLScalarVolumeNode111:12.67;vtkMRMLScalarVolumeNode112:12.771;vtkMRMLScalarVolumeNode113:12.936;vtkMRMLScalarVolumeNode114:13.066;vtkMRMLScalarVolumeNode115:13.171;vtkMRMLScalarVolumeNode116:13.276;vtkMRMLScalarVolumeNode117:13.421;vtkMRMLScalarVolumeNode118:13.522;vtkMRMLScalarVolumeNode119:13.666;vtkMRMLScalarVolumeNode120:13.771;vtkMRMLScalarVolumeNode121:13.871;vtkMRMLScalarVolumeNode122:13.976;vtkMRMLScalarVolumeNode123:14.122;vtkMRMLScalarVolumeNode124:14.223;vtkMRMLScalarVolumeNode125:14.352;vtkMRMLScalarVolumeNode126:14.466;vtkMRMLScalarVolumeNode127:14.568;vtkMRMLScalarVolumeNode128:14.673;vtkMRMLScalarVolumeNode129:14.774;vtkMRMLScalarVolumeNode130:14.874;vtkMRMLScalarVolumeNode131:14.977;vtkMRMLScalarVolumeNode132:15.082;vtkMRMLScalarVolumeNode133:15.216;vtkMRMLScalarVolumeNode134:15.318;vtkMRMLScalarVolumeNode135:15.419;vtkMRMLScalarVolumeNode136:15.526;vtkMRMLScalarVolumeNode137:15.667;vtkMRMLScalarVolumeNode138:15.774;vtkMRMLScalarVolumeNode139:15.916;vtkMRMLScalarVolumeNode140:16.017;vtkMRMLScalarVolumeNode141:16.118;vtkMRMLScalarVolumeNode142:16.219;vtkMRMLScalarVolumeNode143:16.319;vtkMRMLScalarVolumeNode144:16.481;vtkMRMLScalarVolumeNode145:16.609;vtkMRMLScalarVolumeNode146:16.711;vtkMRMLScalarVolumeNode147:16.812;vtkMRMLScalarVolumeNode148:16.916;vtkMRMLScalarVolumeNode149:17.018;vtkMRMLScalarVolumeNode150:17.118;vtkMRMLScalarVolumeNode151:17.231;vtkMRMLScalarVolumeNode152:17.366;vtkMRMLScalarVolumeNode153:17.47;vtkMRMLScalarVolumeNode154:17.571;vtkMRMLScalarVolumeNode155:17.676;vtkMRMLScalarVolumeNode156:17.816;vtkMRMLScalarVolumeNode157:17.921;vtkMRMLScalarVolumeNode158:18.066;vtkMRMLScalarVolumeNode159:18.171;vtkMRMLScalarVolumeNode160:18.317;vtkMRMLScalarVolumeNode161:18.421;vtkMRMLScalarVolumeNode162:18.576;vtkMRMLScalarVolumeNode163:18.677;vtkMRMLScalarVolumeNode164:18.811;vtkMRMLScalarVolumeNode165:18.916;vtkMRMLScalarVolumeNode166:19.016;vtkMRMLScalarVolumeNode167:19.121;vtkMRMLScalarVolumeNode168:19.234;vtkMRMLScalarVolumeNode169:19.366;vtkMRMLScalarVolumeNode170:19.496;vtkMRMLScalarVolumeNode171:19.626;vtkMRMLScalarVolumeNode172:19.745;vtkMRMLScalarVolumeNode173:19.861;vtkMRMLScalarVolumeNode174:19.968;vtkMRMLScalarVolumeNode175:20.111;vtkMRMLScalarVolumeNode176:20.218;vtkMRMLScalarVolumeNode177:20.361;vtkMRMLScalarVolumeNode178:20.472;vtkMRMLScalarVolumeNode179:20.626;vtkMRMLScalarVolumeNode180:20.74;vtkMRMLScalarVolumeNode181:20.861;vtkMRMLScalarVolumeNode182:20.962;vtkMRMLScalarVolumeNode183:21.063;vtkMRMLScalarVolumeNode184:21.164;vtkMRMLScalarVolumeNode185:21.321;vtkMRMLScalarVolumeNode186:21.421;vtkMRMLScalarVolumeNode187:21.522;vtkMRMLScalarVolumeNode188:21.624;vtkMRMLScalarVolumeNode189:21.761;vtkMRMLScalarVolumeNode190:21.868;vtkMRMLScalarVolumeNode191:21.99;vtkMRMLScalarVolumeNode192:22.126;vtkMRMLScalarVolumeNode193:22.257;vtkMRMLScalarVolumeNode194:22.361;vtkMRMLScalarVolumeNode195:22.462;vtkMRMLScalarVolumeNode196:22.574;vtkMRMLScalarVolumeNode197:22.679;vtkMRMLScalarVolumeNode198:22.826;vtkMRMLScalarVolumeNode199:22.949;vtkMRMLScalarVolumeNode200:23.059;vtkMRMLScalarVolumeNode201:23.161;vtkMRMLScalarVolumeNode202:23.262;vtkMRMLScalarVolumeNode203:23.363;vtkMRMLScalarVolumeNode204:23.463;vtkMRMLScalarVolumeNode205:23.615;vtkMRMLScalarVolumeNode206:23.721;vtkMRMLScalarVolumeNode207:23.856;vtkMRMLScalarVolumeNode208:23.958;vtkMRMLScalarVolumeNode209:24.059;vtkMRMLScalarVolumeNode210:24.186;vtkMRMLScalarVolumeNode211:24.309;vtkMRMLScalarVolumeNode212:24.421;vtkMRMLScalarVolumeNode213:24.556;vtkMRMLScalarVolumeNode214:24.657;vtkMRMLScalarVolumeNode215:24.758;vtkMRMLScalarVolumeNode216:24.866;vtkMRMLScalarVolumeNode217:25.007;vtkMRMLScalarVolumeNode218:25.108;vtkMRMLScalarVolumeNode219:25.209;vtkMRMLScalarVolumeNode220:25.356;vtkMRMLScalarVolumeNode221:25.471;vtkMRMLScalarVolumeNode222:25.606;vtkMRMLScalarVolumeNode223:25.713;vtkMRMLScalarVolumeNode224:25.87;vtkMRMLScalarVolumeNode225:25.971;vtkMRMLScalarVolumeNode226:26.072;vtkMRMLScalarVolumeNode227:26.207;vtkMRMLScalarVolumeNode228:26.356;vtkMRMLScalarVolumeNode229:26.457;vtkMRMLScalarVolumeNode230:26.562;vtkMRMLScalarVolumeNode231:26.678;vtkMRMLScalarVolumeNode232:26.801;vtkMRMLScalarVolumeNode233:26.904;vtkMRMLScalarVolumeNode234:27.006;vtkMRMLScalarVolumeNode235:27.108;vtkMRMLScalarVolumeNode236:27.256;vtkMRMLScalarVolumeNode237:27.357;vtkMRMLScalarVolumeNode238:27.458;vtkMRMLScalarVolumeNode239:27.559;vtkMRMLScalarVolumeNode240:27.701;vtkMRMLScalarVolumeNode241:27.807;vtkMRMLScalarVolumeNode242:27.907;vtkMRMLScalarVolumeNode243:28.057;vtkMRMLScalarVolumeNode244:28.201;vtkMRMLScalarVolumeNode245:28.306;vtkMRMLScalarVolumeNode246:28.45;vtkMRMLScalarVolumeNode247:28.551;vtkMRMLScalarVolumeNode248:28.653;vtkMRMLScalarVolumeNode249:28.753;vtkMRMLScalarVolumeNode250:28.901;vtkMRMLScalarVolumeNode251:29.002;vtkMRMLScalarVolumeNode252:29.111;vtkMRMLScalarVolumeNode253:29.216;vtkMRMLScalarVolumeNode254:29.351;vtkMRMLScalarVolumeNode255:29.453;vtkMRMLScalarVolumeNode256:29.554;vtkMRMLScalarVolumeNode257:29.666;vtkMRMLScalarVolumeNode258:29.816;vtkMRMLScalarVolumeNode259:29.917;vtkMRMLScalarVolumeNode260:30.051;vtkMRMLScalarVolumeNode261:30.155;vtkMRMLScalarVolumeNode262:30.263;vtkMRMLScalarVolumeNode263:30.38;vtkMRMLScalarVolumeNode264:30.511;vtkMRMLScalarVolumeNode265:30.616;vtkMRMLScalarVolumeNode266:30.717;vtkMRMLScalarVolumeNode267:30.818;vtkMRMLScalarVolumeNode268:30.95;vtkMRMLScalarVolumeNode269:31.051;vtkMRMLScalarVolumeNode270:31.151;vtkMRMLScalarVolumeNode271:31.256;vtkMRMLScalarVolumeNode272:31.401;vtkMRMLScalarVolumeNode273:31.507;vtkMRMLScalarVolumeNode274:31.651;vtkMRMLScalarVolumeNode275:31.756;vtkMRMLScalarVolumeNode276:31.896;vtkMRMLScalarVolumeNode277:32.001;vtkMRMLScalarVolumeNode278:32.146;vtkMRMLScalarVolumeNode279:32.246;vtkMRMLScalarVolumeNode280:32.349;vtkMRMLScalarVolumeNode281:32.496;vtkMRMLScalarVolumeNode282:32.598;vtkMRMLScalarVolumeNode283:32.704;vtkMRMLScalarVolumeNode284:32.811;vtkMRMLScalarVolumeNode285:32.95;vtkMRMLScalarVolumeNode286:33.061;vtkMRMLScalarVolumeNode287:33.161;vtkMRMLScalarVolumeNode288:33.296;vtkMRMLScalarVolumeNode289:33.402;vtkMRMLScalarVolumeNode290:33.506;vtkMRMLScalarVolumeNode291:33.646;vtkMRMLScalarVolumeNode292:33.761;vtkMRMLScalarVolumeNode293:33.861;vtkMRMLScalarVolumeNode294:33.995;vtkMRMLScalarVolumeNode295:34.095;vtkMRMLScalarVolumeNode296:34.197;vtkMRMLScalarVolumeNode297:34.298;vtkMRMLScalarVolumeNode298:34.398;vtkMRMLScalarVolumeNode299:34.506;vtkMRMLScalarVolumeNode300:34.646;vtkMRMLScalarVolumeNode301:34.746;vtkMRMLScalarVolumeNode302:34.848;vtkMRMLScalarVolumeNode303:34.952;vtkMRMLScalarVolumeNode304:35.054;vtkMRMLScalarVolumeNode305:35.184;vtkMRMLScalarVolumeNode306:35.296;vtkMRMLScalarVolumeNode307:35.447;vtkMRMLScalarVolumeNode308:35.548;vtkMRMLScalarVolumeNode309:35.696;vtkMRMLScalarVolumeNode310:35.796;vtkMRMLScalarVolumeNode311:35.911;vtkMRMLScalarVolumeNode312:36.046;vtkMRMLScalarVolumeNode313:36.148;vtkMRMLScalarVolumeNode314:36.256;vtkMRMLScalarVolumeNode315:36.396;vtkMRMLScalarVolumeNode316:36.496;vtkMRMLScalarVolumeNode317:36.597;vtkMRMLScalarVolumeNode318:36.698;vtkMRMLScalarVolumeNode319:36.799;vtkMRMLScalarVolumeNode320:36.901;vtkMRMLScalarVolumeNode321:37.026;vtkMRMLScalarVolumeNode322:37.141;vtkMRMLScalarVolumeNode323:37.242;vtkMRMLScalarVolumeNode324:37.343;vtkMRMLScalarVolumeNode325:37.446;vtkMRMLScalarVolumeNode326:37.548;vtkMRMLScalarVolumeNode327:37.651;vtkMRMLScalarVolumeNode328:37.771;vtkMRMLScalarVolumeNode329:37.906;vtkMRMLScalarVolumeNode330:38.006;vtkMRMLScalarVolumeNode331:38.107;vtkMRMLScalarVolumeNode332:38.207;vtkMRMLScalarVolumeNode333:38.334;vtkMRMLScalarVolumeNode334:38.441;vtkMRMLScalarVolumeNode335:38.542;vtkMRMLScalarVolumeNode336:38.643;vtkMRMLScalarVolumeNode337:38.757;vtkMRMLScalarVolumeNode338:38.89;vtkMRMLScalarVolumeNode339:38.992;vtkMRMLScalarVolumeNode340:39.141;vtkMRMLScalarVolumeNode341:39.242;vtkMRMLScalarVolumeNode342:39.356;vtkMRMLScalarVolumeNode343:39.457;vtkMRMLScalarVolumeNode344:39.581;vtkMRMLScalarVolumeNode345:39.691;vtkMRMLScalarVolumeNode346:39.792;vtkMRMLScalarVolumeNode347:39.893;vtkMRMLScalarVolumeNode348:39.993;vtkMRMLScalarVolumeNode349:40.141;vtkMRMLScalarVolumeNode350:40.244;vtkMRMLScalarVolumeNode351:40.386;vtkMRMLScalarVolumeNode352:40.494;vtkMRMLScalarVolumeNode353:40.629;vtkMRMLScalarVolumeNode354:40.756;vtkMRMLScalarVolumeNode355:40.857;vtkMRMLScalarVolumeNode356:40.959;vtkMRMLScalarVolumeNode357:41.086;vtkMRMLScalarVolumeNode358:41.191;vtkMRMLScalarVolumeNode359:41.341;vtkMRMLScalarVolumeNode360:41.442;vtkMRMLScalarVolumeNode361:41.551;vtkMRMLScalarVolumeNode362:41.659;vtkMRMLScalarVolumeNode363:41.773;vtkMRMLScalarVolumeNode364:41.886;vtkMRMLScalarVolumeNode365:41.986;vtkMRMLScalarVolumeNode366:42.088;vtkMRMLScalarVolumeNode367:42.189;vtkMRMLScalarVolumeNode368:42.291;vtkMRMLScalarVolumeNode369:42.397;vtkMRMLScalarVolumeNode370:42.536;vtkMRMLScalarVolumeNode371:42.637;vtkMRMLScalarVolumeNode372:42.738;vtkMRMLScalarVolumeNode373:42.838;vtkMRMLScalarVolumeNode374:42.939;vtkMRMLScalarVolumeNode375:43.041;vtkMRMLScalarVolumeNode376:43.146;vtkMRMLScalarVolumeNode377:43.301;vtkMRMLScalarVolumeNode378:43.401;vtkMRMLScalarVolumeNode379:43.503;vtkMRMLScalarVolumeNode380:43.604;vtkMRMLScalarVolumeNode381:43.716;vtkMRMLScalarVolumeNode382:43.836;vtkMRMLScalarVolumeNode383:43.938;vtkMRMLScalarVolumeNode384:44.042;vtkMRMLScalarVolumeNode385:44.146;vtkMRMLScalarVolumeNode386:44.296;vtkMRMLScalarVolumeNode387:44.401;vtkMRMLScalarVolumeNode388:44.503;vtkMRMLScalarVolumeNode389:44.636;vtkMRMLScalarVolumeNode390:44.737;vtkMRMLScalarVolumeNode391:44.838;vtkMRMLScalarVolumeNode392:44.939;vtkMRMLScalarVolumeNode393:45.086;vtkMRMLScalarVolumeNode394:45.216;vtkMRMLScalarVolumeNode395:45.335;vtkMRMLScalarVolumeNode396:45.436;vtkMRMLScalarVolumeNode397:45.537;vtkMRMLScalarVolumeNode398:45.638;vtkMRMLScalarVolumeNode399:45.739;vtkMRMLScalarVolumeNode400:45.901;vtkMRMLScalarVolumeNode401:46.031;vtkMRMLScalarVolumeNode402:46.132;vtkMRMLScalarVolumeNode403:46.236;vtkMRMLScalarVolumeNode404:46.341;vtkMRMLScalarVolumeNode405:46.452;vtkMRMLScalarVolumeNode406:46.596;vtkMRMLScalarVolumeNode407:46.732;vtkMRMLScalarVolumeNode408:46.832;vtkMRMLScalarVolumeNode409:46.933;vtkMRMLScalarVolumeNode410:47.033;vtkMRMLScalarVolumeNode411:47.134;vtkMRMLScalarVolumeNode412:47.236;vtkMRMLScalarVolumeNode413:47.337;vtkMRMLScalarVolumeNode414:47.481;vtkMRMLScalarVolumeNode415:47.588;vtkMRMLScalarVolumeNode416:47.724;vtkMRMLScalarVolumeNode417:47.832;vtkMRMLScalarVolumeNode418:47.933;vtkMRMLScalarVolumeNode419:48.033;vtkMRMLScalarVolumeNode420:48.134;vtkMRMLScalarVolumeNode421:48.269;vtkMRMLScalarVolumeNode422:48.378;vtkMRMLScalarVolumeNode423:48.481;vtkMRMLScalarVolumeNode424:48.612;vtkMRMLScalarVolumeNode425:48.731;vtkMRMLScalarVolumeNode426:48.833;vtkMRMLScalarVolumeNode427:48.976;vtkMRMLScalarVolumeNode428:49.078;vtkMRMLScalarVolumeNode429:49.179;vtkMRMLScalarVolumeNode430:49.281;vtkMRMLScalarVolumeNode431:49.381;vtkMRMLScalarVolumeNode432:49.482;vtkMRMLScalarVolumeNode433:49.589;vtkMRMLScalarVolumeNode434:49.731;vtkMRMLScalarVolumeNode435:49.833;vtkMRMLScalarVolumeNode436:49.934;vtkMRMLScalarVolumeNode437:50.042;vtkMRMLScalarVolumeNode438:50.169;vtkMRMLScalarVolumeNode439:50.281;vtkMRMLScalarVolumeNode440:50.382;vtkMRMLScalarVolumeNode441:50.541;vtkMRMLScalarVolumeNode442:50.681;vtkMRMLScalarVolumeNode443:50.787;vtkMRMLScalarVolumeNode444:50.941;vtkMRMLScalarVolumeNode445:51.043;vtkMRMLScalarVolumeNode446:51.144;vtkMRMLScalarVolumeNode447:51.276;vtkMRMLScalarVolumeNode448:51.377;vtkMRMLScalarVolumeNode449:51.477;vtkMRMLScalarVolumeNode450:51.578;vtkMRMLScalarVolumeNode451:51.682;vtkMRMLScalarVolumeNode452:51.787;vtkMRMLScalarVolumeNode453:51.937;vtkMRMLScalarVolumeNode454:52.041;vtkMRMLScalarVolumeNode455:52.143;vtkMRMLScalarVolumeNode456:52.243;vtkMRMLScalarVolumeNode457:52.376;vtkMRMLScalarVolumeNode458:52.476;vtkMRMLScalarVolumeNode459:52.578;vtkMRMLScalarVolumeNode460:52.726;vtkMRMLScalarVolumeNode461:52.832;vtkMRMLScalarVolumeNode462:52.971;vtkMRMLScalarVolumeNode463:53.077;vtkMRMLScalarVolumeNode464:53.226;vtkMRMLScalarVolumeNode465:53.376;vtkMRMLScalarVolumeNode466:53.482;vtkMRMLScalarVolumeNode467:53.606;vtkMRMLScalarVolumeNode468:53.726;vtkMRMLScalarVolumeNode469:53.827;vtkMRMLScalarVolumeNode470:53.928;vtkMRMLScalarVolumeNode471:54.029;vtkMRMLScalarVolumeNode472:54.186;vtkMRMLScalarVolumeNode473:54.291;vtkMRMLScalarVolumeNode474:54.391;vtkMRMLScalarVolumeNode475:54.526;vtkMRMLScalarVolumeNode476:54.686;vtkMRMLScalarVolumeNode477:54.787;vtkMRMLScalarVolumeNode478:54.921;vtkMRMLScalarVolumeNode479:55.033;vtkMRMLScalarVolumeNode480:55.186;vtkMRMLScalarVolumeNode481:55.293;vtkMRMLScalarVolumeNode482:55.414;vtkMRMLScalarVolumeNode483:55.521;vtkMRMLScalarVolumeNode484:55.621;vtkMRMLScalarVolumeNode485:55.723;vtkMRMLScalarVolumeNode486:55.824;vtkMRMLScalarVolumeNode487:55.971;vtkMRMLScalarVolumeNode488:56.083;vtkMRMLScalarVolumeNode489:56.222;vtkMRMLScalarVolumeNode490:56.327;vtkMRMLScalarVolumeNode491:56.471;vtkMRMLScalarVolumeNode492:56.572;vtkMRMLScalarVolumeNode493:56.68;vtkMRMLScalarVolumeNode494:56.821;vtkMRMLScalarVolumeNode495:56.921;vtkMRMLScalarVolumeNode496:57.035;vtkMRMLScalarVolumeNode497:57.171;vtkMRMLScalarVolumeNode498:57.273;vtkMRMLScalarVolumeNode499:57.379;vtkMRMLScalarVolumeNode500:57.491;vtkMRMLScalarVolumeNode501:57.631;vtkMRMLScalarVolumeNode502:57.732;vtkMRMLScalarVolumeNode503:57.871;vtkMRMLScalarVolumeNode504:57.973;vtkMRMLScalarVolumeNode505:58.131;vtkMRMLScalarVolumeNode506:58.251;vtkMRMLScalarVolumeNode507:58.371;vtkMRMLScalarVolumeNode508:58.475;vtkMRMLScalarVolumeNode509:58.621;vtkMRMLScalarVolumeNode510:58.723;vtkMRMLScalarVolumeNode511:58.825;vtkMRMLScalarVolumeNode512:58.981;vtkMRMLScalarVolumeNode513:59.087;vtkMRMLScalarVolumeNode514:59.216;vtkMRMLScalarVolumeNode515:59.317;vtkMRMLScalarVolumeNode516:59.421;vtkMRMLScalarVolumeNode517:59.525;vtkMRMLScalarVolumeNode518:59.626;vtkMRMLScalarVolumeNode519:59.731;vtkMRMLScalarVolumeNode520:59.866;vtkMRMLScalarVolumeNode521:59.966;vtkMRMLScalarVolumeNode522:60.082;vtkMRMLScalarVolumeNode523:60.183;vtkMRMLScalarVolumeNode524:60.283;vtkMRMLScalarVolumeNode525:60.387;vtkMRMLScalarVolumeNode526:60.516;vtkMRMLScalarVolumeNode527:60.618;vtkMRMLScalarVolumeNode528:60.737;vtkMRMLScalarVolumeNode529:60.882;vtkMRMLScalarVolumeNode530:60.996;vtkMRMLScalarVolumeNode531:61.116;vtkMRMLScalarVolumeNode532:61.217;vtkMRMLScalarVolumeNode533:61.318;vtkMRMLScalarVolumeNode534:61.425;vtkMRMLScalarVolumeNode535:61.582;vtkMRMLScalarVolumeNode536:61.683;vtkMRMLScalarVolumeNode537:61.783;vtkMRMLScalarVolumeNode538:61.884;vtkMRMLScalarVolumeNode539:62.016;vtkMRMLScalarVolumeNode540:62.121;vtkMRMLScalarVolumeNode541:62.246;vtkMRMLScalarVolumeNode542:62.382;vtkMRMLScalarVolumeNode543:62.516;vtkMRMLScalarVolumeNode544:62.618;vtkMRMLScalarVolumeNode545:62.719;vtkMRMLScalarVolumeNode546:62.819;vtkMRMLScalarVolumeNode547:62.922;vtkMRMLScalarVolumeNode548:63.066;vtkMRMLScalarVolumeNode549:63.173;vtkMRMLScalarVolumeNode550:63.311;vtkMRMLScalarVolumeNode551:63.424;vtkMRMLScalarVolumeNode552:63.565;vtkMRMLScalarVolumeNode553:63.671;vtkMRMLScalarVolumeNode554:63.826;vtkMRMLScalarVolumeNode555:63.928;vtkMRMLScalarVolumeNode556:64.029;vtkMRMLScalarVolumeNode557:64.161;vtkMRMLScalarVolumeNode558:64.266;vtkMRMLScalarVolumeNode559:64.373;vtkMRMLScalarVolumeNode560:64.526;vtkMRMLScalarVolumeNode561:64.666;vtkMRMLScalarVolumeNode562:64.769;vtkMRMLScalarVolumeNode563:64.874;vtkMRMLScalarVolumeNode564:64.997;vtkMRMLScalarVolumeNode565:65.126;vtkMRMLScalarVolumeNode566:65.226;vtkMRMLScalarVolumeNode567:65.332;vtkMRMLScalarVolumeNode568:65.455;vtkMRMLScalarVolumeNode569:65.575;vtkMRMLScalarVolumeNode570:65.692;vtkMRMLScalarVolumeNode571:65.811;vtkMRMLScalarVolumeNode572:65.914;vtkMRMLScalarVolumeNode573:66.077;vtkMRMLScalarVolumeNode574:66.177;vtkMRMLScalarVolumeNode575:66.303;vtkMRMLScalarVolumeNode576:66.409;vtkMRMLScalarVolumeNode577:66.511;vtkMRMLScalarVolumeNode578:66.611;vtkMRMLScalarVolumeNode579:66.714;vtkMRMLScalarVolumeNode580:66.815;vtkMRMLScalarVolumeNode581:66.961;vtkMRMLScalarVolumeNode582:67.062;vtkMRMLScalarVolumeNode583:67.166;vtkMRMLScalarVolumeNode584:67.267;vtkMRMLScalarVolumeNode585:67.393;vtkMRMLScalarVolumeNode586:67.511;vtkMRMLScalarVolumeNode587:67.611;vtkMRMLScalarVolumeNode588:67.712;vtkMRMLScalarVolumeNode589:67.812;vtkMRMLScalarVolumeNode590:67.914;vtkMRMLScalarVolumeNode591:68.05;vtkMRMLScalarVolumeNode592:68.161;vtkMRMLScalarVolumeNode593:68.263;vtkMRMLScalarVolumeNode594:68.364;vtkMRMLScalarVolumeNode595:68.499;vtkMRMLScalarVolumeNode596:68.611;vtkMRMLScalarVolumeNode597:68.713;vtkMRMLScalarVolumeNode598:68.817;vtkMRMLScalarVolumeNode599:68.917;vtkMRMLScalarVolumeNode600:69.056;vtkMRMLScalarVolumeNode601:69.165;vtkMRMLScalarVolumeNode602:69.266;vtkMRMLScalarVolumeNode603:69.395;vtkMRMLScalarVolumeNode604:69.506;vtkMRMLScalarVolumeNode605:69.608;vtkMRMLScalarVolumeNode606:69.709;vtkMRMLScalarVolumeNode607:69.809;vtkMRMLScalarVolumeNode608:69.912;vtkMRMLScalarVolumeNode609:70.016;vtkMRMLScalarVolumeNode610:70.117;vtkMRMLScalarVolumeNode611:70.26;vtkMRMLScalarVolumeNode612:70.406;vtkMRMLScalarVolumeNode613:70.506;vtkMRMLScalarVolumeNode614:70.607;vtkMRMLScalarVolumeNode615:70.707;vtkMRMLScalarVolumeNode616:70.812;vtkMRMLScalarVolumeNode617:70.916;vtkMRMLScalarVolumeNode618:71.023;vtkMRMLScalarVolumeNode619:71.146;vtkMRMLScalarVolumeNode620:71.256;vtkMRMLScalarVolumeNode621:71.357;vtkMRMLScalarVolumeNode622:71.522;vtkMRMLScalarVolumeNode623:71.656;vtkMRMLScalarVolumeNode624:71.762;vtkMRMLScalarVolumeNode625:71.886;vtkMRMLScalarVolumeNode626:72.016;vtkMRMLScalarVolumeNode627:72.123;vtkMRMLScalarVolumeNode628:72.224;vtkMRMLScalarVolumeNode629:72.356;vtkMRMLScalarVolumeNode630:72.506;vtkMRMLScalarVolumeNode631:72.608;vtkMRMLScalarVolumeNode632:72.709;vtkMRMLScalarVolumeNode633:72.836;vtkMRMLScalarVolumeNode634:72.951;vtkMRMLScalarVolumeNode635:73.053;vtkMRMLScalarVolumeNode636:73.161;vtkMRMLScalarVolumeNode637:73.262;vtkMRMLScalarVolumeNode638:73.381;vtkMRMLScalarVolumeNode639:73.501;vtkMRMLScalarVolumeNode640:73.607;vtkMRMLScalarVolumeNode641:73.717;vtkMRMLScalarVolumeNode642:73.818;vtkMRMLScalarVolumeNode643:73.951;vtkMRMLScalarVolumeNode644:74.056;vtkMRMLScalarVolumeNode645:74.158;vtkMRMLScalarVolumeNode646:74.261;vtkMRMLScalarVolumeNode647:74.365;vtkMRMLScalarVolumeNode648:74.501;vtkMRMLScalarVolumeNode649:74.604;vtkMRMLScalarVolumeNode650:74.704;vtkMRMLScalarVolumeNode651:74.807;vtkMRMLScalarVolumeNode652:74.907;vtkMRMLScalarVolumeNode653:75.012;vtkMRMLScalarVolumeNode654:75.151;vtkMRMLScalarVolumeNode655:75.252;vtkMRMLScalarVolumeNode656:75.353;vtkMRMLScalarVolumeNode657:75.46;vtkMRMLScalarVolumeNode658:75.582;vtkMRMLScalarVolumeNode659:75.702;vtkMRMLScalarVolumeNode660:75.805;vtkMRMLScalarVolumeNode661:75.951;vtkMRMLScalarVolumeNode662:76.096;vtkMRMLScalarVolumeNode663:76.197;vtkMRMLScalarVolumeNode664:76.301;vtkMRMLScalarVolumeNode665:76.401;vtkMRMLScalarVolumeNode666:76.503;vtkMRMLScalarVolumeNode667:76.605;vtkMRMLScalarVolumeNode668:76.711;vtkMRMLScalarVolumeNode669:76.817;vtkMRMLScalarVolumeNode670:76.918;vtkMRMLScalarVolumeNode671:77.019;vtkMRMLScalarVolumeNode672:77.15;vtkMRMLScalarVolumeNode673:77.281;vtkMRMLScalarVolumeNode674:77.411;vtkMRMLScalarVolumeNode675:77.512;vtkMRMLScalarVolumeNode676:77.616;vtkMRMLScalarVolumeNode677:77.751;vtkMRMLScalarVolumeNode678:77.852;vtkMRMLScalarVolumeNode679:77.957;vtkMRMLScalarVolumeNode680:78.058;vtkMRMLScalarVolumeNode681:78.211;vtkMRMLScalarVolumeNode682:78.313;vtkMRMLScalarVolumeNode683:78.439;vtkMRMLScalarVolumeNode684:78.546;vtkMRMLScalarVolumeNode685:78.647;vtkMRMLScalarVolumeNode686:78.748;vtkMRMLScalarVolumeNode687:78.852;vtkMRMLScalarVolumeNode688:78.956;vtkMRMLScalarVolumeNode689:79.096;vtkMRMLScalarVolumeNode690:79.198;vtkMRMLScalarVolumeNode691:79.299;vtkMRMLScalarVolumeNode692:79.446;vtkMRMLScalarVolumeNode693:79.554;vtkMRMLScalarVolumeNode694:79.656;vtkMRMLScalarVolumeNode695:79.768;vtkMRMLScalarVolumeNode696:79.911;vtkMRMLScalarVolumeNode697:80.012;vtkMRMLScalarVolumeNode698:80.113;vtkMRMLScalarVolumeNode699:80.213;vtkMRMLScalarVolumeNode700:80.342;vtkMRMLScalarVolumeNode701:80.446;vtkMRMLScalarVolumeNode702:80.552;vtkMRMLScalarVolumeNode703:80.653;vtkMRMLScalarVolumeNode704:80.777;vtkMRMLScalarVolumeNode705:80.899;vtkMRMLScalarVolumeNode706:81.004;vtkMRMLScalarVolumeNode707:81.106;vtkMRMLScalarVolumeNode708:81.208;vtkMRMLScalarVolumeNode709:81.311;vtkMRMLScalarVolumeNode710:81.446;vtkMRMLScalarVolumeNode711:81.549;vtkMRMLScalarVolumeNode712:81.654;vtkMRMLScalarVolumeNode713:81.811;vtkMRMLScalarVolumeNode714:81.947;vtkMRMLScalarVolumeNode715:82.048;vtkMRMLScalarVolumeNode716:82.155;vtkMRMLScalarVolumeNode717:82.306;vtkMRMLScalarVolumeNode718:82.407;vtkMRMLScalarVolumeNode719:82.508;vtkMRMLScalarVolumeNode720:82.608;vtkMRMLScalarVolumeNode721:82.738;vtkMRMLScalarVolumeNode722:82.841;vtkMRMLScalarVolumeNode723:82.943;vtkMRMLScalarVolumeNode724:83.091;vtkMRMLScalarVolumeNode725:83.201;vtkMRMLScalarVolumeNode726:83.306;vtkMRMLScalarVolumeNode727:83.408;vtkMRMLScalarVolumeNode728:83.509;vtkMRMLScalarVolumeNode729:83.645;vtkMRMLScalarVolumeNode730:83.746;vtkMRMLScalarVolumeNode731:83.85;vtkMRMLScalarVolumeNode732:83.96;vtkMRMLScalarVolumeNode733:84.091;vtkMRMLScalarVolumeNode734:84.192;vtkMRMLScalarVolumeNode735:84.306;vtkMRMLScalarVolumeNode736:84.408;vtkMRMLScalarVolumeNode737:84.523;vtkMRMLScalarVolumeNode738:84.642;vtkMRMLScalarVolumeNode739:84.743;vtkMRMLScalarVolumeNode740:84.846;vtkMRMLScalarVolumeNode741:84.991;vtkMRMLScalarVolumeNode742:85.101;vtkMRMLScalarVolumeNode743:85.222;vtkMRMLScalarVolumeNode744:85.336;vtkMRMLScalarVolumeNode745:85.442;vtkMRMLScalarVolumeNode746:85.556;vtkMRMLScalarVolumeNode747:85.691;vtkMRMLScalarVolumeNode748:85.792;vtkMRMLScalarVolumeNode749:85.893;vtkMRMLScalarVolumeNode750:85.993;vtkMRMLScalarVolumeNode751:86.096;vtkMRMLScalarVolumeNode752:86.198;vtkMRMLScalarVolumeNode753:86.336;vtkMRMLScalarVolumeNode754:86.441;vtkMRMLScalarVolumeNode755:86.542;vtkMRMLScalarVolumeNode756:86.643;vtkMRMLScalarVolumeNode757:86.743;vtkMRMLScalarVolumeNode758:86.847;vtkMRMLScalarVolumeNode759:87.001;vtkMRMLScalarVolumeNode760:87.101;vtkMRMLScalarVolumeNode761:87.208;vtkMRMLScalarVolumeNode762:87.336;vtkMRMLScalarVolumeNode763:87.443;vtkMRMLScalarVolumeNode764:87.546;vtkMRMLScalarVolumeNode765:87.701;vtkMRMLScalarVolumeNode766:87.802;vtkMRMLScalarVolumeNode767:87.903;vtkMRMLScalarVolumeNode768:88.008;vtkMRMLScalarVolumeNode769:88.108;vtkMRMLScalarVolumeNode770:88.229;vtkMRMLScalarVolumeNode771:88.337;vtkMRMLScalarVolumeNode772:88.444;vtkMRMLScalarVolumeNode773:88.547;vtkMRMLScalarVolumeNode774:88.701;vtkMRMLScalarVolumeNode775:88.836;vtkMRMLScalarVolumeNode776:88.937;vtkMRMLScalarVolumeNode777:89.042;vtkMRMLScalarVolumeNode778:89.143;vtkMRMLScalarVolumeNode779:89.296;vtkMRMLScalarVolumeNode780:89.397;vtkMRMLScalarVolumeNode781:89.536;vtkMRMLScalarVolumeNode782:89.638;vtkMRMLScalarVolumeNode783:89.739;vtkMRMLScalarVolumeNode784:89.886;vtkMRMLScalarVolumeNode785:90.001;vtkMRMLScalarVolumeNode786:90.135;vtkMRMLScalarVolumeNode787:90.236;vtkMRMLScalarVolumeNode788:90.338;vtkMRMLScalarVolumeNode789:90.439;vtkMRMLScalarVolumeNode790:90.539;vtkMRMLScalarVolumeNode791:90.686;vtkMRMLScalarVolumeNode792:90.791;vtkMRMLScalarVolumeNode793:90.936;vtkMRMLScalarVolumeNode794:91.042;vtkMRMLScalarVolumeNode795:91.18;vtkMRMLScalarVolumeNode796:91.281;vtkMRMLScalarVolumeNode797:91.385;vtkMRMLScalarVolumeNode798:91.488;vtkMRMLScalarVolumeNode799:91.588;vtkMRMLScalarVolumeNode800:91.695;vtkMRMLScalarVolumeNode801:91.795;vtkMRMLScalarVolumeNode802:91.932;vtkMRMLScalarVolumeNode803:92.032;vtkMRMLScalarVolumeNode804:92.133;vtkMRMLScalarVolumeNode805:92.238;vtkMRMLScalarVolumeNode806:92.339;vtkMRMLScalarVolumeNode807:92.482;vtkMRMLScalarVolumeNode808:92.588;vtkMRMLScalarVolumeNode809:92.689;vtkMRMLScalarVolumeNode810:92.792;vtkMRMLScalarVolumeNode811:92.897;vtkMRMLScalarVolumeNode812:93.025;vtkMRMLScalarVolumeNode813:93.131;vtkMRMLScalarVolumeNode814:93.236;vtkMRMLScalarVolumeNode815:93.363;vtkMRMLScalarVolumeNode816:93.481;vtkMRMLScalarVolumeNode817:93.586;vtkMRMLScalarVolumeNode818:93.731;vtkMRMLScalarVolumeNode819:93.832;vtkMRMLScalarVolumeNode820:93.946;vtkMRMLScalarVolumeNode821:94.082;vtkMRMLScalarVolumeNode822:94.184;vtkMRMLScalarVolumeNode823:94.292;vtkMRMLScalarVolumeNode824:94.446;vtkMRMLScalarVolumeNode825:94.546;vtkMRMLScalarVolumeNode826:94.648;vtkMRMLScalarVolumeNode827:94.777;vtkMRMLScalarVolumeNode828:94.881;vtkMRMLScalarVolumeNode829:94.982;vtkMRMLScalarVolumeNode830:95.083;vtkMRMLScalarVolumeNode831:95.184;vtkMRMLScalarVolumeNode832:95.292;vtkMRMLScalarVolumeNode833:95.441;vtkMRMLScalarVolumeNode834:95.546;vtkMRMLScalarVolumeNode835:95.669;vtkMRMLScalarVolumeNode836:95.776;vtkMRMLScalarVolumeNode837:95.877;vtkMRMLScalarVolumeNode838:95.977;vtkMRMLScalarVolumeNode839:96.082;vtkMRMLScalarVolumeNode840:96.241;vtkMRMLScalarVolumeNode841:96.355;vtkMRMLScalarVolumeNode842:96.476;vtkMRMLScalarVolumeNode843:96.577;vtkMRMLScalarVolumeNode844:96.678;vtkMRMLScalarVolumeNode845:96.781;vtkMRMLScalarVolumeNode846:96.887;vtkMRMLScalarVolumeNode847:97.026;vtkMRMLScalarVolumeNode848:97.127;vtkMRMLScalarVolumeNode849:97.229;vtkMRMLScalarVolumeNode850:97.341;vtkMRMLScalarVolumeNode851:97.443;vtkMRMLScalarVolumeNode852:97.552;vtkMRMLScalarVolumeNode853:97.676;vtkMRMLScalarVolumeNode854:97.783;vtkMRMLScalarVolumeNode855:97.886;vtkMRMLScalarVolumeNode856:98.036;vtkMRMLScalarVolumeNode857:98.137;vtkMRMLScalarVolumeNode858:98.264;vtkMRMLScalarVolumeNode859:98.376;vtkMRMLScalarVolumeNode860:98.478;vtkMRMLScalarVolumeNode861:98.578;vtkMRMLScalarVolumeNode862:98.684;vtkMRMLScalarVolumeNode863:98.82;vtkMRMLScalarVolumeNode864:98.92;vtkMRMLScalarVolumeNode865:99.025;vtkMRMLScalarVolumeNode866:99.126;vtkMRMLScalarVolumeNode867:99.228;vtkMRMLScalarVolumeNode868:99.331;vtkMRMLScalarVolumeNode869:99.437;vtkMRMLScalarVolumeNode870:99.59;vtkMRMLScalarVolumeNode871:99.691;vtkMRMLScalarVolumeNode872:99.793;vtkMRMLScalarVolumeNode873:99.894;vtkMRMLScalarVolumeNode874:100.008;vtkMRMLScalarVolumeNode875:100.113;vtkMRMLScalarVolumeNode876:100.214;vtkMRMLScalarVolumeNode877:100.326;vtkMRMLScalarVolumeNode878:100.456;vtkMRMLScalarVolumeNode879:100.575;vtkMRMLScalarVolumeNode880:100.678;vtkMRMLScalarVolumeNode881:100.779;vtkMRMLScalarVolumeNode882:100.882;vtkMRMLScalarVolumeNode883:101.036;vtkMRMLScalarVolumeNode884:101.137;vtkMRMLScalarVolumeNode885:101.238;vtkMRMLScalarVolumeNode886:101.338;vtkMRMLScalarVolumeNode887:101.454;vtkMRMLScalarVolumeNode888:101.564;vtkMRMLScalarVolumeNode889:101.672;vtkMRMLScalarVolumeNode890:101.773;vtkMRMLScalarVolumeNode891:101.874;vtkMRMLScalarVolumeNode892:101.975;vtkMRMLScalarVolumeNode893:102.122;vtkMRMLScalarVolumeNode894:102.226;vtkMRMLScalarVolumeNode895:102.371;vtkMRMLScalarVolumeNode896:102.476;vtkMRMLScalarVolumeNode897:102.621;vtkMRMLScalarVolumeNode898:102.723;vtkMRMLScalarVolumeNode899:102.824;vtkMRMLScalarVolumeNode900:102.924;vtkMRMLScalarVolumeNode901:103.081;vtkMRMLScalarVolumeNode902:103.181;vtkMRMLScalarVolumeNode903:103.286;vtkMRMLScalarVolumeNode904:103.388;vtkMRMLScalarVolumeNode905:103.489;vtkMRMLScalarVolumeNode906:103.621;vtkMRMLScalarVolumeNode907:103.723;vtkMRMLScalarVolumeNode908:103.824;vtkMRMLScalarVolumeNode909:103.924;vtkMRMLScalarVolumeNode910:104.025;vtkMRMLScalarVolumeNode911:104.132;vtkMRMLScalarVolumeNode912:104.271;vtkMRMLScalarVolumeNode913:104.378;vtkMRMLScalarVolumeNode914:104.521;vtkMRMLScalarVolumeNode915:104.621;vtkMRMLScalarVolumeNode916:104.771;vtkMRMLScalarVolumeNode917:104.881;vtkMRMLScalarVolumeNode918:104.983;vtkMRMLScalarVolumeNode919:105.084;vtkMRMLScalarVolumeNode920:105.184;vtkMRMLScalarVolumeNode921:105.309;vtkMRMLScalarVolumeNode922:105.416;vtkMRMLScalarVolumeNode923:105.522;vtkMRMLScalarVolumeNode924:105.666;vtkMRMLScalarVolumeNode925:105.767;vtkMRMLScalarVolumeNode926:105.868;vtkMRMLScalarVolumeNode927:105.974;vtkMRMLScalarVolumeNode928:106.076;vtkMRMLScalarVolumeNode929:106.216;vtkMRMLScalarVolumeNode930:106.33;vtkMRMLScalarVolumeNode931:106.431;vtkMRMLScalarVolumeNode932:106.566;vtkMRMLScalarVolumeNode933:106.669;vtkMRMLScalarVolumeNode934:106.769;vtkMRMLScalarVolumeNode935:106.871;vtkMRMLScalarVolumeNode936:106.976;vtkMRMLScalarVolumeNode937:107.116;vtkMRMLScalarVolumeNode938:107.217;vtkMRMLScalarVolumeNode939:107.319;vtkMRMLScalarVolumeNode940:107.424;vtkMRMLScalarVolumeNode941:107.526;vtkMRMLScalarVolumeNode942:107.676;vtkMRMLScalarVolumeNode943:107.776;vtkMRMLScalarVolumeNode944:107.881;vtkMRMLScalarVolumeNode945:107.983;vtkMRMLScalarVolumeNode946:108.084;vtkMRMLScalarVolumeNode947:108.211;vtkMRMLScalarVolumeNode948:108.313;vtkMRMLScalarVolumeNode949:108.415;vtkMRMLScalarVolumeNode950:108.525;vtkMRMLScalarVolumeNode951:108.654;vtkMRMLScalarVolumeNode952:108.776;vtkMRMLScalarVolumeNode953:108.881;vtkMRMLScalarVolumeNode954:108.982;vtkMRMLScalarVolumeNode955:109.083;vtkMRMLScalarVolumeNode956:109.211;vtkMRMLScalarVolumeNode957:109.314;vtkMRMLScalarVolumeNode958:109.416;vtkMRMLScalarVolumeNode959:109.561;vtkMRMLScalarVolumeNode960:109.676;vtkMRMLScalarVolumeNode961:109.776;vtkMRMLScalarVolumeNode962:109.877;vtkMRMLScalarVolumeNode963:109.978;vtkMRMLScalarVolumeNode964:110.078;vtkMRMLScalarVolumeNode965:110.211;vtkMRMLScalarVolumeNode966:110.318;vtkMRMLScalarVolumeNode967:110.422;vtkMRMLScalarVolumeNode968:110.561;vtkMRMLScalarVolumeNode969:110.661;vtkMRMLScalarVolumeNode970:110.762;vtkMRMLScalarVolumeNode971:110.863;vtkMRMLScalarVolumeNode972:110.963;vtkMRMLScalarVolumeNode973:111.065;vtkMRMLScalarVolumeNode974:111.171;vtkMRMLScalarVolumeNode975:111.314;vtkMRMLScalarVolumeNode976:111.426;vtkMRMLScalarVolumeNode977:111.544;vtkMRMLScalarVolumeNode978:111.662;vtkMRMLScalarVolumeNode979:111.762;vtkMRMLScalarVolumeNode980:111.863;vtkMRMLScalarVolumeNode981:111.963;vtkMRMLScalarVolumeNode982:112.067;vtkMRMLScalarVolumeNode983:112.207;vtkMRMLScalarVolumeNode984:112.326;vtkMRMLScalarVolumeNode985:112.461;vtkMRMLScalarVolumeNode986:112.569;vtkMRMLScalarVolumeNode987:112.671;vtkMRMLScalarVolumeNode988:112.807;vtkMRMLScalarVolumeNode989:112.911;vtkMRMLScalarVolumeNode990:113.012;vtkMRMLScalarVolumeNode991:113.127;vtkMRMLScalarVolumeNode992:113.228;vtkMRMLScalarVolumeNode993:113.329;vtkMRMLScalarVolumeNode994:113.456;vtkMRMLScalarVolumeNode995:113.562;vtkMRMLScalarVolumeNode996:113.667;vtkMRMLScalarVolumeNode997:113.807;vtkMRMLScalarVolumeNode998:113.907;vtkMRMLScalarVolumeNode999:114.012;vtkMRMLScalarVolumeNode1000:114.113;vtkMRMLScalarVolumeNode1001:114.236;vtkMRMLScalarVolumeNode1002:114.361;vtkMRMLScalarVolumeNode1003:114.497;vtkMRMLScalarVolumeNode1004:114.61;vtkMRMLScalarVolumeNode1005:114.737;vtkMRMLScalarVolumeNode1006:114.849;vtkMRMLScalarVolumeNode1007:114.961;vtkMRMLScalarVolumeNode1008:115.062;vtkMRMLScalarVolumeNode1009:115.167;vtkMRMLScalarVolumeNode1010:115.306;vtkMRMLScalarVolumeNode1011:115.413;vtkMRMLScalarVolumeNode1012:115.555;vtkMRMLScalarVolumeNode1013:115.656;vtkMRMLScalarVolumeNode1014:115.756;vtkMRMLScalarVolumeNode1015:115.861;vtkMRMLScalarVolumeNode1016:115.986;vtkMRMLScalarVolumeNode1017:116.094;vtkMRMLScalarVolumeNode1018:116.202;vtkMRMLScalarVolumeNode1019:116.302;vtkMRMLScalarVolumeNode1020:116.406;vtkMRMLScalarVolumeNode1021:116.508;vtkMRMLScalarVolumeNode1022:116.612;vtkMRMLScalarVolumeNode1023:116.736;vtkMRMLScalarVolumeNode1024:116.856;vtkMRMLScalarVolumeNode1025:116.957;vtkMRMLScalarVolumeNode1026:117.058;vtkMRMLScalarVolumeNode1027:117.158;vtkMRMLScalarVolumeNode1028:117.262;vtkMRMLScalarVolumeNode1029:117.375;vtkMRMLScalarVolumeNode1030:117.506;vtkMRMLScalarVolumeNode1031:117.608;vtkMRMLScalarVolumeNode1032:117.756;vtkMRMLScalarVolumeNode1033:117.857;vtkMRMLScalarVolumeNode1034:117.957;vtkMRMLScalarVolumeNode1035:118.074;vtkMRMLScalarVolumeNode1036:118.206;vtkMRMLScalarVolumeNode1037:118.306;vtkMRMLScalarVolumeNode1038:118.408;vtkMRMLScalarVolumeNode1039:118.512;vtkMRMLScalarVolumeNode1040:118.651;vtkMRMLScalarVolumeNode1041:118.752;vtkMRMLScalarVolumeNode1042:118.866;vtkMRMLScalarVolumeNode1043:118.967;vtkMRMLScalarVolumeNode1044:119.073;vtkMRMLScalarVolumeNode1045:119.206;vtkMRMLScalarVolumeNode1046:119.316;vtkMRMLScalarVolumeNode1047:119.45;vtkMRMLScalarVolumeNode1048:119.566;vtkMRMLScalarVolumeNode1049:119.694;vtkMRMLScalarVolumeNode1050:119.806;vtkMRMLScalarVolumeNode1051:119.909;vtkMRMLScalarVolumeNode1052:120.009;vtkMRMLScalarVolumeNode1053:120.151;vtkMRMLScalarVolumeNode1054:120.252;vtkMRMLScalarVolumeNode1055:120.356;vtkMRMLScalarVolumeNode1056:120.501;vtkMRMLScalarVolumeNode1057:120.604;vtkMRMLScalarVolumeNode1058:120.704;vtkMRMLScalarVolumeNode1059:120.805;vtkMRMLScalarVolumeNode1060:120.946;vtkMRMLScalarVolumeNode1061:121.047;vtkMRMLScalarVolumeNode1062:121.15;vtkMRMLScalarVolumeNode1063:121.251;vtkMRMLScalarVolumeNode1064:121.353;vtkMRMLScalarVolumeNode1065:121.501;vtkMRMLScalarVolumeNode1066:121.607;vtkMRMLScalarVolumeNode1067:121.752;vtkMRMLScalarVolumeNode1068:121.853;vtkMRMLScalarVolumeNode1069:121.953;vtkMRMLScalarVolumeNode1070:122.054;vtkMRMLScalarVolumeNode1071:122.154;vtkMRMLScalarVolumeNode1072:122.255;vtkMRMLScalarVolumeNode1073:122.355;vtkMRMLScalarVolumeNode1074:122.461;vtkMRMLScalarVolumeNode1075:122.586;vtkMRMLScalarVolumeNode1076:122.695;vtkMRMLScalarVolumeNode1077:122.804;vtkMRMLScalarVolumeNode1078:122.92;vtkMRMLScalarVolumeNode1079:123.04;vtkMRMLScalarVolumeNode1080:123.151;vtkMRMLScalarVolumeNode1081:123.256;vtkMRMLScalarVolumeNode1082:123.396;vtkMRMLScalarVolumeNode1083:123.503;vtkMRMLScalarVolumeNode1084:123.604;vtkMRMLScalarVolumeNode1085:123.751;vtkMRMLScalarVolumeNode1086:123.851;vtkMRMLScalarVolumeNode1087:124.001;vtkMRMLScalarVolumeNode1088:124.101;vtkMRMLScalarVolumeNode1089:124.246;vtkMRMLScalarVolumeNode1090:124.348;vtkMRMLScalarVolumeNode1091:124.461;vtkMRMLScalarVolumeNode1092:124.562;vtkMRMLScalarVolumeNode1093:124.663;vtkMRMLScalarVolumeNode1094:124.796;vtkMRMLScalarVolumeNode1095:124.897;vtkMRMLScalarVolumeNode1096:124.998;vtkMRMLScalarVolumeNode1097:125.098;vtkMRMLScalarVolumeNode1098:125.256;vtkMRMLScalarVolumeNode1099:125.357;vtkMRMLScalarVolumeNode1100:125.496;vtkMRMLScalarVolumeNode1101:125.597;vtkMRMLScalarVolumeNode1102:125.697;vtkMRMLScalarVolumeNode1103:125.798;vtkMRMLScalarVolumeNode1104:125.898;vtkMRMLScalarVolumeNode1105:126.007;vtkMRMLScalarVolumeNode1106:126.149;vtkMRMLScalarVolumeNode1107:126.261;vtkMRMLScalarVolumeNode1108:126.361;vtkMRMLScalarVolumeNode1109:126.496;vtkMRMLScalarVolumeNode1110:126.606;vtkMRMLScalarVolumeNode1111:126.761;vtkMRMLScalarVolumeNode1112:126.896;vtkMRMLScalarVolumeNode1113:127.006;vtkMRMLScalarVolumeNode1114:127.146;vtkMRMLScalarVolumeNode1115:127.257;vtkMRMLScalarVolumeNode1116:127.358;vtkMRMLScalarVolumeNode1117:127.462;vtkMRMLScalarVolumeNode1118:127.59;vtkMRMLScalarVolumeNode1119:127.707;vtkMRMLScalarVolumeNode1120:127.857;vtkMRMLScalarVolumeNode1121:127.966;vtkMRMLScalarVolumeNode1122:128.091;vtkMRMLScalarVolumeNode1123:128.198;vtkMRMLScalarVolumeNode1124:128.299;vtkMRMLScalarVolumeNode1125:128.402;vtkMRMLScalarVolumeNode1126:128.524;vtkMRMLScalarVolumeNode1127:128.656;vtkMRMLScalarVolumeNode1128:128.756;vtkMRMLScalarVolumeNode1129:128.857;vtkMRMLScalarVolumeNode1130:128.991;vtkMRMLScalarVolumeNode1131:129.091;vtkMRMLScalarVolumeNode1132:129.197;vtkMRMLScalarVolumeNode1133:129.34;vtkMRMLScalarVolumeNode1134:129.633;vtkMRMLScalarVolumeNode1135:129.743;vtkMRMLScalarVolumeNode1136:129.844;vtkMRMLScalarVolumeNode1137:129.957;vtkMRMLScalarVolumeNode1138:130.059;vtkMRMLScalarVolumeNode1139:130.176;vtkMRMLScalarVolumeNode1140:130.294;vtkMRMLScalarVolumeNode1141:130.394;vtkMRMLScalarVolumeNode1142:130.496;vtkMRMLScalarVolumeNode1143:130.606;vtkMRMLScalarVolumeNode1144:130.753;vtkMRMLScalarVolumeNode1145:130.873;vtkMRMLScalarVolumeNode1146:130.992;vtkMRMLScalarVolumeNode1147:131.143;vtkMRMLScalarVolumeNode1148:131.244;vtkMRMLScalarVolumeNode1149:131.373;vtkMRMLScalarVolumeNode1150:131.495;vtkMRMLScalarVolumeNode1151:131.595;vtkMRMLScalarVolumeNode1152:131.702;vtkMRMLScalarVolumeNode1153:131.804;vtkMRMLScalarVolumeNode1154:131.953;vtkMRMLScalarVolumeNode1155:132.089;vtkMRMLScalarVolumeNode1156:132.19;vtkMRMLScalarVolumeNode1157:132.291;vtkMRMLScalarVolumeNode1158:132.391;vtkMRMLScalarVolumeNode1159:132.537;vtkMRMLScalarVolumeNode1160:132.652;vtkMRMLScalarVolumeNode1161:132.753;vtkMRMLScalarVolumeNode1162:132.854;vtkMRMLScalarVolumeNode1163:132.954;vtkMRMLScalarVolumeNode1164:133.088;vtkMRMLScalarVolumeNode1165:133.189;vtkMRMLScalarVolumeNode1166:133.296;vtkMRMLScalarVolumeNode1167:133.438;vtkMRMLScalarVolumeNode1168:133.539;vtkMRMLScalarVolumeNode1169:133.642;vtkMRMLScalarVolumeNode1170:133.749;vtkMRMLScalarVolumeNode1171:133.853;vtkMRMLScalarVolumeNode1172:133.953;vtkMRMLScalarVolumeNode1173:134.054;vtkMRMLScalarVolumeNode1174:134.154;vtkMRMLScalarVolumeNode1175:134.288;vtkMRMLScalarVolumeNode1176:134.391;vtkMRMLScalarVolumeNode1177:134.497;vtkMRMLScalarVolumeNode1178:134.638;vtkMRMLScalarVolumeNode1179:134.74;vtkMRMLScalarVolumeNode1180:134.841;vtkMRMLScalarVolumeNode1181:134.988;vtkMRMLScalarVolumeNode1182:135.093;vtkMRMLScalarVolumeNode1183:135.237;vtkMRMLScalarVolumeNode1184:135.348;vtkMRMLScalarVolumeNode1185:135.502;vtkMRMLScalarVolumeNode1186:135.614;vtkMRMLScalarVolumeNode1187:135.738;vtkMRMLScalarVolumeNode1188:135.838;vtkMRMLScalarVolumeNode1189:135.982;vtkMRMLScalarVolumeNode1190:136.088;vtkMRMLScalarVolumeNode1191:136.198;vtkMRMLScalarVolumeNode1192:136.304;vtkMRMLScalarVolumeNode1193:136.438;vtkMRMLScalarVolumeNode1194:136.544;vtkMRMLScalarVolumeNode1195:136.644;vtkMRMLScalarVolumeNode1196:136.748;vtkMRMLScalarVolumeNode1197:136.883;vtkMRMLScalarVolumeNode1198:136.997;vtkMRMLScalarVolumeNode1199:137.104;vtkMRMLScalarVolumeNode1200:137.215;vtkMRMLScalarVolumeNode1201:137.325;vtkMRMLScalarVolumeNode1202:137.437;vtkMRMLScalarVolumeNode1203:137.543;vtkMRMLScalarVolumeNode1204:137.644;vtkMRMLScalarVolumeNode1205:137.782;vtkMRMLScalarVolumeNode1206:137.884;vtkMRMLScalarVolumeNode1207:137.989;vtkMRMLScalarVolumeNode1208:138.095;vtkMRMLScalarVolumeNode1209:138.196;vtkMRMLScalarVolumeNode1210:138.347;vtkMRMLScalarVolumeNode1211:138.447;vtkMRMLScalarVolumeNode1212:138.548;vtkMRMLScalarVolumeNode1213:138.649;vtkMRMLScalarVolumeNode1214:138.783;vtkMRMLScalarVolumeNode1215:138.884;vtkMRMLScalarVolumeNode1216:138.985;vtkMRMLScalarVolumeNode1217:139.085;vtkMRMLScalarVolumeNode1218:139.187;vtkMRMLScalarVolumeNode1219:139.333;vtkMRMLScalarVolumeNode1220:139.448;vtkMRMLScalarVolumeNode1221:139.583;vtkMRMLScalarVolumeNode1222:139.685;vtkMRMLScalarVolumeNode1223:139.785;vtkMRMLScalarVolumeNode1224:139.895;vtkMRMLScalarVolumeNode1225:140.02;vtkMRMLScalarVolumeNode1226:140.147;vtkMRMLScalarVolumeNode1227:140.248;vtkMRMLScalarVolumeNode1228:140.383;vtkMRMLScalarVolumeNode1229:140.483;vtkMRMLScalarVolumeNode1230:140.584;vtkMRMLScalarVolumeNode1231:140.685;vtkMRMLScalarVolumeNode1232:140.828;vtkMRMLScalarVolumeNode1233:140.942;vtkMRMLScalarVolumeNode1234:141.05;vtkMRMLScalarVolumeNode1235:141.178;vtkMRMLScalarVolumeNode1236:141.283;vtkMRMLScalarVolumeNode1237:141.39;vtkMRMLScalarVolumeNode1238:141.533;vtkMRMLScalarVolumeNode1239:141.663;vtkMRMLScalarVolumeNode1240:141.778;vtkMRMLScalarVolumeNode1241:141.883;vtkMRMLScalarVolumeNode1242:142.043;vtkMRMLScalarVolumeNode1243:142.144;vtkMRMLScalarVolumeNode1244:142.245;vtkMRMLScalarVolumeNode1245:142.345;vtkMRMLScalarVolumeNode1246:142.47;vtkMRMLScalarVolumeNode1247:142.578;vtkMRMLScalarVolumeNode1248:142.679;vtkMRMLScalarVolumeNode1249:142.779;vtkMRMLScalarVolumeNode1250:142.88;vtkMRMLScalarVolumeNode1251:142.98;vtkMRMLScalarVolumeNode1252:143.091;vtkMRMLScalarVolumeNode1253:143.199;vtkMRMLScalarVolumeNode1254:143.338;vtkMRMLScalarVolumeNode1255:143.443;vtkMRMLScalarVolumeNode1256:143.578;vtkMRMLScalarVolumeNode1257:143.679;vtkMRMLScalarVolumeNode1258:143.827;vtkMRMLScalarVolumeNode1259:143.927;vtkMRMLScalarVolumeNode1260:144.028;vtkMRMLScalarVolumeNode1261:144.128;vtkMRMLScalarVolumeNode1262:144.238;vtkMRMLScalarVolumeNode1263:144.338;vtkMRMLScalarVolumeNode1264:144.443;vtkMRMLScalarVolumeNode1265:144.578;vtkMRMLScalarVolumeNode1266:144.679;vtkMRMLScalarVolumeNode1267:144.779;vtkMRMLScalarVolumeNode1268:144.888;vtkMRMLScalarVolumeNode1269:145.043;vtkMRMLScalarVolumeNode1270:145.164;vtkMRMLScalarVolumeNode1271:145.272;vtkMRMLScalarVolumeNode1272:145.389;vtkMRMLScalarVolumeNode1273:145.523;vtkMRMLScalarVolumeNode1274:145.624;vtkMRMLScalarVolumeNode1275:145.738;vtkMRMLScalarVolumeNode1276:145.874;vtkMRMLScalarVolumeNode1277:145.975;vtkMRMLScalarVolumeNode1278:146.075;vtkMRMLScalarVolumeNode1279:146.178;vtkMRMLScalarVolumeNode1280:146.292;vtkMRMLScalarVolumeNode1281:146.423;vtkMRMLScalarVolumeNode1282:146.529;vtkMRMLScalarVolumeNode1283:146.635;vtkMRMLScalarVolumeNode1284:146.788;vtkMRMLScalarVolumeNode1285:146.889;vtkMRMLScalarVolumeNode1286:146.989;vtkMRMLScalarVolumeNode1287:147.09;vtkMRMLScalarVolumeNode1288:147.223;vtkMRMLScalarVolumeNode1289:147.324;vtkMRMLScalarVolumeNode1290:147.424;vtkMRMLScalarVolumeNode1291:147.525;vtkMRMLScalarVolumeNode1292:147.63;vtkMRMLScalarVolumeNode1293:147.769;vtkMRMLScalarVolumeNode1294:147.892;vtkMRMLScalarVolumeNode1295:148.025;vtkMRMLScalarVolumeNode1296:148.125;vtkMRMLScalarVolumeNode1297:148.259;vtkMRMLScalarVolumeNode1298:148.36;vtkMRMLScalarVolumeNode1299:148.473;vtkMRMLScalarVolumeNode1300:148.574;vtkMRMLScalarVolumeNode1301:148.675;vtkMRMLScalarVolumeNode1302:148.776;vtkMRMLScalarVolumeNode1303:148.923;vtkMRMLScalarVolumeNode1304:149.024;vtkMRMLScalarVolumeNode1305:149.167;vtkMRMLScalarVolumeNode1306:149.288;vtkMRMLScalarVolumeNode1307:149.422;vtkMRMLScalarVolumeNode1308:149.532;vtkMRMLScalarVolumeNode1309:149.683;vtkMRMLScalarVolumeNode1310:149.784;vtkMRMLScalarVolumeNode1311:149.918;vtkMRMLScalarVolumeNode1312:150.02;vtkMRMLScalarVolumeNode1313:150.127;vtkMRMLScalarVolumeNode1314:150.229;vtkMRMLScalarVolumeNode1315:150.342;vtkMRMLScalarVolumeNode1316:150.472;vtkMRMLScalarVolumeNode1317:150.618;vtkMRMLScalarVolumeNode1318:150.719;vtkMRMLScalarVolumeNode1319:150.833;vtkMRMLScalarVolumeNode1320:150.973;vtkMRMLScalarVolumeNode1321:151.11;vtkMRMLScalarVolumeNode1322:151.233;vtkMRMLScalarVolumeNode1323:151.348;vtkMRMLScalarVolumeNode1324:151.468;vtkMRMLScalarVolumeNode1325:151.568;vtkMRMLScalarVolumeNode1326:151.669;vtkMRMLScalarVolumeNode1327:151.769;vtkMRMLScalarVolumeNode1328:151.871;vtkMRMLScalarVolumeNode1329:152.019;vtkMRMLScalarVolumeNode1330:152.167;vtkMRMLScalarVolumeNode1331:152.268;vtkMRMLScalarVolumeNode1332:152.368;vtkMRMLScalarVolumeNode1333:152.469;vtkMRMLScalarVolumeNode1334:152.578;vtkMRMLScalarVolumeNode1335:152.719;vtkMRMLScalarVolumeNode1336:152.833;vtkMRMLScalarVolumeNode1337:152.934;vtkMRMLScalarVolumeNode1338:153.035;vtkMRMLScalarVolumeNode1339:153.168;vtkMRMLScalarVolumeNode1340:153.269;vtkMRMLScalarVolumeNode1341:153.37;vtkMRMLScalarVolumeNode1342:153.47;vtkMRMLScalarVolumeNode1343:153.617;vtkMRMLScalarVolumeNode1344:153.719;vtkMRMLScalarVolumeNode1345:153.82;vtkMRMLScalarVolumeNode1346:153.92;vtkMRMLScalarVolumeNode1347:154.037;vtkMRMLScalarVolumeNode1348:154.168;vtkMRMLScalarVolumeNode1349:154.296;vtkMRMLScalarVolumeNode1350:154.418;vtkMRMLScalarVolumeNode1351:154.546;vtkMRMLScalarVolumeNode1352:154.667;vtkMRMLScalarVolumeNode1353:154.787;vtkMRMLScalarVolumeNode1354:154.928;vtkMRMLScalarVolumeNode1355:155.035;vtkMRMLScalarVolumeNode1356:155.168;vtkMRMLScalarVolumeNode1357:155.275;vtkMRMLScalarVolumeNode1358:155.428;vtkMRMLScalarVolumeNode1359:155.529;vtkMRMLScalarVolumeNode1360:155.63;vtkMRMLScalarVolumeNode1361:155.73;vtkMRMLScalarVolumeNode1362:155.831;vtkMRMLScalarVolumeNode1363:155.963;vtkMRMLScalarVolumeNode1364:156.067;vtkMRMLScalarVolumeNode1365:156.167;vtkMRMLScalarVolumeNode1366:156.313;vtkMRMLScalarVolumeNode1367:156.414;vtkMRMLScalarVolumeNode1368:156.544;vtkMRMLScalarVolumeNode1369:156.663;vtkMRMLScalarVolumeNode1370:156.763;vtkMRMLScalarVolumeNode1371:156.865;vtkMRMLScalarVolumeNode1372:156.966;vtkMRMLScalarVolumeNode1373:157.067;vtkMRMLScalarVolumeNode1374:157.174;vtkMRMLScalarVolumeNode1375:157.311;vtkMRMLScalarVolumeNode1376:157.413;vtkMRMLScalarVolumeNode1377:157.513;vtkMRMLScalarVolumeNode1378:157.614;vtkMRMLScalarVolumeNode1379:157.716;vtkMRMLScalarVolumeNode1380:157.873;vtkMRMLScalarVolumeNode1381:157.978;vtkMRMLScalarVolumeNode1382:158.113;vtkMRMLScalarVolumeNode1383:158.262;vtkMRMLScalarVolumeNode1384:158.363;vtkMRMLScalarVolumeNode1385:158.464;vtkMRMLScalarVolumeNode1386:158.565;vtkMRMLScalarVolumeNode1387:158.674;vtkMRMLScalarVolumeNode1388:158.812;vtkMRMLScalarVolumeNode1389:158.922;vtkMRMLScalarVolumeNode1390:159.022;vtkMRMLScalarVolumeNode1391:159.123;vtkMRMLScalarVolumeNode1392:159.224;vtkMRMLScalarVolumeNode1393:159.358;vtkMRMLScalarVolumeNode1394:159.463;vtkMRMLScalarVolumeNode1395:159.623;vtkMRMLScalarVolumeNode1396:159.723;vtkMRMLScalarVolumeNode1397:159.824;vtkMRMLScalarVolumeNode1398:159.957;vtkMRMLScalarVolumeNode1399:160.062;vtkMRMLScalarVolumeNode1400:160.193;vtkMRMLScalarVolumeNode1401:160.308;vtkMRMLScalarVolumeNode1402:160.408;vtkMRMLScalarVolumeNode1403:160.518;vtkMRMLScalarVolumeNode1404:160.673;vtkMRMLScalarVolumeNode1405:160.774;vtkMRMLScalarVolumeNode1406:160.875;vtkMRMLScalarVolumeNode1407:160.988;vtkMRMLScalarVolumeNode1408:161.108;vtkMRMLScalarVolumeNode1409:161.212;vtkMRMLScalarVolumeNode1410:161.358;vtkMRMLScalarVolumeNode1411:161.461;vtkMRMLScalarVolumeNode1412:161.598;vtkMRMLScalarVolumeNode1413:161.702;vtkMRMLScalarVolumeNode1414:161.809;vtkMRMLScalarVolumeNode1415:161.91;vtkMRMLScalarVolumeNode1416:162.019;vtkMRMLScalarVolumeNode1417:162.123;vtkMRMLScalarVolumeNode1418:162.241;vtkMRMLScalarVolumeNode1419:162.358;vtkMRMLScalarVolumeNode1420:162.46;vtkMRMLScalarVolumeNode1421:162.565;vtkMRMLScalarVolumeNode1422:162.708;vtkMRMLScalarVolumeNode1423:162.809;vtkMRMLScalarVolumeNode1424:162.935;vtkMRMLScalarVolumeNode1425:163.044;vtkMRMLScalarVolumeNode1426:163.157;vtkMRMLScalarVolumeNode1427:163.268;vtkMRMLScalarVolumeNode1428:163.418;vtkMRMLScalarVolumeNode1429:163.544;vtkMRMLScalarVolumeNode1430:163.658;vtkMRMLScalarVolumeNode1431:163.808;vtkMRMLScalarVolumeNode1432:163.937;vtkMRMLScalarVolumeNode1433:164.053;vtkMRMLScalarVolumeNode1434:164.157;vtkMRMLScalarVolumeNode1435:164.317;vtkMRMLScalarVolumeNode1436:164.418;vtkMRMLScalarVolumeNode1437:164.519;vtkMRMLScalarVolumeNode1438:164.62;vtkMRMLScalarVolumeNode1439:164.758;vtkMRMLScalarVolumeNode1440:164.859;vtkMRMLScalarVolumeNode1441:164.962;vtkMRMLScalarVolumeNode1442:165.117;vtkMRMLScalarVolumeNode1443:165.218;vtkMRMLScalarVolumeNode1444:165.318;vtkMRMLScalarVolumeNode1445:165.438;vtkMRMLScalarVolumeNode1446:165.553;vtkMRMLScalarVolumeNode1447:165.713;vtkMRMLScalarVolumeNode1448:165.818;vtkMRMLScalarVolumeNode1449:165.938;vtkMRMLScalarVolumeNode1450:166.056;vtkMRMLScalarVolumeNode1451:166.157;vtkMRMLScalarVolumeNode1452:166.303;vtkMRMLScalarVolumeNode1453:166.404;vtkMRMLScalarVolumeNode1454:166.505;vtkMRMLScalarVolumeNode1455:166.605;vtkMRMLScalarVolumeNode1456:166.752;vtkMRMLScalarVolumeNode1457:166.854;vtkMRMLScalarVolumeNode1458:166.954;vtkMRMLScalarVolumeNode1459:167.055;vtkMRMLScalarVolumeNode1460:167.203;vtkMRMLScalarVolumeNode1461:167.312;vtkMRMLScalarVolumeNode1462:167.413;vtkMRMLScalarVolumeNode1463:167.513;vtkMRMLScalarVolumeNode1464:167.619;vtkMRMLScalarVolumeNode1465:167.72;vtkMRMLScalarVolumeNode1466:167.839;vtkMRMLScalarVolumeNode1467:167.956;vtkMRMLScalarVolumeNode1468:168.072;vtkMRMLScalarVolumeNode1469:168.197;vtkMRMLScalarVolumeNode1470:168.298;vtkMRMLScalarVolumeNode1471:168.398;vtkMRMLScalarVolumeNode1472:168.506;vtkMRMLScalarVolumeNode1473:168.648;vtkMRMLScalarVolumeNode1474:168.754;vtkMRMLScalarVolumeNode1475:168.868;vtkMRMLScalarVolumeNode1476:169.003;vtkMRMLScalarVolumeNode1477:169.133;vtkMRMLScalarVolumeNode1478:169.247;vtkMRMLScalarVolumeNode1479:169.353;vtkMRMLScalarVolumeNode1480:169.463;vtkMRMLScalarVolumeNode1481:169.572;vtkMRMLScalarVolumeNode1482:169.698;vtkMRMLScalarVolumeNode1483:169.799;vtkMRMLScalarVolumeNode1484:169.9;vtkMRMLScalarVolumeNode1485:170.004;vtkMRMLScalarVolumeNode1486:170.148;vtkMRMLScalarVolumeNode1487:170.249;vtkMRMLScalarVolumeNode1488:170.359;vtkMRMLScalarVolumeNode1489:170.463;vtkMRMLScalarVolumeNode1490:170.564;vtkMRMLScalarVolumeNode1491:170.664;vtkMRMLScalarVolumeNode1492:170.765;vtkMRMLScalarVolumeNode1493:170.869;vtkMRMLScalarVolumeNode1494:170.997;vtkMRMLScalarVolumeNode1495:171.098;vtkMRMLScalarVolumeNode1496:171.199;vtkMRMLScalarVolumeNode1497:171.318;vtkMRMLScalarVolumeNode1498:171.442;vtkMRMLScalarVolumeNode1499:171.544;vtkMRMLScalarVolumeNode1500:171.648;vtkMRMLScalarVolumeNode1501:171.749;vtkMRMLScalarVolumeNode1502:171.884;vtkMRMLScalarVolumeNode1503:171.998;vtkMRMLScalarVolumeNode1504:172.1;vtkMRMLScalarVolumeNode1505:172.2;vtkMRMLScalarVolumeNode1506:172.317;vtkMRMLScalarVolumeNode1507:172.459;vtkMRMLScalarVolumeNode1508:172.56;vtkMRMLScalarVolumeNode1509:172.66;vtkMRMLScalarVolumeNode1510:172.798;vtkMRMLScalarVolumeNode1511:172.905;vtkMRMLScalarVolumeNode1512:173.006;vtkMRMLScalarVolumeNode1513:173.158;vtkMRMLScalarVolumeNode1514:173.259;vtkMRMLScalarVolumeNode1515:173.366;vtkMRMLScalarVolumeNode1516:173.478;vtkMRMLScalarVolumeNode1517:173.582;vtkMRMLScalarVolumeNode1518:173.728;vtkMRMLScalarVolumeNode1519:173.829;vtkMRMLScalarVolumeNode1520:173.958;vtkMRMLScalarVolumeNode1521:174.059;vtkMRMLScalarVolumeNode1522:174.16;vtkMRMLScalarVolumeNode1523:174.266;vtkMRMLScalarVolumeNode1524:174.422;vtkMRMLScalarVolumeNode1525:174.527;vtkMRMLScalarVolumeNode1526:174.657;vtkMRMLScalarVolumeNode1527:174.762;vtkMRMLScalarVolumeNode1528:174.863;vtkMRMLScalarVolumeNode1529:174.967"  ></Sequence>
  <Sequence
    id="vtkMRMLSequenceNode2" name="Sequence_1-Sequence_1-Seq" hideFromEditors="false" selectable="true" selected="false" attributes="Sequences.Source:Sequence_1" storageNodeRef="vtkMRMLLinearTransformSequenceStorageNode1" references="storage:vtkMRMLLinearTransformSequenceStorageNode1;" userTags=""    indexName="time"    indexUnit="s"    indexType="numeric"    numericIndexValueTolerance="0.001"    indexValues="vtkMRMLLinearTransformNode1:0.016;vtkMRMLLinearTransformNode2:0.135;vtkMRMLLinearTransformNode3:0.238;vtkMRMLLinearTransformNode4:0.338;vtkMRMLLinearTransformNode5:0.439;vtkMRMLLinearTransformNode6:0.585;vtkMRMLLinearTransformNode7:0.716;vtkMRMLLinearTransformNode8:0.831;vtkMRMLLinearTransformNode9:0.932;vtkMRMLLinearTransformNode10:1.037;vtkMRMLLinearTransformNode11:1.141;vtkMRMLLinearTransformNode12:1.281;vtkMRMLLinearTransformNode13:1.381;vtkMRMLLinearTransformNode14:1.484;vtkMRMLLinearTransformNode15:1.636;vtkMRMLLinearTransformNode16:1.736;vtkMRMLLinearTransformNode17:1.837;vtkMRMLLinearTransformNode18:1.961;vtkMRMLLinearTransformNode19:2.081;vtkMRMLLinearTransformNode20:2.182;vtkMRMLLinearTransformNode21:2.283;vtkMRMLLinearTransformNode22:2.391;vtkMRMLLinearTransformNode23:2.531;vtkMRMLLinearTransformNode24:2.631;vtkMRMLLinearTransformNode25:2.742;vtkMRMLLinearTransformNode26:2.881;vtkMRMLLinearTransformNode27:2.982;vtkMRMLLinearTransformNode28:3.082;vtkMRMLLinearTransformNode29:3.183;vtkMRMLLinearTransformNode30:3.291;vtkMRMLLinearTransformNode31:3.419;vtkMRMLLinearTransformNode32:3.531;vtkMRMLLinearTransformNode33:3.647;vtkMRMLLinearTransformNode34:3.776;vtkMRMLLinearTransformNode35:3.877;vtkMRMLLinearTransformNode36:3.983;vtkMRMLLinearTransformNode37:4.118;vtkMRMLLinearTransformNode38:4.231;vtkMRMLLinearTransformNode39:4.332;vtkMRMLLinearTransformNode40:4.433;vtkMRMLLinearTransformNode41:4.533;vtkMRMLLinearTransformNode42:4.637;vtkMRMLLinearTransformNode43:4.791;vtkMRMLLinearTransformNode44:4.892;vtkMRMLLinearTransformNode45:5.026;vtkMRMLLinearTransformNode46:5.131;vtkMRMLLinearTransformNode47:5.232;vtkMRMLLinearTransformNode48:5.333;vtkMRMLLinearTransformNode49:5.434;vtkMRMLLinearTransformNode50:5.576;vtkMRMLLinearTransformNode51:5.683;vtkMRMLLinearTransformNode52:5.826;vtkMRMLLinearTransformNode53:5.928;vtkMRMLLinearTransformNode54:6.029;vtkMRMLLinearTransformNode55:6.136;vtkMRMLLinearTransformNode56:6.279;vtkMRMLLinearTransformNode57:6.391;vtkMRMLLinearTransformNode58:6.495;vtkMRMLLinearTransformNode59:6.599;vtkMRMLLinearTransformNode60:6.726;vtkMRMLLinearTransformNode61:6.828;vtkMRMLLinearTransformNode62:6.935;vtkMRMLLinearTransformNode63:7.086;vtkMRMLLinearTransformNode64:7.226;vtkMRMLLinearTransformNode65:7.327;vtkMRMLLinearTransformNode66:7.431;vtkMRMLLinearTransformNode67:7.591;vtkMRMLLinearTransformNode68:7.726;vtkMRMLLinearTransformNode69:7.827;vtkMRMLLinearTransformNode70:7.930;vtkMRMLLinearTransformNode71:8.031;vtkMRMLLinearTransformNode72:8.156;vtkMRMLLinearTransformNode73:8.286;vtkMRMLLinearTransformNode74:8.421;vtkMRMLLinearTransformNode75:8.523;vtkMRMLLinearTransformNode76:8.691;vtkMRMLLinearTransformNode77:8.827;vtkMRMLLinearTransformNode78:8.927;vtkMRMLLinearTransformNode79:9.031;vtkMRMLLinearTransformNode80:9.170;vtkMRMLLinearTransformNode81:9.276;vtkMRMLLinearTransformNode82:9.378;vtkMRMLLinearTransformNode83:9.491;vtkMRMLLinearTransformNode84:9.621;vtkMRMLLinearTransformNode85:9.726;vtkMRMLLinearTransformNode86:9.828;vtkMRMLLinearTransformNode87:9.931;vtkMRMLLinearTransformNode88:10.086;vtkMRMLLinearTransformNode89:10.221;vtkMRMLLinearTransformNode90:10.322;vtkMRMLLinearTransformNode91:10.423;vtkMRMLLinearTransformNode92:10.523;vtkMRMLLinearTransformNode93:10.624;vtkMRMLLinearTransformNode94:10.771;vtkMRMLLinearTransformNode95:10.871;vtkMRMLLinearTransformNode96:10.972;vtkMRMLLinearTransformNode97:11.085;vtkMRMLLinearTransformNode98:11.186;vtkMRMLLinearTransformNode99:11.315;vtkMRMLLinearTransformNode100:11.421;vtkMRMLLinearTransformNode101:11.522;vtkMRMLLinearTransformNode102:11.625;vtkMRMLLinearTransformNode103:11.771;vtkMRMLLinearTransformNode104:11.872;vtkMRMLLinearTransformNode105:11.973;vtkMRMLLinearTransformNode106:12.094;vtkMRMLLinearTransformNode107:12.221;vtkMRMLLinearTransformNode108:12.330;vtkMRMLLinearTransformNode109:12.436;vtkMRMLLinearTransformNode110:12.536;vtkMRMLLinearTransformNode111:12.670;vtkMRMLLinearTransformNode112:12.771;vtkMRMLLinearTransformNode113:12.936;vtkMRMLLinearTransformNode114:13.066;vtkMRMLLinearTransformNode115:13.171;vtkMRMLLinearTransformNode116:13.276;vtkMRMLLinearTransformNode117:13.421;vtkMRMLLinearTransformNode118:13.522;vtkMRMLLinearTransformNode119:13.666;vtkMRMLLinearTransformNode120:13.771;vtkMRMLLinearTransformNode121:13.871;vtkMRMLLinearTransformNode122:13.976;vtkMRMLLinearTransformNode123:14.122;vtkMRMLLinearTransformNode124:14.223;vtkMRMLLinearTransformNode125:14.352;vtkMRMLLinearTransformNode126:14.466;vtkMRMLLinearTransformNode127:14.568;vtkMRMLLinearTransformNode128:14.673;vtkMRMLLinearTransformNode129:14.774;vtkMRMLLinearTransformNode130:14.874;vtkMRMLLinearTransformNode131:14.977;vtkMRMLLinearTransformNode132:15.082;vtkMRMLLinearTransformNode133:15.216;vtkMRMLLinearTransformNode134:15.318;vtkMRMLLinearTransformNode135:15.419;vtkMRMLLinearTransformNode136:15.526;vtkMRMLLinearTransformNode137:15.667;vtkMRMLLinearTransformNode138:15.774;vtkMRMLLinearTransformNode139:15.916;vtkMRMLLinearTransformNode140:16.017;vtkMRMLLinearTransformNode141:16.118;vtkMRMLLinearTransformNode142:16.219;vtkMRMLLinearTransformNode143:16.319;vtkMRMLLinearTransformNode144:16.481;vtkMRMLLinearTransformNode145:16.609;vtkMRMLLinearTransformNode146:16.711;vtkMRMLLinearTransformNode147:16.812;vtkMRMLLinearTransformNode148:16.916;vtkMRMLLinearTransformNode149:17.018;vtkMRMLLinearTransformNode150:17.118;vtkMRMLLinearTransformNode151:17.231;vtkMRMLLinearTransformNode152:17.366;vtkMRMLLinearTransformNode153:17.470;vtkMRMLLinearTransformNode154:17.571;vtkMRMLLinearTransformNode155:17.676;vtkMRMLLinearTransformNode156:17.816;vtkMRMLLinearTransformNode157:17.921;vtkMRMLLinearTransformNode158:18.066;vtkMRMLLinearTransformNode159:18.171;vtkMRMLLinearTransformNode160:18.317;vtkMRMLLinearTransformNode161:18.421;vtkMRMLLinearTransformNode162:18.576;vtkMRMLLinearTransformNode163:18.677;vtkMRMLLinearTransformNode164:18.811;vtkMRMLLinearTransformNode165:18.916;vtkMRMLLinearTransformNode166:19.016;vtkMRMLLinearTransformNode167:19.121;vtkMRMLLinearTransformNode168:19.234;vtkMRMLLinearTransformNode169:19.366;vtkMRMLLinearTransformNode170:19.496;vtkMRMLLinearTransformNode171:19.626;vtkMRMLLinearTransformNode172:19.745;vtkMRMLLinearTransformNode173:19.861;vtkMRMLLinearTransformNode174:19.968;vtkMRMLLinearTransformNode175:20.111;vtkMRMLLinearTransformNode176:20.218;vtkMRMLLinearTransformNode177:20.361;vtkMRMLLinearTransformNode178:20.472;vtkMRMLLinearTransformNode179:20.626;vtkMRMLLinearTransformNode180:20.740;vtkMRMLLinearTransformNode181:20.861;vtkMRMLLinearTransformNode182:20.962;vtkMRMLLinearTransformNode183:21.063;vtkMRMLLinearTransformNode184:21.164;vtkMRMLLinearTransformNode185:21.321;vtkMRMLLinearTransformNode186:21.421;vtkMRMLLinearTransformNode187:21.522;vtkMRMLLinearTransformNode188:21.624;vtkMRMLLinearTransformNode189:21.761;vtkMRMLLinearTransformNode190:21.868;vtkMRMLLinearTransformNode191:21.990;vtkMRMLLinearTransformNode192:22.126;vtkMRMLLinearTransformNode193:22.257;vtkMRMLLinearTransformNode194:22.361;vtkMRMLLinearTransformNode195:22.462;vtkMRMLLinearTransformNode196:22.574;vtkMRMLLinearTransformNode197:22.679;vtkMRMLLinearTransformNode198:22.826;vtkMRMLLinearTransformNode199:22.949;vtkMRMLLinearTransformNode200:23.059;vtkMRMLLinearTransformNode201:23.161;vtkMRMLLinearTransformNode202:23.262;vtkMRMLLinearTransformNode203:23.363;vtkMRMLLinearTransformNode204:23.463;vtkMRMLLinearTransformNode205:23.615;vtkMRMLLinearTransformNode206:23.721;vtkMRMLLinearTransformNode207:23.856;vtkMRMLLinearTransformNode208:23.958;vtkMRMLLinearTransformNode209:24.059;vtkMRMLLinearTransformNode210:24.186;vtkMRMLLinearTransformNode211:24.309;vtkMRMLLinearTransformNode212:24.421;vtkMRMLLinearTransformNode213:24.556;vtkMRMLLinearTransformNode214:24.657;vtkMRMLLinearTransformNode215:24.758;vtkMRMLLinearTransformNode216:24.866;vtkMRMLLinearTransformNode217:25.007;vtkMRMLLinearTransformNode218:25.108;vtkMRMLLinearTransformNode219:25.209;vtkMRMLLinearTransformNode220:25.356;vtkMRMLLinearTransformNode221:25.471;vtkMRMLLinearTransformNode222:25.606;vtkMRMLLinearTransformNode223:25.713;vtkMRMLLinearTransformNode224:25.870;vtkMRMLLinearTransformNode225:25.971;vtkMRMLLinearTransformNode226:26.072;vtkMRMLLinearTransformNode227:26.207;vtkMRMLLinearTransformNode228:26.356;vtkMRMLLinearTransformNode229:26.457;vtkMRMLLinearTransformNode230:26.562;vtkMRMLLinearTransformNode231:26.678;vtkMRMLLinearTransformNode232:26.801;vtkMRMLLinearTransformNode233:26.904;vtkMRMLLinearTransformNode234:27.006;vtkMRMLLinearTransformNode235:27.108;vtkMRMLLinearTransformNode236:27.256;vtkMRMLLinearTransformNode237:27.357;vtkMRMLLinearTransformNode238:27.458;vtkMRMLLinearTransformNode239:27.559;vtkMRMLLinearTransformNode240:27.701;vtkMRMLLinearTransformNode241:27.807;vtkMRMLLinearTransformNode242:27.907;vtkMRMLLinearTransformNode243:28.057;vtkMRMLLinearTransformNode244:28.201;vtkMRMLLinearTransformNode245:28.306;vtkMRMLLinearTransformNode246:28.450;vtkMRMLLinearTransformNode247:28.551;vtkMRMLLinearTransformNode248:28.653;vtkMRMLLinearTransformNode249:28.753;vtkMRMLLinearTransformNode250:28.901;vtkMRMLLinearTransformNode251:29.002;vtkMRMLLinearTransformNode252:29.111;vtkMRMLLinearTransformNode253:29.216;vtkMRMLLinearTransformNode254:29.351;vtkMRMLLinearTransformNode255:29.453;vtkMRMLLinearTransformNode256:29.554;vtkMRMLLinearTransformNode257:29.666;vtkMRMLLinearTransformNode258:29.816;vtkMRMLLinearTransformNode259:29.917;vtkMRMLLinearTransformNode260:30.051;vtkMRMLLinearTransformNode261:30.155;vtkMRMLLinearTransformNode262:30.263;vtkMRMLLinearTransformNode263:30.380;vtkMRMLLinearTransformNode264:30.511;vtkMRMLLinearTransformNode265:30.616;vtkMRMLLinearTransformNode266:30.717;vtkMRMLLinearTransformNode267:30.818;vtkMRMLLinearTransformNode268:30.950;vtkMRMLLinearTransformNode269:31.051;vtkMRMLLinearTransformNode270:31.151;vtkMRMLLinearTransformNode271:31.256;vtkMRMLLinearTransformNode272:31.401;vtkMRMLLinearTransformNode273:31.507;vtkMRMLLinearTransformNode274:31.651;vtkMRMLLinearTransformNode275:31.756;vtkMRMLLinearTransformNode276:31.896;vtkMRMLLinearTransformNode277:32.001;vtkMRMLLinearTransformNode278:32.146;vtkMRMLLinearTransformNode279:32.246;vtkMRMLLinearTransformNode280:32.349;vtkMRMLLinearTransformNode281:32.496;vtkMRMLLinearTransformNode282:32.598;vtkMRMLLinearTransformNode283:32.704;vtkMRMLLinearTransformNode284:32.811;vtkMRMLLinearTransformNode285:32.950;vtkMRMLLinearTransformNode286:33.061;vtkMRMLLinearTransformNode287:33.161;vtkMRMLLinearTransformNode288:33.296;vtkMRMLLinearTransformNode289:33.402;vtkMRMLLinearTransformNode290:33.506;vtkMRMLLinearTransformNode291:33.646;vtkMRMLLinearTransformNode292:33.761;vtkMRMLLinearTransformNode293:33.861;vtkMRMLLinearTransformNode294:33.995;vtkMRMLLinearTransformNode295:34.095;vtkMRMLLinearTransformNode296:34.197;vtkMRMLLinearTransformNode297:34.298;vtkMRMLLinearTransformNode298:34.398;vtkMRMLLinearTransformNode299:34.506;vtkMRMLLinearTransformNode300:34.646;vtkMRMLLinearTransformNode301:34.746;vtkMRMLLinearTransformNode302:34.848;vtkMRMLLinearTransformNode303:34.952;vtkMRMLLinearTransformNode304:35.054;vtkMRMLLinearTransformNode305:35.184;vtkMRMLLinearTransformNode306:35.296;vtkMRMLLinearTransformNode307:35.447;vtkMRMLLinearTransformNode308:35.548;vtkMRMLLinearTransformNode309:35.696;vtkMRMLLinearTransformNode310:35.796;vtkMRMLLinearTransformNode311:35.911;vtkMRMLLinearTransformNode312:36.046;vtkMRMLLinearTransformNode313:36.148;vtkMRMLLinearTransformNode314:36.256;vtkMRMLLinearTransformNode315:36.396;vtkMRMLLinearTransformNode316:36.496;vtkMRMLLinearTransformNode317:36.597;vtkMRMLLinearTransformNode318:36.698;vtkMRMLLinearTransformNode319:36.799;vtkMRMLLinearTransformNode320:36.901;vtkMRMLLinearTransformNode321:37.026;vtkMRMLLinearTransformNode322:37.141;vtkMRMLLinearTransformNode323:37.242;vtkMRMLLinearTransformNode324:37.343;vtkMRMLLinearTransformNode325:37.446;vtkMRMLLinearTransformNode326:37.548;vtkMRMLLinearTransformNode327:37.651;vtkMRMLLinearTransformNode328:37.771;vtkMRMLLinearTransformNode329:37.906;vtkMRMLLinearTransformNode330:38.006;vtkMRMLLinearTransformNode331:38.107;vtkMRMLLinearTransformNode332:38.207;vtkMRMLLinearTransformNode333:38.334;vtkMRMLLinearTransformNode334:38.441;vtkMRMLLinearTransformNode335:38.542;vtkMRMLLinearTransformNode336:38.643;vtkMRMLLinearTransformNode337:38.757;vtkMRMLLinearTransformNode338:38.890;vtkMRMLLinearTransformNode339:38.992;vtkMRMLLinearTransformNode340:39.141;vtkMRMLLinearTransformNode341:39.242;vtkMRMLLinearTransformNode342:39.356;vtkMRMLLinearTransformNode343:39.457;vtkMRMLLinearTransformNode344:39.581;vtkMRMLLinearTransformNode345:39.691;vtkMRMLLinearTransformNode346:39.792;vtkMRMLLinearTransformNode347:39.893;vtkMRMLLinearTransformNode348:39.993;vtkMRMLLinearTransformNode349:40.141;vtkMRMLLinearTransformNode350:40.244;vtkMRMLLinearTransformNode351:40.386;vtkMRMLLinearTransformNode352:40.494;vtkMRMLLinearTransformNode353:40.629;vtkMRMLLinearTransformNode354:40.756;vtkMRMLLinearTransformNode355:40.857;vtkMRMLLinearTransformNode356:40.959;vtkMRMLLinearTransformNode357:41.086;vtkMRMLLinearTransformNode358:41.191;vtkMRMLLinearTransformNode359:41.341;vtkMRMLLinearTransformNode360:41.442;vtkMRMLLinearTransformNode361:41.551;vtkMRMLLinearTransformNode362:41.659;vtkMRMLLinearTransformNode363:41.773;vtkMRMLLinearTransformNode364:41.886;vtkMRMLLinearTransformNode365:41.986;vtkMRMLLinearTransformNode366:42.088;vtkMRMLLinearTransformNode367:42.189;vtkMRMLLinearTransformNode368:42.291;vtkMRMLLinearTransformNode369:42.397;vtkMRMLLinearTransformNode370:42.536;vtkMRMLLinearTransformNode371:42.637;vtkMRMLLinearTransformNode372:42.738;vtkMRMLLinearTransformNode373:42.838;vtkMRMLLinearTransformNode374:42.939;vtkMRMLLinearTransformNode375:43.041;vtkMRMLLinearTransformNode376:43.146;vtkMRMLLinearTransformNode377:43.301;vtkMRMLLinearTransformNode378:43.401;vtkMRMLLinearTransformNode379:43.503;vtkMRMLLinearTransformNode380:43.604;vtkMRMLLinearTransformNode381:43.716;vtkMRMLLinearTransformNode382:43.836;vtkMRMLLinearTransformNode383:43.938;vtkMRMLLinearTransformNode384:44.042;vtkMRMLLinearTransformNode385:44.146;vtkMRMLLinearTransformNode386:44.296;vtkMRMLLinearTransformNode387:44.401;vtkMRMLLinearTransformNode388:44.503;vtkMRMLLinearTransformNode389:44.636;vtkMRMLLinearTransformNode390:44.737;vtkMRMLLinearTransformNode391:44.838;vtkMRMLLinearTransformNode392:44.939;vtkMRMLLinearTransformNode393:45.086;vtkMRMLLinearTransformNode394:45.216;vtkMRMLLinearTransformNode395:45.335;vtkMRMLLinearTransformNode396:45.436;vtkMRMLLinearTransformNode397:45.537;vtkMRMLLinearTransformNode398:45.638;vtkMRMLLinearTransformNode399:45.739;vtkMRMLLinearTransformNode400:45.901;vtkMRMLLinearTransformNode401:46.031;vtkMRMLLinearTransformNode402:46.132;vtkMRMLLinearTransformNode403:46.236;vtkMRMLLinearTransformNode404:46.341;vtkMRMLLinearTransformNode405:46.452;vtkMRMLLinearTransformNode406:46.596;vtkMRMLLinearTransformNode407:46.732;vtkMRMLLinearTransformNode408:46.832;vtkMRMLLinearTransformNode409:46.933;vtkMRMLLinearTransformNode410:47.033;vtkMRMLLinearTransformNode411:47.134;vtkMRMLLinearTransformNode412:47.236;vtkMRMLLinearTransformNode413:47.337;vtkMRMLLinearTransformNode414:47.481;vtkMRMLLinearTransformNode415:47.588;vtkMRMLLinearTransformNode416:47.724;vtkMRMLLinearTransformNode417:47.832;vtkMRMLLinearTransformNode418:47.933;vtkMRMLLinearTransformNode419:48.033;vtkMRMLLinearTransformNode420:48.134;vtkMRMLLinearTransformNode421:48.269;vtkMRMLLinearTransformNode422:48.378;vtkMRMLLinearTransformNode423:48.481;vtkMRMLLinearTransformNode424:48.612;vtkMRMLLinearTransformNode425:48.731;vtkMRMLLinearTransformNode426:48.833;vtkMRMLLinearTransformNode427:48.976;vtkMRMLLinearTransformNode428:49.078;vtkMRMLLinearTransformNode429:49.179;vtkMRMLLinearTransformNode430:49.281;vtkMRMLLinearTransformNode431:49.381;vtkMRMLLinearTransformNode432:49.482;vtkMRMLLinearTransformNode433:49.589;vtkMRMLLinearTransformNode434:49.731;vtkMRMLLinearTransformNode435:49.833;vtkMRMLLinearTransformNode436:49.934;vtkMRMLLinearTransformNode437:50.042;vtkMRMLLinearTransformNode438:50.169;vtkMRMLLinearTransformNode439:50.281;vtkMRMLLinearTransformNode440:50.382;vtkMRMLLinearTransformNode441:50.541;vtkMRMLLinearTransformNode442:50.681;vtkMRMLLinearTransformNode443:50.787;vtkMRMLLinearTransformNode444:50.941;vtkMRMLLinearTransformNode445:51.043;vtkMRMLLinearTransformNode446:51.144;vtkMRMLLinearTransformNode447:51.276;vtkMRMLLinearTransformNode448:51.377;vtkMRMLLinearTransformNode449:51.477;vtkMRMLLinearTransformNode450:51.578;vtkMRMLLinearTransformNode451:51.682;vtkMRMLLinearTransformNode452:51.787;vtkMRMLLinearTransformNode453:51.937;vtkMRMLLinearTransformNode454:52.041;vtkMRMLLinearTransformNode455:52.143;vtkMRMLLinearTransformNode456:52.243;vtkMRMLLinearTransformNode457:52.376;vtkMRMLLinearTransformNode458:52.476;vtkMRMLLinearTransformNode459:52.578;vtkMRMLLinearTransformNode460:52.726;vtkMRMLLinearTransformNode461:52.832;vtkMRMLLinearTransformNode462:52.971;vtkMRMLLinearTransformNode463:53.077;vtkMRMLLinearTransformNode464:53.226;vtkMRMLLinearTransformNode465:53.376;vtkMRMLLinearTransformNode466:53.482;vtkMRMLLinearTransformNode467:53.606;vtkMRMLLinearTransformNode468:53.726;vtkMRMLLinearTransformNode469:53.827;vtkMRMLLinearTransformNode470:53.928;vtkMRMLLinearTransformNode471:54.029;vtkMRMLLinearTransformNode472:54.186;vtkMRMLLinearTransformNode473:54.291;vtkMRMLLinearTransformNode474:54.391;vtkMRMLLinearTransformNode475:54.526;vtkMRMLLinearTransformNode476:54.686;vtkMRMLLinearTransformNode477:54.787;vtkMRMLLinearTransformNode478:54.921;vtkMRMLLinearTransformNode479:55.033;vtkMRMLLinearTransformNode480:55.186;vtkMRMLLinearTransformNode481:55.293;vtkMRMLLinearTransformNode482:55.414;vtkMRMLLinearTransformNode483:55.521;vtkMRMLLinearTransformNode484:55.621;vtkMRMLLinearTransformNode485:55.723;vtkMRMLLinearTransformNode486:55.824;vtkMRMLLinearTransformNode487:55.971;vtkMRMLLinearTransformNode488:56.083;vtkMRMLLinearTransformNode489:56.222;vtkMRMLLinearTransformNode490:56.327;vtkMRMLLinearTransformNode491:56.471;vtkMRMLLinearTransformNode492:56.572;vtkMRMLLinearTransformNode493:56.680;vtkMRMLLinearTransformNode494:56.821;vtkMRMLLinearTransformNode495:56.921;vtkMRMLLinearTransformNode496:57.035;vtkMRMLLinearTransformNode497:57.171;vtkMRMLLinearTransformNode498:57.273;vtkMRMLLinearTransformNode499:57.379;vtkMRMLLinearTransformNode500:57.491;vtkMRMLLinearTransformNode501:57.631;vtkMRMLLinearTransformNode502:57.732;vtkMRMLLinearTransformNode503:57.871;vtkMRMLLinearTransformNode504:57.973;vtkMRMLLinearTransformNode505:58.131;vtkMRMLLinearTransformNode506:58.251;vtkMRMLLinearTransformNode507:58.371;vtkMRMLLinearTransformNode508:58.475;vtkMRMLLinearTransformNode509:58.621;vtkMRMLLinearTransformNode510:58.723;vtkMRMLLinearTransformNode511:58.825;vtkMRMLLinearTransformNode512:58.981;vtkMRMLLinearTransformNode513:59.087;vtkMRMLLinearTransformNode514:59.216;vtkMRMLLinearTransformNode515:59.317;vtkMRMLLinearTransformNode516:59.421;vtkMRMLLinearTransformNode517:59.525;vtkMRMLLinearTransformNode518:59.626;vtkMRMLLinearTransformNode519:59.731;vtkMRMLLinearTransformNode520:59.866;vtkMRMLLinearTransformNode521:59.966;vtkMRMLLinearTransformNode522:60.082;vtkMRMLLinearTransformNode523:60.183;vtkMRMLLinearTransformNode524:60.283;vtkMRMLLinearTransformNode525:60.387;vtkMRMLLinearTransformNode526:60.516;vtkMRMLLinearTransformNode527:60.618;vtkMRMLLinearTransformNode528:60.737;vtkMRMLLinearTransformNode529:60.882;vtkMRMLLinearTransformNode530:60.996;vtkMRMLLinearTransformNode531:61.116;vtkMRMLLinearTransformNode532:61.217;vtkMRMLLinearTransformNode533:61.318;vtkMRMLLinearTransformNode534:61.425;vtkMRMLLinearTransformNode535:61.582;vtkMRMLLinearTransformNode536:61.683;vtkMRMLLinearTransformNode537:61.783;vtkMRMLLinearTransformNode538:61.884;vtkMRMLLinearTransformNode539:62.016;vtkMRMLLinearTransformNode540:62.121;vtkMRMLLinearTransformNode541:62.246;vtkMRMLLinearTransformNode542:62.382;vtkMRMLLinearTransformNode543:62.516;vtkMRMLLinearTransformNode544:62.618;vtkMRMLLinearTransformNode545:62.719;vtkMRMLLinearTransformNode546:62.819;vtkMRMLLinearTransformNode547:62.922;vtkMRMLLinearTransformNode548:63.066;vtkMRMLLinearTransformNode549:63.173;vtkMRMLLinearTransformNode550:63.311;vtkMRMLLinearTransformNode551:63.424;vtkMRMLLinearTransformNode552:63.565;vtkMRMLLinearTransformNode553:63.671;vtkMRMLLinearTransformNode554:63.826;vtkMRMLLinearTransformNode555:63.928;vtkMRMLLinearTransformNode556:64.029;vtkMRMLLinearTransformNode557:64.161;vtkMRMLLinearTransformNode558:64.266;vtkMRMLLinearTransformNode559:64.373;vtkMRMLLinearTransformNode560:64.526;vtkMRMLLinearTransformNode561:64.666;vtkMRMLLinearTransformNode562:64.769;vtkMRMLLinearTransformNode563:64.874;vtkMRMLLinearTransformNode564:64.997;vtkMRMLLinearTransformNode565:65.126;vtkMRMLLinearTransformNode566:65.226;vtkMRMLLinearTransformNode567:65.332;vtkMRMLLinearTransformNode568:65.455;vtkMRMLLinearTransformNode569:65.575;vtkMRMLLinearTransformNode570:65.692;vtkMRMLLinearTransformNode571:65.811;vtkMRMLLinearTransformNode572:65.914;vtkMRMLLinearTransformNode573:66.077;vtkMRMLLinearTransformNode574:66.177;vtkMRMLLinearTransformNode575:66.303;vtkMRMLLinearTransformNode576:66.409;vtkMRMLLinearTransformNode577:66.511;vtkMRMLLinearTransformNode578:66.611;vtkMRMLLinearTransformNode579:66.714;vtkMRMLLinearTransformNode580:66.815;vtkMRMLLinearTransformNode581:66.961;vtkMRMLLinearTransformNode582:67.062;vtkMRMLLinearTransformNode583:67.166;vtkMRMLLinearTransformNode584:67.267;vtkMRMLLinearTransformNode585:67.393;vtkMRMLLinearTransformNode586:67.511;vtkMRMLLinearTransformNode587:67.611;vtkMRMLLinearTransformNode588:67.712;vtkMRMLLinearTransformNode589:67.812;vtkMRMLLinearTransformNode590:67.914;vtkMRMLLinearTransformNode591:68.050;vtkMRMLLinearTransformNode592:68.161;vtkMRMLLinearTransformNode593:68.263;vtkMRMLLinearTransformNode594:68.364;vtkMRMLLinearTransformNode595:68.499;vtkMRMLLinearTransformNode596:68.611;vtkMRMLLinearTransformNode597:68.713;vtkMRMLLinearTransformNode598:68.817;vtkMRMLLinearTransformNode599:68.917;vtkMRMLLinearTransformNode600:69.056;vtkMRMLLinearTransformNode601:69.165;vtkMRMLLinearTransformNode602:69.266;vtkMRMLLinearTransformNode603:69.395;vtkMRMLLinearTransformNode604:69.506;vtkMRMLLinearTransformNode605:69.608;vtkMRMLLinearTransformNode606:69.709;vtkMRMLLinearTransformNode607:69.809;vtkMRMLLinearTransformNode608:69.912;vtkMRMLLinearTransformNode609:70.016;vtkMRMLLinearTransformNode610:70.117;vtkMRMLLinearTransformNode611:70.260;vtkMRMLLinearTransformNode612:70.406;vtkMRMLLinearTransformNode613:70.506;vtkMRMLLinearTransformNode614:70.607;vtkMRMLLinearTransformNode615:70.707;vtkMRMLLinearTransformNode616:70.812;vtkMRMLLinearTransformNode617:70.916;vtkMRMLLinearTransformNode618:71.023;vtkMRMLLinearTransformNode619:71.146;vtkMRMLLinearTransformNode620:71.256;vtkMRMLLinearTransformNode621:71.357;vtkMRMLLinearTransformNode622:71.522;vtkMRMLLinearTransformNode623:71.656;vtkMRMLLinearTransformNode624:71.762;vtkMRMLLinearTransformNode625:71.886;vtkMRMLLinearTransformNode626:72.016;vtkMRMLLinearTransformNode627:72.123;vtkMRMLLinearTransformNode628:72.224;vtkMRMLLinearTransformNode629:72.356;vtkMRMLLinearTransformNode630:72.506;vtkMRMLLinearTransformNode631:72.608;vtkMRMLLinearTransformNode632:72.709;vtkMRMLLinearTransformNode633:72.836;vtkMRMLLinearTransformNode634:72.951;vtkMRMLLinearTransformNode635:73.053;vtkMRMLLinearTransformNode636:73.161;vtkMRMLLinearTransformNode637:73.262;vtkMRMLLinearTransformNode638:73.381;vtkMRMLLinearTransformNode639:73.501;vtkMRMLLinearTransformNode640:73.607;vtkMRMLLinearTransformNode641:73.717;vtkMRMLLinearTransformNode642:73.818;vtkMRMLLinearTransformNode643:73.951;vtkMRMLLinearTransformNode644:74.056;vtkMRMLLinearTransformNode645:74.158;vtkMRMLLinearTransformNode646:74.261;vtkMRMLLinearTransformNode647:74.365;vtkMRMLLinearTransformNode648:74.501;vtkMRMLLinearTransformNode649:74.604;vtkMRMLLinearTransformNode650:74.704;vtkMRMLLinearTransformNode651:74.807;vtkMRMLLinearTransformNode652:74.907;vtkMRMLLinearTransformNode653:75.012;vtkMRMLLinearTransformNode654:75.151;vtkMRMLLinearTransformNode655:75.252;vtkMRMLLinearTransformNode656:75.353;vtkMRMLLinearTransformNode657:75.460;vtkMRMLLinearTransformNode658:75.582;vtkMRMLLinearTransformNode659:75.702;vtkMRMLLinearTransformNode660:75.805;vtkMRMLLinearTransformNode661:75.951;vtkMRMLLinearTransformNode662:76.096;vtkMRMLLinearTransformNode663:76.197;vtkMRMLLinearTransformNode664:76.301;vtkMRMLLinearTransformNode665:76.401;vtkMRMLLinearTransformNode666:76.503;vtkMRMLLinearTransformNode667:76.605;vtkMRMLLinearTransformNode668:76.711;vtkMRMLLinearTransformNode669:76.817;vtkMRMLLinearTransformNode670:76.918;vtkMRMLLinearTransformNode671:77.019;vtkMRMLLinearTransformNode672:77.150;vtkMRMLLinearTransformNode673:77.281;vtkMRMLLinearTransformNode674:77.411;vtkMRMLLinearTransformNode675:77.512;vtkMRMLLinearTransformNode676:77.616;vtkMRMLLinearTransformNode677:77.751;vtkMRMLLinearTransformNode678:77.852;vtkMRMLLinearTransformNode679:77.957;vtkMRMLLinearTransformNode680:78.058;vtkMRMLLinearTransformNode681:78.211;vtkMRMLLinearTransformNode682:78.313;vtkMRMLLinearTransformNode683:78.439;vtkMRMLLinearTransformNode684:78.546;vtkMRMLLinearTransformNode685:78.647;vtkMRMLLinearTransformNode686:78.748;vtkMRMLLinearTransformNode687:78.852;vtkMRMLLinearTransformNode688:78.956;vtkMRMLLinearTransformNode689:79.096;vtkMRMLLinearTransformNode690:79.198;vtkMRMLLinearTransformNode691:79.299;vtkMRMLLinearTransformNode692:79.446;vtkMRMLLinearTransformNode693:79.554;vtkMRMLLinearTransformNode694:79.656;vtkMRMLLinearTransformNode695:79.768;vtkMRMLLinearTransformNode696:79.911;vtkMRMLLinearTransformNode697:80.012;vtkMRMLLinearTransformNode698:80.113;vtkMRMLLinearTransformNode699:80.213;vtkMRMLLinearTransformNode700:80.342;vtkMRMLLinearTransformNode701:80.446;vtkMRMLLinearTransformNode702:80.552;vtkMRMLLinearTransformNode703:80.653;vtkMRMLLinearTransformNode704:80.777;vtkMRMLLinearTransformNode705:80.899;vtkMRMLLinearTransformNode706:81.004;vtkMRMLLinearTransformNode707:81.106;vtkMRMLLinearTransformNode708:81.208;vtkMRMLLinearTransformNode709:81.311;vtkMRMLLinearTransformNode710:81.446;vtkMRMLLinearTransformNode711:81.549;vtkMRMLLinearTransformNode712:81.654;vtkMRMLLinearTransformNode713:81.811;vtkMRMLLinearTransformNode714:81.947;vtkMRMLLinearTransformNode715:82.048;vtkMRMLLinearTransformNode716:82.155;vtkMRMLLinearTransformNode717:82.306;vtkMRMLLinearTransformNode718:82.407;vtkMRMLLinearTransformNode719:82.508;vtkMRMLLinearTransformNode720:82.608;vtkMRMLLinearTransformNode721:82.738;vtkMRMLLinearTransformNode722:82.841;vtkMRMLLinearTransformNode723:82.943;vtkMRMLLinearTransformNode724:83.091;vtkMRMLLinearTransformNode725:83.201;vtkMRMLLinearTransformNode726:83.306;vtkMRMLLinearTransformNode727:83.408;vtkMRMLLinearTransformNode728:83.509;vtkMRMLLinearTransformNode729:83.645;vtkMRMLLinearTransformNode730:83.746;vtkMRMLLinearTransformNode731:83.850;vtkMRMLLinearTransformNode732:83.960;vtkMRMLLinearTransformNode733:84.091;vtkMRMLLinearTransformNode734:84.192;vtkMRMLLinearTransformNode735:84.306;vtkMRMLLinearTransformNode736:84.408;vtkMRMLLinearTransformNode737:84.523;vtkMRMLLinearTransformNode738:84.642;vtkMRMLLinearTransformNode739:84.743;vtkMRMLLinearTransformNode740:84.846;vtkMRMLLinearTransformNode741:84.991;vtkMRMLLinearTransformNode742:85.101;vtkMRMLLinearTransformNode743:85.222;vtkMRMLLinearTransformNode744:85.336;vtkMRMLLinearTransformNode745:85.442;vtkMRMLLinearTransformNode746:85.556;vtkMRMLLinearTransformNode747:85.691;vtkMRMLLinearTransformNode748:85.792;vtkMRMLLinearTransformNode749:85.893;vtkMRMLLinearTransformNode750:85.993;vtkMRMLLinearTransformNode751:86.096;vtkMRMLLinearTransformNode752:86.198;vtkMRMLLinearTransformNode753:86.336;vtkMRMLLinearTransformNode754:86.441;vtkMRMLLinearTransformNode755:86.542;vtkMRMLLinearTransformNode756:86.643;vtkMRMLLinearTransformNode757:86.743;vtkMRMLLinearTransformNode758:86.847;vtkMRMLLinearTransformNode759:87.001;vtkMRMLLinearTransformNode760:87.101;vtkMRMLLinearTransformNode761:87.208;vtkMRMLLinearTransformNode762:87.336;vtkMRMLLinearTransformNode763:87.443;vtkMRMLLinearTransformNode764:87.546;vtkMRMLLinearTransformNode765:87.701;vtkMRMLLinearTransformNode766:87.802;vtkMRMLLinearTransformNode767:87.903;vtkMRMLLinearTransformNode768:88.008;vtkMRMLLinearTransformNode769:88.108;vtkMRMLLinearTransformNode770:88.229;vtkMRMLLinearTransformNode771:88.337;vtkMRMLLinearTransformNode772:88.444;vtkMRMLLinearTransformNode773:88.547;vtkMRMLLinearTransformNode774:88.701;vtkMRMLLinearTransformNode775:88.836;vtkMRMLLinearTransformNode776:88.937;vtkMRMLLinearTransformNode777:89.042;vtkMRMLLinearTransformNode778:89.143;vtkMRMLLinearTransformNode779:89.296;vtkMRMLLinearTransformNode780:89.397;vtkMRMLLinearTransformNode781:89.536;vtkMRMLLinearTransformNode782:89.638;vtkMRMLLinearTransformNode783:89.739;vtkMRMLLinearTransformNode784:89.886;vtkMRMLLinearTransformNode785:90.001;vtkMRMLLinearTransformNode786:90.135;vtkMRMLLinearTransformNode787:90.236;vtkMRMLLinearTransformNode788:90.338;vtkMRMLLinearTransformNode789:90.439;vtkMRMLLinearTransformNode790:90.539;vtkMRMLLinearTransformNode791:90.686;vtkMRMLLinearTransformNode792:90.791;vtkMRMLLinearTransformNode793:90.936;vtkMRMLLinearTransformNode794:91.042;vtkMRMLLinearTransformNode795:91.180;vtkMRMLLinearTransformNode796:91.281;vtkMRMLLinearTransformNode797:91.385;vtkMRMLLinearTransformNode798:91.488;vtkMRMLLinearTransformNode799:91.588;vtkMRMLLinearTransformNode800:91.695;vtkMRMLLinearTransformNode801:91.795;vtkMRMLLinearTransformNode802:91.932;vtkMRMLLinearTransformNode803:92.032;vtkMRMLLinearTransformNode804:92.133;vtkMRMLLinearTransformNode805:92.238;vtkMRMLLinearTransformNode806:92.339;vtkMRMLLinearTransformNode807:92.482;vtkMRMLLinearTransformNode808:92.588;vtkMRMLLinearTransformNode809:92.689;vtkMRMLLinearTransformNode810:92.792;vtkMRMLLinearTransformNode811:92.897;vtkMRMLLinearTransformNode812:93.025;vtkMRMLLinearTransformNode813:93.131;vtkMRMLLinearTransformNode814:93.236;vtkMRMLLinearTransformNode815:93.363;vtkMRMLLinearTransformNode816:93.481;vtkMRMLLinearTransformNode817:93.586;vtkMRMLLinearTransformNode818:93.731;vtkMRMLLinearTransformNode819:93.832;vtkMRMLLinearTransformNode820:93.946;vtkMRMLLinearTransformNode821:94.082;vtkMRMLLinearTransformNode822:94.184;vtkMRMLLinearTransformNode823:94.292;vtkMRMLLinearTransformNode824:94.446;vtkMRMLLinearTransformNode825:94.546;vtkMRMLLinearTransformNode826:94.648;vtkMRMLLinearTransformNode827:94.777;vtkMRMLLinearTransformNode828:94.881;vtkMRMLLinearTransformNode829:94.982;vtkMRMLLinearTransformNode830:95.083;vtkMRMLLinearTransformNode831:95.184;vtkMRMLLinearTransformNode832:95.292;vtkMRMLLinearTransformNode833:95.441;vtkMRMLLinearTransformNode834:95.546;vtkMRMLLinearTransformNode835:95.669;vtkMRMLLinearTransformNode836:95.776;vtkMRMLLinearTransformNode837:95.877;vtkMRMLLinearTransformNode838:95.977;vtkMRMLLinearTransformNode839:96.082;vtkMRMLLinearTransformNode840:96.241;vtkMRMLLinearTransformNode841:96.355;vtkMRMLLinearTransformNode842:96.476;vtkMRMLLinearTransformNode843:96.577;vtkMRMLLinearTransformNode844:96.678;vtkMRMLLinearTransformNode845:96.781;vtkMRMLLinearTransformNode846:96.887;vtkMRMLLinearTransformNode847:97.026;vtkMRMLLinearTransformNode848:97.127;vtkMRMLLinearTransformNode849:97.229;vtkMRMLLinearTransformNode850:97.341;vtkMRMLLinearTransformNode851:97.443;vtkMRMLLinearTransformNode852:97.552;vtkMRMLLinearTransformNode853:97.676;vtkMRMLLinearTransformNode854:97.783;vtkMRMLLinearTransformNode855:97.886;vtkMRMLLinearTransformNode856:98.036;vtkMRMLLinearTransformNode857:98.137;vtkMRMLLinearTransformNode858:98.264;vtkMRMLLinearTransformNode859:98.376;vtkMRMLLinearTransformNode860:98.478;vtkMRMLLinearTransformNode861:98.578;vtkMRMLLinearTransformNode862:98.684;vtkMRMLLinearTransformNode863:98.820;vtkMRMLLinearTransformNode864:98.920;vtkMRMLLinearTransformNode865:99.025;vtkMRMLLinearTransformNode866:99.126;vtkMRMLLinearTransformNode867:99.228;vtkMRMLLinearTransformNode868:99.331;vtkMRMLLinearTransformNode869:99.437;vtkMRMLLinearTransformNode870:99.590;vtkMRMLLinearTransformNode871:99.691;vtkMRMLLinearTransformNode872:99.793;vtkMRMLLinearTransformNode873:99.894;vtkMRMLLinearTransformNode874:100.008;vtkMRMLLinearTransformNode875:100.113;vtkMRMLLinearTransformNode876:100.214;vtkMRMLLinearTransformNode877:100.326;vtkMRMLLinearTransformNode878:100.456;vtkMRMLLinearTransformNode879:100.575;vtkMRMLLinearTransformNode880:100.678;vtkMRMLLinearTransformNode881:100.779;vtkMRMLLinearTransformNode882:100.882;vtkMRMLLinearTransformNode883:101.036;vtkMRMLLinearTransformNode884:101.137;vtkMRMLLinearTransformNode885:101.238;vtkMRMLLinearTransformNode886:101.338;vtkMRMLLinearTransformNode887:101.454;vtkMRMLLinearTransformNode888:101.564;vtkMRMLLinearTransformNode889:101.672;vtkMRMLLinearTransformNode890:101.773;vtkMRMLLinearTransformNode891:101.874;vtkMRMLLinearTransformNode892:101.975;vtkMRMLLinearTransformNode893:102.122;vtkMRMLLinearTransformNode894:102.226;vtkMRMLLinearTransformNode895:102.371;vtkMRMLLinearTransformNode896:102.476;vtkMRMLLinearTransformNode897:102.621;vtkMRMLLinearTransformNode898:102.723;vtkMRMLLinearTransformNode899:102.824;vtkMRMLLinearTransformNode900:102.924;vtkMRMLLinearTransformNode901:103.081;vtkMRMLLinearTransformNode902:103.181;vtkMRMLLinearTransformNode903:103.286;vtkMRMLLinearTransformNode904:103.388;vtkMRMLLinearTransformNode905:103.489;vtkMRMLLinearTransformNode906:103.621;vtkMRMLLinearTransformNode907:103.723;vtkMRMLLinearTransformNode908:103.824;vtkMRMLLinearTransformNode909:103.924;vtkMRMLLinearTransformNode910:104.025;vtkMRMLLinearTransformNode911:104.132;vtkMRMLLinearTransformNode912:104.271;vtkMRMLLinearTransformNode913:104.378;vtkMRMLLinearTransformNode914:104.521;vtkMRMLLinearTransformNode915:104.621;vtkMRMLLinearTransformNode916:104.771;vtkMRMLLinearTransformNode917:104.881;vtkMRMLLinearTransformNode918:104.983;vtkMRMLLinearTransformNode919:105.084;vtkMRMLLinearTransformNode920:105.184;vtkMRMLLinearTransformNode921:105.309;vtkMRMLLinearTransformNode922:105.416;vtkMRMLLinearTransformNode923:105.522;vtkMRMLLinearTransformNode924:105.666;vtkMRMLLinearTransformNode925:105.767;vtkMRMLLinearTransformNode926:105.868;vtkMRMLLinearTransformNode927:105.974;vtkMRMLLinearTransformNode928:106.076;vtkMRMLLinearTransformNode929:106.216;vtkMRMLLinearTransformNode930:106.330;vtkMRMLLinearTransformNode931:106.431;vtkMRMLLinearTransformNode932:106.566;vtkMRMLLinearTransformNode933:106.669;vtkMRMLLinearTransformNode934:106.769;vtkMRMLLinearTransformNode935:106.871;vtkMRMLLinearTransformNode936:106.976;vtkMRMLLinearTransformNode937:107.116;vtkMRMLLinearTransformNode938:107.217;vtkMRMLLinearTransformNode939:107.319;vtkMRMLLinearTransformNode940:107.424;vtkMRMLLinearTransformNode941:107.526;vtkMRMLLinearTransformNode942:107.676;vtkMRMLLinearTransformNode943:107.776;vtkMRMLLinearTransformNode944:107.881;vtkMRMLLinearTransformNode945:107.983;vtkMRMLLinearTransformNode946:108.084;vtkMRMLLinearTransformNode947:108.211;vtkMRMLLinearTransformNode948:108.313;vtkMRMLLinearTransformNode949:108.415;vtkMRMLLinearTransformNode950:108.525;vtkMRMLLinearTransformNode951:108.654;vtkMRMLLinearTransformNode952:108.776;vtkMRMLLinearTransformNode953:108.881;vtkMRMLLinearTransformNode954:108.982;vtkMRMLLinearTransformNode955:109.083;vtkMRMLLinearTransformNode956:109.211;vtkMRMLLinearTransformNode957:109.314;vtkMRMLLinearTransformNode958:109.416;vtkMRMLLinearTransformNode959:109.561;vtkMRMLLinearTransformNode960:109.676;vtkMRMLLinearTransformNode961:109.776;vtkMRMLLinearTransformNode962:109.877;vtkMRMLLinearTransformNode963:109.978;vtkMRMLLinearTransformNode964:110.078;vtkMRMLLinearTransformNode965:110.211;vtkMRMLLinearTransformNode966:110.318;vtkMRMLLinearTransformNode967:110.422;vtkMRMLLinearTransformNode968:110.561;vtkMRMLLinearTransformNode969:110.661;vtkMRMLLinearTransformNode970:110.762;vtkMRMLLinearTransformNode971:110.863;vtkMRMLLinearTransformNode972:110.963;vtkMRMLLinearTransformNode973:111.065;vtkMRMLLinearTransformNode974:111.171;vtkMRMLLinearTransformNode975:111.314;vtkMRMLLinearTransformNode976:111.426;vtkMRMLLinearTransformNode977:111.544;vtkMRMLLinearTransformNode978:111.662;vtkMRMLLinearTransformNode979:111.762;vtkMRMLLinearTransformNode980:111.863;vtkMRMLLinearTransformNode981:111.963;vtkMRMLLinearTransformNode982:112.067;vtkMRMLLinearTransformNode983:112.207;vtkMRMLLinearTransformNode984:112.326;vtkMRMLLinearTransformNode985:112.461;vtkMRMLLinearTransformNode986:112.569;vtkMRMLLinearTransformNode987:112.671;vtkMRMLLinearTransformNode988:112.807;vtkMRMLLinearTransformNode989:112.911;vtkMRMLLinearTransformNode990:113.012;vtkMRMLLinearTransformNode991:113.127;vtkMRMLLinearTransformNode992:113.228;vtkMRMLLinearTransformNode993:113.329;vtkMRMLLinearTransformNode994:113.456;vtkMRMLLinearTransformNode995:113.562;vtkMRMLLinearTransformNode996:113.667;vtkMRMLLinearTransformNode997:113.807;vtkMRMLLinearTransformNode998:113.907;vtkMRMLLinearTransformNode999:114.012;vtkMRMLLinearTransformNode1000:114.113;vtkMRMLLinearTransformNode1001:114.236;vtkMRMLLinearTransformNode1002:114.361;vtkMRMLLinearTransformNode1003:114.497;vtkMRMLLinearTransformNode1004:114.610;vtkMRMLLinearTransformNode1005:114.737;vtkMRMLLinearTransformNode1006:114.849;vtkMRMLLinearTransformNode1007:114.961;vtkMRMLLinearTransformNode1008:115.062;vtkMRMLLinearTransformNode1009:115.167;vtkMRMLLinearTransformNode1010:115.306;vtkMRMLLinearTransformNode1011:115.413;vtkMRMLLinearTransformNode1012:115.555;vtkMRMLLinearTransformNode1013:115.656;vtkMRMLLinearTransformNode1014:115.756;vtkMRMLLinearTransformNode1015:115.861;vtkMRMLLinearTransformNode1016:115.986;vtkMRMLLinearTransformNode1017:116.094;vtkMRMLLinearTransformNode1018:116.202;vtkMRMLLinearTransformNode1019:116.302;vtkMRMLLinearTransformNode1020:116.406;vtkMRMLLinearTransformNode1021:116.508;vtkMRMLLinearTransformNode1022:116.612;vtkMRMLLinearTransformNode1023:116.736;vtkMRMLLinearTransformNode1024:116.856;vtkMRMLLinearTransformNode1025:116.957;vtkMRMLLinearTransformNode1026:117.058;vtkMRMLLinearTransformNode1027:117.158;vtkMRMLLinearTransformNode1028:117.262;vtkMRMLLinearTransformNode1029:117.375;vtkMRMLLinearTransformNode1030:117.506;vtkMRMLLinearTransformNode1031:117.608;vtkMRMLLinearTransformNode1032:117.756;vtkMRMLLinearTransformNode1033:117.857;vtkMRMLLinearTransformNode1034:117.957;vtkMRMLLinearTransformNode1035:118.074;vtkMRMLLinearTransformNode1036:118.206;vtkMRMLLinearTransformNode1037:118.306;vtkMRMLLinearTransformNode1038:118.408;vtkMRMLLinearTransformNode1039:118.512;vtkMRMLLinearTransformNode1040:118.651;vtkMRMLLinearTransformNode1041:118.752;vtkMRMLLinearTransformNode1042:118.866;vtkMRMLLinearTransformNode1043:118.967;vtkMRMLLinearTransformNode1044:119.073;vtkMRMLLinearTransformNode1045:119.206;vtkMRMLLinearTransformNode1046:119.316;vtkMRMLLinearTransformNode1047:119.450;vtkMRMLLinearTransformNode1048:119.566;vtkMRMLLinearTransformNode1049:119.694;vtkMRMLLinearTransformNode1050:119.806;vtkMRMLLinearTransformNode1051:119.909;vtkMRMLLinearTransformNode1052:120.009;vtkMRMLLinearTransformNode1053:120.151;vtkMRMLLinearTransformNode1054:120.252;vtkMRMLLinearTransformNode1055:120.356;vtkMRMLLinearTransformNode1056:120.501;vtkMRMLLinearTransformNode1057:120.604;vtkMRMLLinearTransformNode1058:120.704;vtkMRMLLinearTransformNode1059:120.805;vtkMRMLLinearTransformNode1060:120.946;vtkMRMLLinearTransformNode1061:121.047;vtkMRMLLinearTransformNode1062:121.150;vtkMRMLLinearTransformNode1063:121.251;vtkMRMLLinearTransformNode1064:121.353;vtkMRMLLinearTransformNode1065:121.501;vtkMRMLLinearTransformNode1066:121.607;vtkMRMLLinearTransformNode1067:121.752;vtkMRMLLinearTransformNode1068:121.853;vtkMRMLLinearTransformNode1069:121.953;vtkMRMLLinearTransformNode1070:122.054;vtkMRMLLinearTransformNode1071:122.154;vtkMRMLLinearTransformNode1072:122.255;vtkMRMLLinearTransformNode1073:122.355;vtkMRMLLinearTransformNode1074:122.461;vtkMRMLLinearTransformNode1075:122.586;vtkMRMLLinearTransformNode1076:122.695;vtkMRMLLinearTransformNode1077:122.804;vtkMRMLLinearTransformNode1078:122.920;vtkMRMLLinearTransformNode1079:123.040;vtkMRMLLinearTransformNode1080:123.151;vtkMRMLLinearTransformNode1081:123.256;vtkMRMLLinearTransformNode1082:123.396;vtkMRMLLinearTransformNode1083:123.503;vtkMRMLLinearTransformNode1084:123.604;vtkMRMLLinearTransformNode1085:123.751;vtkMRMLLinearTransformNode1086:123.851;vtkMRMLLinearTransformNode1087:124.001;vtkMRMLLinearTransformNode1088:124.101;vtkMRMLLinearTransformNode1089:124.246;vtkMRMLLinearTransformNode1090:124.348;vtkMRMLLinearTransformNode1091:124.461;vtkMRMLLinearTransformNode1092:124.562;vtkMRMLLinearTransformNode1093:124.663;vtkMRMLLinearTransformNode1094:124.796;vtkMRMLLinearTransformNode1095:124.897;vtkMRMLLinearTransformNode1096:124.998;vtkMRMLLinearTransformNode1097:125.098;vtkMRMLLinearTransformNode1098:125.256;vtkMRMLLinearTransformNode1099:125.357;vtkMRMLLinearTransformNode1100:125.496;vtkMRMLLinearTransformNode1101:125.597;vtkMRMLLinearTransformNode1102:125.697;vtkMRMLLinearTransformNode1103:125.798;vtkMRMLLinearTransformNode1104:125.898;vtkMRMLLinearTransformNode1105:126.007;vtkMRMLLinearTransformNode1106:126.149;vtkMRMLLinearTransformNode1107:126.261;vtkMRMLLinearTransformNode1108:126.361;vtkMRMLLinearTransformNode1109:126.496;vtkMRMLLinearTransformNode1110:126.606;vtkMRMLLinearTransformNode1111:126.761;vtkMRMLLinearTransformNode1112:126.896;vtkMRMLLinearTransformNode1113:127.006;vtkMRMLLinearTransformNode1114:127.146;vtkMRMLLinearTransformNode1115:127.257;vtkMRMLLinearTransformNode1116:127.358;vtkMRMLLinearTransformNode1117:127.462;vtkMRMLLinearTransformNode1118:127.590;vtkMRMLLinearTransformNode1119:127.707;vtkMRMLLinearTransformNode1120:127.857;vtkMRMLLinearTransformNode1121:127.966;vtkMRMLLinearTransformNode1122:128.091;vtkMRMLLinearTransformNode1123:128.198;vtkMRMLLinearTransformNode1124:128.299;vtkMRMLLinearTransformNode1125:128.402;vtkMRMLLinearTransformNode1126:128.524;vtkMRMLLinearTransformNode1127:128.656;vtkMRMLLinearTransformNode1128:128.756;vtkMRMLLinearTransformNode1129:128.857;vtkMRMLLinearTransformNode1130:128.991;vtkMRMLLinearTransformNode1131:129.091;vtkMRMLLinearTransformNode1132:129.197;vtkMRMLLinearTransformNode1133:129.340;vtkMRMLLinearTransformNode1134:129.633;vtkMRMLLinearTransformNode1135:129.743;vtkMRMLLinearTransformNode1136:129.844;vtkMRMLLinearTransformNode1137:129.957;vtkMRMLLinearTransformNode1138:130.059;vtkMRMLLinearTransformNode1139:130.176;vtkMRMLLinearTransformNode1140:130.294;vtkMRMLLinearTransformNode1141:130.394;vtkMRMLLinearTransformNode1142:130.496;vtkMRMLLinearTransformNode1143:130.606;vtkMRMLLinearTransformNode1144:130.753;vtkMRMLLinearTransformNode1145:130.873;vtkMRMLLinearTransformNode1146:130.992;vtkMRMLLinearTransformNode1147:131.143;vtkMRMLLinearTransformNode1148:131.244;vtkMRMLLinearTransformNode1149:131.373;vtkMRMLLinearTransformNode1150:131.495;vtkMRMLLinearTransformNode1151:131.595;vtkMRMLLinearTransformNode1152:131.702;vtkMRMLLinearTransformNode1153:131.804;vtkMRMLLinearTransformNode1154:131.953;vtkMRMLLinearTransformNode1155:132.089;vtkMRMLLinearTransformNode1156:132.190;vtkMRMLLinearTransformNode1157:132.291;vtkMRMLLinearTransformNode1158:132.391;vtkMRMLLinearTransformNode1159:132.537;vtkMRMLLinearTransformNode1160:132.652;vtkMRMLLinearTransformNode1161:132.753;vtkMRMLLinearTransformNode1162:132.854;vtkMRMLLinearTransformNode1163:132.954;vtkMRMLLinearTransformNode1164:133.088;vtkMRMLLinearTransformNode1165:133.189;vtkMRMLLinearTransformNode1166:133.296;vtkMRMLLinearTransformNode1167:133.438;vtkMRMLLinearTransformNode1168:133.539;vtkMRMLLinearTransformNode1169:133.642;vtkMRMLLinearTransformNode1170:133.749;vtkMRMLLinearTransformNode1171:133.853;vtkMRMLLinearTransformNode1172:133.953;vtkMRMLLinearTransformNode1173:134.054;vtkMRMLLinearTransformNode1174:134.154;vtkMRMLLinearTransformNode1175:134.288;vtkMRMLLinearTransformNode1176:134.391;vtkMRMLLinearTransformNode1177:134.497;vtkMRMLLinearTransformNode1178:134.638;vtkMRMLLinearTransformNode1179:134.740;vtkMRMLLinearTransformNode1180:134.841;vtkMRMLLinearTransformNode1181:134.988;vtkMRMLLinearTransformNode1182:135.093;vtkMRMLLinearTransformNode1183:135.237;vtkMRMLLinearTransformNode1184:135.348;vtkMRMLLinearTransformNode1185:135.502;vtkMRMLLinearTransformNode1186:135.614;vtkMRMLLinearTransformNode1187:135.738;vtkMRMLLinearTransformNode1188:135.838;vtkMRMLLinearTransformNode1189:135.982;vtkMRMLLinearTransformNode1190:136.088;vtkMRMLLinearTransformNode1191:136.198;vtkMRMLLinearTransformNode1192:136.304;vtkMRMLLinearTransformNode1193:136.438;vtkMRMLLinearTransformNode1194:136.544;vtkMRMLLinearTransformNode1195:136.644;vtkMRMLLinearTransformNode1196:136.748;vtkMRMLLinearTransformNode1197:136.883;vtkMRMLLinearTransformNode1198:136.997;vtkMRMLLinearTransformNode1199:137.104;vtkMRMLLinearTransformNode1200:137.215;vtkMRMLLinearTransformNode1201:137.325;vtkMRMLLinearTransformNode1202:137.437;vtkMRMLLinearTransformNode1203:137.543;vtkMRMLLinearTransformNode1204:137.644;vtkMRMLLinearTransformNode1205:137.782;vtkMRMLLinearTransformNode1206:137.884;vtkMRMLLinearTransformNode1207:137.989;vtkMRMLLinearTransformNode1208:138.095;vtkMRMLLinearTransformNode1209:138.196;vtkMRMLLinearTransformNode1210:138.347;vtkMRMLLinearTransformNode1211:138.447;vtkMRMLLinearTransformNode1212:138.548;vtkMRMLLinearTransformNode1213:138.649;vtkMRMLLinearTransformNode1214:138.783;vtkMRMLLinearTransformNode1215:138.884;vtkMRMLLinearTransformNode1216:138.985;vtkMRMLLinearTransformNode1217:139.085;vtkMRMLLinearTransformNode1218:139.187;vtkMRMLLinearTransformNode1219:139.333;vtkMRMLLinearTransformNode1220:139.448;vtkMRMLLinearTransformNode1221:139.583;vtkMRMLLinearTransformNode1222:139.685;vtkMRMLLinearTransformNode1223:139.785;vtkMRMLLinearTransformNode1224:139.895;vtkMRMLLinearTransformNode1225:140.020;vtkMRMLLinearTransformNode1226:140.147;vtkMRMLLinearTransformNode1227:140.248;vtkMRMLLinearTransformNode1228:140.383;vtkMRMLLinearTransformNode1229:140.483;vtkMRMLLinearTransformNode1230:140.584;vtkMRMLLinearTransformNode1231:140.685;vtkMRMLLinearTransformNode1232:140.828;vtkMRMLLinearTransformNode1233:140.942;vtkMRMLLinearTransformNode1234:141.050;vtkMRMLLinearTransformNode1235:141.178;vtkMRMLLinearTransformNode1236:141.283;vtkMRMLLinearTransformNode1237:141.390;vtkMRMLLinearTransformNode1238:141.533;vtkMRMLLinearTransformNode1239:141.663;vtkMRMLLinearTransformNode1240:141.778;vtkMRMLLinearTransformNode1241:141.883;vtkMRMLLinearTransformNode1242:142.043;vtkMRMLLinearTransformNode1243:142.144;vtkMRMLLinearTransformNode1244:142.245;vtkMRMLLinearTransformNode1245:142.345;vtkMRMLLinearTransformNode1246:142.470;vtkMRMLLinearTransformNode1247:142.578;vtkMRMLLinearTransformNode1248:142.679;vtkMRMLLinearTransformNode1249:142.779;vtkMRMLLinearTransformNode1250:142.880;vtkMRMLLinearTransformNode1251:142.980;vtkMRMLLinearTransformNode1252:143.091;vtkMRMLLinearTransformNode1253:143.199;vtkMRMLLinearTransformNode1254:143.338;vtkMRMLLinearTransformNode1255:143.443;vtkMRMLLinearTransformNode1256:143.578;vtkMRMLLinearTransformNode1257:143.679;vtkMRMLLinearTransformNode1258:143.827;vtkMRMLLinearTransformNode1259:143.927;vtkMRMLLinearTransformNode1260:144.028;vtkMRMLLinearTransformNode1261:144.128;vtkMRMLLinearTransformNode1262:144.238;vtkMRMLLinearTransformNode1263:144.338;vtkMRMLLinearTransformNode1264:144.443;vtkMRMLLinearTransformNode1265:144.578;vtkMRMLLinearTransformNode1266:144.679;vtkMRMLLinearTransformNode1267:144.779;vtkMRMLLinearTransformNode1268:144.888;vtkMRMLLinearTransformNode1269:145.043;vtkMRMLLinearTransformNode1270:145.164;vtkMRMLLinearTransformNode1271:145.272;vtkMRMLLinearTransformNode1272:145.389;vtkMRMLLinearTransformNode1273:145.523;vtkMRMLLinearTransformNode1274:145.624;vtkMRMLLinearTransformNode1275:145.738;vtkMRMLLinearTransformNode1276:145.874;vtkMRMLLinearTransformNode1277:145.975;vtkMRMLLinearTransformNode1278:146.075;vtkMRMLLinearTransformNode1279:146.178;vtkMRMLLinearTransformNode1280:146.292;vtkMRMLLinearTransformNode1281:146.423;vtkMRMLLinearTransformNode1282:146.529;vtkMRMLLinearTransformNode1283:146.635;vtkMRMLLinearTransformNode1284:146.788;vtkMRMLLinearTransformNode1285:146.889;vtkMRMLLinearTransformNode1286:146.989;vtkMRMLLinearTransformNode1287:147.090;vtkMRMLLinearTransformNode1288:147.223;vtkMRMLLinearTransformNode1289:147.324;vtkMRMLLinearTransformNode1290:147.424;vtkMRMLLinearTransformNode1291:147.525;vtkMRMLLinearTransformNode1292:147.630;vtkMRMLLinearTransformNode1293:147.769;vtkMRMLLinearTransformNode1294:147.892;vtkMRMLLinearTransformNode1295:148.025;vtkMRMLLinearTransformNode1296:148.125;vtkMRMLLinearTransformNode1297:148.259;vtkMRMLLinearTransformNode1298:148.360;vtkMRMLLinearTransformNode1299:148.473;vtkMRMLLinearTransformNode1300:148.574;vtkMRMLLinearTransformNode1301:148.675;vtkMRMLLinearTransformNode1302:148.776;vtkMRMLLinearTransformNode1303:148.923;vtkMRMLLinearTransformNode1304:149.024;vtkMRMLLinearTransformNode1305:149.167;vtkMRMLLinearTransformNode1306:149.288;vtkMRMLLinearTransformNode1307:149.422;vtkMRMLLinearTransformNode1308:149.532;vtkMRMLLinearTransformNode1309:149.683;vtkMRMLLinearTransformNode1310:149.784;vtkMRMLLinearTransformNode1311:149.918;vtkMRMLLinearTransformNode1312:150.020;vtkMRMLLinearTransformNode1313:150.127;vtkMRMLLinearTransformNode1314:150.229;vtkMRMLLinearTransformNode1315:150.342;vtkMRMLLinearTransformNode1316:150.472;vtkMRMLLinearTransformNode1317:150.618;vtkMRMLLinearTransformNode1318:150.719;vtkMRMLLinearTransformNode1319:150.833;vtkMRMLLinearTransformNode1320:150.973;vtkMRMLLinearTransformNode1321:151.110;vtkMRMLLinearTransformNode1322:151.233;vtkMRMLLinearTransformNode1323:151.348;vtkMRMLLinearTransformNode1324:151.468;vtkMRMLLinearTransformNode1325:151.568;vtkMRMLLinearTransformNode1326:151.669;vtkMRMLLinearTransformNode1327:151.769;vtkMRMLLinearTransformNode1328:151.871;vtkMRMLLinearTransformNode1329:152.019;vtkMRMLLinearTransformNode1330:152.167;vtkMRMLLinearTransformNode1331:152.268;vtkMRMLLinearTransformNode1332:152.368;vtkMRMLLinearTransformNode1333:152.469;vtkMRMLLinearTransformNode1334:152.578;vtkMRMLLinearTransformNode1335:152.719;vtkMRMLLinearTransformNode1336:152.833;vtkMRMLLinearTransformNode1337:152.934;vtkMRMLLinearTransformNode1338:153.035;vtkMRMLLinearTransformNode1339:153.168;vtkMRMLLinearTransformNode1340:153.269;vtkMRMLLinearTransformNode1341:153.370;vtkMRMLLinearTransformNode1342:153.470;vtkMRMLLinearTransformNode1343:153.617;vtkMRMLLinearTransformNode1344:153.719;vtkMRMLLinearTransformNode1345:153.820;vtkMRMLLinearTransformNode1346:153.920;vtkMRMLLinearTransformNode1347:154.037;vtkMRMLLinearTransformNode1348:154.168;vtkMRMLLinearTransformNode1349:154.296;vtkMRMLLinearTransformNode1350:154.418;vtkMRMLLinearTransformNode1351:154.546;vtkMRMLLinearTransformNode1352:154.667;vtkMRMLLinearTransformNode1353:154.787;vtkMRMLLinearTransformNode1354:154.928;vtkMRMLLinearTransformNode1355:155.035;vtkMRMLLinearTransformNode1356:155.168;vtkMRMLLinearTransformNode1357:155.275;vtkMRMLLinearTransformNode1358:155.428;vtkMRMLLinearTransformNode1359:155.529;vtkMRMLLinearTransformNode1360:155.630;vtkMRMLLinearTransformNode1361:155.730;vtkMRMLLinearTransformNode1362:155.831;vtkMRMLLinearTransformNode1363:155.963;vtkMRMLLinearTransformNode1364:156.067;vtkMRMLLinearTransformNode1365:156.167;vtkMRMLLinearTransformNode1366:156.313;vtkMRMLLinearTransformNode1367:156.414;vtkMRMLLinearTransformNode1368:156.544;vtkMRMLLinearTransformNode1369:156.663;vtkMRMLLinearTransformNode1370:156.763;vtkMRMLLinearTransformNode1371:156.865;vtkMRMLLinearTransformNode1372:156.966;vtkMRMLLinearTransformNode1373:157.067;vtkMRMLLinearTransformNode1374:157.174;vtkMRMLLinearTransformNode1375:157.311;vtkMRMLLinearTransformNode1376:157.413;vtkMRMLLinearTransformNode1377:157.513;vtkMRMLLinearTransformNode1378:157.614;vtkMRMLLinearTransformNode1379:157.716;vtkMRMLLinearTransformNode1380:157.873;vtkMRMLLinearTransformNode1381:157.978;vtkMRMLLinearTransformNode1382:158.113;vtkMRMLLinearTransformNode1383:158.262;vtkMRMLLinearTransformNode1384:158.363;vtkMRMLLinearTransformNode1385:158.464;vtkMRMLLinearTransformNode1386:158.565;vtkMRMLLinearTransformNode1387:158.674;vtkMRMLLinearTransformNode1388:158.812;vtkMRMLLinearTransformNode1389:158.922;vtkMRMLLinearTransformNode1390:159.022;vtkMRMLLinearTransformNode1391:159.123;vtkMRMLLinearTransformNode1392:159.224;vtkMRMLLinearTransformNode1393:159.358;vtkMRMLLinearTransformNode1394:159.463;vtkMRMLLinearTransformNode1395:159.623;vtkMRMLLinearTransformNode1396:159.723;vtkMRMLLinearTransformNode1397:159.824;vtkMRMLLinearTransformNode1398:159.957;vtkMRMLLinearTransformNode1399:160.062;vtkMRMLLinearTransformNode1400:160.193;vtkMRMLLinearTransformNode1401:160.308;vtkMRMLLinearTransformNode1402:160.408;vtkMRMLLinearTransformNode1403:160.518;vtkMRMLLinearTransformNode1404:160.673;vtkMRMLLinearTransformNode1405:160.774;vtkMRMLLinearTransformNode1406:160.875;vtkMRMLLinearTransformNode1407:160.988;vtkMRMLLinearTransformNode1408:161.108;vtkMRMLLinearTransformNode1409:161.212;vtkMRMLLinearTransformNode1410:161.358;vtkMRMLLinearTransformNode1411:161.461;vtkMRMLLinearTransformNode1412:161.598;vtkMRMLLinearTransformNode1413:161.702;vtkMRMLLinearTransformNode1414:161.809;vtkMRMLLinearTransformNode1415:161.910;vtkMRMLLinearTransformNode1416:162.019;vtkMRMLLinearTransformNode1417:162.123;vtkMRMLLinearTransformNode1418:162.241;vtkMRMLLinearTransformNode1419:162.358;vtkMRMLLinearTransformNode1420:162.460;vtkMRMLLinearTransformNode1421:162.565;vtkMRMLLinearTransformNode1422:162.708;vtkMRMLLinearTransformNode1423:162.809;vtkMRMLLinearTransformNode1424:162.935;vtkMRMLLinearTransformNode1425:163.044;vtkMRMLLinearTransformNode1426:163.157;vtkMRMLLinearTransformNode1427:163.268;vtkMRMLLinearTransformNode1428:163.418;vtkMRMLLinearTransformNode1429:163.544;vtkMRMLLinearTransformNode1430:163.658;vtkMRMLLinearTransformNode1431:163.808;vtkMRMLLinearTransformNode1432:163.937;vtkMRMLLinearTransformNode1433:164.053;vtkMRMLLinearTransformNode1434:164.157;vtkMRMLLinearTransformNode1435:164.317;vtkMRMLLinearTransformNode1436:164.418;vtkMRMLLinearTransformNode1437:164.519;vtkMRMLLinearTransformNode1438:164.620;vtkMRMLLinearTransformNode1439:164.758;vtkMRMLLinearTransformNode1440:164.859;vtkMRMLLinearTransformNode1441:164.962;vtkMRMLLinearTransformNode1442:165.117;vtkMRMLLinearTransformNode1443:165.218;vtkMRMLLinearTransformNode1444:165.318;vtkMRMLLinearTransformNode1445:165.438;vtkMRMLLinearTransformNode1446:165.553;vtkMRMLLinearTransformNode1447:165.713;vtkMRMLLinearTransformNode1448:165.818;vtkMRMLLinearTransformNode1449:165.938;vtkMRMLLinearTransformNode1450:166.056;vtkMRMLLinearTransformNode1451:166.157;vtkMRMLLinearTransformNode1452:166.303;vtkMRMLLinearTransformNode1453:166.404;vtkMRMLLinearTransformNode1454:166.505;vtkMRMLLinearTransformNode1455:166.605;vtkMRMLLinearTransformNode1456:166.752;vtkMRMLLinearTransformNode1457:166.854;vtkMRMLLinearTransformNode1458:166.954;vtkMRMLLinearTransformNode1459:167.055;vtkMRMLLinearTransformNode1460:167.203;vtkMRMLLinearTransformNode1461:167.312;vtkMRMLLinearTransformNode1462:167.413;vtkMRMLLinearTransformNode1463:167.513;vtkMRMLLinearTransformNode1464:167.619;vtkMRMLLinearTransformNode1465:167.720;vtkMRMLLinearTransformNode1466:167.839;vtkMRMLLinearTransformNode1467:167.956;vtkMRMLLinearTransformNode1468:168.072;vtkMRMLLinearTransformNode1469:168.197;vtkMRMLLinearTransformNode1470:168.298;vtkMRMLLinearTransformNode1471:168.398;vtkMRMLLinearTransformNode1472:168.506;vtkMRMLLinearTransformNode1473:168.648;vtkMRMLLinearTransformNode1474:168.754;vtkMRMLLinearTransformNode1475:168.868;vtkMRMLLinearTransformNode1476:169.003;vtkMRMLLinearTransformNode1477:169.133;vtkMRMLLinearTransformNode1478:169.247;vtkMRMLLinearTransformNode1479:169.353;vtkMRMLLinearTransformNode1480:169.463;vtkMRMLLinearTransformNode1481:169.572;vtkMRMLLinearTransformNode1482:169.698;vtkMRMLLinearTransformNode1483:169.799;vtkMRMLLinearTransformNode1484:169.900;vtkMRMLLinearTransformNode1485:170.004;vtkMRMLLinearTransformNode1486:170.148;vtkMRMLLinearTransformNode1487:170.249;vtkMRMLLinearTransformNode1488:170.359;vtkMRMLLinearTransformNode1489:170.463;vtkMRMLLinearTransformNode1490:170.564;vtkMRMLLinearTransformNode1491:170.664;vtkMRMLLinearTransformNode1492:170.765;vtkMRMLLinearTransformNode1493:170.869;vtkMRMLLinearTransformNode1494:170.997;vtkMRMLLinearTransformNode1495:171.098;vtkMRMLLinearTransformNode1496:171.199;vtkMRMLLinearTransformNode1497:171.318;vtkMRMLLinearTransformNode1498:171.442;vtkMRMLLinearTransformNode1499:171.544;vtkMRMLLinearTransformNode1500:171.648;vtkMRMLLinearTransformNode1501:171.749;vtkMRMLLinearTransformNode1502:171.884;vtkMRMLLinearTransformNode1503:171.998;vtkMRMLLinearTransformNode1504:172.100;vtkMRMLLinearTransformNode1505:172.200;vtkMRMLLinearTransformNode1506:172.317;vtkMRMLLinearTransformNode1507:172.459;vtkMRMLLinearTransformNode1508:172.560;vtkMRMLLinearTransformNode1509:172.660;vtkMRMLLinearTransformNode1510:172.798;vtkMRMLLinearTransformNode1511:172.905;vtkMRMLLinearTransformNode1512:173.006;vtkMRMLLinearTransformNode1513:173.158;vtkMRMLLinearTransformNode1514:173.259;vtkMRMLLinearTransformNode1515:173.366;vtkMRMLLinearTransformNode1516:173.478;vtkMRMLLinearTransformNode1517:173.582;vtkMRMLLinearTransformNode1518:173.728;vtkMRMLLinearTransformNode1519:173.829;vtkMRMLLinearTransformNode1520:173.958;vtkMRMLLinearTransformNode1521:174.059;vtkMRMLLinearTransformNode1522:174.160;vtkMRMLLinearTransformNode1523:174.266;vtkMRMLLinearTransformNode1524:174.422;vtkMRMLLinearTransformNode1525:174.527;vtkMRMLLinearTransformNode1526:174.657;vtkMRMLLinearTransformNode1527:174.762;vtkMRMLLinearTransformNode1528:174.863;vtkMRMLLinearTransformNode1529:174.967"  ></Sequence>
  <LinearTransform
    id="vtkMRMLLinearTransformNode6" name="StylusTipToProbe" description="Received by OpenIGTLink" hideFromEditors="false" selectable="true" selected="false" attributes="IGTLVisible:true;Sequences.BaseName:StylusTipToProbe;Timestamp:15435960372389351396" storageNodeRef="vtkMRMLTransformStorageNode3" references="LocatorModel:vtkMRMLModelNode4;storage:vtkMRMLTransformStorageNode3;" userTags="" matrixTransformToParent="0.999929 -0.0090829 0.00777658 -34.0305  -0.00540109 0.237141 0.97146 171.158  -0.0106678 -0.971433 0.237075 -110.627  0 0 0 1"  ></LinearTransform>
  <LinearTransform
    id="vtkMRMLLinearTransformNode7" name="StylusTipToReference" description="Received by OpenIGTLink" hideFromEditors="false" selectable="true" selected="false" attributes="Timestamp:15435960372389351396" storageNodeRef="vtkMRMLTransformStorageNode4" references="storage:vtkMRMLTransformStorageNode4;" userTags="" matrixTransformToParent="0.333236 0.131584 0.933616 -236.348  0.920052 0.171025 -0.352499 -140.03  -0.206055 0.97644 -0.0640726 472.752  0 0 0 1"  ></LinearTransform>
  <ModelDisplay
    id="vtkMRMLModelDisplayNode4" name="ModelDisplay" hideFromEditors="true" selectable="true" selected="false" color="0 1 1" edgeColor="0 0 0" selectedColor="1 0 0" selectedAmbient="0.4" ambient="0" diffuse="1" selectedSpecular="0.5" specular="0" power="1" opacity="1" sliceIntersectionOpacity="1" pointSize="1" lineWidth="1" representation="2" lighting="true" interpolation="1" shading="true" visibility="true" edgeVisibility="false" clipping="false" sliceIntersectionVisibility="false" sliceIntersectionThickness="1" frontfaceCulling="false" backfaceCulling="true" scalarVisibility="false" vectorVisibility="false" tensorVisibility="false" interpolateTexture="false" scalarRangeFlag="UseManual" scalarRange="0 1"   ></ModelDisplay>
  <Model
    id="vtkMRMLModelNode4" name="Locator_StylusTipToProbe" hideFromEditors="false" selectable="true" selected="false" displayNodeRef="vtkMRMLModelDisplayNode4" storageNodeRef="vtkMRMLModelStorageNode1" transformNodeRef="vtkMRMLLinearTransformNode6" references="display:vtkMRMLModelDisplayNode4;storage:vtkMRMLModelStorageNode1;transform:vtkMRMLLinearTransformNode6;" userTags=""  ></Model>
  <IGTLStatus
    id="vtkMRMLIGTLStatusNode1" name="OpenIGTLink" description="Received by OpenIGTLink" hideFromEditors="true" selectable="true" selected="false" attributes="Timestamp:00"  ></IGTLStatus>
  <VolumeArchetypeStorage
    id="vtkMRMLVolumeArchetypeStorageNode1" name="VolumeArchetypeStorage" hideFromEditors="true" selectable="true" selected="false" fileName="Image_Reference1.nrrd" fileListMember0="Image_Reference1.nrrd" useCompression="1" defaultWriteFileExtension="nrrd" readState="0" writeState="4" centerImage="0" UseOrientationFromFile="1"  ></VolumeArchetypeStorage>
  <TransformStorage
    id="vtkMRMLTransformStorageNode1" name="TransformStorage" hideFromEditors="true" selectable="true" selected="false" fileName="ProbeToReference.h5" useCompression="1" defaultWriteFileExtension="h5" readState="0" writeState="4" preferITKv3CompatibleTransforms="false"  ></TransformStorage>
  <TransformStorage
    id="vtkMRMLTransformStorageNode2" name="TransformStorage_1" hideFromEditors="true" selectable="true" selected="false" fileName="ReferenceToProbe.h5" useCompression="1" defaultWriteFileExtension="h5" readState="0" writeState="4" preferITKv3CompatibleTransforms="false"  ></TransformStorage>
  <VolumeSequenceStorage
    id="vtkMRMLVolumeSequenceStorageNode1" name="VolumeSequenceStorage" hideFromEditors="true" selectable="true" selected="false" fileName="Sequence.seq.nrrd" useCompression="1" defaultWriteFileExtension="seq.nrrd" readState="0" writeState="4" centerImage="0"  ></VolumeSequenceStorage>
  <LinearTransformSequenceStorage
    id="vtkMRMLLinearTransformSequenceStorageNode1" name="LinearTransformSequenceStorage" hideFromEditors="true" selectable="true" selected="false" fileName="Sequence_1-Sequence_1-Seq.seq.mha" useCompression="1" defaultWriteFileExtension="seq.mha" readState="0" writeState="4" centerImage="0"  ></LinearTransformSequenceStorage>
  <TransformStorage
    id="vtkMRMLTransformStorageNode3" name="TransformStorage_2" hideFromEditors="true" selectable="true" selected="false" fileName="StylusTipToProbe.h5" useCompression="1" defaultWriteFileExtension="h5" readState="0" writeState="4" preferITKv3CompatibleTransforms="false"  ></TransformStorage>
  <TransformStorage
    id="vtkMRMLTransformStorageNode4" name="TransformStorage_3" hideFromEditors="true" selectable="true" selected="false" fileName="StylusTipToReference.h5" useCompression="1" defaultWriteFileExtension="h5" readState="0" writeState="4" preferITKv3CompatibleTransforms="false"  ></TransformStorage>
  <ModelStorage
    id="vtkMRMLModelStorageNode1" name="ModelStorage" hideFromEditors="true" selectable="true" selected="false" fileName="Locator_StylusTipToProbe.vtk" useCompression="1" defaultWriteFileExtension="vtk" readState="0" writeState="4" coordinateSystem="RAS"  ></ModelStorage>
  <FiducialRegistrationWizard
    id="vtkMRMLFiducialRegistrationWizardNode1" name="FiducialRegistrationWizard" hideFromEditors="false" selectable="true" selected="false" FromFiducialList="vtkMRMLMarkupsFiducialNode1" OutputTransform="vtkMRMLTransformNode1" ProbeTransformTo="vtkMRMLLinearTransformNode6" ToFiducialList="vtkMRMLMarkupsFiducialNode2" references="FromFiducialList:vtkMRMLMarkupsFiducialNode1;OutputTransform:vtkMRMLTransformNode1;ProbeTransformTo:vtkMRMLLinearTransformNode6;ToFiducialList:vtkMRMLMarkupsFiducialNode2;"    PointMatching="Manual"    RegistrationMode="Similarity"    UpdateMode="Manual"  ></FiducialRegistrationWizard>
  <MarkupsDisplay
    id="vtkMRMLMarkupsDisplayNode1" name="vtkMRMLMarkupsDisplayNode1" hideFromEditors="true" selectable="true" selected="false" color="1 0 0" edgeColor="0 0 0" selectedColor="1 0 0" selectedAmbient="0.4" ambient="0" diffuse="1" selectedSpecular="0.5" specular="0" power="1" opacity="1" sliceIntersectionOpacity="1" pointSize="1" lineWidth="1" representation="2" lighting="true" interpolation="1" shading="true" visibility="true" edgeVisibility="false" clipping="false" sliceIntersectionVisibility="false" sliceIntersectionThickness="1" frontfaceCulling="false" backfaceCulling="true" scalarVisibility="false" vectorVisibility="false" tensorVisibility="false" interpolateTexture="false" scalarRangeFlag="UseData" scalarRange="0 100"  textScale="3.4" glyphScale="2.1" glyphType="13" sliceProjection="6" sliceProjectionColor="1 1 1" sliceProjectionOpacity="0.6"  ></MarkupsDisplay>
  <MarkupsFiducial
    id="vtkMRMLMarkupsFiducialNode1" name="image" hideFromEditors="false" selectable="true" selected="false" attributes="Markups.MovingMarkupIndex:5" displayNodeRef="vtkMRMLMarkupsDisplayNode1" storageNodeRef="vtkMRMLMarkupsFiducialStorageNode1" references="display:vtkMRMLMarkupsDisplayNode1;storage:vtkMRMLMarkupsFiducialStorageNode1;" userTags="" locked="0" markupLabelFormat="%N-%d"  ></MarkupsFiducial>
  <MarkupsDisplay
    id="vtkMRMLMarkupsDisplayNode2" name="vtkMRMLMarkupsDisplayNode2" hideFromEditors="true" selectable="true" selected="false" color="0 0 1" edgeColor="0 0 0" selectedColor="0 0 1" selectedAmbient="0.4" ambient="0" diffuse="1" selectedSpecular="0.5" specular="0" power="1" opacity="1" sliceIntersectionOpacity="1" pointSize="1" lineWidth="1" representation="2" lighting="true" interpolation="1" shading="true" visibility="true" edgeVisibility="false" clipping="false" sliceIntersectionVisibility="false" sliceIntersectionThickness="1" frontfaceCulling="false" backfaceCulling="true" scalarVisibility="false" vectorVisibility="false" tensorVisibility="false" interpolateTexture="false" scalarRangeFlag="UseData" scalarRange="0 100"  textScale="3.4" glyphScale="2.1" glyphType="13" sliceProjection="6" sliceProjectionColor="1 1 1" sliceProjectionOpacity="0.6"  ></MarkupsDisplay>
  <MarkupsFiducial
    id="vtkMRMLMarkupsFiducialNode2" name="probe" hideFromEditors="false" selectable="true" selected="false" displayNodeRef="vtkMRMLMarkupsDisplayNode2" storageNodeRef="vtkMRMLMarkupsFiducialStorageNode2" references="display:vtkMRMLMarkupsDisplayNode2;storage:vtkMRMLMarkupsFiducialStorageNode2;" userTags="" locked="0" markupLabelFormat="%N-%d"  ></MarkupsFiducial>
  <Transform
    id="vtkMRMLTransformNode1" name="imagetoprobe15cm" hideFromEditors="false" selectable="true" selected="false" storageNodeRef="vtkMRMLTransformStorageNode5" references="storage:vtkMRMLTransformStorageNode5;" userTags=""  ></Transform>
  <MarkupsFiducialStorage
    id="vtkMRMLMarkupsFiducialStorageNode1" name="MarkupsFiducialStorage" hideFromEditors="true" selectable="true" selected="false" fileName="image.fcsv" useCompression="1" defaultWriteFileExtension="fcsv" readState="0" writeState="4" coordinateSystem="0"  ></MarkupsFiducialStorage>
  <MarkupsFiducialStorage
    id="vtkMRMLMarkupsFiducialStorageNode2" name="MarkupsFiducialStorage_1" hideFromEditors="true" selectable="true" selected="false" fileName="probe.fcsv" useCompression="1" defaultWriteFileExtension="fcsv" readState="0" writeState="4" coordinateSystem="0"  ></MarkupsFiducialStorage>
  <TransformStorage
    id="vtkMRMLTransformStorageNode5" name="TransformStorage_4" hideFromEditors="true" selectable="true" selected="false" fileName="imagetoprobe15cm.h5" useCompression="1" defaultWriteFileExtension="h5" readState="0" writeState="4" preferITKv3CompatibleTransforms="false"  ></TransformStorage>
</SceneView>
 <SceneViewStorage
  id="vtkMRMLSceneViewStorageNode1" name="SceneViewStorage" hideFromEditors="true" selectable="true" selected="false" fileName="Master%20Scene%20View.png" useCompression="1" defaultWriteFileExtension="png" readState="0" writeState="4" ></SceneViewStorage>
 <FiducialRegistrationWizard
  id="vtkMRMLFiducialRegistrationWizardNode1" name="FiducialRegistrationWizard" hideFromEditors="false" selectable="true" selected="false" FromFiducialList="vtkMRMLMarkupsFiducialNode1" OutputTransform="vtkMRMLTransformNode1" ProbeTransformTo="vtkMRMLLinearTransformNode6" ToFiducialList="vtkMRMLMarkupsFiducialNode2" references="FromFiducialList:vtkMRMLMarkupsFiducialNode1;OutputTransform:vtkMRMLTransformNode1;ProbeTransformTo:vtkMRMLLinearTransformNode6;ToFiducialList:vtkMRMLMarkupsFiducialNode2;"  PointMatching="Manual"  RegistrationMode="Similarity"  UpdateMode="Manual" ></FiducialRegistrationWizard>
 <MarkupsDisplay
  id="vtkMRMLMarkupsDisplayNode1" name="vtkMRMLMarkupsDisplayNode1" hideFromEditors="true" selectable="true" selected="false" color="1 0 0" edgeColor="0 0 0" selectedColor="1 0 0" selectedAmbient="0.4" ambient="0" diffuse="1" selectedSpecular="0.5" specular="0" power="1" opacity="1" sliceIntersectionOpacity="1" pointSize="1" lineWidth="1" representation="2" lighting="true" interpolation="1" shading="true" visibility="true" edgeVisibility="false" clipping="false" sliceIntersectionVisibility="false" sliceIntersectionThickness="1" frontfaceCulling="false" backfaceCulling="true" scalarVisibility="false" vectorVisibility="false" tensorVisibility="false" interpolateTexture="false" scalarRangeFlag="UseData" scalarRange="0 100"  textScale="3.4" glyphScale="2.1" glyphType="13" sliceProjection="6" sliceProjectionColor="1 1 1" sliceProjectionOpacity="0.6" ></MarkupsDisplay>
 <MarkupsFiducial
  id="vtkMRMLMarkupsFiducialNode1" name="image" hideFromEditors="false" selectable="true" selected="false" attributes="Markups.MovingMarkupIndex:5" displayNodeRef="vtkMRMLMarkupsDisplayNode1" storageNodeRef="vtkMRMLMarkupsFiducialStorageNode1" references="display:vtkMRMLMarkupsDisplayNode1;storage:vtkMRMLMarkupsFiducialStorageNode1;" userTags="" locked="0" markupLabelFormat="%N-%d" ></MarkupsFiducial>
 <MarkupsDisplay
  id="vtkMRMLMarkupsDisplayNode2" name="vtkMRMLMarkupsDisplayNode2" hideFromEditors="true" selectable="true" selected="false" color="0 0 1" edgeColor="0 0 0" selectedColor="0 0 1" selectedAmbient="0.4" ambient="0" diffuse="1" selectedSpecular="0.5" specular="0" power="1" opacity="1" sliceIntersectionOpacity="1" pointSize="1" lineWidth="1" representation="2" lighting="true" interpolation="1" shading="true" visibility="true" edgeVisibility="false" clipping="false" sliceIntersectionVisibility="false" sliceIntersectionThickness="1" frontfaceCulling="false" backfaceCulling="true" scalarVisibility="false" vectorVisibility="false" tensorVisibility="false" interpolateTexture="false" scalarRangeFlag="UseData" scalarRange="0 100"  textScale="3.4" glyphScale="2.1" glyphType="13" sliceProjection="6" sliceProjectionColor="1 1 1" sliceProjectionOpacity="0.6" ></MarkupsDisplay>
 <MarkupsFiducial
  id="vtkMRMLMarkupsFiducialNode2" name="probe" hideFromEditors="false" selectable="true" selected="false" displayNodeRef="vtkMRMLMarkupsDisplayNode2" storageNodeRef="vtkMRMLMarkupsFiducialStorageNode2" references="display:vtkMRMLMarkupsDisplayNode2;storage:vtkMRMLMarkupsFiducialStorageNode2;" userTags="" locked="0" markupLabelFormat="%N-%d" ></MarkupsFiducial>
 <Transform
  id="vtkMRMLTransformNode1" name="imagetoprobe15cm" hideFromEditors="false" selectable="true" selected="false" storageNodeRef="vtkMRMLTransformStorageNode5" references="storage:vtkMRMLTransformStorageNode5;" userTags="" ></Transform>
 <MarkupsFiducialStorage
  id="vtkMRMLMarkupsFiducialStorageNode1" name="MarkupsFiducialStorage" hideFromEditors="true" selectable="true" selected="false" fileName="image.fcsv" useCompression="1" defaultWriteFileExtension="fcsv" readState="0" writeState="4" coordinateSystem="0" ></MarkupsFiducialStorage>
 <MarkupsFiducialStorage
  id="vtkMRMLMarkupsFiducialStorageNode2" name="MarkupsFiducialStorage_1" hideFromEditors="true" selectable="true" selected="false" fileName="probe.fcsv" useCompression="1" defaultWriteFileExtension="fcsv" readState="0" writeState="4" coordinateSystem="0" ></MarkupsFiducialStorage>
 <TransformStorage
  id="vtkMRMLTransformStorageNode5" name="TransformStorage_4" hideFromEditors="true" selectable="true" selected="false" fileName="imagetoprobe15cm.h5" useCompression="1" defaultWriteFileExtension="h5" readState="0" writeState="4" preferITKv3CompatibleTransforms="false" ></TransformStorage>
</MRML>
