# Supplementary material for: Evaluation of 3D ultrasound for image guidance
Source: PLoS One. 2020 Mar 26;15(3):e0229441. doi: 10.1371/journal.pone.0229441 (PMC7098612; doi:10.1371/journal.pone.0229441)
Supplement: S1 Data — (ZIP) [file pone.0229441.s001.zip › Data_PLOS_ONE - light/1_Calibratation error analyisis/Calibration -3D freehand/pointer/15 cm 2D/image.fcsv]

# Markups fiducial file version = 4.8
# CoordinateSystem = 0
# columns = id,x,y,z,ow,ox,oy,oz,vis,sel,lock,label,desc,associatedNodeID
vtkMRMLMarkupsFiducialNode_0,504.193,209.984,0,0,0,0,1,1,1,0,image-1,,vtkMRMLScalarVolumeNode1
vtkMRMLMarkupsFiducialNode_2,409.494,233.054,0,0,0,0,1,1,1,0,image-2,,vtkMRMLScalarVolumeNode1
vtkMRMLMarkupsFiducialNode_4,532.769,352.675,0,0,0,0,1,1,1,0,image-3,,vtkMRMLScalarVolumeNode1
vtkMRMLMarkupsFiducialNode_9,442.087,313.667,0,0,0,0,1,1,1,0,image-5,,vtkMRMLScalarVolumeNode1
vtkMRMLMarkupsFiducialNode_15,378.845,383.121,0,0,0,0,1,1,1,0,image-8,,vtkMRMLScalarVolumeNode1
vtkMRMLMarkupsFiducialNode_20,528.031,407.741,0,0,0,0,1,1,1,0,image-9,,vtkMRMLScalarVolumeNode1
