# Supplementary material for: Evaluation of 3D ultrasound for image guidance
Source: PLoS One. 2020 Mar 26;15(3):e0229441. doi: 10.1371/journal.pone.0229441 (PMC7098612; doi:10.1371/journal.pone.0229441)
Supplement: S1 Data — (ZIP) [file pone.0229441.s001.zip › Data_PLOS_ONE - light/1_Calibratation error analyisis/Calibration -3D freehand/pointer/15 cm 2D/probe.fcsv]

# Markups fiducial file version = 4.8
# CoordinateSystem = 0
# columns = id,x,y,z,ow,ox,oy,oz,vis,sel,lock,label,desc,associatedNodeID
vtkMRMLMarkupsFiducialNode_1,-32.0399,139.63,-104.278,0,0,0,1,1,1,0,probe-1,,
vtkMRMLMarkupsFiducialNode_3,-32.391,149.685,-78.015,0,0,0,1,1,1,0,probe-2,,
vtkMRMLMarkupsFiducialNode_5,-35.075,178.979,-116.833,0,0,0,1,1,1,0,probe-3,,
vtkMRMLMarkupsFiducialNode_8,-33.5771,171.663,-90.0595,0,0,0,1,1,1,0,probe-5,,
vtkMRMLMarkupsFiducialNode_17,-34.7376,193.687,-73.782,0,0,0,1,1,1,0,probe-10,,
vtkMRMLMarkupsFiducialNode_19,-35.8967,194.982,-118.178,0,0,0,1,1,1,0,probe-12,,
