# Supplementary material for: Evaluation of 3D ultrasound for image guidance
Source: PLoS One. 2020 Mar 26;15(3):e0229441. doi: 10.1371/journal.pone.0229441 (PMC7098612; doi:10.1371/journal.pone.0229441)
Supplement: S1 Data — (ZIP) [file pone.0229441.s001.zip › Data_PLOS_ONE - light/1_Calibratation error analyisis/Calibration -3D freehand/pointer/15 cm 2D/Sequence_1-Sequence_1-Seq.seq.mha]

ObjectType = Image
NDims = 3
AnatomicalOrientation = RAI
BinaryData = True
CompressedData = False
DimSize = 0 0 1529
ElementSpacing = 1 1 1
Offset = 0 0 0
TransformMatrix = 1 0 0 0 1 0 0 0 1
ElementType = MET_UCHAR
Kinds = domain domain list
Seq_Frame0000_Sequence_1Transform =0.997279 -0.0710843 0.0195698 -36.1951 0.0109394 0.405152 0.914184 147.76 -0.0729129 -0.911481 0.404827 -100.574 0 0 0 1 
Seq_Frame0000_Sequence_1TransformStatus = OK
Seq_Frame0000_Timestamp = 0.016
Seq_Frame0001_Sequence_1Transform =0.997309 -0.0704674 0.0202371 -36.3703 0.0100039 0.404241 0.914598 147.796 -0.07263 -0.911934 0.403858 -100.616 0 0 0 1 
Seq_Frame0001_Sequence_1TransformStatus = OK
Seq_Frame0001_Timestamp = 0.135
Seq_Frame0002_Sequence_1Transform =0.997517 -0.067269 0.0208755 -36.6697 0.0080154 0.402878 0.915219 147.802 -0.0699761 -0.912778 0.402416 -100.738 0 0 0 1 
Seq_Frame0002_Sequence_1TransformStatus = OK
Seq_Frame0002_Timestamp = 0.238
Seq_Frame0003_Sequence_1Transform =0.997707 -0.0637742 0.0226631 -36.8363 0.00486304 0.401533 0.915832 147.896 -0.0675064 -0.913621 0.400923 -100.847 0 0 0 1 
Seq_Frame0003_Sequence_1TransformStatus = OK
Seq_Frame0003_Timestamp = 0.338
Seq_Frame0004_Sequence_1Transform =0.997912 -0.0608392 0.0216895 -37.5653 0.00473717 0.403839 0.914818 147.562 -0.0644158 -0.912805 0.403284 -100.75 0 0 0 1 
Seq_Frame0004_Sequence_1TransformStatus = OK
Seq_Frame0004_Timestamp = 0.439
Seq_Frame0005_Sequence_1Transform =0.997902 -0.0574119 0.0299412 -37.1511 -0.00461717 0.39814 0.917313 147.537 -0.0645855 -0.915526 0.397039 -101.412 0 0 0 1 
Seq_Frame0005_Sequence_1TransformStatus = OK
Seq_Frame0005_Timestamp = 0.585
Seq_Frame0006_Sequence_1Transform =0.997812 -0.0503537 0.0428525 -38.7754 -0.0217246 0.362451 0.93175 148.532 -0.062449 -0.930642 0.360563 -104.585 0 0 0 1 
Seq_Frame0006_Sequence_1TransformStatus = OK
Seq_Frame0006_Timestamp = 0.716
Seq_Frame0007_Sequence_1Transform =0.9981 -0.0451099 0.0419631 -40.3735 -0.0234211 0.352162 0.935646 148.285 -0.0569847 -0.934851 0.350436 -105.654 0 0 0 1 
Seq_Frame0007_Sequence_1TransformStatus = OK
Seq_Frame0007_Timestamp = 0.831
Seq_Frame0008_Sequence_1Transform =0.997031 -0.0729657 0.0246209 -40.7423 0.00587845 0.390901 0.920414 144.859 -0.076783 -0.917536 0.390169 -103.199 0 0 0 1 
Seq_Frame0008_Sequence_1TransformStatus = OK
Seq_Frame0008_Timestamp = 0.932
Seq_Frame0009_Sequence_1Transform =0.997212 -0.0741149 0.00873829 -42.5885 0.0225066 0.410312 0.911668 142.41 -0.0711536 -0.908929 0.410836 -102.21 0 0 0 1 
Seq_Frame0009_Sequence_1TransformStatus = OK
Seq_Frame0009_Timestamp = 1.037
Seq_Frame0010_Sequence_1Transform =0.998226 -0.0582597 0.01229 -43.1969 0.0114272 0.390025 0.920733 141.964 -0.0584351 -0.918959 0.389999 -104.45 0 0 0 1 
Seq_Frame0010_Sequence_1TransformStatus = OK
Seq_Frame0010_Timestamp = 1.141
Seq_Frame0011_Sequence_1Transform =0.998371 -0.0556012 0.0128489 -43.4368 0.0100249 0.392534 0.919683 141.527 -0.0561791 -0.918055 0.392452 -104.376 0 0 0 1 
Seq_Frame0011_Sequence_1TransformStatus = OK
Seq_Frame0011_Timestamp = 1.281
Seq_Frame0012_Sequence_1Transform =0.998607 -0.0472049 0.0235634 -42.6118 -0.00275811 0.399301 0.916816 141.274 -0.0526871 -0.915604 0.398615 -103.886 0 0 0 1 
Seq_Frame0012_Sequence_1TransformStatus = OK
Seq_Frame0012_Timestamp = 1.381
Seq_Frame0013_Sequence_1Transform =0.998796 -0.0347328 0.0346411 -41.1146 -0.0175661 0.406104 0.913658 141.071 -0.0458018 -0.913167 0.405005 -103.373 0 0 0 1 
Seq_Frame0013_Sequence_1TransformStatus = OK
Seq_Frame0013_Timestamp = 1.484
Seq_Frame0014_Sequence_1Transform =0.998175 -0.0427151 0.0426842 -40.4183 -0.0209171 0.418518 0.907968 140.454 -0.056648 -0.907204 0.41686 -102.443 0 0 0 1 
Seq_Frame0014_Sequence_1TransformStatus = OK
Seq_Frame0014_Timestamp = 1.636
Seq_Frame0015_Sequence_1Transform =0.997382 -0.0576012 0.0437119 -40.386 -0.0161281 0.412074 0.911008 139.462 -0.0704876 -0.909328 0.410066 -103.602 0 0 0 1 
Seq_Frame0015_Sequence_1TransformStatus = OK
Seq_Frame0015_Timestamp = 1.736
Seq_Frame0016_Sequence_1Transform =0.997707 -0.0579799 0.0349144 -41.0412 -0.00794319 0.411994 0.911152 138.969 -0.0672131 -0.90934 0.410588 -103.827 0 0 0 1 
Seq_Frame0016_Sequence_1TransformStatus = OK
Seq_Frame0016_Timestamp = 1.837
Seq_Frame0017_Sequence_1Transform =0.998415 -0.0496244 0.0265515 -41.8024 -0.00383236 0.410726 0.911751 138.646 -0.0561505 -0.910407 0.409885 -104.039 0 0 0 1 
Seq_Frame0017_Sequence_1TransformStatus = OK
Seq_Frame0017_Timestamp = 1.961
Seq_Frame0018_Sequence_1Transform =0.998838 -0.0314264 0.0365405 -41.0374 -0.0211239 0.396005 0.918005 139.158 -0.0433198 -0.91771 0.394881 -105.194 0 0 0 1 
Seq_Frame0018_Sequence_1TransformStatus = OK
Seq_Frame0018_Timestamp = 2.081
Seq_Frame0019_Sequence_1Transform =0.998656 -0.0337819 0.0393209 -40.8206 -0.0229295 0.392425 0.919498 139.298 -0.0464929 -0.919163 0.391123 -105.472 0 0 0 1 
Seq_Frame0019_Sequence_1TransformStatus = OK
Seq_Frame0019_Timestamp = 2.182
Seq_Frame0020_Sequence_1Transform =0.998674 -0.0418865 0.0299397 -41.6276 -0.0107212 0.399577 0.916637 139.088 -0.0503579 -0.915742 0.398598 -104.886 0 0 0 1 
Seq_Frame0020_Sequence_1TransformStatus = OK
Seq_Frame0020_Timestamp = 2.283
Seq_Frame0021_Sequence_1Transform =0.998831 -0.0468149 0.0120498 -43.0214 0.00824829 0.410661 0.911751 138.716 -0.0476319 -0.910585 0.410567 -103.958 0 0 0 1 
Seq_Frame0021_Sequence_1TransformStatus = OK
Seq_Frame0021_Timestamp = 2.391
Seq_Frame0022_Sequence_1Transform =0.998738 -0.049395 0.0090817 -42.6261 0.0124101 0.41794 0.90839 138.271 -0.0486655 -0.90713 0.418026 -103.474 0 0 0 1 
Seq_Frame0022_Sequence_1TransformStatus = OK
Seq_Frame0022_Timestamp = 2.531
Seq_Frame0023_Sequence_1Transform =0.998279 -0.0586447 -8.45928e-005 -41.9705 0.0254922 0.432641 0.901206 137.803 -0.0528143 -0.899657 0.433391 -102.283 0 0 0 1 
Seq_Frame0023_Sequence_1TransformStatus = OK
Seq_Frame0023_Timestamp = 2.631
Seq_Frame0024_Sequence_1Transform =0.997998 -0.0626591 -0.00862544 -41.5729 0.0355068 0.442159 0.896233 137.498 -0.0523434 -0.894745 0.443499 -101.422 0 0 0 1 
Seq_Frame0024_Sequence_1TransformStatus = OK
Seq_Frame0024_Timestamp = 2.742
Seq_Frame0025_Sequence_1Transform =0.998156 -0.060636 -0.00273534 -40.5433 0.0291284 0.438986 0.898022 137.66 -0.0532516 -0.896446 0.439943 -101.766 0 0 0 1 
Seq_Frame0025_Sequence_1TransformStatus = OK
Seq_Frame0025_Timestamp = 2.881
Seq_Frame0026_Sequence_1Transform =0.998196 -0.0597075 -0.00625482 -40.6777 0.0318672 0.438679 0.898079 137.672 -0.0508781 -0.896658 0.43979 -101.79 0 0 0 1 
Seq_Frame0026_Sequence_1TransformStatus = OK
Seq_Frame0026_Timestamp = 2.982
Seq_Frame0027_Sequence_1Transform =0.998223 -0.0590544 -0.00804719 -40.8194 0.0332374 0.43951 0.897623 137.609 -0.0494718 -0.896294 0.440692 -101.717 0 0 0 1 
Seq_Frame0027_Sequence_1TransformStatus = OK
Seq_Frame0027_Timestamp = 3.082
Seq_Frame0028_Sequence_1Transform =0.998367 -0.0569676 -0.00425766 -39.671 0.0290225 0.441603 0.896741 137.336 -0.049205 -0.8954 0.442535 -101.731 0 0 0 1 
Seq_Frame0028_Sequence_1TransformStatus = OK
Seq_Frame0028_Timestamp = 3.183
Seq_Frame0029_Sequence_1Transform =0.998263 -0.058635 -0.00577271 -39.6781 0.0311915 0.442816 0.89607 137.288 -0.0499848 -0.894693 0.443876 -101.608 0 0 0 1 
Seq_Frame0029_Sequence_1TransformStatus = OK
Seq_Frame0029_Timestamp = 3.291
Seq_Frame0030_Sequence_1Transform =0.998017 -0.0624111 -0.00825212 -38.0788 0.0356992 0.45309 0.89075 136.893 -0.0518537 -0.889277 0.45442 -100.871 0 0 0 1 
Seq_Frame0030_Sequence_1TransformStatus = OK
Seq_Frame0030_Timestamp = 3.419
Seq_Frame0031_Sequence_1Transform =0.997996 -0.0628383 -0.00748326 -37.7291 0.0352254 0.453386 0.890618 136.885 -0.0525721 -0.889096 0.454691 -100.866 0 0 0 1 
Seq_Frame0031_Sequence_1TransformStatus = OK
Seq_Frame0031_Timestamp = 3.531
Seq_Frame0032_Sequence_1Transform =0.998076 -0.0619731 -0.00198942 -36.7034 0.0296887 0.449476 0.892799 137.071 -0.0544353 -0.89114 0.450452 -101.212 0 0 0 1 
Seq_Frame0032_Sequence_1TransformStatus = OK
Seq_Frame0032_Timestamp = 3.647
Seq_Frame0033_Sequence_1Transform =0.997795 -0.0663251 -0.00264474 -36.2252 0.0322404 0.449427 0.892735 137.078 -0.0580221 -0.890851 0.450574 -101.197 0 0 0 1 
Seq_Frame0033_Sequence_1TransformStatus = OK
Seq_Frame0033_Timestamp = 3.776
Seq_Frame0034_Sequence_1Transform =0.997759 -0.0668436 -0.00319086 -35.8832 0.0329654 0.449452 0.892696 137.086 -0.0582369 -0.8908 0.450648 -101.214 0 0 0 1 
Seq_Frame0034_Sequence_1TransformStatus = OK
Seq_Frame0034_Timestamp = 3.877
Seq_Frame0035_Sequence_1Transform =0.997713 -0.0674989 -0.00369864 -35.4274 0.0337404 0.449818 0.892483 137.089 -0.0585779 -0.890566 0.451066 -101.197 0 0 0 1 
Seq_Frame0035_Sequence_1TransformStatus = OK
Seq_Frame0035_Timestamp = 3.983
Seq_Frame0036_Sequence_1Transform =0.997722 -0.0674594 -0.00100178 -34.5111 0.0313584 0.45054 0.892206 137.098 -0.0597364 -0.890204 0.451629 -101.174 0 0 0 1 
Seq_Frame0036_Sequence_1TransformStatus = OK
Seq_Frame0036_Timestamp = 4.118
Seq_Frame0037_Sequence_1Transform =0.997686 -0.0679695 -0.00185759 -34.3146 0.0324167 0.451456 0.891704 137.045 -0.0597701 -0.889701 0.452615 -101.094 0 0 0 1 
Seq_Frame0037_Sequence_1TransformStatus = OK
Seq_Frame0037_Timestamp = 4.231
Seq_Frame0038_Sequence_1Transform =0.997661 -0.0682983 -0.00282026 -34.354 0.0333708 0.450623 0.89209 137.087 -0.0596574 -0.890098 0.451848 -101.149 0 0 0 1 
Seq_Frame0038_Sequence_1TransformStatus = OK
Seq_Frame0038_Timestamp = 4.332
Seq_Frame0039_Sequence_1Transform =0.99771 -0.0674569 -0.00491026 -34.4603 0.0349534 0.452094 0.891285 137.044 -0.0579035 -0.889416 0.453416 -101.025 0 0 0 1 
Seq_Frame0039_Sequence_1TransformStatus = OK
Seq_Frame0039_Timestamp = 4.433
Seq_Frame0040_Sequence_1Transform =0.997562 -0.0693308 -0.00799162 -34.5719 0.0387669 0.455263 0.889513 136.877 -0.0580323 -0.887653 0.456841 -100.748 0 0 0 1 
Seq_Frame0040_Sequence_1TransformStatus = OK
Seq_Frame0040_Timestamp = 4.533
Seq_Frame0041_Sequence_1Transform =0.99775 -0.0667116 -0.00671921 -34.3181 0.0363629 0.454192 0.890162 136.949 -0.0563323 -0.888403 0.455596 -100.856 0 0 0 1 
Seq_Frame0041_Sequence_1TransformStatus = OK
Seq_Frame0041_Timestamp = 4.637
Seq_Frame0042_Sequence_1Transform =0.99784 -0.0654721 -0.00531214 -34.2093 0.0344542 0.452818 0.890937 136.991 -0.0559261 -0.889196 0.454096 -100.977 0 0 0 1 
Seq_Frame0042_Sequence_1TransformStatus = OK
Seq_Frame0042_Timestamp = 4.791
Seq_Frame0043_Sequence_1Transform =0.998001 -0.0630981 -0.00361038 -33.9401 0.0317239 0.45072 0.892102 137.076 -0.0546627 -0.890432 0.451821 -101.158 0 0 0 1 
Seq_Frame0043_Sequence_1TransformStatus = OK
Seq_Frame0043_Timestamp = 4.892
Seq_Frame0044_Sequence_1Transform =0.998081 -0.0618182 -0.00368048 -33.7503 0.0312294 0.451109 0.891922 137.08 -0.0534767 -0.890325 0.452174 -101.154 0 0 0 1 
Seq_Frame0044_Sequence_1TransformStatus = OK
Seq_Frame0044_Timestamp = 5.026
Seq_Frame0045_Sequence_1Transform =0.998166 -0.0604737 -0.00277443 -33.3453 0.0298736 0.45219 0.891422 137.022 -0.052653 -0.889869 0.453167 -101.1 0 0 0 1 
Seq_Frame0045_Sequence_1TransformStatus = OK
Seq_Frame0045_Timestamp = 5.131
Seq_Frame0046_Sequence_1Transform =0.998169 -0.060487 -0.000615933 -32.7931 0.0280626 0.454026 0.890547 136.943 -0.0535869 -0.888933 0.454892 -100.986 0 0 0 1 
Seq_Frame0046_Sequence_1TransformStatus = OK
Seq_Frame0046_Timestamp = 5.232
Seq_Frame0047_Sequence_1Transform =0.998191 -0.0600886 0.00221541 -32.3186 0.0251991 0.451491 0.89192 137.066 -0.0545945 -0.89025 0.452188 -101.17 0 0 0 1 
Seq_Frame0047_Sequence_1TransformStatus = OK
Seq_Frame0047_Timestamp = 5.333
Seq_Frame0048_Sequence_1Transform =0.998238 -0.0592738 0.00268884 -32.102 0.0243346 0.450311 0.89254 137.143 -0.0541151 -0.890902 0.45096 -101.287 0 0 0 1 
Seq_Frame0048_Sequence_1TransformStatus = OK
Seq_Frame0048_Timestamp = 5.434
Seq_Frame0049_Sequence_1Transform =0.998253 -0.0590401 0.00247795 -31.8198 0.0243467 0.449139 0.89313 137.204 -0.0538435 -0.891509 0.449792 -101.394 0 0 0 1 
Seq_Frame0049_Sequence_1TransformStatus = OK
Seq_Frame0049_Timestamp = 5.576
Seq_Frame0050_Sequence_1Transform =0.998225 -0.0593069 0.00551776 -31.2496 0.0216296 0.447247 0.894149 137.288 -0.055497 -0.892442 0.447736 -101.526 0 0 0 1 
Seq_Frame0050_Sequence_1TransformStatus = OK
Seq_Frame0050_Timestamp = 5.683
Seq_Frame0051_Sequence_1Transform =0.998243 -0.0589537 0.00597087 -30.9006 0.0211101 0.447973 0.893798 137.288 -0.0553675 -0.892101 0.448431 -101.487 0 0 0 1 
Seq_Frame0051_Sequence_1TransformStatus = OK
Seq_Frame0051_Timestamp = 5.826
Seq_Frame0052_Sequence_1Transform =0.998171 -0.0602508 0.00490787 -30.6591 0.0226691 0.448346 0.893573 137.268 -0.0560389 -0.891827 0.448892 -101.457 0 0 0 1 
Seq_Frame0052_Sequence_1TransformStatus = OK
Seq_Frame0052_Timestamp = 5.928
Seq_Frame0053_Sequence_1Transform =0.998185 -0.0600519 0.00467392 -30.4375 0.0227746 0.448116 0.893685 137.293 -0.055762 -0.891956 0.448671 -101.475 0 0 0 1 
Seq_Frame0053_Sequence_1TransformStatus = OK
Seq_Frame0053_Timestamp = 6.029
Seq_Frame0054_Sequence_1Transform =0.998227 -0.059124 0.00682528 -30.0325 0.0202508 0.445245 0.89518 137.462 -0.0559656 -0.893454 0.445654 -101.686 0 0 0 1 
Seq_Frame0054_Sequence_1TransformStatus = OK
Seq_Frame0054_Timestamp = 6.136
Seq_Frame0055_Sequence_1Transform =0.998299 -0.0578507 0.00732242 -29.497 0.0191873 0.444464 0.895591 137.527 -0.0550651 -0.893927 0.444817 -101.78 0 0 0 1 
Seq_Frame0055_Sequence_1TransformStatus = OK
Seq_Frame0055_Timestamp = 6.279
Seq_Frame0056_Sequence_1Transform =0.998283 -0.0581626 0.00693264 -29.417 0.0196654 0.444288 0.895668 137.533 -0.0551745 -0.893994 0.444669 -101.782 0 0 0 1 
Seq_Frame0056_Sequence_1TransformStatus = OK
Seq_Frame0056_Timestamp = 6.391
Seq_Frame0057_Sequence_1Transform =0.9982 -0.0594256 0.00815773 -28.8525 0.0190493 0.443021 0.896309 137.599 -0.0568777 -0.894539 0.443356 -101.891 0 0 0 1 
Seq_Frame0057_Sequence_1TransformStatus = OK
Seq_Frame0057_Timestamp = 6.495
Seq_Frame0058_Sequence_1Transform =0.998161 -0.0593345 0.012408 -27.7628 0.0151639 0.442592 0.896595 137.602 -0.0586907 -0.894758 0.442677 -101.993 0 0 0 1 
Seq_Frame0058_Sequence_1TransformStatus = OK
Seq_Frame0058_Timestamp = 6.599
Seq_Frame0059_Sequence_1Transform =0.99811 -0.0605295 0.0106544 -27.2534 0.0173781 0.444228 0.895745 137.501 -0.058952 -0.893866 0.44444 -101.894 0 0 0 1 
Seq_Frame0059_Sequence_1TransformStatus = OK
Seq_Frame0059_Timestamp = 6.726
Seq_Frame0060_Sequence_1Transform =0.998242 -0.0586023 0.00886006 -26.9784 0.0180171 0.442464 0.896606 137.593 -0.0564634 -0.89487 0.442742 -102.065 0 0 0 1 
Seq_Frame0060_Sequence_1TransformStatus = OK
Seq_Frame0060_Timestamp = 6.828
Seq_Frame0061_Sequence_1Transform =0.998253 -0.0583072 0.00955385 -26.6099 0.0169935 0.438196 0.898719 137.763 -0.0565882 -0.896986 0.438421 -102.38 0 0 0 1 
Seq_Frame0061_Sequence_1TransformStatus = OK
Seq_Frame0061_Timestamp = 6.935
Seq_Frame0062_Sequence_1Transform =0.998252 -0.0586064 0.0077163 -26.2753 0.0188259 0.438939 0.898319 137.761 -0.0560343 -0.896603 0.439275 -102.325 0 0 0 1 
Seq_Frame0062_Sequence_1TransformStatus = OK
Seq_Frame0062_Timestamp = 7.086
Seq_Frame0063_Sequence_1Transform =0.998304 -0.058125 0.00335556 -26.0082 0.0226565 0.440926 0.897258 137.686 -0.0536327 -0.89566 0.441495 -102.184 0 0 0 1 
Seq_Frame0063_Sequence_1TransformStatus = OK
Seq_Frame0063_Timestamp = 7.226
Seq_Frame0064_Sequence_1Transform =0.998202 -0.059932 0.000759406 -26.1298 0.0257977 0.441042 0.897116 137.67 -0.0541009 -0.895483 0.441795 -102.122 0 0 0 1 
Seq_Frame0064_Sequence_1TransformStatus = OK
Seq_Frame0064_Timestamp = 7.327
Seq_Frame0065_Sequence_1Transform =0.998239 -0.0593016 -0.00147796 -25.9225 0.0276163 0.442532 0.896327 137.592 -0.0524996 -0.89479 0.443391 -102.013 0 0 0 1 
Seq_Frame0065_Sequence_1TransformStatus = OK
Seq_Frame0065_Timestamp = 7.431
Seq_Frame0066_Sequence_1Transform =0.997992 -0.0632957 -0.00247095 -24.6588 0.0308307 0.451296 0.891842 137.174 -0.0553346 -0.890127 0.452341 -101.447 0 0 0 1 
Seq_Frame0066_Sequence_1TransformStatus = OK
Seq_Frame0066_Timestamp = 7.591
Seq_Frame0067_Sequence_1Transform =0.997904 -0.064715 0.000455188 -24.1395 0.0287222 0.449176 0.892981 137.263 -0.0579937 -0.891096 0.450094 -101.619 0 0 0 1 
Seq_Frame0067_Sequence_1TransformStatus = OK
Seq_Frame0067_Timestamp = 7.726
Seq_Frame0068_Sequence_1Transform =0.998145 -0.0605667 0.00613827 -23.6353 0.0212966 0.441861 0.896831 137.584 -0.0570303 -0.895037 0.442331 -102.232 0 0 0 1 
Seq_Frame0068_Sequence_1TransformStatus = OK
Seq_Frame0068_Timestamp = 7.827
Seq_Frame0069_Sequence_1Transform =0.998053 -0.0623259 0.00254891 -23.6539 0.0254762 0.44458 0.895377 137.475 -0.0569384 -0.893568 0.445302 -101.967 0 0 0 1 
Seq_Frame0069_Sequence_1TransformStatus = OK
Seq_Frame0069_Timestamp = 7.930
Seq_Frame0070_Sequence_1Transform =0.998133 -0.0610757 0.000516342 -23.0004 0.0267876 0.445344 0.894959 137.47 -0.0548902 -0.893274 0.446149 -101.93 0 0 0 1 
Seq_Frame0070_Sequence_1TransformStatus = OK
Seq_Frame0070_Timestamp = 8.031
Seq_Frame0071_Sequence_1Transform =0.998207 -0.0598572 0.00104687 -22.6581 0.0258023 0.445939 0.894691 137.45 -0.0540206 -0.89306 0.446684 -101.928 0 0 0 1 
Seq_Frame0071_Sequence_1TransformStatus = OK
Seq_Frame0071_Timestamp = 8.156
Seq_Frame0072_Sequence_1Transform =0.998345 -0.0575082 0.00011422 -22.6732 0.0256393 0.446875 0.894229 137.397 -0.0514765 -0.892746 0.44761 -101.861 0 0 0 1 
Seq_Frame0072_Sequence_1TransformStatus = OK
Seq_Frame0072_Timestamp = 8.286
Seq_Frame0073_Sequence_1Transform =0.998434 -0.0558091 0.00390625 -22.4739 0.0213308 0.444298 0.895625 137.512 -0.0517196 -0.894139 0.444793 -102.065 0 0 0 1 
Seq_Frame0073_Sequence_1TransformStatus = OK
Seq_Frame0073_Timestamp = 8.421
Seq_Frame0074_Sequence_1Transform =0.998548 -0.053487 0.0064299 -22.2698 0.0179319 0.442549 0.896565 137.587 -0.0508001 -0.895148 0.442866 -102.229 0 0 0 1 
Seq_Frame0074_Sequence_1TransformStatus = OK
Seq_Frame0074_Timestamp = 8.523
Seq_Frame0075_Sequence_1Transform =0.998618 -0.051243 0.0116593 -21.8266 0.0120545 0.439299 0.89826 137.721 -0.0511514 -0.896878 0.43931 -102.513 0 0 0 1 
Seq_Frame0075_Sequence_1TransformStatus = OK
Seq_Frame0075_Timestamp = 8.691
Seq_Frame0076_Sequence_1Transform =0.998641 -0.0515194 0.00784386 -22.2681 0.0157955 0.442676 0.896543 137.588 -0.0496616 -0.8952 0.442888 -102.221 0 0 0 1 
Seq_Frame0076_Sequence_1TransformStatus = OK
Seq_Frame0076_Timestamp = 8.827
Seq_Frame0077_Sequence_1Transform =0.998658 -0.0510305 0.0088366 -22.0968 0.0145873 0.440875 0.89745 137.661 -0.0496932 -0.896116 0.441028 -102.379 0 0 0 1 
Seq_Frame0077_Sequence_1TransformStatus = OK
Seq_Frame0077_Timestamp = 8.927
Seq_Frame0078_Sequence_1Transform =0.998735 -0.0497253 0.00753058 -22.5292 0.0151658 0.440541 0.897604 137.694 -0.0479512 -0.896354 0.440738 -102.387 0 0 0 1 
Seq_Frame0078_Sequence_1TransformStatus = OK
Seq_Frame0078_Timestamp = 9.031
Seq_Frame0079_Sequence_1Transform =0.998633 -0.0514651 0.00914937 -22.4454 0.0144087 0.439273 0.898238 137.728 -0.050247 -0.896878 0.439415 -102.469 0 0 0 1 
Seq_Frame0079_Sequence_1TransformStatus = OK
Seq_Frame0079_Timestamp = 9.170
Seq_Frame0080_Sequence_1Transform =0.998613 -0.0513846 0.0115005 -22.3938 0.0121183 0.436818 0.899468 137.849 -0.0512425 -0.898081 0.436835 -102.655 0 0 0 1 
Seq_Frame0080_Sequence_1TransformStatus = OK
Seq_Frame0080_Timestamp = 9.276
Seq_Frame0081_Sequence_1Transform =0.998523 -0.0533903 0.0100454 -22.7894 0.0143577 0.437672 0.89902 137.803 -0.0523956 -0.897548 0.437793 -102.58 0 0 0 1 
Seq_Frame0081_Sequence_1TransformStatus = OK
Seq_Frame0081_Timestamp = 9.378
Seq_Frame0082_Sequence_1Transform =0.998587 -0.0519981 0.0109755 -22.9172 0.0127732 0.435308 0.900191 137.946 -0.051586 -0.898779 0.435357 -102.739 0 0 0 1 
Seq_Frame0082_Sequence_1TransformStatus = OK
Seq_Frame0082_Timestamp = 9.491
Seq_Frame0083_Sequence_1Transform =0.998598 -0.0520079 0.0099196 -23.1802 0.0138331 0.437131 0.899291 137.915 -0.0511064 -0.897893 0.437238 -102.558 0 0 0 1 
Seq_Frame0083_Sequence_1TransformStatus = OK
Seq_Frame0083_Timestamp = 9.621
Seq_Frame0084_Sequence_1Transform =0.99856 -0.0521833 0.0124669 -23.249 0.0115481 0.435968 0.899888 137.991 -0.0523943 -0.898448 0.435943 -102.624 0 0 0 1 
Seq_Frame0084_Sequence_1TransformStatus = OK
Seq_Frame0084_Timestamp = 9.726
Seq_Frame0085_Sequence_1Transform =0.998646 -0.04956 0.0158327 -23.1088 0.00723826 0.4337 0.901029 138.124 -0.0515216 -0.899693 0.433471 -102.821 0 0 0 1 
Seq_Frame0085_Sequence_1TransformStatus = OK
Seq_Frame0085_Timestamp = 9.828
Seq_Frame0086_Sequence_1Transform =0.99868 -0.0498891 0.012202 -23.9811 0.0105334 0.431485 0.902059 138.376 -0.0502679 -0.900739 0.431441 -102.873 0 0 0 1 
Seq_Frame0086_Sequence_1TransformStatus = OK
Seq_Frame0086_Timestamp = 9.931
Seq_Frame0087_Sequence_1Transform =0.998652 -0.0501099 0.0135247 -24.3998 0.00927289 0.428638 0.903429 138.532 -0.0510679 -0.902085 0.428525 -103.034 0 0 0 1 
Seq_Frame0087_Sequence_1TransformStatus = OK
Seq_Frame0087_Timestamp = 10.086
Seq_Frame0088_Sequence_1Transform =0.998741 -0.0482352 0.0137882 -24.9606 0.0081244 0.42673 0.904343 138.664 -0.049505 -0.903092 0.426585 -103.15 0 0 0 1 
Seq_Frame0088_Sequence_1TransformStatus = OK
Seq_Frame0088_Timestamp = 10.221
Seq_Frame0089_Sequence_1Transform =0.998749 -0.0478687 0.0144869 -25.0972 0.00736245 0.427231 0.904112 138.643 -0.049468 -0.902874 0.427049 -103.113 0 0 0 1 
Seq_Frame0089_Sequence_1TransformStatus = OK
Seq_Frame0089_Timestamp = 10.322
Seq_Frame0090_Sequence_1Transform =0.998773 -0.0472869 0.0147417 -25.4213 0.00681437 0.425973 0.90471 138.714 -0.0490605 -0.903499 0.425772 -103.174 0 0 0 1 
Seq_Frame0090_Sequence_1TransformStatus = OK
Seq_Frame0090_Timestamp = 10.423
Seq_Frame0091_Sequence_1Transform =0.998804 -0.0460262 0.0165061 -25.4564 0.00464644 0.425386 0.905 138.759 -0.0486752 -0.903841 0.425091 -103.198 0 0 0 1 
Seq_Frame0091_Sequence_1TransformStatus = OK
Seq_Frame0091_Timestamp = 10.523
Seq_Frame0092_Sequence_1Transform =0.998849 -0.0456267 0.0148262 -25.7251 0.00598218 0.42508 0.905136 138.782 -0.0476007 -0.904005 0.424864 -103.233 0 0 0 1 
Seq_Frame0092_Sequence_1TransformStatus = OK
Seq_Frame0092_Timestamp = 10.624
Seq_Frame0093_Sequence_1Transform =0.998847 -0.0462729 0.0127806 -26.4461 0.0080431 0.423781 0.905729 138.87 -0.0473269 -0.904582 0.423664 -103.272 0 0 0 1 
Seq_Frame0093_Sequence_1TransformStatus = OK
Seq_Frame0093_Timestamp = 10.771
Seq_Frame0094_Sequence_1Transform =0.998795 -0.046193 0.0165862 -26.1503 0.00445251 0.421824 0.906667 138.952 -0.0488781 -0.9055 0.421521 -103.448 0 0 0 1 
Seq_Frame0094_Sequence_1TransformStatus = OK
Seq_Frame0094_Timestamp = 10.871
Seq_Frame0095_Sequence_1Transform =0.99871 -0.0468179 0.0196519 -26.0408 0.001841 0.420172 0.907443 139.014 -0.0507417 -0.906236 0.419717 -103.588 0 0 0 1 
Seq_Frame0095_Sequence_1TransformStatus = OK
Seq_Frame0095_Timestamp = 10.972
Seq_Frame0096_Sequence_1Transform =0.998755 -0.0447513 0.0220488 -26.0455 -0.00120019 0.420283 0.907392 139.001 -0.0498737 -0.906289 0.419706 -103.615 0 0 0 1 
Seq_Frame0096_Sequence_1TransformStatus = OK
Seq_Frame0096_Timestamp = 11.085
Seq_Frame0097_Sequence_1Transform =0.998558 -0.0493392 0.0211624 -26.4727 0.0015354 0.420272 0.907397 139 -0.0536642 -0.906056 0.419741 -103.583 0 0 0 1 
Seq_Frame0097_Sequence_1TransformStatus = OK
Seq_Frame0097_Timestamp = 11.186
Seq_Frame0098_Sequence_1Transform =0.998253 -0.0560803 0.0186156 -27.3806 0.00674951 0.4212 0.906943 138.933 -0.0587025 -0.905232 0.420843 -103.471 0 0 0 1 
Seq_Frame0098_Sequence_1TransformStatus = OK
Seq_Frame0098_Timestamp = 11.315
Seq_Frame0099_Sequence_1Transform =0.998173 -0.0577883 0.0176479 -27.7517 0.0083451 0.421121 0.906966 138.938 -0.0598439 -0.905161 0.420834 -103.456 0 0 0 1 
Seq_Frame0099_Sequence_1TransformStatus = OK
Seq_Frame0099_Timestamp = 11.421
Seq_Frame0100_Sequence_1Transform =0.998239 -0.0558082 0.0201282 -28.1678 0.00496114 0.416612 0.909071 139.087 -0.0591193 -0.90737 0.416155 -103.831 0 0 0 1 
Seq_Frame0100_Sequence_1TransformStatus = OK
Seq_Frame0100_Timestamp = 11.522
Seq_Frame0101_Sequence_1Transform =0.998224 -0.0562854 0.0195105 -28.518 0.00575304 0.417071 0.908856 139.072 -0.0592926 -0.907129 0.416654 -103.751 0 0 0 1 
Seq_Frame0101_Sequence_1TransformStatus = OK
Seq_Frame0101_Timestamp = 11.625
Seq_Frame0102_Sequence_1Transform =0.998283 -0.0544555 0.0215678 -28.6944 0.0031494 0.417607 0.908623 139.06 -0.0584864 -0.906995 0.417061 -103.737 0 0 0 1 
Seq_Frame0102_Sequence_1TransformStatus = OK
Seq_Frame0102_Timestamp = 11.771
Seq_Frame0103_Sequence_1Transform =0.998294 -0.0522302 0.0260961 -28.2701 -0.00208525 0.414774 0.909922 139.191 -0.0583494 -0.908424 0.413958 -104.02 0 0 0 1 
Seq_Frame0103_Sequence_1TransformStatus = OK
Seq_Frame0103_Timestamp = 11.872
Seq_Frame0104_Sequence_1Transform =0.998195 -0.0537077 0.0268865 -28.6383 -0.00227241 0.413557 0.910475 139.243 -0.0600187 -0.908893 0.412688 -104.055 0 0 0 1 
Seq_Frame0104_Sequence_1TransformStatus = OK
Seq_Frame0104_Timestamp = 11.973
Seq_Frame0105_Sequence_1Transform =0.998199 -0.0539319 0.0262646 -28.8065 -0.001599 0.413758 0.910385 139.262 -0.059966 -0.908788 0.412927 -104.035 0 0 0 1 
Seq_Frame0105_Sequence_1TransformStatus = OK
Seq_Frame0105_Timestamp = 12.094
Seq_Frame0106_Sequence_1Transform =0.99818 -0.0538782 0.0270796 -28.86 -0.00246233 0.412284 0.911052 139.31 -0.0602504 -0.909461 0.411401 -104.138 0 0 0 1 
Seq_Frame0106_Sequence_1TransformStatus = OK
Seq_Frame0106_Timestamp = 12.221
Seq_Frame0107_Sequence_1Transform =0.998227 -0.0534228 0.0262435 -28.9685 -0.00192102 0.411767 0.911287 139.367 -0.0594898 -0.909722 0.410934 -104.164 0 0 0 1 
Seq_Frame0107_Sequence_1TransformStatus = OK
Seq_Frame0107_Timestamp = 12.330
Seq_Frame0108_Sequence_1Transform =0.998285 -0.0530328 0.0247972 -29.4015 -0.000765021 0.411714 0.911313 139.375 -0.0585388 -0.909769 0.410967 -104.124 0 0 0 1 
Seq_Frame0108_Sequence_1TransformStatus = OK
Seq_Frame0108_Timestamp = 12.436
Seq_Frame0109_Sequence_1Transform =0.998308 -0.0533262 0.0231852 -29.9614 0.000745428 0.410428 0.911893 139.464 -0.0581437 -0.910332 0.409773 -104.172 0 0 0 1 
Seq_Frame0109_Sequence_1TransformStatus = OK
Seq_Frame0109_Timestamp = 12.536
Seq_Frame0110_Sequence_1Transform =0.998443 -0.051376 0.0217186 -30.3813 0.00119353 0.408964 0.91255 139.542 -0.0557652 -0.911103 0.408389 -104.278 0 0 0 1 
Seq_Frame0110_Sequence_1TransformStatus = OK
Seq_Frame0110_Timestamp = 12.670
Seq_Frame0111_Sequence_1Transform =0.998372 -0.0521649 0.0230649 -30.6363 0.000265817 0.408639 0.912696 139.562 -0.0570359 -0.911204 0.407988 -104.253 0 0 0 1 
Seq_Frame0111_Sequence_1TransformStatus = OK
Seq_Frame0111_Timestamp = 12.771
Seq_Frame0112_Sequence_1Transform =0.998398 -0.0514119 0.0236489 -30.9033 -0.000512095 0.409672 0.912233 139.534 -0.0565879 -0.910783 0.408989 -104.159 0 0 0 1 
Seq_Frame0112_Sequence_1TransformStatus = OK
Seq_Frame0112_Timestamp = 12.936
Seq_Frame0113_Sequence_1Transform =0.998432 -0.0514691 0.0220106 -31.5767 0.000973639 0.409109 0.912485 139.546 -0.0559695 -0.911033 0.408518 -104.173 0 0 0 1 
Seq_Frame0113_Sequence_1TransformStatus = OK
Seq_Frame0113_Timestamp = 13.066
Seq_Frame0114_Sequence_1Transform =0.998476 -0.0508819 0.0213769 -32.0399 0.00122553 0.407678 0.913125 139.63 -0.0551764 -0.911707 0.407119 -104.278 0 0 0 1 
Seq_Frame0114_Sequence_1TransformStatus = OK
Seq_Frame0114_Timestamp = 13.171
Seq_Frame0115_Sequence_1Transform =0.998531 -0.0500149 0.0208267 -32.5661 0.00129899 0.406404 0.913693 139.708 -0.0541623 -0.912323 0.405872 -104.34 0 0 0 1 
Seq_Frame0115_Sequence_1TransformStatus = OK
Seq_Frame0115_Timestamp = 13.276
Seq_Frame0116_Sequence_1Transform =0.998565 -0.0486733 0.0223209 -32.6334 -0.000631686 0.406108 0.913825 139.752 -0.0535436 -0.912528 0.405495 -104.344 0 0 0 1 
Seq_Frame0116_Sequence_1TransformStatus = OK
Seq_Frame0116_Timestamp = 13.421
Seq_Frame0117_Sequence_1Transform =0.998516 -0.0491826 0.0233819 -32.818 -0.00143668 0.405419 0.91413 139.802 -0.0544387 -0.912807 0.404747 -104.377 0 0 0 1 
Seq_Frame0117_Sequence_1TransformStatus = OK
Seq_Frame0117_Timestamp = 13.522
Seq_Frame0118_Sequence_1Transform =0.998503 -0.0488553 0.0246123 -33.279 -0.00285886 0.402695 0.91533 139.935 -0.0546299 -0.914029 0.401953 -104.552 0 0 0 1 
Seq_Frame0118_Sequence_1TransformStatus = OK
Seq_Frame0118_Timestamp = 13.666
Seq_Frame0119_Sequence_1Transform =0.998541 -0.0487898 0.0231328 -33.7376 -0.00151746 0.402891 0.915247 139.984 -0.0539747 -0.913947 0.402229 -104.506 0 0 0 1 
Seq_Frame0119_Sequence_1TransformStatus = OK
Seq_Frame0119_Timestamp = 13.771
Seq_Frame0120_Sequence_1Transform =0.998515 -0.048773 0.0242922 -33.7707 -0.00262663 0.402224 0.915538 140.043 -0.0544244 -0.914241 0.401498 -104.531 0 0 0 1 
Seq_Frame0120_Sequence_1TransformStatus = OK
Seq_Frame0120_Timestamp = 13.871
Seq_Frame0121_Sequence_1Transform =0.998554 -0.0481448 0.0239118 -34.4163 -0.0026618 0.399992 0.916515 140.205 -0.0536899 -0.915253 0.399285 -104.625 0 0 0 1 
Seq_Frame0121_Sequence_1TransformStatus = OK
Seq_Frame0121_Timestamp = 13.976
Seq_Frame0122_Sequence_1Transform =0.998557 -0.0483602 0.0233689 -34.9067 -0.0021189 0.399282 0.916826 140.282 -0.0536686 -0.915552 0.398603 -104.641 0 0 0 1 
Seq_Frame0122_Sequence_1TransformStatus = OK
Seq_Frame0122_Timestamp = 14.122
Seq_Frame0123_Sequence_1Transform =0.998743 -0.0441673 0.0236995 -35.4152 -0.0041709 0.397947 0.917399 140.381 -0.0499502 -0.916345 0.397262 -104.737 0 0 0 1 
Seq_Frame0123_Sequence_1TransformStatus = OK
Seq_Frame0123_Timestamp = 14.223
Seq_Frame0124_Sequence_1Transform =0.998874 -0.0432929 0.0193907 -36.2985 -0.000587441 0.397447 0.917625 140.384 -0.0474334 -0.916603 0.396974 -104.751 0 0 0 1 
Seq_Frame0124_Sequence_1TransformStatus = OK
Seq_Frame0124_Timestamp = 14.352
Seq_Frame0125_Sequence_1Transform =0.998832 -0.0433487 0.0213575 -36.6864 -0.00241082 0.396711 0.91794 140.433 -0.0482642 -0.916919 0.396143 -104.766 0 0 0 1 
Seq_Frame0125_Sequence_1TransformStatus = OK
Seq_Frame0125_Timestamp = 14.466
Seq_Frame0126_Sequence_1Transform =0.998869 -0.0426441 0.0210499 -36.8446 -0.00233174 0.398181 0.917304 140.365 -0.0474993 -0.916315 0.397631 -104.665 0 0 0 1 
Seq_Frame0126_Sequence_1TransformStatus = OK
Seq_Frame0126_Timestamp = 14.568
Seq_Frame0127_Sequence_1Transform =0.998852 -0.0425212 0.0220804 -37.4451 -0.00331065 0.398495 0.917164 140.317 -0.0477979 -0.916184 0.397897 -104.593 0 0 0 1 
Seq_Frame0127_Sequence_1TransformStatus = OK
Seq_Frame0127_Timestamp = 14.673
Seq_Frame0128_Sequence_1Transform =0.998896 -0.0416139 0.0218121 -37.7027 -0.00349149 0.397217 0.917718 140.319 -0.046854 -0.916781 0.396633 -104.721 0 0 0 1 
Seq_Frame0128_Sequence_1TransformStatus = OK
Seq_Frame0128_Timestamp = 14.774
Seq_Frame0129_Sequence_1Transform =0.998883 -0.0397276 0.0255736 -37.5067 -0.00775265 0.396119 0.918166 140.372 -0.0466067 -0.917339 0.395369 -104.831 0 0 0 1 
Seq_Frame0129_Sequence_1TransformStatus = OK
Seq_Frame0129_Timestamp = 14.874
Seq_Frame0130_Sequence_1Transform =0.998861 -0.0394102 0.0268912 -37.5753 -0.00899981 0.397875 0.917396 140.263 -0.0468541 -0.916593 0.397067 -104.699 0 0 0 1 
Seq_Frame0130_Sequence_1TransformStatus = OK
Seq_Frame0130_Timestamp = 14.977
Seq_Frame0131_Sequence_1Transform =0.998699 -0.0351453 0.0369549 -36.8192 -0.0201893 0.392963 0.919333 140.401 -0.0468322 -0.918882 0.391743 -105.094 0 0 0 1 
Seq_Frame0131_Sequence_1TransformStatus = OK
Seq_Frame0131_Timestamp = 15.082
Seq_Frame0132_Sequence_1Transform =0.997494 -0.0187566 0.0682164 -34.4558 -0.0565609 0.367788 0.928188 141.098 -0.0424989 -0.92972 0.365806 -107.135 0 0 0 1 
Seq_Frame0132_Sequence_1TransformStatus = OK
Seq_Frame0132_Timestamp = 15.216
Seq_Frame0133_Sequence_1Transform =0.99606 -0.00203725 0.0886564 -33.7299 -0.0818571 0.363422 0.928021 140.094 -0.0341103 -0.931622 0.361824 -107.788 0 0 0 1 
Seq_Frame0133_Sequence_1TransformStatus = OK
Seq_Frame0133_Timestamp = 15.318
Seq_Frame0134_Sequence_1Transform =0.994348 0.00680435 0.105953 -32.9585 -0.101047 0.36694 0.92474 138.701 -0.0325861 -0.93022 0.365554 -107.923 0 0 0 1 
Seq_Frame0134_Sequence_1TransformStatus = OK
Seq_Frame0134_Timestamp = 15.419
Seq_Frame0135_Sequence_1Transform =0.989646 0.0132591 0.142915 -27.6973 -0.137493 0.373288 0.91747 136.974 -0.0411837 -0.927621 0.371246 -108.076 0 0 0 1 
Seq_Frame0135_Sequence_1TransformStatus = OK
Seq_Frame0135_Timestamp = 15.526
Seq_Frame0136_Sequence_1Transform =0.983722 0.0168321 0.17891 -20.7076 -0.170902 0.395332 0.902499 135.112 -0.0555377 -0.918384 0.391773 -107 0 0 0 1 
Seq_Frame0136_Sequence_1TransformStatus = OK
Seq_Frame0136_Timestamp = 15.667
Seq_Frame0137_Sequence_1Transform =0.985535 0.0169408 0.168622 -15.2008 -0.156897 0.467322 0.870054 135.787 -0.0640616 -0.883925 0.463221 -100.071 0 0 0 1 
Seq_Frame0137_Sequence_1TransformStatus = OK
Seq_Frame0137_Timestamp = 15.774
Seq_Frame0138_Sequence_1Transform =0.988638 0.0165529 0.149404 -12.7922 -0.137275 0.504395 0.852491 139.152 -0.0612475 -0.863314 0.500936 -94.3104 0 0 0 1 
Seq_Frame0138_Sequence_1TransformStatus = OK
Seq_Frame0138_Timestamp = 15.916
Seq_Frame0139_Sequence_1Transform =0.990347 0.0188316 0.137329 -12.0266 -0.126523 0.527493 0.840085 142.419 -0.05662 -0.849351 0.524783 -89.5418 0 0 0 1 
Seq_Frame0139_Sequence_1TransformStatus = OK
Seq_Frame0139_Timestamp = 16.017
Seq_Frame0140_Sequence_1Transform =0.992271 0.0097776 0.123706 -13.0107 -0.108611 0.550596 0.827676 144.792 -0.0600191 -0.834715 0.547402 -85.1186 0 0 0 1 
Seq_Frame0140_Sequence_1TransformStatus = OK
Seq_Frame0140_Timestamp = 16.118
Seq_Frame0141_Sequence_1Transform =0.994025 0.00891509 0.108791 -14.6222 -0.0944375 0.570058 0.816159 144.739 -0.0547413 -0.821556 0.567494 -82.4356 0 0 0 1 
Seq_Frame0141_Sequence_1TransformStatus = OK
Seq_Frame0141_Timestamp = 16.219
Seq_Frame0142_Sequence_1Transform =0.994727 0.00934013 0.102135 -15.079 -0.0886294 0.579406 0.810206 144.311 -0.0516102 -0.814985 0.577179 -81.4165 0 0 0 1 
Seq_Frame0142_Sequence_1TransformStatus = OK
Seq_Frame0142_Timestamp = 16.319
Seq_Frame0143_Sequence_1Transform =0.99515 0.0113256 0.0977191 -15.2997 -0.0860671 0.581315 0.809114 145.241 -0.0476419 -0.8136 0.57947 -80.4403 0 0 0 1 
Seq_Frame0143_Sequence_1TransformStatus = OK
Seq_Frame0143_Timestamp = 16.481
Seq_Frame0144_Sequence_1Transform =0.996025 0.00348871 0.0890098 -16.4711 -0.0746354 0.578143 0.812515 146.369 -0.0486257 -0.815928 0.576105 -80.1901 0 0 0 1 
Seq_Frame0144_Sequence_1TransformStatus = OK
Seq_Frame0144_Timestamp = 16.609
Seq_Frame0145_Sequence_1Transform =0.996659 -0.00090882 0.0816687 -17.3075 -0.0658556 0.582494 0.810163 146.268 -0.0483079 -0.812834 0.580488 -79.6328 0 0 0 1 
Seq_Frame0145_Sequence_1TransformStatus = OK
Seq_Frame0145_Timestamp = 16.711
Seq_Frame0146_Sequence_1Transform =0.997147 -0.0035187 0.0754002 -18.0747 -0.0587432 0.591111 0.804448 146.077 -0.0474005 -0.806582 0.589218 -78.5032 0 0 0 1 
Seq_Frame0146_Sequence_1TransformStatus = OK
Seq_Frame0146_Timestamp = 16.812
Seq_Frame0147_Sequence_1Transform =0.998342 -0.0109285 0.0565166 -20.5622 -0.0383975 0.605038 0.79527 145.492 -0.0428858 -0.796121 0.603615 -76.799 0 0 0 1 
Seq_Frame0147_Sequence_1TransformStatus = OK
Seq_Frame0147_Timestamp = 16.916
Seq_Frame0148_Sequence_1Transform =0.998091 -0.00368365 0.061647 -20.7023 -0.0470497 0.601242 0.79768 145.864 -0.0400032 -0.799058 0.599922 -77.0534 0 0 0 1 
Seq_Frame0148_Sequence_1TransformStatus = OK
Seq_Frame0148_Timestamp = 17.018
Seq_Frame0149_Sequence_1Transform =0.998451 0.00717016 0.0551739 -24.1024 -0.0486515 0.593616 0.803276 147.213 -0.0269925 -0.804716 0.593046 -76.9547 0 0 0 1 
Seq_Frame0149_Sequence_1TransformStatus = OK
Seq_Frame0149_Timestamp = 17.118
Seq_Frame0150_Sequence_1Transform =0.998481 0.00760559 0.0545697 -24.542 -0.048459 0.592534 0.804087 147.629 -0.0262189 -0.805509 0.592003 -76.798 0 0 0 1 
Seq_Frame0150_Sequence_1TransformStatus = OK
Seq_Frame0150_Timestamp = 17.231
Seq_Frame0151_Sequence_1Transform =0.998383 0.0139187 0.0551205 -25.9679 -0.0528731 0.58362 0.810304 148.678 -0.020891 -0.811908 0.583412 -77.2785 0 0 0 1 
Seq_Frame0151_Sequence_1TransformStatus = OK
Seq_Frame0151_Timestamp = 17.366
Seq_Frame0152_Sequence_1Transform =0.998744 0.0075866 0.0495303 -27.1915 -0.0445895 0.585518 0.809433 148.697 -0.02286 -0.810624 0.58512 -76.9936 0 0 0 1 
Seq_Frame0152_Sequence_1TransformStatus = OK
Seq_Frame0152_Timestamp = 17.470
Seq_Frame0153_Sequence_1Transform =0.998998 -0.00389672 0.0445858 -27.2386 -0.0335937 0.592961 0.80453 148.166 -0.0295727 -0.805221 0.592236 -76.3137 0 0 0 1 
Seq_Frame0153_Sequence_1TransformStatus = OK
Seq_Frame0153_Timestamp = 17.571
Seq_Frame0154_Sequence_1Transform =0.998909 -0.00710791 0.0461575 -26.6276 -0.0329258 0.593733 0.803988 148.021 -0.0331199 -0.804631 0.592851 -76.3418 0 0 0 1 
Seq_Frame0154_Sequence_1TransformStatus = OK
Seq_Frame0154_Timestamp = 17.676
Seq_Frame0155_Sequence_1Transform =0.998877 -0.008097 0.0466928 -26.6813 -0.0328403 0.592079 0.80521 148.184 -0.0341656 -0.805839 0.591148 -76.4994 0 0 0 1 
Seq_Frame0155_Sequence_1TransformStatus = OK
Seq_Frame0155_Timestamp = 17.816
Seq_Frame0156_Sequence_1Transform =0.998753 -0.0109195 0.048709 -26.7172 -0.0330529 0.586565 0.809227 148.495 -0.0374073 -0.809828 0.585473 -77.1352 0 0 0 1 
Seq_Frame0156_Sequence_1TransformStatus = OK
Seq_Frame0156_Timestamp = 17.921
Seq_Frame0157_Sequence_1Transform =0.998879 -0.0112224 0.0459894 -27.3499 -0.030752 0.584763 0.810621 148.559 -0.0359901 -0.811126 0.583762 -77.3977 0 0 0 1 
Seq_Frame0157_Sequence_1TransformStatus = OK
Seq_Frame0157_Timestamp = 18.066
Seq_Frame0158_Sequence_1Transform =0.998873 -0.0202107 0.0429534 -28.1071 -0.0230109 0.58528 0.810505 148.568 -0.0415206 -0.81058 0.584155 -77.3105 0 0 0 1 
Seq_Frame0158_Sequence_1TransformStatus = OK
Seq_Frame0158_Timestamp = 18.171
Seq_Frame0159_Sequence_1Transform =0.999141 -0.0263975 0.0319434 -29.8982 -0.010481 0.584806 0.811105 148.908 -0.0400919 -0.810743 0.584028 -77.0968 0 0 0 1 
Seq_Frame0159_Sequence_1TransformStatus = OK
Seq_Frame0159_Timestamp = 18.317
Seq_Frame0160_Sequence_1Transform =0.999038 -0.0387193 0.0205997 -31.7145 0.00599948 0.585923 0.810344 149.09 -0.0434458 -0.809441 0.585592 -76.7499 0 0 0 1 
Seq_Frame0160_Sequence_1TransformStatus = OK
Seq_Frame0160_Timestamp = 18.421
Seq_Frame0161_Sequence_1Transform =0.999065 -0.037794 0.0210018 -32.365 0.00489377 0.581456 0.813563 149.376 -0.0429594 -0.8127 0.581097 -77.1798 0 0 0 1 
Seq_Frame0161_Sequence_1TransformStatus = OK
Seq_Frame0161_Timestamp = 18.576
Seq_Frame0162_Sequence_1Transform =0.998998 -0.036316 0.0261625 -32.391 -0.000538935 0.574723 0.818348 149.685 -0.0447554 -0.817542 0.574127 -78.015 0 0 0 1 
Seq_Frame0162_Sequence_1TransformStatus = OK
Seq_Frame0162_Timestamp = 18.677
Seq_Frame0163_Sequence_1Transform =0.99904 -0.0348647 0.02653 -32.866 -0.00179628 0.572451 0.819937 149.653 -0.043774 -0.819197 0.571839 -78.3562 0 0 0 1 
Seq_Frame0163_Sequence_1TransformStatus = OK
Seq_Frame0163_Timestamp = 18.811
Seq_Frame0164_Sequence_1Transform =0.999064 -0.0338532 0.0269168 -33.6159 -0.0027912 0.57059 0.82123 149.651 -0.0431598 -0.820537 0.569962 -78.6012 0 0 0 1 
Seq_Frame0164_Sequence_1TransformStatus = OK
Seq_Frame0164_Timestamp = 18.916
Seq_Frame0165_Sequence_1Transform =0.998986 -0.0339156 0.0296265 -34.1083 -0.00505512 0.569267 0.822137 149.71 -0.0447486 -0.821452 0.568519 -78.7771 0 0 0 1 
Seq_Frame0165_Sequence_1TransformStatus = OK
Seq_Frame0165_Timestamp = 19.016
Seq_Frame0166_Sequence_1Transform =0.998999 -0.0356565 0.0270047 -34.9648 -0.00186034 0.5701 0.821573 149.697 -0.0446898 -0.820801 0.569463 -78.626 0 0 0 1 
Seq_Frame0166_Sequence_1TransformStatus = OK
Seq_Frame0166_Timestamp = 19.121
Seq_Frame0167_Sequence_1Transform =0.998883 -0.0379054 0.0282021 -35.3683 -0.00155971 0.570139 0.821547 149.802 -0.0472202 -0.820673 0.569443 -78.5227 0 0 0 1 
Seq_Frame0167_Sequence_1TransformStatus = OK
Seq_Frame0167_Timestamp = 19.234
Seq_Frame0168_Sequence_1Transform =0.998735 -0.0395697 0.0310315 -35.2855 -0.00295402 0.569864 0.821734 149.794 -0.0501995 -0.820786 0.569026 -78.5631 0 0 0 1 
Seq_Frame0168_Sequence_1TransformStatus = OK
Seq_Frame0168_Timestamp = 19.366
Seq_Frame0169_Sequence_1Transform =0.998806 -0.0403293 0.0275677 -35.567 0.000382445 0.570759 0.821118 149.478 -0.0488496 -0.820127 0.570093 -78.6254 0 0 0 1 
Seq_Frame0169_Sequence_1TransformStatus = OK
Seq_Frame0169_Timestamp = 19.496
Seq_Frame0170_Sequence_1Transform =0.998685 -0.0386241 0.033709 -35.1923 -0.00593638 0.565989 0.824391 149.245 -0.0509203 -0.823507 0.565016 -79.532 0 0 0 1 
Seq_Frame0170_Sequence_1TransformStatus = OK
Seq_Frame0170_Timestamp = 19.626
Seq_Frame0171_Sequence_1Transform =0.998711 -0.0360622 0.0357124 -35.139 -0.00901677 0.566385 0.824091 149.396 -0.0499455 -0.823351 0.56533 -79.3652 0 0 0 1 
Seq_Frame0171_Sequence_1TransformStatus = OK
Seq_Frame0171_Timestamp = 19.745
Seq_Frame0172_Sequence_1Transform =0.998271 -0.0271412 0.0521368 -33.4933 -0.0280457 0.559581 0.828301 149.976 -0.0516559 -0.828331 0.557853 -80.0143 0 0 0 1 
Seq_Frame0172_Sequence_1TransformStatus = OK
Seq_Frame0172_Timestamp = 19.861
Seq_Frame0173_Sequence_1Transform =0.997497 -0.0250659 0.0661121 -32.1699 -0.0418404 0.544486 0.837726 150.97 -0.0569954 -0.838395 0.542075 -81.5827 0 0 0 1 
Seq_Frame0173_Sequence_1TransformStatus = OK
Seq_Frame0173_Timestamp = 19.968
Seq_Frame0174_Sequence_1Transform =0.997338 -0.0365995 0.0630724 -32.4573 -0.0328731 0.546405 0.836876 150.682 -0.0650923 -0.836721 0.543747 -81.5875 0 0 0 1 
Seq_Frame0174_Sequence_1TransformStatus = OK
Seq_Frame0174_Timestamp = 20.111
Seq_Frame0175_Sequence_1Transform =0.99716 -0.042004 0.0625087 -32.9087 -0.0296713 0.54376 0.838716 150.401 -0.0692191 -0.838189 0.540969 -82.1493 0 0 0 1 
Seq_Frame0175_Sequence_1TransformStatus = OK
Seq_Frame0175_Timestamp = 20.218
Seq_Frame0176_Sequence_1Transform =0.997608 -0.04982 0.0479281 -35.9918 -0.0133051 0.541963 0.840297 150.423 -0.0678389 -0.838924 0.540004 -82.2702 0 0 0 1 
Seq_Frame0176_Sequence_1TransformStatus = OK
Seq_Frame0176_Timestamp = 20.361
Seq_Frame0177_Sequence_1Transform =0.996853 -0.0774441 0.0169529 -40.5265 0.0291396 0.556802 0.830134 149.578 -0.0737284 -0.827027 0.557307 -80.3956 0 0 0 1 
Seq_Frame0177_Sequence_1TransformStatus = OK
Seq_Frame0177_Timestamp = 20.472
Seq_Frame0178_Sequence_1Transform =0.996349 -0.0841648 0.0143237 -41.1395 0.0355295 0.561317 0.826838 149.227 -0.0776308 -0.82331 0.562258 -79.8958 0 0 0 1 
Seq_Frame0178_Sequence_1TransformStatus = OK
Seq_Frame0178_Timestamp = 20.626
Seq_Frame0179_Sequence_1Transform =0.997666 -0.0574996 0.0368245 -39.0156 0.000832345 0.549512 0.835486 150.082 -0.0682756 -0.833505 0.548277 -81.2799 0 0 0 1 
Seq_Frame0179_Sequence_1TransformStatus = OK
Seq_Frame0179_Timestamp = 20.740
Seq_Frame0180_Sequence_1Transform =0.997868 -0.0561623 0.0332468 -39.3202 0.00277993 0.545524 0.838091 150.347 -0.065206 -0.836211 0.544517 -81.6421 0 0 0 1 
Seq_Frame0180_Sequence_1TransformStatus = OK
Seq_Frame0180_Timestamp = 20.861
Seq_Frame0181_Sequence_1Transform =0.997836 -0.0571335 0.0325586 -39.4681 0.00407243 0.547855 0.836563 150.192 -0.0656332 -0.83462 0.546902 -81.3878 0 0 0 1 
Seq_Frame0181_Sequence_1TransformStatus = OK
Seq_Frame0181_Timestamp = 20.962
Seq_Frame0182_Sequence_1Transform =0.997854 -0.0596637 0.0269979 -39.9852 0.0105239 0.552995 0.833118 149.834 -0.0646366 -0.831046 0.552436 -80.8592 0 0 0 1 
Seq_Frame0182_Sequence_1TransformStatus = OK
Seq_Frame0182_Timestamp = 21.063
Seq_Frame0183_Sequence_1Transform =0.99773 -0.0610653 0.02839 -39.6105 0.0101674 0.553343 0.832891 149.539 -0.0665702 -0.830712 0.552708 -81.0382 0 0 0 1 
Seq_Frame0183_Sequence_1TransformStatus = OK
Seq_Frame0183_Timestamp = 21.164
Seq_Frame0184_Sequence_1Transform =0.997679 -0.0628771 0.0261382 -39.8834 0.0130513 0.553313 0.832871 149.521 -0.0668311 -0.830597 0.552849 -81.0273 0 0 0 1 
Seq_Frame0184_Sequence_1TransformStatus = OK
Seq_Frame0184_Timestamp = 21.321
Seq_Frame0185_Sequence_1Transform =0.997586 -0.0644133 0.0259702 -39.7284 0.0139945 0.552694 0.833267 149.562 -0.0680271 -0.830891 0.552261 -81.1078 0 0 0 1 
Seq_Frame0185_Sequence_1TransformStatus = OK
Seq_Frame0185_Timestamp = 21.421
Seq_Frame0186_Sequence_1Transform =0.997595 -0.0630324 0.0288393 -39.2755 0.0107375 0.551552 0.834071 149.649 -0.0684799 -0.831755 0.550903 -81.2587 0 0 0 1 
Seq_Frame0186_Sequence_1TransformStatus = OK
Seq_Frame0186_Timestamp = 21.522
Seq_Frame0187_Sequence_1Transform =0.997608 -0.063307 0.0277476 -39.1598 0.0116766 0.550017 0.835072 149.724 -0.0681276 -0.832751 0.54944 -81.4107 0 0 0 1 
Seq_Frame0187_Sequence_1TransformStatus = OK
Seq_Frame0187_Timestamp = 21.624
Seq_Frame0188_Sequence_1Transform =0.997721 -0.0622512 0.026046 -39.1435 0.0123576 0.548003 0.836385 149.907 -0.0663393 -0.834157 0.547523 -81.5931 0 0 0 1 
Seq_Frame0188_Sequence_1TransformStatus = OK
Seq_Frame0188_Timestamp = 21.761
Seq_Frame0189_Sequence_1Transform =0.997645 -0.0646835 0.022809 -39.0506 0.0163466 0.54721 0.836836 149.951 -0.0666108 -0.834492 0.546979 -81.6657 0 0 0 1 
Seq_Frame0189_Sequence_1TransformStatus = OK
Seq_Frame0189_Timestamp = 21.868
Seq_Frame0190_Sequence_1Transform =0.997638 -0.0652855 0.0213881 -38.9631 0.0178518 0.546988 0.83695 149.953 -0.0663397 -0.834591 0.546861 -81.6981 0 0 0 1 
Seq_Frame0190_Sequence_1TransformStatus = OK
Seq_Frame0190_Timestamp = 21.990
Seq_Frame0191_Sequence_1Transform =0.997632 -0.0659698 0.0194517 -39.0276 0.0196451 0.544357 0.838624 150.139 -0.0659125 -0.836255 0.544364 -81.894 0 0 0 1 
Seq_Frame0191_Sequence_1TransformStatus = OK
Seq_Frame0191_Timestamp = 22.126
Seq_Frame0192_Sequence_1Transform =0.997881 -0.0626583 0.0175334 -38.7454 0.0193684 0.543316 0.839305 150.237 -0.0621156 -0.837187 0.543378 -82.0473 0 0 0 1 
Seq_Frame0192_Sequence_1TransformStatus = OK
Seq_Frame0192_Timestamp = 22.257
Seq_Frame0193_Sequence_1Transform =0.997812 -0.0641098 0.0161611 -38.8015 0.0213458 0.543725 0.838992 150.188 -0.0625748 -0.836811 0.543904 -81.9803 0 0 0 1 
Seq_Frame0193_Sequence_1TransformStatus = OK
Seq_Frame0193_Timestamp = 22.361
Seq_Frame0194_Sequence_1Transform =0.997777 -0.0645131 0.0167397 -38.5857 0.0210702 0.5436 0.83908 150.16 -0.0632313 -0.836861 0.543751 -81.9991 0 0 0 1 
Seq_Frame0194_Sequence_1TransformStatus = OK
Seq_Frame0194_Timestamp = 22.462
Seq_Frame0195_Sequence_1Transform =0.997772 -0.064088 0.0185614 -38.056 0.0191822 0.541977 0.840174 150.274 -0.063905 -0.837946 0.541999 -82.205 0 0 0 1 
Seq_Frame0195_Sequence_1TransformStatus = OK
Seq_Frame0195_Timestamp = 22.574
Seq_Frame0196_Sequence_1Transform =0.997868 -0.0633199 0.0158191 -38.2423 0.0208992 0.539621 0.841649 150.441 -0.0618294 -0.839523 0.539794 -82.4336 0 0 0 1 
Seq_Frame0196_Sequence_1TransformStatus = OK
Seq_Frame0196_Timestamp = 22.679
Seq_Frame0197_Sequence_1Transform =0.997911 -0.0627725 0.01531 -37.9565 0.0208826 0.537571 0.84296 150.588 -0.0611449 -0.840878 0.537759 -82.6358 0 0 0 1 
Seq_Frame0197_Sequence_1TransformStatus = OK
Seq_Frame0197_Timestamp = 22.826
Seq_Frame0198_Sequence_1Transform =0.997892 -0.0634305 0.013724 -37.5811 0.0226342 0.538349 0.842418 150.555 -0.0608233 -0.840331 0.53865 -82.5612 0 0 0 1 
Seq_Frame0198_Sequence_1TransformStatus = OK
Seq_Frame0198_Timestamp = 22.949
Seq_Frame0199_Sequence_1Transform =0.997875 -0.0637609 0.0134054 -37.4652 0.0231373 0.539112 0.841916 150.476 -0.0609084 -0.839817 0.539442 -82.4932 0 0 0 1 
Seq_Frame0199_Sequence_1TransformStatus = OK
Seq_Frame0199_Timestamp = 23.059
Seq_Frame0200_Sequence_1Transform =0.997755 -0.0649452 0.0163482 -36.7434 0.0214664 0.541365 0.840514 150.298 -0.0634377 -0.838276 0.541544 -82.3306 0 0 0 1 
Seq_Frame0200_Sequence_1TransformStatus = OK
Seq_Frame0200_Timestamp = 23.161
Seq_Frame0201_Sequence_1Transform =0.997675 -0.0665334 0.0147377 -36.3136 0.0239202 0.544415 0.838475 150.038 -0.06381 -0.836173 0.544741 -82.0916 0 0 0 1 
Seq_Frame0201_Sequence_1TransformStatus = OK
Seq_Frame0201_Timestamp = 23.262
Seq_Frame0202_Sequence_1Transform =0.997643 -0.0670654 0.014532 -36.011 0.0243925 0.544521 0.838393 150.015 -0.0641401 -0.836062 0.544873 -82.1071 0 0 0 1 
Seq_Frame0202_Sequence_1TransformStatus = OK
Seq_Frame0202_Timestamp = 23.363
Seq_Frame0203_Sequence_1Transform =0.997622 -0.0671788 0.0154208 -35.7417 0.0237301 0.54481 0.838224 150.003 -0.0647123 -0.835864 0.545108 -82.0964 0 0 0 1 
Seq_Frame0203_Sequence_1TransformStatus = OK
Seq_Frame0203_Timestamp = 23.463
Seq_Frame0204_Sequence_1Transform =0.997672 -0.0662695 0.0160757 -35.1411 0.022554 0.543151 0.839332 150.127 -0.0643536 -0.837016 0.543382 -82.268 0 0 0 1 
Seq_Frame0204_Sequence_1TransformStatus = OK
Seq_Frame0204_Timestamp = 23.615
Seq_Frame0205_Sequence_1Transform =0.997658 -0.0665628 0.0157485 -34.8928 0.0229233 0.542291 0.839878 150.15 -0.0644449 -0.83755 0.542547 -82.3568 0 0 0 1 
Seq_Frame0205_Sequence_1TransformStatus = OK
Seq_Frame0205_Timestamp = 23.721
Seq_Frame0206_Sequence_1Transform =0.9979 -0.0627522 0.0160385 -34.7119 0.0205343 0.541368 0.840535 150.25 -0.0614282 -0.838441 0.54152 -82.4555 0 0 0 1 
Seq_Frame0206_Sequence_1TransformStatus = OK
Seq_Frame0206_Timestamp = 23.856
Seq_Frame0207_Sequence_1Transform =0.997946 -0.0615375 0.0177901 -34.3957 0.0183612 0.540863 0.840911 150.274 -0.0613696 -0.838857 0.540882 -82.5465 0 0 0 1 
Seq_Frame0207_Sequence_1TransformStatus = OK
Seq_Frame0207_Timestamp = 23.958
Seq_Frame0208_Sequence_1Transform =0.997862 -0.0623334 0.0196447 -33.6692 0.0173277 0.542152 0.840102 150.164 -0.0630168 -0.837965 0.542073 -82.4688 0 0 0 1 
Seq_Frame0208_Sequence_1TransformStatus = OK
Seq_Frame0208_Timestamp = 24.059
Seq_Frame0209_Sequence_1Transform =0.997849 -0.0628016 0.0187864 -33.663 0.0183647 0.542943 0.839569 150.121 -0.0629262 -0.837418 0.542929 -82.3765 0 0 0 1 
Seq_Frame0209_Sequence_1TransformStatus = OK
Seq_Frame0209_Timestamp = 24.186
Seq_Frame0210_Sequence_1Transform =0.997803 -0.0634727 0.0189825 -33.1011 0.018737 0.545196 0.8381 149.971 -0.0635456 -0.835902 0.545187 -82.1806 0 0 0 1 
Seq_Frame0210_Sequence_1TransformStatus = OK
Seq_Frame0210_Timestamp = 24.309
Seq_Frame0211_Sequence_1Transform =0.997796 -0.0632037 0.0202141 -32.817 0.0175114 0.544624 0.838498 150.023 -0.0640053 -0.836295 0.54453 -82.2505 0 0 0 1 
Seq_Frame0211_Sequence_1TransformStatus = OK
Seq_Frame0211_Timestamp = 24.421
Seq_Frame0212_Sequence_1Transform =0.997805 -0.062258 0.0225662 -32.1137 0.0149309 0.543503 0.839275 150.071 -0.0645163 -0.837095 0.543239 -82.4227 0 0 0 1 
Seq_Frame0212_Sequence_1TransformStatus = OK
Seq_Frame0212_Timestamp = 24.556
Seq_Frame0213_Sequence_1Transform =0.997647 -0.0637023 0.0253589 -31.4167 0.0134152 0.544064 0.838936 149.992 -0.0672391 -0.836622 0.543639 -82.4205 0 0 0 1 
Seq_Frame0213_Sequence_1TransformStatus = OK
Seq_Frame0213_Timestamp = 24.657
Seq_Frame0214_Sequence_1Transform =0.9977 -0.0621933 0.0269616 -30.964 0.0111498 0.542896 0.839726 150.055 -0.0668626 -0.837494 0.542341 -82.577 0 0 0 1 
Seq_Frame0214_Sequence_1TransformStatus = OK
Seq_Frame0214_Timestamp = 24.758
Seq_Frame0215_Sequence_1Transform =0.997764 -0.0609596 0.0274134 -30.6346 0.0100869 0.542764 0.839825 150.059 -0.0660744 -0.83767 0.542166 -82.5998 0 0 0 1 
Seq_Frame0215_Sequence_1TransformStatus = OK
Seq_Frame0215_Timestamp = 24.866
Seq_Frame0216_Sequence_1Transform =0.997729 -0.0605661 0.02947 -30.1312 0.0080006 0.540999 0.840985 150.171 -0.0668784 -0.838839 0.540255 -82.8033 0 0 0 1 
Seq_Frame0216_Sequence_1TransformStatus = OK
Seq_Frame0216_Timestamp = 25.007
Seq_Frame0217_Sequence_1Transform =0.997779 -0.0601172 0.0286826 -29.7089 0.0085293 0.542379 0.84009 150.108 -0.0660607 -0.83798 0.541688 -82.6858 0 0 0 1 
Seq_Frame0217_Sequence_1TransformStatus = OK
Seq_Frame0217_Timestamp = 25.108
Seq_Frame0218_Sequence_1Transform =0.997744 -0.0608529 0.0283672 -29.2707 0.00918636 0.542267 0.840156 150.127 -0.0665086 -0.838 0.541602 -82.7113 0 0 0 1 
Seq_Frame0218_Sequence_1TransformStatus = OK
Seq_Frame0218_Timestamp = 25.209
Seq_Frame0219_Sequence_1Transform =0.997689 -0.0610665 0.0297947 -28.7175 0.00818431 0.543308 0.839494 149.996 -0.0674526 -0.83731 0.542552 -82.6678 0 0 0 1 
Seq_Frame0219_Sequence_1TransformStatus = OK
Seq_Frame0219_Timestamp = 25.356
Seq_Frame0220_Sequence_1Transform =0.997647 -0.0611401 0.0310166 -27.9696 0.00726453 0.544146 0.838959 149.891 -0.0681716 -0.83676 0.54331 -82.6615 0 0 0 1 
Seq_Frame0220_Sequence_1TransformStatus = OK
Seq_Frame0220_Timestamp = 25.471
Seq_Frame0221_Sequence_1Transform =0.997628 -0.0607693 0.0323425 -27.5772 0.00581874 0.542579 0.839985 150.012 -0.0685936 -0.837804 0.541645 -82.8329 0 0 0 1 
Seq_Frame0221_Sequence_1TransformStatus = OK
Seq_Frame0221_Timestamp = 25.606
Seq_Frame0222_Sequence_1Transform =0.997551 -0.0618243 0.032725 -27.1209 0.00605254 0.542357 0.840127 150.009 -0.0696889 -0.83787 0.541403 -82.8779 0 0 0 1 
Seq_Frame0222_Sequence_1TransformStatus = OK
Seq_Frame0222_Timestamp = 25.713
Seq_Frame0223_Sequence_1Transform =0.997553 -0.0620742 0.0321629 -26.8326 0.00660619 0.541686 0.840555 150.056 -0.069599 -0.838286 0.54077 -82.9385 0 0 0 1 
Seq_Frame0223_Sequence_1TransformStatus = OK
Seq_Frame0223_Timestamp = 25.870
Seq_Frame0224_Sequence_1Transform =0.997562 -0.0623121 0.031417 -26.5784 0.00748261 0.543118 0.839623 149.992 -0.0693818 -0.837341 0.54226 -82.8228 0 0 0 1 
Seq_Frame0224_Sequence_1TransformStatus = OK
Seq_Frame0224_Timestamp = 25.971
Seq_Frame0225_Sequence_1Transform =0.99754 -0.0635359 0.0296311 -26.4717 0.00974622 0.544242 0.838872 149.895 -0.069425 -0.836519 0.543522 -82.6971 0 0 0 1 
Seq_Frame0225_Sequence_1TransformStatus = OK
Seq_Frame0225_Timestamp = 26.072
Seq_Frame0226_Sequence_1Transform =0.997548 -0.0633579 0.0297373 -25.9557 0.00942495 0.542616 0.839928 150.036 -0.069352 -0.837588 0.541883 -82.8514 0 0 0 1 
Seq_Frame0226_Sequence_1TransformStatus = OK
Seq_Frame0226_Timestamp = 26.207
Seq_Frame0227_Sequence_1Transform =0.997425 -0.0649157 0.0305068 -25.4311 0.00976291 0.544232 0.838878 149.915 -0.0710591 -0.836419 0.543464 -82.6908 0 0 0 1 
Seq_Frame0227_Sequence_1TransformStatus = OK
Seq_Frame0227_Timestamp = 26.356
Seq_Frame0228_Sequence_1Transform =0.997388 -0.0650593 0.0313692 -24.984 0.00921638 0.545403 0.838123 149.856 -0.0716366 -0.835645 0.544578 -82.613 0 0 0 1 
Seq_Frame0228_Sequence_1TransformStatus = OK
Seq_Frame0228_Timestamp = 26.457
Seq_Frame0229_Sequence_1Transform =0.997412 -0.063941 0.032878 -24.7108 0.00717073 0.543468 0.839399 149.989 -0.0715402 -0.836991 0.54252 -82.8151 0 0 0 1 
Seq_Frame0229_Sequence_1TransformStatus = OK
Seq_Frame0229_Timestamp = 26.562
Seq_Frame0230_Sequence_1Transform =0.997458 -0.0631508 0.0330276 -24.5581 0.006542 0.542622 0.839952 150.061 -0.0709651 -0.8376 0.541655 -82.9023 0 0 0 1 
Seq_Frame0230_Sequence_1TransformStatus = OK
Seq_Frame0230_Timestamp = 26.678
Seq_Frame0231_Sequence_1Transform =0.99747 -0.0639896 0.0309871 -24.5661 0.00881043 0.543728 0.839215 149.992 -0.0705496 -0.836818 0.542916 -82.7833 0 0 0 1 
Seq_Frame0231_Sequence_1TransformStatus = OK
Seq_Frame0231_Timestamp = 26.801
Seq_Frame0232_Sequence_1Transform =0.997614 -0.0621634 0.0300391 -24.5119 0.00838055 0.540908 0.84104 150.181 -0.0685303 -0.838781 0.540138 -83.0913 0 0 0 1 
Seq_Frame0232_Sequence_1TransformStatus = OK
Seq_Frame0232_Timestamp = 26.904
Seq_Frame0233_Sequence_1Transform =0.997507 -0.0625034 0.0327563 -24.2844 0.00622009 0.54026 0.841475 150.218 -0.070292 -0.839173 0.539302 -83.1494 0 0 0 1 
Seq_Frame0233_Sequence_1TransformStatus = OK
Seq_Frame0233_Timestamp = 27.006
Seq_Frame0234_Sequence_1Transform =0.997513 -0.0610634 0.0351936 -24.0656 0.0032415 0.538567 0.842576 150.332 -0.0704047 -0.840367 0.537426 -83.3376 0 0 0 1 
Seq_Frame0234_Sequence_1TransformStatus = OK
Seq_Frame0234_Timestamp = 27.108
Seq_Frame0235_Sequence_1Transform =0.9976 -0.0613074 0.0321813 -24.2412 0.0061086 0.540892 0.84107 150.171 -0.0689704 -0.838855 0.539968 -83.0852 0 0 0 1 
Seq_Frame0235_Sequence_1TransformStatus = OK
Seq_Frame0235_Timestamp = 27.256
Seq_Frame0236_Sequence_1Transform =0.997728 -0.0585754 0.0332743 -24.092 0.00352685 0.53867 0.84251 150.319 -0.0672742 -0.840478 0.537653 -83.3261 0 0 0 1 
Seq_Frame0236_Sequence_1TransformStatus = OK
Seq_Frame0236_Timestamp = 27.357
Seq_Frame0237_Sequence_1Transform =0.997731 -0.0591277 0.0321915 -24.0139 0.00475732 0.538891 0.842362 150.3 -0.0671546 -0.840297 0.53795 -83.3044 0 0 0 1 
Seq_Frame0237_Sequence_1TransformStatus = OK
Seq_Frame0237_Timestamp = 27.458
Seq_Frame0238_Sequence_1Transform =0.997684 -0.0598881 0.0322611 -23.9664 0.00512814 0.539121 0.842213 150.291 -0.0678312 -0.840096 0.538179 -83.2728 0 0 0 1 
Seq_Frame0238_Sequence_1TransformStatus = OK
Seq_Frame0238_Timestamp = 27.559
Seq_Frame0239_Sequence_1Transform =0.997639 -0.0597053 0.0339411 -23.8244 0.00348762 0.537609 0.843187 150.38 -0.0685898 -0.841078 0.536548 -83.4409 0 0 0 1 
Seq_Frame0239_Sequence_1TransformStatus = OK
Seq_Frame0239_Timestamp = 27.701
Seq_Frame0240_Sequence_1Transform =0.997635 -0.059792 0.0339065 -23.8512 0.00361308 0.538214 0.842801 150.341 -0.0686417 -0.840685 0.537157 -83.3797 0 0 0 1 
Seq_Frame0240_Sequence_1TransformStatus = OK
Seq_Frame0240_Timestamp = 27.807
Seq_Frame0241_Sequence_1Transform =0.997671 -0.0579842 0.0359295 -23.5483 0.000887973 0.537716 0.843126 150.381 -0.0682078 -0.84113 0.536515 -83.4628 0 0 0 1 
Seq_Frame0241_Sequence_1TransformStatus = OK
Seq_Frame0241_Timestamp = 27.907
Seq_Frame0242_Sequence_1Transform =0.997565 -0.0594768 0.0364265 -23.6348 0.00150426 0.540506 0.841339 150.192 -0.0697289 -0.839235 0.53928 -83.1688 0 0 0 1 
Seq_Frame0242_Sequence_1TransformStatus = OK
Seq_Frame0242_Timestamp = 28.057
Seq_Frame0243_Sequence_1Transform =0.997604 -0.0587641 0.0365112 -23.7362 0.000859674 0.538237 0.842793 150.374 -0.0691777 -0.840742 0.536998 -83.4037 0 0 0 1 
Seq_Frame0243_Sequence_1TransformStatus = OK
Seq_Frame0243_Timestamp = 28.201
Seq_Frame0244_Sequence_1Transform =0.997481 -0.0594923 0.0386457 -23.6867 -0.000816136 0.535088 0.844796 150.56 -0.0709377 -0.842699 0.533692 -83.6925 0 0 0 1 
Seq_Frame0244_Sequence_1TransformStatus = OK
Seq_Frame0244_Timestamp = 28.306
Seq_Frame0245_Sequence_1Transform =0.997505 -0.0640588 0.0296894 -24.4953 0.00955034 0.539057 0.842215 150.299 -0.0699556 -0.839829 0.538324 -83.2678 0 0 0 1 
Seq_Frame0245_Sequence_1TransformStatus = OK
Seq_Frame0245_Timestamp = 28.450
Seq_Frame0246_Sequence_1Transform =0.997554 -0.0652808 0.0250143 -24.9768 0.0140521 0.537745 0.84299 150.394 -0.0684824 -0.840576 0.537347 -83.3801 0 0 0 1 
Seq_Frame0246_Sequence_1TransformStatus = OK
Seq_Frame0246_Timestamp = 28.551
Seq_Frame0247_Sequence_1Transform =0.997411 -0.0666218 0.0270721 -24.8038 0.0129368 0.53655 0.843769 150.472 -0.070739 -0.841234 0.536023 -83.4811 0 0 0 1 
Seq_Frame0247_Sequence_1TransformStatus = OK
Seq_Frame0247_Timestamp = 28.653
Seq_Frame0248_Sequence_1Transform =0.997471 -0.0655838 0.0273895 -24.7249 0.0120267 0.535562 0.844411 150.554 -0.0700484 -0.841946 0.534996 -83.5992 0 0 0 1 
Seq_Frame0248_Sequence_1TransformStatus = OK
Seq_Frame0248_Timestamp = 28.753
Seq_Frame0249_Sequence_1Transform =0.997399 -0.0657388 0.0295682 -24.4708 0.0100985 0.53359 0.845683 150.657 -0.0713715 -0.843185 0.532866 -83.8109 0 0 0 1 
Seq_Frame0249_Sequence_1TransformStatus = OK
Seq_Frame0249_Timestamp = 28.901
Seq_Frame0250_Sequence_1Transform =0.997352 -0.0665515 0.0293382 -24.572 0.0107272 0.533568 0.845689 150.648 -0.0719358 -0.843134 0.532869 -83.8041 0 0 0 1 
Seq_Frame0250_Sequence_1TransformStatus = OK
Seq_Frame0250_Timestamp = 29.002
Seq_Frame0251_Sequence_1Transform =0.997375 -0.0668199 0.0279134 -24.9246 0.0121217 0.534071 0.845353 150.629 -0.0713941 -0.842795 0.533479 -83.7259 0 0 0 1 
Seq_Frame0251_Sequence_1TransformStatus = OK
Seq_Frame0251_Timestamp = 29.111
Seq_Frame0252_Sequence_1Transform =0.997431 -0.0674747 0.0240827 -25.6704 0.015568 0.532241 0.84645 150.794 -0.0699318 -0.843899 0.531924 -83.8025 0 0 0 1 
Seq_Frame0252_Sequence_1TransformStatus = OK
Seq_Frame0252_Timestamp = 29.216
Seq_Frame0253_Sequence_1Transform =0.997509 -0.0658226 0.0253632 -26.0197 0.0133908 0.529715 0.84807 151.018 -0.0692575 -0.845617 0.529278 -84.0345 0 0 0 1 
Seq_Frame0253_Sequence_1TransformStatus = OK
Seq_Frame0253_Timestamp = 29.351
Seq_Frame0254_Sequence_1Transform =0.997512 -0.0655725 0.0258932 -26.0949 0.012697 0.528371 0.848919 151.09 -0.069347 -0.846478 0.527889 -84.1637 0 0 0 1 
Seq_Frame0254_Sequence_1TransformStatus = OK
Seq_Frame0254_Timestamp = 29.453
Seq_Frame0255_Sequence_1Transform =0.9976 -0.0634721 0.0276872 -26.4033 0.00975687 0.524673 0.851248 151.369 -0.0685573 -0.848934 0.524033 -84.5066 0 0 0 1 
Seq_Frame0255_Sequence_1TransformStatus = OK
Seq_Frame0255_Timestamp = 29.554
Seq_Frame0256_Sequence_1Transform =0.997572 -0.0638825 0.0277252 -26.7289 0.00977502 0.522632 0.852502 151.51 -0.06895 -0.850161 0.521988 -84.691 0 0 0 1 
Seq_Frame0256_Sequence_1TransformStatus = OK
Seq_Frame0256_Timestamp = 29.666
Seq_Frame0257_Sequence_1Transform =0.997562 -0.0647488 0.0260468 -27.2529 0.0118549 0.524989 0.851026 151.379 -0.0687772 -0.848642 0.524477 -84.3861 0 0 0 1 
Seq_Frame0257_Sequence_1TransformStatus = OK
Seq_Frame0257_Timestamp = 29.816
Seq_Frame0258_Sequence_1Transform =0.997654 -0.0628328 0.0271987 -27.5342 0.00959371 0.521623 0.853122 151.671 -0.0677915 -0.850859 0.521001 -84.6915 0 0 0 1 
Seq_Frame0258_Sequence_1TransformStatus = OK
Seq_Frame0258_Timestamp = 29.917
Seq_Frame0259_Sequence_1Transform =0.997706 -0.0614939 0.0283016 -27.5989 0.00795345 0.52167 0.85311 151.691 -0.0672252 -0.850928 0.520963 -84.6879 0 0 0 1 
Seq_Frame0259_Sequence_1TransformStatus = OK
Seq_Frame0259_Timestamp = 30.051
Seq_Frame0260_Sequence_1Transform =0.997721 -0.0598798 0.0311048 -27.7821 0.00432232 0.516739 0.856132 152.001 -0.0673381 -0.854046 0.51582 -85.1615 0 0 0 1 
Seq_Frame0260_Sequence_1TransformStatus = OK
Seq_Frame0260_Timestamp = 30.155
Seq_Frame0261_Sequence_1Transform =0.997687 -0.0606328 0.0307394 -28.1885 0.00507884 0.517403 0.855727 151.959 -0.0677898 -0.853591 0.516514 -85.0702 0 0 0 1 
Seq_Frame0261_Sequence_1TransformStatus = OK
Seq_Frame0261_Timestamp = 30.263
Seq_Frame0262_Sequence_1Transform =0.997707 -0.0604508 0.0304439 -28.6118 0.00515364 0.516338 0.85637 152.023 -0.0674876 -0.854249 0.515465 -85.1459 0 0 0 1 
Seq_Frame0262_Sequence_1TransformStatus = OK
Seq_Frame0262_Timestamp = 30.380
Seq_Frame0263_Sequence_1Transform =0.997725 -0.0602171 0.0303319 -29.1942 0.00493528 0.513878 0.857849 152.224 -0.0672441 -0.855747 0.513005 -85.3466 0 0 0 1 
Seq_Frame0263_Sequence_1TransformStatus = OK
Seq_Frame0263_Timestamp = 30.511
Seq_Frame0264_Sequence_1Transform =0.99785 -0.0592039 0.0281032 -30.0466 0.00623228 0.512607 0.858601 152.398 -0.0652384 -0.85658 0.511874 -85.3781 0 0 0 1 
Seq_Frame0264_Sequence_1TransformStatus = OK
Seq_Frame0264_Timestamp = 30.616
Seq_Frame0265_Sequence_1Transform =0.99786 -0.0585086 0.0291949 -30.3167 0.00469839 0.509489 0.860464 152.65 -0.0652191 -0.858485 0.508674 -85.6259 0 0 0 1 
Seq_Frame0265_Sequence_1TransformStatus = OK
Seq_Frame0265_Timestamp = 30.717
Seq_Frame0266_Sequence_1Transform =0.998013 -0.0571576 0.0265236 -31.6264 0.00622656 0.508327 0.861141 152.911 -0.0627034 -0.859265 0.507673 -85.5772 0 0 0 1 
Seq_Frame0266_Sequence_1TransformStatus = OK
Seq_Frame0266_Timestamp = 30.818
Seq_Frame0267_Sequence_1Transform =0.997921 -0.0586703 0.0266937 -31.9605 0.00687279 0.508619 0.860964 152.966 -0.06409 -0.85899 0.507965 -85.4951 0 0 0 1 
Seq_Frame0267_Sequence_1TransformStatus = OK
Seq_Frame0267_Timestamp = 30.950
Seq_Frame0268_Sequence_1Transform =0.997861 -0.05933 0.0274566 -32.2294 0.00659701 0.509224 0.860609 152.967 -0.0650414 -0.858587 0.508526 -85.3937 0 0 0 1 
Seq_Frame0268_Sequence_1TransformStatus = OK
Seq_Frame0268_Timestamp = 31.051
Seq_Frame0269_Sequence_1Transform =0.997867 -0.0587195 0.028537 -32.4138 0.00545103 0.510512 0.859853 152.895 -0.0650586 -0.857863 0.509743 -85.266 0 0 0 1 
Seq_Frame0269_Sequence_1TransformStatus = OK
Seq_Frame0269_Timestamp = 31.151
Seq_Frame0270_Sequence_1Transform =0.997758 -0.0599461 0.029773 -32.6323 0.00501096 0.510473 0.859879 152.917 -0.0667447 -0.857802 0.509629 -85.2434 0 0 0 1 
Seq_Frame0270_Sequence_1TransformStatus = OK
Seq_Frame0270_Timestamp = 31.256
Seq_Frame0271_Sequence_1Transform =0.997712 -0.0600397 0.0311006 -32.522 0.00391995 0.51054 0.859845 152.923 -0.067503 -0.857755 0.509607 -85.2455 0 0 0 1 
Seq_Frame0271_Sequence_1TransformStatus = OK
Seq_Frame0271_Timestamp = 31.401
Seq_Frame0272_Sequence_1Transform =0.997676 -0.0620805 0.0280921 -33.1022 0.0077886 0.513458 0.858079 152.751 -0.0676941 -0.855866 0.512749 -84.936 0 0 0 1 
Seq_Frame0272_Sequence_1TransformStatus = OK
Seq_Frame0272_Timestamp = 31.507
Seq_Frame0273_Sequence_1Transform =0.997705 -0.0625602 0.0259216 -33.7625 0.00988549 0.51324 0.858188 152.776 -0.0669925 -0.855962 0.51268 -84.8963 0 0 0 1 
Seq_Frame0273_Sequence_1TransformStatus = OK
Seq_Frame0273_Timestamp = 31.651
Seq_Frame0274_Sequence_1Transform =0.997952 -0.0603409 0.0212521 -35.6675 0.0124275 0.508722 0.860841 153.175 -0.0627553 -0.858813 0.50843 -85.1733 0 0 0 1 
Seq_Frame0274_Sequence_1TransformStatus = OK
Seq_Frame0274_Timestamp = 31.756
Seq_Frame0275_Sequence_1Transform =0.99796 -0.0595273 0.0230618 -35.818 0.0103405 0.507214 0.861758 153.318 -0.0629954 -0.859762 0.506795 -85.3068 0 0 0 1 
Seq_Frame0275_Sequence_1TransformStatus = OK
Seq_Frame0275_Timestamp = 31.896
Seq_Frame0276_Sequence_1Transform =0.998001 -0.0586714 0.0235014 -36.298 0.00960754 0.508346 0.861099 153.275 -0.0624687 -0.859152 0.507893 -85.1557 0 0 0 1 
Seq_Frame0276_Sequence_1TransformStatus = OK
Seq_Frame0276_Timestamp = 32.001
Seq_Frame0277_Sequence_1Transform =0.997981 -0.0597174 0.0216461 -37.5588 0.0117557 0.508535 0.860961 153.249 -0.0624222 -0.858968 0.50821 -85.0838 0 0 0 1 
Seq_Frame0277_Sequence_1TransformStatus = OK
Seq_Frame0277_Timestamp = 32.146
Seq_Frame0278_Sequence_1Transform =0.998043 -0.0584635 0.0221946 -38.3658 0.0105516 0.507266 0.861725 153.326 -0.061638 -0.859804 0.50689 -85.1867 0 0 0 1 
Seq_Frame0278_Sequence_1TransformStatus = OK
Seq_Frame0278_Timestamp = 32.246
Seq_Frame0279_Sequence_1Transform =0.997908 -0.0604546 0.0229261 -38.6968 0.011093 0.509415 0.860449 153.165 -0.063697 -0.858394 0.50902 -84.955 0 0 0 1 
Seq_Frame0279_Sequence_1TransformStatus = OK
Seq_Frame0279_Timestamp = 32.349
Seq_Frame0280_Sequence_1Transform =0.997507 -0.0663003 0.0241858 -38.5796 0.0137892 0.519193 0.854546 152.555 -0.0692138 -0.852081 0.518813 -83.9953 0 0 0 1 
Seq_Frame0280_Sequence_1TransformStatus = OK
Seq_Frame0280_Timestamp = 32.496
Seq_Frame0281_Sequence_1Transform =0.997485 -0.0662669 0.0251741 -38.6231 0.0130822 0.521112 0.853388 152.431 -0.0696699 -0.850912 0.520668 -83.7747 0 0 0 1 
Seq_Frame0281_Sequence_1TransformStatus = OK
Seq_Frame0281_Timestamp = 32.598
Seq_Frame0282_Sequence_1Transform =0.997286 -0.0708577 0.0200279 -39.0688 0.0199874 0.522283 0.852538 152.344 -0.0708692 -0.849823 0.522281 -83.6058 0 0 0 1 
Seq_Frame0282_Sequence_1TransformStatus = OK
Seq_Frame0282_Timestamp = 32.704
Seq_Frame0283_Sequence_1Transform =0.997372 -0.0683435 0.0240631 -38.6766 0.0149048 0.518526 0.854932 152.572 -0.0709064 -0.852326 0.518182 -84.0399 0 0 0 1 
Seq_Frame0283_Sequence_1TransformStatus = OK
Seq_Frame0283_Timestamp = 32.811
Seq_Frame0284_Sequence_1Transform =0.997344 -0.069688 0.0211794 -38.9413 0.0183377 0.521668 0.852952 152.381 -0.0704891 -0.850298 0.52156 -83.6951 0 0 0 1 
Seq_Frame0284_Sequence_1TransformStatus = OK
Seq_Frame0284_Timestamp = 32.950
Seq_Frame0285_Sequence_1Transform =0.997516 -0.0672979 0.020803 -38.8336 0.0175141 0.523014 0.852144 152.322 -0.0682278 -0.849663 0.522894 -83.5682 0 0 0 1 
Seq_Frame0285_Sequence_1TransformStatus = OK
Seq_Frame0285_Timestamp = 33.061
Seq_Frame0286_Sequence_1Transform =0.997672 -0.0645915 0.0218714 -38.618 0.0151111 0.522145 0.852723 152.361 -0.0664987 -0.850407 0.521906 -83.693 0 0 0 1 
Seq_Frame0286_Sequence_1TransformStatus = OK
Seq_Frame0286_Timestamp = 33.161
Seq_Frame0287_Sequence_1Transform =0.997723 -0.0642304 0.0205758 -38.6976 0.0160422 0.522316 0.852601 152.32 -0.06551 -0.850329 0.522157 -83.638 0 0 0 1 
Seq_Frame0287_Sequence_1TransformStatus = OK
Seq_Frame0287_Timestamp = 33.296
Seq_Frame0288_Sequence_1Transform =0.997764 -0.0643909 0.0179218 -38.7226 0.0185977 0.525007 0.850895 152.129 -0.0641989 -0.848659 0.525031 -83.3917 0 0 0 1 
Seq_Frame0288_Sequence_1TransformStatus = OK
Seq_Frame0288_Timestamp = 33.402
Seq_Frame0289_Sequence_1Transform =0.997764 -0.0647531 0.0165562 -38.6206 0.0199733 0.525272 0.8507 152.069 -0.0637819 -0.848467 0.525391 -83.3754 0 0 0 1 
Seq_Frame0289_Sequence_1TransformStatus = OK
Seq_Frame0289_Timestamp = 33.506
Seq_Frame0290_Sequence_1Transform =0.997776 -0.063651 0.0198009 -37.6546 0.0165741 0.524603 0.851186 152.096 -0.0645664 -0.848964 0.524491 -83.5505 0 0 0 1 
Seq_Frame0290_Sequence_1TransformStatus = OK
Seq_Frame0290_Timestamp = 33.646
Seq_Frame0291_Sequence_1Transform =0.997764 -0.0633659 0.0212546 -37.2378 0.0153023 0.526148 0.850255 151.941 -0.0650603 -0.848029 0.525941 -83.455 0 0 0 1 
Seq_Frame0291_Sequence_1TransformStatus = OK
Seq_Frame0291_Timestamp = 33.761
Seq_Frame0292_Sequence_1Transform =0.997756 -0.0644606 0.0181179 -37.386 0.0185971 0.526718 0.849837 151.883 -0.064324 -0.847592 0.526735 -83.3896 0 0 0 1 
Seq_Frame0292_Sequence_1TransformStatus = OK
Seq_Frame0292_Timestamp = 33.861
Seq_Frame0293_Sequence_1Transform =0.997803 -0.0631543 0.0200282 -36.9613 0.016048 0.523672 0.851769 152.018 -0.0642811 -0.849576 0.523535 -83.7613 0 0 0 1 
Seq_Frame0293_Sequence_1TransformStatus = OK
Seq_Frame0293_Timestamp = 33.995
Seq_Frame0294_Sequence_1Transform =0.997739 -0.0638251 0.0210837 -36.5459 0.0154033 0.522417 0.852551 151.954 -0.0654287 -0.850298 0.522219 -83.9587 0 0 0 1 
Seq_Frame0294_Sequence_1TransformStatus = OK
Seq_Frame0294_Timestamp = 34.095
Seq_Frame0295_Sequence_1Transform =0.997744 -0.0635898 0.0215183 -36.3037 0.0149377 0.522797 0.852326 151.901 -0.065449 -0.850082 0.522568 -83.9621 0 0 0 1 
Seq_Frame0295_Sequence_1TransformStatus = OK
Seq_Frame0295_Timestamp = 34.197
Seq_Frame0296_Sequence_1Transform =0.997762 -0.0634241 0.021182 -36.2514 0.0151181 0.52254 0.852481 151.896 -0.0651363 -0.850253 0.522329 -83.9979 0 0 0 1 
Seq_Frame0296_Sequence_1TransformStatus = OK
Seq_Frame0296_Timestamp = 34.298
Seq_Frame0297_Sequence_1Transform =0.997772 -0.0617899 0.0251714 -35.5465 0.0107432 0.521132 0.853409 152.004 -0.0658497 -0.851236 0.520635 -84.1697 0 0 0 1 
Seq_Frame0297_Sequence_1TransformStatus = OK
Seq_Frame0297_Timestamp = 34.398
Seq_Frame0298_Sequence_1Transform =0.997932 -0.0600092 0.0230296 -35.4772 0.0113184 0.516751 0.856061 152.289 -0.0632722 -0.85403 0.516361 -84.6168 0 0 0 1 
Seq_Frame0298_Sequence_1TransformStatus = OK
Seq_Frame0298_Timestamp = 34.506
Seq_Frame0299_Sequence_1Transform =0.997958 -0.0597344 0.0226243 -35.2475 0.0115481 0.517084 0.855857 152.276 -0.0628228 -0.853848 0.516718 -84.5906 0 0 0 1 
Seq_Frame0299_Sequence_1TransformStatus = OK
Seq_Frame0299_Timestamp = 34.646
Seq_Frame0300_Sequence_1Transform =0.997932 -0.060589 0.0214728 -35.2881 0.0130505 0.51805 0.855251 152.216 -0.0629428 -0.853202 0.517769 -84.4696 0 0 0 1 
Seq_Frame0300_Sequence_1TransformStatus = OK
Seq_Frame0300_Timestamp = 34.746
Seq_Frame0301_Sequence_1Transform =0.997925 -0.0613927 0.0194142 -35.2764 0.0153294 0.519367 0.854414 152.143 -0.0625379 -0.852343 0.519231 -84.3396 0 0 0 1 
Seq_Frame0301_Sequence_1TransformStatus = OK
Seq_Frame0301_Timestamp = 34.848
Seq_Frame0302_Sequence_1Transform =0.997874 -0.0618771 0.0204912 -35.0511 0.0146646 0.51943 0.854388 152.146 -0.0635107 -0.85227 0.519232 -84.3452 0 0 0 1 
Seq_Frame0302_Sequence_1TransformStatus = OK
Seq_Frame0302_Timestamp = 34.952
Seq_Frame0303_Sequence_1Transform =0.997876 -0.0620357 0.0198943 -35.2126 0.0153152 0.520195 0.85391 152.084 -0.0633218 -0.851792 0.52004 -84.2344 0 0 0 1 
Seq_Frame0303_Sequence_1TransformStatus = OK
Seq_Frame0303_Timestamp = 35.054
Seq_Frame0304_Sequence_1Transform =0.99781 -0.0629933 0.0201997 -34.5976 0.0157554 0.522858 0.852274 151.904 -0.0642492 -0.850089 0.522706 -84.0527 0 0 0 1 
Seq_Frame0304_Sequence_1TransformStatus = OK
Seq_Frame0304_Timestamp = 35.184
Seq_Frame0305_Sequence_1Transform =0.997764 -0.0639748 0.0193729 -34.4367 0.0169993 0.523149 0.852072 151.787 -0.0646461 -0.849837 0.523067 -84.0515 0 0 0 1 
Seq_Frame0305_Sequence_1TransformStatus = OK
Seq_Frame0305_Timestamp = 35.296
Seq_Frame0306_Sequence_1Transform =0.997653 -0.0650306 0.0214601 -33.6177 0.0158489 0.524133 0.851489 151.698 -0.0666207 -0.84915 0.523934 -84.026 0 0 0 1 
Seq_Frame0306_Sequence_1TransformStatus = OK
Seq_Frame0306_Timestamp = 35.447
Seq_Frame0307_Sequence_1Transform =0.997642 -0.0660296 0.0187256 -33.2882 0.0189942 0.527799 0.849157 151.405 -0.0659529 -0.846799 0.527808 -83.7478 0 0 0 1 
Seq_Frame0307_Sequence_1TransformStatus = OK
Seq_Frame0307_Timestamp = 35.548
Seq_Frame0308_Sequence_1Transform =0.997382 -0.0690686 0.0214119 -32.1977 0.0185236 0.530262 0.847631 151.129 -0.0698987 -0.845016 0.530153 -83.6074 0 0 0 1 
Seq_Frame0308_Sequence_1TransformStatus = OK
Seq_Frame0308_Timestamp = 35.696
Seq_Frame0309_Sequence_1Transform =0.997218 -0.070193 0.0251062 -31.146 0.0158578 0.528808 0.848593 151.107 -0.0728417 -0.845834 0.52845 -83.8517 0 0 0 1 
Seq_Frame0309_Sequence_1TransformStatus = OK
Seq_Frame0309_Timestamp = 35.796
Seq_Frame0310_Sequence_1Transform =0.997314 -0.0690903 0.0243236 -30.6646 0.0160042 0.529597 0.848098 151.029 -0.0714771 -0.845431 0.52928 -83.8234 0 0 0 1 
Seq_Frame0310_Sequence_1TransformStatus = OK
Seq_Frame0310_Timestamp = 35.911
Seq_Frame0311_Sequence_1Transform =0.997283 -0.0689701 0.0259051 -29.7473 0.0146409 0.53013 0.84779 150.939 -0.0722052 -0.845106 0.5297 -83.8819 0 0 0 1 
Seq_Frame0311_Sequence_1TransformStatus = OK
Seq_Frame0311_Timestamp = 36.046
Seq_Frame0312_Sequence_1Transform =0.997221 -0.0698745 0.0258461 -29.5594 0.0151079 0.529377 0.848252 150.966 -0.0729536 -0.845504 0.528962 -83.9418 0 0 0 1 
Seq_Frame0312_Sequence_1TransformStatus = OK
Seq_Frame0312_Timestamp = 36.148
Seq_Frame0313_Sequence_1Transform =0.997257 -0.0673988 0.030613 -28.4644 0.00963778 0.528243 0.849039 150.987 -0.0733952 -0.846414 0.527443 -84.1674 0 0 0 1 
Seq_Frame0313_Sequence_1TransformStatus = OK
Seq_Frame0313_Timestamp = 36.256
Seq_Frame0314_Sequence_1Transform =0.997096 -0.069921 0.0301721 -28.0414 0.0115357 0.53031 0.847726 150.792 -0.0752744 -0.844916 0.529576 -84.0267 0 0 0 1 
Seq_Frame0314_Sequence_1TransformStatus = OK
Seq_Frame0314_Timestamp = 36.396
Seq_Frame0315_Sequence_1Transform =0.996902 -0.0707696 0.0343234 -27.1256 0.00840403 0.529727 0.848127 150.771 -0.0782036 -0.845211 0.528681 -84.1601 0 0 0 1 
Seq_Frame0315_Sequence_1TransformStatus = OK
Seq_Frame0315_Timestamp = 36.496
Seq_Frame0316_Sequence_1Transform =0.996838 -0.0718659 0.0339043 -26.822 0.00938741 0.530191 0.847826 150.685 -0.0789056 -0.844827 0.529189 -84.1532 0 0 0 1 
Seq_Frame0316_Sequence_1TransformStatus = OK
Seq_Frame0316_Timestamp = 36.597
Seq_Frame0317_Sequence_1Transform =0.996839 -0.0719638 0.0336717 -26.1568 0.00981209 0.532062 0.846649 150.511 -0.0788435 -0.843642 0.531086 -84.0631 0 0 0 1 
Seq_Frame0317_Sequence_1TransformStatus = OK
Seq_Frame0317_Timestamp = 36.698
Seq_Frame0318_Sequence_1Transform =0.996588 -0.074235 0.0360774 -25.3631 0.00904277 0.532676 0.846271 150.397 -0.0820405 -0.843057 0.53153 -84.0707 0 0 0 1 
Seq_Frame0318_Sequence_1TransformStatus = OK
Seq_Frame0318_Timestamp = 36.799
Seq_Frame0319_Sequence_1Transform =0.996569 -0.0739067 0.0372521 -24.8442 0.00795078 0.533507 0.845758 150.351 -0.0823815 -0.84256 0.532264 -84.0339 0 0 0 1 
Seq_Frame0319_Sequence_1TransformStatus = OK
Seq_Frame0319_Timestamp = 36.901
Seq_Frame0320_Sequence_1Transform =0.996502 -0.0745232 0.037819 -24.6383 0.00782019 0.53371 0.845631 150.309 -0.0832035 -0.842377 0.532426 -84.0202 0 0 0 1 
Seq_Frame0320_Sequence_1TransformStatus = OK
Seq_Frame0320_Timestamp = 37.026
Seq_Frame0321_Sequence_1Transform =0.996498 -0.0750508 0.0368846 -24.7625 0.00896595 0.534417 0.845173 150.291 -0.0831427 -0.841882 0.533218 -83.9266 0 0 0 1 
Seq_Frame0321_Sequence_1TransformStatus = OK
Seq_Frame0321_Timestamp = 37.141
Seq_Frame0322_Sequence_1Transform =0.996576 -0.0729729 0.0388884 -24.3219 0.00609724 0.533872 0.845544 150.336 -0.0824632 -0.842411 0.532489 -84.0189 0 0 0 1 
Seq_Frame0322_Sequence_1TransformStatus = OK
Seq_Frame0322_Timestamp = 37.242
Seq_Frame0323_Sequence_1Transform =0.996543 -0.0737466 0.0382556 -24.2923 0.00721019 0.535509 0.844499 150.255 -0.0827652 -0.841303 0.53419 -83.8275 0 0 0 1 
Seq_Frame0323_Sequence_1TransformStatus = OK
Seq_Frame0323_Timestamp = 37.343
Seq_Frame0324_Sequence_1Transform =0.996426 -0.0748143 0.0392266 -23.9317 0.00733937 0.539277 0.842096 150.09 -0.0841549 -0.838798 0.537899 -83.4282 0 0 0 1 
Seq_Frame0324_Sequence_1TransformStatus = OK
Seq_Frame0324_Timestamp = 37.446
Seq_Frame0325_Sequence_1Transform =0.996432 -0.0707486 0.0460198 -23.339 -0.00102843 0.535046 0.844822 150.365 -0.0843927 -0.841855 0.533064 -83.8914 0 0 0 1 
Seq_Frame0325_Sequence_1TransformStatus = OK
Seq_Frame0325_Timestamp = 37.548
Seq_Frame0326_Sequence_1Transform =0.996731 -0.0650919 0.0478664 -23.0313 -0.00635566 0.527428 0.849576 150.847 -0.0805466 -0.847103 0.52529 -84.6718 0 0 0 1 
Seq_Frame0326_Sequence_1TransformStatus = OK
Seq_Frame0326_Timestamp = 37.651
Seq_Frame0327_Sequence_1Transform =0.996839 -0.0635731 0.0476526 -23.2207 -0.00715476 0.525514 0.850755 150.966 -0.0791272 -0.848407 0.523398 -84.8303 0 0 0 1 
Seq_Frame0327_Sequence_1TransformStatus = OK
Seq_Frame0327_Timestamp = 37.771
Seq_Frame0328_Sequence_1Transform =0.997143 -0.0578708 0.0485533 -23.1109 -0.0114114 0.519969 0.854109 151.305 -0.0746742 -0.852223 0.517823 -85.3744 0 0 0 1 
Seq_Frame0328_Sequence_1TransformStatus = OK
Seq_Frame0328_Timestamp = 37.906
Seq_Frame0329_Sequence_1Transform =0.996583 -0.0440092 0.0699009 -20.9862 -0.0392786 0.491958 0.869733 152.887 -0.0726645 -0.869506 0.488548 -88.2481 0 0 0 1 
Seq_Frame0329_Sequence_1TransformStatus = OK
Seq_Frame0329_Timestamp = 38.006
Seq_Frame0330_Sequence_1Transform =0.99637 -0.0346289 0.0777731 -20.751 -0.0519326 0.476657 0.877554 154.174 -0.0674598 -0.878407 0.473128 -89.4431 0 0 0 1 
Seq_Frame0330_Sequence_1TransformStatus = OK
Seq_Frame0330_Timestamp = 38.107
Seq_Frame0331_Sequence_1Transform =0.995341 -0.0206757 0.0941724 -19.4951 -0.0737769 0.46549 0.881973 154.48 -0.0620717 -0.884812 0.461796 -90.5788 0 0 0 1 
Seq_Frame0331_Sequence_1TransformStatus = OK
Seq_Frame0331_Timestamp = 38.207
Seq_Frame0332_Sequence_1Transform =0.995445 -0.0207813 0.0930488 -19.6072 -0.0723652 0.470734 0.879303 154.222 -0.0620743 -0.88203 0.467086 -90.0599 0 0 0 1 
Seq_Frame0332_Sequence_1TransformStatus = OK
Seq_Frame0332_Timestamp = 38.334
Seq_Frame0333_Sequence_1Transform =0.995503 -0.020801 0.0924178 -19.6386 -0.0714304 0.475963 0.87656 153.933 -0.0622208 -0.879219 0.472337 -89.5482 0 0 0 1 
Seq_Frame0333_Sequence_1TransformStatus = OK
Seq_Frame0333_Timestamp = 38.441
Seq_Frame0334_Sequence_1Transform =0.996264 -0.0244453 0.0828352 -20.4701 -0.0600951 0.492648 0.868151 153.081 -0.0620308 -0.869885 0.489338 -87.8961 0 0 0 1 
Seq_Frame0334_Sequence_1TransformStatus = OK
Seq_Frame0334_Timestamp = 38.542
Seq_Frame0335_Sequence_1Transform =0.996017 -0.0233534 0.0860543 -20.2243 -0.0636619 0.489495 0.869679 153.235 -0.0624331 -0.871693 0.486058 -88.2128 0 0 0 1 
Seq_Frame0335_Sequence_1TransformStatus = OK
Seq_Frame0335_Timestamp = 38.643
Seq_Frame0336_Sequence_1Transform =0.99617 -0.0224978 0.0844924 -20.4158 -0.0627664 0.488755 0.870161 153.285 -0.0608727 -0.872131 0.485471 -88.2676 0 0 0 1 
Seq_Frame0336_Sequence_1TransformStatus = OK
Seq_Frame0336_Timestamp = 38.757
Seq_Frame0337_Sequence_1Transform =0.996554 -0.0222097 0.0799184 -20.8965 -0.0584598 0.495456 0.866664 152.928 -0.0588444 -0.868349 0.492451 -87.5625 0 0 0 1 
Seq_Frame0337_Sequence_1TransformStatus = OK
Seq_Frame0337_Timestamp = 38.890
Seq_Frame0338_Sequence_1Transform =0.996483 -0.0211243 0.0810955 -20.7907 -0.0599372 0.496667 0.865869 152.715 -0.0585684 -0.867684 0.493654 -87.5334 0 0 0 1 
Seq_Frame0338_Sequence_1TransformStatus = OK
Seq_Frame0338_Timestamp = 38.992
Seq_Frame0339_Sequence_1Transform =0.996253 -0.0184106 0.0845066 -20.3466 -0.0643516 0.495028 0.866491 152.429 -0.0577857 -0.868682 0.491988 -87.8968 0 0 0 1 
Seq_Frame0339_Sequence_1TransformStatus = OK
Seq_Frame0339_Timestamp = 39.141
Seq_Frame0340_Sequence_1Transform =0.996369 -0.0181796 0.0831745 -20.4423 -0.0632103 0.496498 0.865733 152.31 -0.0570347 -0.867847 0.493546 -87.7605 0 0 0 1 
Seq_Frame0340_Sequence_1TransformStatus = OK
Seq_Frame0340_Timestamp = 39.242
Seq_Frame0341_Sequence_1Transform =0.996309 -0.0177352 0.083994 -20.4221 -0.0642528 0.494808 0.866623 152.44 -0.0569307 -0.868821 0.491842 -87.9275 0 0 0 1 
Seq_Frame0341_Sequence_1TransformStatus = OK
Seq_Frame0341_Timestamp = 39.356
Seq_Frame0342_Sequence_1Transform =0.996284 -0.0153685 0.0847498 -20.3604 -0.0661879 0.493041 0.867485 152.524 -0.055117 -0.86987 0.490191 -88.0967 0 0 0 1 
Seq_Frame0342_Sequence_1TransformStatus = OK
Seq_Frame0342_Timestamp = 39.457
Seq_Frame0343_Sequence_1Transform =0.996593 -0.0153843 0.0810326 -20.7129 -0.0626532 0.497755 0.865052 152.249 -0.0536426 -0.867181 0.495095 -87.5744 0 0 0 1 
Seq_Frame0343_Sequence_1TransformStatus = OK
Seq_Frame0343_Timestamp = 39.581
Seq_Frame0344_Sequence_1Transform =0.996619 -0.0148879 0.0808007 -20.8139 -0.0627027 0.497678 0.865092 152.267 -0.0530922 -0.867234 0.495062 -87.5629 0 0 0 1 
Seq_Frame0344_Sequence_1TransformStatus = OK
Seq_Frame0344_Timestamp = 39.691
Seq_Frame0345_Sequence_1Transform =0.996532 -0.0149082 0.081864 -20.6188 -0.063661 0.496944 0.865444 152.329 -0.053584 -0.867654 0.494272 -87.6592 0 0 0 1 
Seq_Frame0345_Sequence_1TransformStatus = OK
Seq_Frame0345_Timestamp = 39.792
Seq_Frame0346_Sequence_1Transform =0.996287 -0.0142956 0.084897 -20.3023 -0.0668723 0.492562 0.867704 152.541 -0.0542214 -0.87016 0.489777 -88.1133 0 0 0 1 
Seq_Frame0346_Sequence_1TransformStatus = OK
Seq_Frame0346_Timestamp = 39.893
Seq_Frame0347_Sequence_1Transform =0.996386 -0.0137727 0.0838148 -20.3803 -0.0662227 0.491963 0.868094 152.587 -0.0531898 -0.870507 0.489273 -88.1577 0 0 0 1 
Seq_Frame0347_Sequence_1TransformStatus = OK
Seq_Frame0347_Timestamp = 39.993
Seq_Frame0348_Sequence_1Transform =0.996579 -0.0097981 0.0820632 -20.6397 -0.0665624 0.493406 0.867249 152.483 -0.0489879 -0.869744 0.491066 -87.9827 0 0 0 1 
Seq_Frame0348_Sequence_1TransformStatus = OK
Seq_Frame0348_Timestamp = 40.141
Seq_Frame0349_Sequence_1Transform =0.996495 -0.00686612 0.0833694 -20.5855 -0.0691629 0.492978 0.867288 152.487 -0.0470542 -0.870015 0.490775 -87.9863 0 0 0 1 
Seq_Frame0349_Sequence_1TransformStatus = OK
Seq_Frame0349_Timestamp = 40.244
Seq_Frame0350_Sequence_1Transform =0.996341 -0.00402006 0.0853766 -20.1818 -0.0722452 0.494158 0.866365 152.197 -0.0456724 -0.869363 0.492059 -88.0254 0 0 0 1 
Seq_Frame0350_Sequence_1TransformStatus = OK
Seq_Frame0350_Timestamp = 40.386
Seq_Frame0351_Sequence_1Transform =0.996565 -0.00705176 0.0825162 -20.5687 -0.0680858 0.497478 0.864801 151.955 -0.0471484 -0.867448 0.495289 -87.7191 0 0 0 1 
Seq_Frame0351_Sequence_1TransformStatus = OK
Seq_Frame0351_Timestamp = 40.494
Seq_Frame0352_Sequence_1Transform =0.996097 -0.00560751 0.0880936 -19.9318 -0.0739758 0.491471 0.867747 152.248 -0.0481614 -0.870876 0.489138 -88.3282 0 0 0 1 
Seq_Frame0352_Sequence_1TransformStatus = OK
Seq_Frame0352_Timestamp = 40.629
Seq_Frame0353_Sequence_1Transform =0.996038 -0.0052821 0.0887757 -19.7652 -0.0747232 0.491579 0.867621 152.261 -0.0482231 -0.870817 0.489236 -88.3385 0 0 0 1 
Seq_Frame0353_Sequence_1TransformStatus = OK
Seq_Frame0353_Timestamp = 40.756
Seq_Frame0354_Sequence_1Transform =0.995948 -0.00620669 0.0897169 -19.8965 -0.0751189 0.491081 0.867869 152.267 -0.0494448 -0.871092 0.488625 -88.3556 0 0 0 1 
Seq_Frame0354_Sequence_1TransformStatus = OK
Seq_Frame0354_Timestamp = 40.857
Seq_Frame0355_Sequence_1Transform =0.996146 -0.00644077 0.0874786 -20.051 -0.0729311 0.493281 0.866807 152.146 -0.0487345 -0.869846 0.49091 -88.1621 0 0 0 1 
Seq_Frame0355_Sequence_1TransformStatus = OK
Seq_Frame0355_Timestamp = 40.959
Seq_Frame0356_Sequence_1Transform =0.995852 -0.00517614 0.0908398 -19.6841 -0.076664 0.489964 0.868365 152.314 -0.049003 -0.871727 0.487535 -88.4888 0 0 0 1 
Seq_Frame0356_Sequence_1TransformStatus = OK
Seq_Frame0356_Timestamp = 41.086
Seq_Frame0357_Sequence_1Transform =0.995628 -0.004425 0.0933019 -19.4626 -0.0793004 0.48779 0.869352 152.419 -0.0493586 -0.87295 0.485307 -88.6917 0 0 0 1 
Seq_Frame0357_Sequence_1TransformStatus = OK
Seq_Frame0357_Timestamp = 41.191
Seq_Frame0358_Sequence_1Transform =0.995607 -0.00441252 0.0935286 -19.4653 -0.0795163 0.48758 0.86945 152.438 -0.0494391 -0.873067 0.485087 -88.7195 0 0 0 1 
Seq_Frame0358_Sequence_1TransformStatus = OK
Seq_Frame0358_Timestamp = 41.341
Seq_Frame0359_Sequence_1Transform =0.995589 -0.00539875 0.0936685 -19.4126 -0.0791468 0.48781 0.869355 152.431 -0.0503858 -0.872933 0.48523 -88.7022 0 0 0 1 
Seq_Frame0359_Sequence_1TransformStatus = OK
Seq_Frame0359_Timestamp = 41.442
Seq_Frame0360_Sequence_1Transform =0.995572 -0.00513996 0.0938585 -19.4321 -0.0794904 0.486902 0.869832 152.457 -0.0501708 -0.873441 0.484338 -88.7839 0 0 0 1 
Seq_Frame0360_Sequence_1TransformStatus = OK
Seq_Frame0360_Timestamp = 41.551
Seq_Frame0361_Sequence_1Transform =0.995546 -0.00151662 0.0942633 -19.3807 -0.0816747 0.485513 0.870406 152.537 -0.0470862 -0.874228 0.483227 -88.8918 0 0 0 1 
Seq_Frame0361_Sequence_1TransformStatus = OK
Seq_Frame0361_Timestamp = 41.659
Seq_Frame0362_Sequence_1Transform =0.995842 0.000158635 0.0911016 -19.7669 -0.0797314 0.485294 0.870708 152.558 -0.0440729 -0.874351 0.483288 -88.8514 0 0 0 1 
Seq_Frame0362_Sequence_1TransformStatus = OK
Seq_Frame0362_Timestamp = 41.773
Seq_Frame0363_Sequence_1Transform =0.995655 0.0123802 0.0922954 -19.1762 -0.0878419 0.453861 0.886732 154.863 -0.0309114 -0.890986 0.452977 -91.471 0 0 0 1 
Seq_Frame0363_Sequence_1TransformStatus = OK
Seq_Frame0363_Timestamp = 41.886
Seq_Frame0364_Sequence_1Transform =0.995132 0.0395605 0.0902601 -19.6223 -0.098548 0.403629 0.9096 158.63 -0.000447341 -0.914067 0.405563 -95.4338 0 0 0 1 
Seq_Frame0364_Sequence_1TransformStatus = OK
Seq_Frame0364_Timestamp = 41.986
Seq_Frame0365_Sequence_1Transform =0.996285 0.0328057 0.0796233 -20.0686 -0.0861047 0.39491 0.914676 160.777 -0.00143736 -0.918134 0.396267 -95.6564 0 0 0 1 
Seq_Frame0365_Sequence_1TransformStatus = OK
Seq_Frame0365_Timestamp = 42.088
Seq_Frame0366_Sequence_1Transform =0.996307 0.0207316 0.0833263 -18.8487 -0.0852413 0.355697 0.930706 165.7 -0.0103438 -0.934371 0.35615 -98.4884 0 0 0 1 
Seq_Frame0366_Sequence_1TransformStatus = OK
Seq_Frame0366_Timestamp = 42.189
Seq_Frame0367_Sequence_1Transform =0.995821 0.0214395 0.0887812 -18.2465 -0.0909763 0.318699 0.94348 167.619 -0.00806677 -0.947613 0.319318 -102.207 0 0 0 1 
Seq_Frame0367_Sequence_1TransformStatus = OK
Seq_Frame0367_Timestamp = 42.291
Seq_Frame0368_Sequence_1Transform =0.997378 0.0396081 0.0605622 -22.8517 -0.0669316 0.186777 0.98012 174.822 0.0275091 -0.981603 0.188939 -115.275 0 0 0 1 
Seq_Frame0368_Sequence_1TransformStatus = OK
Seq_Frame0368_Timestamp = 42.397
Seq_Frame0369_Sequence_1Transform =0.996704 0.0518881 0.0623562 -22.0726 -0.0697179 0.154916 0.985465 176.79 0.0414739 -0.986564 0.158023 -118.4 0 0 0 1 
Seq_Frame0369_Sequence_1TransformStatus = OK
Seq_Frame0369_Timestamp = 42.536
Seq_Frame0370_Sequence_1Transform =0.997225 0.069065 0.0277917 -26.5388 -0.0374967 0.143461 0.988945 179.039 0.0643145 -0.987243 0.145653 -119.436 0 0 0 1 
Seq_Frame0370_Sequence_1TransformStatus = OK
Seq_Frame0370_Timestamp = 42.637
Seq_Frame0371_Sequence_1Transform =0.997951 0.0620144 -0.0157855 -34.3689 0.00564646 0.160382 0.987039 180.225 0.0637424 -0.985105 0.159703 -117.517 0 0 0 1 
Seq_Frame0371_Sequence_1TransformStatus = OK
Seq_Frame0371_Timestamp = 42.738
Seq_Frame0372_Sequence_1Transform =0.997926 0.0618991 -0.0176831 -36.4966 0.00793066 0.154386 0.987979 180.467 0.0638851 -0.98607 0.153575 -118.126 0 0 0 1 
Seq_Frame0372_Sequence_1TransformStatus = OK
Seq_Frame0372_Timestamp = 42.838
Seq_Frame0373_Sequence_1Transform =0.997982 0.0605008 -0.0192645 -38.1218 0.00995325 0.150589 0.988546 180.399 0.0627089 -0.986743 0.149683 -118.578 0 0 0 1 
Seq_Frame0373_Sequence_1TransformStatus = OK
Seq_Frame0373_Timestamp = 42.939
Seq_Frame0374_Sequence_1Transform =0.99819 0.0579112 -0.016259 -37.7933 0.0071169 0.1547 0.987936 180.328 0.0597278 -0.986263 0.154008 -118.082 0 0 0 1 
Seq_Frame0374_Sequence_1TransformStatus = OK
Seq_Frame0374_Timestamp = 43.041
Seq_Frame0375_Sequence_1Transform =0.998735 0.0475375 -0.0163732 -37.7109 0.00827251 0.165844 0.986117 180.091 0.0495929 -0.985005 0.165241 -116.813 0 0 0 1 
Seq_Frame0375_Sequence_1TransformStatus = OK
Seq_Frame0375_Timestamp = 43.146
Seq_Frame0376_Sequence_1Transform =0.998888 0.0445027 -0.0155564 -37.5543 0.00786649 0.168013 0.985754 179.782 0.0464824 -0.98478 0.167476 -116.609 0 0 0 1 
Seq_Frame0376_Sequence_1TransformStatus = OK
Seq_Frame0376_Timestamp = 43.301
Seq_Frame0377_Sequence_1Transform =0.998837 0.046148 -0.013944 -37.1459 0.00600994 0.167788 0.985805 179.555 0.0478325 -0.984742 0.167316 -116.676 0 0 0 1 
Seq_Frame0377_Sequence_1TransformStatus = OK
Seq_Frame0377_Timestamp = 43.401
Seq_Frame0378_Sequence_1Transform =0.999002 0.0443632 -0.00516618 -35.6757 -0.00235098 0.167742 0.985828 178.99 0.0446011 -0.984832 0.167679 -116.712 0 0 0 1 
Seq_Frame0378_Sequence_1TransformStatus = OK
Seq_Frame0378_Timestamp = 43.503
Seq_Frame0379_Sequence_1Transform =0.998946 0.0457561 -0.00362378 -35.2054 -0.0041774 0.169255 0.985564 178.881 0.0457089 -0.984509 0.169268 -116.583 0 0 0 1 
Seq_Frame0379_Sequence_1TransformStatus = OK
Seq_Frame0379_Timestamp = 43.604
Seq_Frame0380_Sequence_1Transform =0.998981 0.0448955 -0.00472608 -35.3349 -0.00293841 0.169134 0.985589 178.922 0.0450479 -0.98457 0.169094 -116.606 0 0 0 1 
Seq_Frame0380_Sequence_1TransformStatus = OK
Seq_Frame0380_Timestamp = 43.716
Seq_Frame0381_Sequence_1Transform =0.998961 0.0455307 -0.00197165 -35.075 -0.00566361 0.166957 0.985948 178.979 0.04522 -0.984912 0.167042 -116.833 0 0 0 1 
Seq_Frame0381_Sequence_1TransformStatus = OK
Seq_Frame0381_Timestamp = 43.836
Seq_Frame0382_Sequence_1Transform =0.998971 0.0453498 -0.000196476 -34.9091 -0.00730457 0.165179 0.986237 179.004 0.0447581 -0.98522 0.16534 -117.008 0 0 0 1 
Seq_Frame0382_Sequence_1TransformStatus = OK
Seq_Frame0382_Timestamp = 43.938
Seq_Frame0383_Sequence_1Transform =0.998873 0.0465115 -0.00948786 -36.4146 0.00150889 0.168662 0.985673 179.357 0.0474454 -0.984576 0.168402 -116.58 0 0 0 1 
Seq_Frame0383_Sequence_1TransformStatus = OK
Seq_Frame0383_Timestamp = 44.042
Seq_Frame0384_Sequence_1Transform =0.998802 0.0463297 -0.0157354 -37.8446 0.00743699 0.174112 0.984698 180.288 0.0483605 -0.983635 0.173559 -115.776 0 0 0 1 
Seq_Frame0384_Sequence_1TransformStatus = OK
Seq_Frame0384_Timestamp = 44.146
Seq_Frame0385_Sequence_1Transform =0.998523 0.049213 -0.0230428 -39.5408 0.014276 0.171577 0.985067 180.771 0.0524318 -0.983941 0.170621 -116.009 0 0 0 1 
Seq_Frame0385_Sequence_1TransformStatus = OK
Seq_Frame0385_Timestamp = 44.296
Seq_Frame0386_Sequence_1Transform =0.997942 0.0600836 -0.0223906 -41.0344 0.0132486 0.148447 0.988832 181.53 0.0627364 -0.987093 0.147345 -118.541 0 0 0 1 
Seq_Frame0386_Sequence_1TransformStatus = OK
Seq_Frame0386_Timestamp = 44.401
Seq_Frame0387_Sequence_1Transform =0.997965 0.0595735 -0.0227528 -41.4278 0.0139634 0.143998 0.98948 181.743 0.0622232 -0.987783 0.142873 -119.013 0 0 0 1 
Seq_Frame0387_Sequence_1TransformStatus = OK
Seq_Frame0387_Timestamp = 44.503
Seq_Frame0388_Sequence_1Transform =0.998135 0.0577581 -0.0197547 -40.9178 0.0113105 0.143027 0.989654 181.756 0.059986 -0.988032 0.142107 -119.151 0 0 0 1 
Seq_Frame0388_Sequence_1TransformStatus = OK
Seq_Frame0388_Timestamp = 44.636
Seq_Frame0389_Sequence_1Transform =0.998212 0.0565531 -0.0193656 -40.8743 0.0111732 0.141737 0.989841 181.754 0.0587234 -0.988288 0.140852 -119.319 0 0 0 1 
Seq_Frame0389_Sequence_1TransformStatus = OK
Seq_Frame0389_Timestamp = 44.737
Seq_Frame0390_Sequence_1Transform =0.998294 0.0544493 -0.0210821 -41.2175 0.0130621 0.143653 0.989542 181.807 0.0569084 -0.988129 0.142696 -119.069 0 0 0 1 
Seq_Frame0390_Sequence_1TransformStatus = OK
Seq_Frame0390_Timestamp = 44.838
Seq_Frame0391_Sequence_1Transform =0.998368 0.0534453 -0.0201286 -41.2042 0.0122155 0.144456 0.989436 181.804 0.0557884 -0.988067 0.143567 -118.937 0 0 0 1 
Seq_Frame0391_Sequence_1TransformStatus = OK
Seq_Frame0391_Timestamp = 44.939
Seq_Frame0392_Sequence_1Transform =0.998475 0.0509164 -0.0213307 -41.4212 0.0136986 0.145788 0.989221 181.786 0.0534774 -0.988005 0.144869 -118.767 0 0 0 1 
Seq_Frame0392_Sequence_1TransformStatus = OK
Seq_Frame0392_Timestamp = 45.086
Seq_Frame0393_Sequence_1Transform =0.998265 0.0526288 -0.0264078 -42.1384 0.0182594 0.149692 0.988564 182.009 0.0559799 -0.987331 0.148471 -118.322 0 0 0 1 
Seq_Frame0393_Sequence_1TransformStatus = OK
Seq_Frame0393_Timestamp = 45.216
Seq_Frame0394_Sequence_1Transform =0.998031 0.0525636 -0.0342358 -43.4334 0.0254839 0.15896 0.986956 182.345 0.0573201 -0.985885 0.157307 -117.183 0 0 0 1 
Seq_Frame0394_Sequence_1TransformStatus = OK
Seq_Frame0394_Timestamp = 45.335
Seq_Frame0395_Sequence_1Transform =0.997781 0.0548391 -0.0377688 -44.5961 0.0285977 0.159313 0.986814 183.05 0.060133 -0.985704 0.157391 -117.014 0 0 0 1 
Seq_Frame0395_Sequence_1TransformStatus = OK
Seq_Frame0395_Timestamp = 45.436
Seq_Frame0396_Sequence_1Transform =0.997562 0.0598363 -0.0359195 -45.6308 0.0272778 0.139442 0.989855 183.67 0.064238 -0.988421 0.13747 -119.305 0 0 0 1 
Seq_Frame0396_Sequence_1TransformStatus = OK
Seq_Frame0396_Timestamp = 45.537
Seq_Frame0397_Sequence_1Transform =0.99742 0.0596558 -0.0399272 -47.0751 0.0318564 0.130593 0.990924 183.781 0.0643286 -0.98964 0.128356 -120.337 0 0 0 1 
Seq_Frame0397_Sequence_1TransformStatus = OK
Seq_Frame0397_Timestamp = 45.638
Seq_Frame0398_Sequence_1Transform =0.997609 0.0580921 -0.0374481 -47.17 0.029766 0.127886 0.991342 183.865 0.0623782 -0.990086 0.125851 -120.616 0 0 0 1 
Seq_Frame0398_Sequence_1TransformStatus = OK
Seq_Frame0398_Timestamp = 45.739
Seq_Frame0399_Sequence_1Transform =0.997455 0.0584689 -0.0408163 -48.0278 0.0332473 0.125034 0.991595 184 0.0630809 -0.990428 0.122772 -120.979 0 0 0 1 
Seq_Frame0399_Sequence_1TransformStatus = OK
Seq_Frame0399_Timestamp = 45.901
Seq_Frame0400_Sequence_1Transform =0.997112 0.0576814 -0.0494023 -49.9681 0.042062 0.122181 0.991616 184.307 0.0632339 -0.99083 0.119402 -121.265 0 0 0 1 
Seq_Frame0400_Sequence_1TransformStatus = OK
Seq_Frame0400_Timestamp = 46.031
Seq_Frame0401_Sequence_1Transform =0.996729 0.0588585 -0.0553855 -51.0076 0.0475327 0.127328 0.990721 184.297 0.0653645 -0.990113 0.124114 -120.703 0 0 0 1 
Seq_Frame0401_Sequence_1TransformStatus = OK
Seq_Frame0401_Timestamp = 46.132
Seq_Frame0402_Sequence_1Transform =0.996824 0.0537285 -0.0587807 -51.3506 0.0512208 0.132621 0.989843 184.181 0.0609783 -0.989709 0.129448 -120.066 0 0 0 1 
Seq_Frame0402_Sequence_1TransformStatus = OK
Seq_Frame0402_Timestamp = 46.236
Seq_Frame0403_Sequence_1Transform =0.998132 0.0495196 -0.0357772 -47.5185 0.028975 0.131842 0.990847 183.374 0.0537834 -0.990033 0.130161 -120.166 0 0 0 1 
Seq_Frame0403_Sequence_1TransformStatus = OK
Seq_Frame0403_Timestamp = 46.341
Seq_Frame0404_Sequence_1Transform =0.99861 0.049884 -0.0169997 -44.7951 0.0106164 0.125543 0.992032 182.897 0.0516207 -0.990833 0.124839 -120.877 0 0 0 1 
Seq_Frame0404_Sequence_1TransformStatus = OK
Seq_Frame0404_Timestamp = 46.452
Seq_Frame0405_Sequence_1Transform =0.998721 0.0504037 -0.0040713 -42.2947 -0.00250646 0.129755 0.991543 182.615 0.0505057 -0.990264 0.129715 -120.381 0 0 0 1 
Seq_Frame0405_Sequence_1TransformStatus = OK
Seq_Frame0405_Timestamp = 46.596
Seq_Frame0406_Sequence_1Transform =0.998479 0.0541671 0.010257 -39.6699 -0.0172869 0.130955 0.991238 182.017 0.0523493 -0.989907 0.131692 -120.256 0 0 0 1 
Seq_Frame0406_Sequence_1TransformStatus = OK
Seq_Frame0406_Timestamp = 46.732
Seq_Frame0407_Sequence_1Transform =0.998304 0.0546243 0.0201476 -37.3997 -0.0274252 0.135941 0.990337 181.723 0.0513576 -0.98921 0.137209 -119.717 0 0 0 1 
Seq_Frame0407_Sequence_1TransformStatus = OK
Seq_Frame0407_Timestamp = 46.832
Seq_Frame0408_Sequence_1Transform =0.998092 0.0537211 0.0304479 -35.4271 -0.0375727 0.137042 0.989852 181.613 0.0490033 -0.989107 0.138799 -119.538 0 0 0 1 
Seq_Frame0408_Sequence_1TransformStatus = OK
Seq_Frame0408_Timestamp = 46.933
Seq_Frame0409_Sequence_1Transform =0.997128 0.0613816 0.0443617 -33.1687 -0.0519961 0.128964 0.990285 181.522 0.0550642 -0.989748 0.131785 -120.372 0 0 0 1 
Seq_Frame0409_Sequence_1TransformStatus = OK
Seq_Frame0409_Timestamp = 47.033
Seq_Frame0410_Sequence_1Transform =0.996521 0.0636795 0.0537635 -31.6112 -0.0614701 0.126002 0.990124 181.204 0.0562763 -0.989984 0.129478 -120.692 0 0 0 1 
Seq_Frame0410_Sequence_1TransformStatus = OK
Seq_Frame0410_Timestamp = 47.134
Seq_Frame0411_Sequence_1Transform =0.996054 0.063138 0.0623664 -30.144 -0.0699353 0.125792 0.989589 180.831 0.0546355 -0.990045 0.129711 -120.722 0 0 0 1 
Seq_Frame0411_Sequence_1TransformStatus = OK
Seq_Frame0411_Timestamp = 47.236
Seq_Frame0412_Sequence_1Transform =0.995948 0.063222 0.0639526 -29.8669 -0.0715627 0.126528 0.989378 180.737 0.0544587 -0.989946 0.13054 -120.659 0 0 0 1 
Seq_Frame0412_Sequence_1TransformStatus = OK
Seq_Frame0412_Timestamp = 47.337
Seq_Frame0413_Sequence_1Transform =0.996095 0.0617549 0.0631 -29.9345 -0.0705701 0.127394 0.989339 180.718 0.0530579 -0.989928 0.131255 -120.579 0 0 0 1 
Seq_Frame0413_Sequence_1TransformStatus = OK
Seq_Frame0413_Timestamp = 47.481
Seq_Frame0414_Sequence_1Transform =0.996099 0.0605461 0.0642025 -29.9397 -0.0715214 0.127692 0.989232 180.723 0.0516961 -0.989964 0.131524 -120.515 0 0 0 1 
Seq_Frame0414_Sequence_1TransformStatus = OK
Seq_Frame0414_Timestamp = 47.588
Seq_Frame0415_Sequence_1Transform =0.99608 0.0616311 0.0634514 -29.9203 -0.0709265 0.127839 0.989256 180.865 0.0528574 -0.989878 0.131709 -120.508 0 0 0 1 
Seq_Frame0415_Sequence_1TransformStatus = OK
Seq_Frame0415_Timestamp = 47.724
Seq_Frame0416_Sequence_1Transform =0.99623 0.0601034 0.0625669 -29.9878 -0.0698899 0.128677 0.989221 180.859 0.0514046 -0.989863 0.132393 -120.436 0 0 0 1 
Seq_Frame0416_Sequence_1TransformStatus = OK
Seq_Frame0416_Timestamp = 47.832
Seq_Frame0417_Sequence_1Transform =0.996157 0.0619061 0.061957 -30.3805 -0.0694096 0.126556 0.989528 181.092 0.0534167 -0.990026 0.130367 -120.588 0 0 0 1 
Seq_Frame0417_Sequence_1TransformStatus = OK
Seq_Frame0417_Timestamp = 47.933
Seq_Frame0418_Sequence_1Transform =0.997041 0.0649624 0.0410999 -33.925 -0.0489487 0.124258 0.991042 181.854 0.0592734 -0.990121 0.12707 -120.891 0 0 0 1 
Seq_Frame0418_Sequence_1TransformStatus = OK
Seq_Frame0418_Timestamp = 48.033
Seq_Frame0419_Sequence_1Transform =0.997713 0.0602631 0.0306324 -35.6518 -0.0382492 0.129603 0.990828 182.055 0.0557404 -0.989733 0.131611 -120.321 0 0 0 1 
Seq_Frame0419_Sequence_1TransformStatus = OK
Seq_Frame0419_Timestamp = 48.134
Seq_Frame0420_Sequence_1Transform =0.998888 0.0462555 0.00915714 -39.5547 -0.0153167 0.134622 0.990779 182.51 0.0445962 -0.989817 0.13518 -119.766 0 0 0 1 
Seq_Frame0420_Sequence_1TransformStatus = OK
Seq_Frame0420_Timestamp = 48.269
Seq_Frame0421_Sequence_1Transform =0.999074 0.0422393 -0.00816538 -42.2135 0.00218172 0.13981 0.990176 182.574 0.0429659 -0.989277 0.139588 -119.224 0 0 0 1 
Seq_Frame0421_Sequence_1TransformStatus = OK
Seq_Frame0421_Timestamp = 48.378
Seq_Frame0422_Sequence_1Transform =0.998996 0.0404172 -0.0193539 -43.9546 0.0133218 0.144508 0.989414 182.71 0.0427862 -0.988678 0.143824 -118.717 0 0 0 1 
Seq_Frame0422_Sequence_1TransformStatus = OK
Seq_Frame0422_Timestamp = 48.481
Seq_Frame0423_Sequence_1Transform =0.998815 0.040797 -0.0265337 -45.4929 0.0204566 0.142755 0.989547 182.973 0.0441584 -0.988917 0.141751 -118.879 0 0 0 1 
Seq_Frame0423_Sequence_1TransformStatus = OK
Seq_Frame0423_Timestamp = 48.612
Seq_Frame0424_Sequence_1Transform =0.998661 0.0420429 -0.0301451 -46.0141 0.0238743 0.142398 0.989522 183.078 0.045895 -0.988916 0.141203 -118.936 0 0 0 1 
Seq_Frame0424_Sequence_1TransformStatus = OK
Seq_Frame0424_Timestamp = 48.731
Seq_Frame0425_Sequence_1Transform =0.999029 0.0377675 -0.0227126 -45.0945 0.0172204 0.139863 0.990021 183.035 0.0405673 -0.98945 0.139076 -119.18 0 0 0 1 
Seq_Frame0425_Sequence_1TransformStatus = OK
Seq_Frame0425_Timestamp = 48.833
Seq_Frame0426_Sequence_1Transform =0.999155 0.0375736 -0.0166725 -44.0402 0.0112835 0.139323 0.990183 183.012 0.0395276 -0.989534 0.138781 -119.259 0 0 0 1 
Seq_Frame0426_Sequence_1TransformStatus = OK
Seq_Frame0426_Timestamp = 48.976
Seq_Frame0427_Sequence_1Transform =0.999218 0.0370193 -0.0139302 -43.5903 0.00866359 0.138794 0.990283 182.836 0.0385931 -0.989629 0.138365 -119.327 0 0 0 1 
Seq_Frame0427_Sequence_1TransformStatus = OK
Seq_Frame0427_Timestamp = 49.078
Seq_Frame0428_Sequence_1Transform =0.999409 0.0343616 0.00135499 -40.566 -0.0062592 0.143022 0.9897 182.108 0.0338139 -0.989123 0.143153 -118.939 0 0 0 1 
Seq_Frame0428_Sequence_1TransformStatus = OK
Seq_Frame0428_Timestamp = 49.179
Seq_Frame0429_Sequence_1Transform =0.9994 0.0328216 0.011079 -38.849 -0.0157468 0.145569 0.989223 181.622 0.0308551 -0.988804 0.145998 -118.698 0 0 0 1 
Seq_Frame0429_Sequence_1TransformStatus = OK
Seq_Frame0429_Timestamp = 49.281
Seq_Frame0430_Sequence_1Transform =0.999151 0.0344737 0.0225843 -36.9789 -0.027336 0.144261 0.989162 181.078 0.030842 -0.988939 0.145081 -118.916 0 0 0 1 
Seq_Frame0430_Sequence_1TransformStatus = OK
Seq_Frame0430_Timestamp = 49.381
Seq_Frame0431_Sequence_1Transform =0.999162 0.0353224 0.0206875 -37.3314 -0.0255452 0.143145 0.989372 181.324 0.0319857 -0.989071 0.143928 -118.989 0 0 0 1 
Seq_Frame0431_Sequence_1TransformStatus = OK
Seq_Frame0431_Timestamp = 49.482
Seq_Frame0432_Sequence_1Transform =0.999329 0.0359039 0.00725003 -39.8182 -0.0121405 0.137929 0.990368 182.063 0.0345581 -0.989791 0.138272 -119.507 0 0 0 1 
Seq_Frame0432_Sequence_1TransformStatus = OK
Seq_Frame0432_Timestamp = 49.589
Seq_Frame0433_Sequence_1Transform =0.99941 0.0337838 -0.00615947 -42.3494 0.00149783 0.136309 0.990665 182.477 0.034308 -0.99009 0.136178 -119.656 0 0 0 1 
Seq_Frame0433_Sequence_1TransformStatus = OK
Seq_Frame0433_Timestamp = 49.731
Seq_Frame0434_Sequence_1Transform =0.999323 0.0359348 -0.00793529 -42.9352 0.00308148 0.133163 0.991089 182.635 0.0366713 -0.990442 0.132962 -120.032 0 0 0 1 
Seq_Frame0434_Sequence_1TransformStatus = OK
Seq_Frame0434_Timestamp = 49.833
Seq_Frame0435_Sequence_1Transform =0.999432 0.0337033 0.000372946 -41.1934 -0.0051137 0.140686 0.990041 182.038 0.0333152 -0.98948 0.140778 -119.182 0 0 0 1 
Seq_Frame0435_Sequence_1TransformStatus = OK
Seq_Frame0435_Timestamp = 49.934
Seq_Frame0436_Sequence_1Transform =0.999305 0.0356383 0.0109493 -39.1897 -0.0159194 0.142316 0.989693 181.54 0.0337127 -0.989179 0.142785 -119.085 0 0 0 1 
Seq_Frame0436_Sequence_1TransformStatus = OK
Seq_Frame0436_Timestamp = 50.042
Seq_Frame0437_Sequence_1Transform =0.998837 0.0406399 0.0259399 -37.0656 -0.0311987 0.134632 0.990404 181.163 0.0367576 -0.990062 0.135744 -119.95 0 0 0 1 
Seq_Frame0437_Sequence_1TransformStatus = OK
Seq_Frame0437_Timestamp = 50.169
Seq_Frame0438_Sequence_1Transform =0.998622 0.0417327 0.0318329 -36.0124 -0.0371837 0.134447 0.990223 180.977 0.0370448 -0.990041 0.135814 -119.983 0 0 0 1 
Seq_Frame0438_Sequence_1TransformStatus = OK
Seq_Frame0438_Timestamp = 50.281
Seq_Frame0439_Sequence_1Transform =0.998443 0.0432049 0.0352903 -35.3384 -0.040845 0.135292 0.989964 180.822 0.0379967 -0.989863 0.136846 -119.869 0 0 0 1 
Seq_Frame0439_Sequence_1TransformStatus = OK
Seq_Frame0439_Timestamp = 50.382
Seq_Frame0440_Sequence_1Transform =0.997901 0.0461789 0.0454116 -32.9109 -0.051486 0.140235 0.988779 180.523 0.0392924 -0.989041 0.142318 -119.303 0 0 0 1 
Seq_Frame0440_Sequence_1TransformStatus = OK
Seq_Frame0440_Timestamp = 50.541
Seq_Frame0441_Sequence_1Transform =0.997202 0.0472494 0.057928 -31.6431 -0.0635534 0.127856 0.989754 179.205 0.0393588 -0.990667 0.130502 -120.873 0 0 0 1 
Seq_Frame0441_Sequence_1TransformStatus = OK
Seq_Frame0441_Timestamp = 50.681
Seq_Frame0442_Sequence_1Transform =0.99759 0.020427 0.0663134 -30.4331 -0.0686444 0.150964 0.986153 175.853 0.0101332 -0.988328 0.152003 -119.022 0 0 0 1 
Seq_Frame0442_Sequence_1TransformStatus = OK
Seq_Frame0442_Timestamp = 50.787
Seq_Frame0443_Sequence_1Transform =0.998056 0.00470829 0.062144 -30.6533 -0.0620555 0.167223 0.983964 174.491 -0.00575915 -0.985908 0.167191 -117.603 0 0 0 1 
Seq_Frame0443_Sequence_1TransformStatus = OK
Seq_Frame0443_Timestamp = 50.941
Seq_Frame0444_Sequence_1Transform =0.997634 0.00980515 0.0680461 -28.9778 -0.0687309 0.164928 0.983908 174.089 -0.00157533 -0.986257 0.165212 -117.913 0 0 0 1 
Seq_Frame0444_Sequence_1TransformStatus = OK
Seq_Frame0444_Timestamp = 51.043
Seq_Frame0445_Sequence_1Transform =0.996789 -0.0203749 0.0774429 -25.2602 -0.0729415 0.16808 0.983071 173.275 -0.0330465 -0.985563 0.166054 -118.091 0 0 0 1 
Seq_Frame0445_Sequence_1TransformStatus = OK
Seq_Frame0445_Timestamp = 51.144
Seq_Frame0446_Sequence_1Transform =0.995234 -0.0490381 0.0842881 -21.4355 -0.0744308 0.176438 0.981494 172.324 -0.0630022 -0.983089 0.171948 -117.753 0 0 0 1 
Seq_Frame0446_Sequence_1TransformStatus = OK
Seq_Frame0446_Timestamp = 51.276
Seq_Frame0447_Sequence_1Transform =0.994745 -0.0829775 0.0599754 -22.374 -0.0400489 0.223757 0.973822 171.272 -0.0942252 -0.971106 0.219258 -112.918 0 0 0 1 
Seq_Frame0447_Sequence_1TransformStatus = OK
Seq_Frame0447_Timestamp = 51.377
Seq_Frame0448_Sequence_1Transform =0.994507 -0.0888917 0.0552706 -21.3808 -0.0315507 0.248903 0.968014 170.394 -0.0998055 -0.96444 0.244731 -110.302 0 0 0 1 
Seq_Frame0448_Sequence_1TransformStatus = OK
Seq_Frame0448_Timestamp = 51.477
Seq_Frame0449_Sequence_1Transform =0.994713 -0.0896675 0.0500543 -20.1876 -0.0244764 0.266357 0.963564 169.589 -0.0997327 -0.959695 0.262754 -108.537 0 0 0 1 
Seq_Frame0449_Sequence_1TransformStatus = OK
Seq_Frame0449_Timestamp = 51.578
Seq_Frame0450_Sequence_1Transform =0.994915 -0.0944632 0.0349588 -19.9216 -0.0072275 0.279226 0.960198 169.176 -0.100465 -0.955568 0.277124 -107.109 0 0 0 1 
Seq_Frame0450_Sequence_1TransformStatus = OK
Seq_Frame0450_Timestamp = 51.682
Seq_Frame0451_Sequence_1Transform =0.99535 -0.0886754 0.0376208 -17.9142 -0.0111122 0.282246 0.959278 168.055 -0.0956827 -0.955235 0.279948 -107.175 0 0 0 1 
Seq_Frame0451_Sequence_1TransformStatus = OK
Seq_Frame0451_Timestamp = 51.787
Seq_Frame0452_Sequence_1Transform =0.996971 -0.0740252 0.02386 -19.0248 -0.00256676 0.275297 0.961356 168.177 -0.0777332 -0.958505 0.274273 -107.804 0 0 0 1 
Seq_Frame0452_Sequence_1TransformStatus = OK
Seq_Frame0452_Timestamp = 51.937
Seq_Frame0453_Sequence_1Transform =0.996833 -0.0676718 0.0417828 -14.8763 -0.0224131 0.265039 0.963977 167.661 -0.0763082 -0.96186 0.262682 -109.306 0 0 0 1 
Seq_Frame0453_Sequence_1TransformStatus = OK
Seq_Frame0453_Timestamp = 52.041
Seq_Frame0454_Sequence_1Transform =0.997905 -0.0595526 0.0252997 -14.8612 -0.00841413 0.268251 0.963313 167.682 -0.0641544 -0.961507 0.267187 -108.887 0 0 0 1 
Seq_Frame0454_Sequence_1TransformStatus = OK
Seq_Frame0454_Timestamp = 52.143
Seq_Frame0455_Sequence_1Transform =0.997603 -0.066312 0.0197771 -14.667 -0.000556515 0.278105 0.960551 167.622 -0.0691962 -0.958259 0.277402 -107.746 0 0 0 1 
Seq_Frame0455_Sequence_1TransformStatus = OK
Seq_Frame0455_Timestamp = 52.243
Seq_Frame0456_Sequence_1Transform =0.997639 -0.0576904 0.0372618 -12.4888 -0.0206308 0.265756 0.96382 167.967 -0.0655057 -0.962313 0.263938 -109.164 0 0 0 1 
Seq_Frame0456_Sequence_1TransformStatus = OK
Seq_Frame0456_Timestamp = 52.376
Seq_Frame0457_Sequence_1Transform =0.99769 -0.0584984 0.0345286 -12.8185 -0.0171906 0.274327 0.961483 167.714 -0.0657173 -0.959855 0.272688 -108.269 0 0 0 1 
Seq_Frame0457_Sequence_1TransformStatus = OK
Seq_Frame0457_Timestamp = 52.476
Seq_Frame0458_Sequence_1Transform =0.997985 -0.0576294 0.0265665 -14.7238 -0.00988819 0.272307 0.96216 167.965 -0.0626829 -0.960483 0.271189 -108.322 0 0 0 1 
Seq_Frame0458_Sequence_1TransformStatus = OK
Seq_Frame0458_Timestamp = 52.578
Seq_Frame0459_Sequence_1Transform =0.997937 -0.0544687 0.0339912 -14.825 -0.0186242 0.261075 0.965139 168.494 -0.0614441 -0.96378 0.259522 -109.427 0 0 0 1 
Seq_Frame0459_Sequence_1TransformStatus = OK
Seq_Frame0459_Timestamp = 52.726
Seq_Frame0460_Sequence_1Transform =0.997145 -0.0582185 0.0480887 -13.5603 -0.0312117 0.262123 0.96453 168.468 -0.0687586 -0.963277 0.259557 -109.437 0 0 0 1 
Seq_Frame0460_Sequence_1TransformStatus = OK
Seq_Frame0460_Timestamp = 52.832
Seq_Frame0461_Sequence_1Transform =0.996912 -0.0614296 0.0489262 -13.7461 -0.0308009 0.267246 0.963136 168.371 -0.0722404 -0.961668 0.264529 -108.888 0 0 0 1 
Seq_Frame0461_Sequence_1TransformStatus = OK
Seq_Frame0461_Timestamp = 52.971
Seq_Frame0462_Sequence_1Transform =0.997008 -0.0569624 0.0522648 -13.8602 -0.0354265 0.264252 0.963803 168.686 -0.0687116 -0.96277 0.261443 -109.135 0 0 0 1 
Seq_Frame0462_Sequence_1TransformStatus = OK
Seq_Frame0462_Timestamp = 53.077
Seq_Frame0463_Sequence_1Transform =0.9975 -0.051697 0.0481908 -15.3677 -0.0334969 0.254593 0.966468 169.371 -0.0622325 -0.965665 0.252225 -109.925 0 0 0 1 
Seq_Frame0463_Sequence_1TransformStatus = OK
Seq_Frame0463_Timestamp = 53.226
Seq_Frame0464_Sequence_1Transform =0.997591 -0.0477954 0.0502801 -16.0521 -0.0372104 0.243034 0.969304 169.98 -0.0585481 -0.968839 0.24067 -111.011 0 0 0 1 
Seq_Frame0464_Sequence_1TransformStatus = OK
Seq_Frame0464_Timestamp = 53.376
Seq_Frame0465_Sequence_1Transform =0.997367 -0.0494319 0.0530578 -16.0213 -0.0394248 0.244465 0.968856 170.047 -0.0608631 -0.968397 0.241872 -110.854 0 0 0 1 
Seq_Frame0465_Sequence_1TransformStatus = OK
Seq_Frame0465_Timestamp = 53.482
Seq_Frame0466_Sequence_1Transform =0.997438 -0.0493889 0.0517514 -16.5143 -0.0380454 0.246396 0.968422 170.193 -0.0605806 -0.96791 0.243886 -110.597 0 0 0 1 
Seq_Frame0466_Sequence_1TransformStatus = OK
Seq_Frame0466_Timestamp = 53.606
Seq_Frame0467_Sequence_1Transform =0.997356 -0.0479796 0.0545786 -16.7569 -0.0410798 0.247289 0.968071 170.222 -0.0599443 -0.967753 0.244664 -110.465 0 0 0 1 
Seq_Frame0467_Sequence_1TransformStatus = OK
Seq_Frame0467_Timestamp = 53.726
Seq_Frame0468_Sequence_1Transform =0.997558 -0.0475599 0.0511477 -17.9053 -0.0377861 0.248387 0.967924 170.253 -0.0587388 -0.967493 0.245983 -110.306 0 0 0 1 
Seq_Frame0468_Sequence_1TransformStatus = OK
Seq_Frame0468_Timestamp = 53.827
Seq_Frame0469_Sequence_1Transform =0.997738 -0.0473521 0.0477183 -19.1734 -0.0345177 0.248256 0.968079 170.264 -0.057687 -0.967536 0.24606 -110.263 0 0 0 1 
Seq_Frame0469_Sequence_1TransformStatus = OK
Seq_Frame0469_Timestamp = 53.928
Seq_Frame0470_Sequence_1Transform =0.997833 -0.0477737 0.0452439 -20.4263 -0.0320621 0.247427 0.968376 170.268 -0.0574575 -0.967728 0.245359 -110.265 0 0 0 1 
Seq_Frame0470_Sequence_1TransformStatus = OK
Seq_Frame0470_Timestamp = 54.029
Seq_Frame0471_Sequence_1Transform =0.997869 -0.0464683 0.0458127 -20.8469 -0.0330362 0.245692 0.968785 170.275 -0.0562736 -0.968234 0.243633 -110.459 0 0 0 1 
Seq_Frame0471_Sequence_1TransformStatus = OK
Seq_Frame0471_Timestamp = 54.186
Seq_Frame0472_Sequence_1Transform =0.997889 -0.045963 0.0458942 -21.564 -0.0332307 0.245831 0.968743 170.269 -0.0558085 -0.968222 0.243785 -110.438 0 0 0 1 
Seq_Frame0472_Sequence_1TransformStatus = OK
Seq_Frame0472_Timestamp = 54.291
Seq_Frame0473_Sequence_1Transform =0.997998 -0.0456206 0.0438124 -22.787 -0.0313411 0.244993 0.969018 170.287 -0.0549409 -0.968451 0.243072 -110.471 0 0 0 1 
Seq_Frame0473_Sequence_1TransformStatus = OK
Seq_Frame0473_Timestamp = 54.391
Seq_Frame0474_Sequence_1Transform =0.9979 -0.046402 0.0451936 -23.3581 -0.0323786 0.246948 0.968488 170.199 -0.0561003 -0.967917 0.244927 -110.254 0 0 0 1 
Seq_Frame0474_Sequence_1TransformStatus = OK
Seq_Frame0474_Timestamp = 54.526
Seq_Frame0475_Sequence_1Transform =0.997897 -0.0456206 0.0460594 -23.9194 -0.0334351 0.246524 0.96856 170.194 -0.055541 -0.968062 0.24448 -110.288 0 0 0 1 
Seq_Frame0475_Sequence_1TransformStatus = OK
Seq_Frame0475_Timestamp = 54.686
Seq_Frame0476_Sequence_1Transform =0.998048 -0.0437219 0.0445988 -24.8397 -0.0325668 0.245002 0.968976 170.236 -0.0532923 -0.968536 0.2431 -110.427 0 0 0 1 
Seq_Frame0476_Sequence_1TransformStatus = OK
Seq_Frame0476_Timestamp = 54.787
Seq_Frame0477_Sequence_1Transform =0.997916 -0.0463711 0.0448828 -25.257 -0.0319575 0.249141 0.96794 170.096 -0.0560666 -0.967356 0.24714 -109.973 0 0 0 1 
Seq_Frame0477_Sequence_1TransformStatus = OK
Seq_Frame0477_Timestamp = 54.921
Seq_Frame0478_Sequence_1Transform =0.997486 -0.0499287 0.0502914 -24.9321 -0.036351 0.248701 0.967898 170.087 -0.0608335 -0.967292 0.246261 -110.054 0 0 0 1 
Seq_Frame0478_Sequence_1TransformStatus = OK
Seq_Frame0478_Timestamp = 55.033
Seq_Frame0479_Sequence_1Transform =0.997323 -0.0502476 0.053133 -24.7856 -0.0389654 0.249706 0.967538 170.033 -0.061884 -0.967017 0.247079 -109.981 0 0 0 1 
Seq_Frame0479_Sequence_1TransformStatus = OK
Seq_Frame0479_Timestamp = 55.186
Seq_Frame0480_Sequence_1Transform =0.997392 -0.0490489 0.0529502 -25.4202 -0.0391319 0.248961 0.967723 170.038 -0.0606483 -0.967271 0.246393 -110.044 0 0 0 1 
Seq_Frame0480_Sequence_1TransformStatus = OK
Seq_Frame0480_Timestamp = 55.293
Seq_Frame0481_Sequence_1Transform =0.997456 -0.0471168 0.0534872 -25.8092 -0.0402327 0.24728 0.968109 170.067 -0.0588405 -0.967798 0.244755 -110.184 0 0 0 1 
Seq_Frame0481_Sequence_1TransformStatus = OK
Seq_Frame0481_Timestamp = 55.414
Seq_Frame0482_Sequence_1Transform =0.99751 -0.0465512 0.0529834 -26.0523 -0.0398918 0.247127 0.968162 170.09 -0.0581627 -0.967864 0.244655 -110.187 0 0 0 1 
Seq_Frame0482_Sequence_1TransformStatus = OK
Seq_Frame0482_Timestamp = 55.521
Seq_Frame0483_Sequence_1Transform =0.997596 -0.0450722 0.0526327 -26.5435 -0.0402177 0.241929 0.96946 170.221 -0.0564291 -0.969247 0.239535 -110.714 0 0 0 1 
Seq_Frame0483_Sequence_1TransformStatus = OK
Seq_Frame0483_Timestamp = 55.621
Seq_Frame0484_Sequence_1Transform =0.997782 -0.0429629 0.0508395 -27.2543 -0.0391879 0.238221 0.97042 170.339 -0.0538031 -0.97026 0.236009 -111.062 0 0 0 1 
Seq_Frame0484_Sequence_1TransformStatus = OK
Seq_Frame0484_Timestamp = 55.723
Seq_Frame0485_Sequence_1Transform =0.997699 -0.0416497 0.0535069 -27.4504 -0.042232 0.235675 0.970914 170.371 -0.0530485 -0.970939 0.233373 -111.316 0 0 0 1 
Seq_Frame0485_Sequence_1TransformStatus = OK
Seq_Frame0485_Timestamp = 55.824
Seq_Frame0486_Sequence_1Transform =0.997798 -0.0392653 0.0534542 -27.7651 -0.0427207 0.236017 0.97081 170.38 -0.0507352 -0.970955 0.23382 -111.28 0 0 0 1 
Seq_Frame0486_Sequence_1TransformStatus = OK
Seq_Frame0486_Timestamp = 55.971
Seq_Frame0487_Sequence_1Transform =0.997822 -0.038896 0.0532869 -28.2258 -0.0426566 0.235782 0.97087 170.385 -0.0503271 -0.971027 0.233609 -111.276 0 0 0 1 
Seq_Frame0487_Sequence_1TransformStatus = OK
Seq_Frame0487_Timestamp = 56.083
Seq_Frame0488_Sequence_1Transform =0.997888 -0.0377747 0.0528445 -28.8372 -0.0425196 0.23517 0.971024 170.416 -0.0491075 -0.97122 0.233067 -111.315 0 0 0 1 
Seq_Frame0488_Sequence_1TransformStatus = OK
Seq_Frame0488_Timestamp = 56.222
Seq_Frame0489_Sequence_1Transform =0.998057 -0.0368598 0.0502297 -29.9141 -0.0403646 0.23158 0.971978 170.533 -0.0474591 -0.972117 0.229642 -111.634 0 0 0 1 
Seq_Frame0489_Sequence_1TransformStatus = OK
Seq_Frame0489_Timestamp = 56.327
Seq_Frame0490_Sequence_1Transform =0.998072 -0.0357611 0.0507405 -30.2025 -0.0411603 0.230627 0.972171 170.565 -0.046468 -0.972385 0.228711 -111.728 0 0 0 1 
Seq_Frame0490_Sequence_1TransformStatus = OK
Seq_Frame0490_Timestamp = 56.471
Seq_Frame0491_Sequence_1Transform =0.998063 -0.0360382 0.0507062 -30.631 -0.0410291 0.231342 0.972007 170.63 -0.0467598 -0.972205 0.229415 -111.588 0 0 0 1 
Seq_Frame0491_Sequence_1TransformStatus = OK
Seq_Frame0491_Timestamp = 56.572
Seq_Frame0492_Sequence_1Transform =0.998025 -0.0355078 0.0518193 -30.7692 -0.0422652 0.230711 0.972104 170.718 -0.0464725 -0.972374 0.228755 -111.652 0 0 0 1 
Seq_Frame0492_Sequence_1TransformStatus = OK
Seq_Frame0492_Timestamp = 56.680
Seq_Frame0493_Sequence_1Transform =0.998123 -0.0357752 0.0496991 -31.4162 -0.0400746 0.23206 0.971876 170.731 -0.0463022 -0.972043 0.23019 -111.46 0 0 0 1 
Seq_Frame0493_Sequence_1TransformStatus = OK
Seq_Frame0493_Timestamp = 56.821
Seq_Frame0494_Sequence_1Transform =0.997946 -0.0365172 0.0526458 -31.3837 -0.0427454 0.232619 0.971628 170.762 -0.0477275 -0.971882 0.23058 -111.389 0 0 0 1 
Seq_Frame0494_Sequence_1TransformStatus = OK
Seq_Frame0494_Timestamp = 56.921
Seq_Frame0495_Sequence_1Transform =0.998077 -0.0340579 0.0517929 -31.6822 -0.0424526 0.233277 0.971483 170.798 -0.0451688 -0.971814 0.231383 -111.308 0 0 0 1 
Seq_Frame0495_Sequence_1TransformStatus = OK
Seq_Frame0495_Timestamp = 57.035
Seq_Frame0496_Sequence_1Transform =0.998102 -0.034041 0.0513191 -32.2429 -0.0420659 0.231756 0.971864 170.856 -0.0449767 -0.972178 0.229884 -111.434 0 0 0 1 
Seq_Frame0496_Sequence_1TransformStatus = OK
Seq_Frame0496_Timestamp = 57.171
Seq_Frame0497_Sequence_1Transform =0.998217 -0.0335706 0.0493629 -33.1053 -0.0402678 0.231792 0.971932 170.961 -0.0440702 -0.972186 0.230027 -111.346 0 0 0 1 
Seq_Frame0497_Sequence_1TransformStatus = OK
Seq_Frame0497_Timestamp = 57.273
Seq_Frame0498_Sequence_1Transform =0.998073 -0.0348187 0.0513698 -33.0325 -0.0418627 0.233315 0.9715 171.003 -0.0458117 -0.971778 0.231407 -111.211 0 0 0 1 
Seq_Frame0498_Sequence_1TransformStatus = OK
Seq_Frame0498_Timestamp = 57.379
Seq_Frame0499_Sequence_1Transform =0.998033 -0.0353386 0.0517889 -33.2942 -0.0421957 0.232361 0.971714 171.034 -0.0463727 -0.971987 0.230413 -111.302 0 0 0 1 
Seq_Frame0499_Sequence_1TransformStatus = OK
Seq_Frame0499_Timestamp = 57.491
Seq_Frame0500_Sequence_1Transform =0.997998 -0.0341319 0.0532493 -33.8399 -0.0440121 0.22988 0.972223 171.122 -0.0454248 -0.97262 0.227917 -111.53 0 0 0 1 
Seq_Frame0500_Sequence_1TransformStatus = OK
Seq_Frame0500_Timestamp = 57.631
Seq_Frame0501_Sequence_1Transform =0.997966 -0.0340301 0.0539119 -34.4637 -0.0446474 0.230593 0.972026 171.104 -0.0455098 -0.972455 0.228605 -111.416 0 0 0 1 
Seq_Frame0501_Sequence_1TransformStatus = OK
Seq_Frame0501_Timestamp = 57.732
Seq_Frame0502_Sequence_1Transform =0.998066 -0.0327952 0.0528076 -35.3965 -0.0439254 0.229031 0.972428 171.172 -0.0439855 -0.972866 0.227148 -111.524 0 0 0 1 
Seq_Frame0502_Sequence_1TransformStatus = OK
Seq_Frame0502_Timestamp = 57.871
Seq_Frame0503_Sequence_1Transform =0.998172 -0.0316533 0.0514884 -36.3108 -0.0430222 0.226232 0.973123 171.291 -0.0424509 -0.973559 0.224456 -111.778 0 0 0 1 
Seq_Frame0503_Sequence_1TransformStatus = OK
Seq_Frame0503_Timestamp = 57.973
Seq_Frame0504_Sequence_1Transform =0.998085 -0.0308411 0.0536329 -36.3358 -0.0452511 0.227254 0.972784 171.314 -0.04219 -0.973347 0.225423 -111.673 0 0 0 1 
Seq_Frame0504_Sequence_1TransformStatus = OK
Seq_Frame0504_Timestamp = 58.131
Seq_Frame0505_Sequence_1Transform =0.997781 -0.0354648 0.056348 -36.2458 -0.0468006 0.228365 0.97245 171.276 -0.0473557 -0.972929 0.226199 -111.578 0 0 0 1 
Seq_Frame0505_Sequence_1TransformStatus = OK
Seq_Frame0505_Timestamp = 58.251
Seq_Frame0506_Sequence_1Transform =0.997537 -0.0390153 0.0582949 -36.2547 -0.0477281 0.23151 0.971661 171.199 -0.0514055 -0.97205 0.229077 -111.266 0 0 0 1 
Seq_Frame0506_Sequence_1TransformStatus = OK
Seq_Frame0506_Timestamp = 58.371
Seq_Frame0507_Sequence_1Transform =0.997601 -0.0385711 0.0574922 -36.6664 -0.0469581 0.233232 0.971287 171.106 -0.0508727 -0.971656 0.230862 -111.087 0 0 0 1 
Seq_Frame0507_Sequence_1TransformStatus = OK
Seq_Frame0507_Timestamp = 58.475
Seq_Frame0508_Sequence_1Transform =0.997725 -0.0376742 0.055912 -37.7853 -0.0456716 0.232361 0.971557 171.113 -0.0495944 -0.9719 0.230112 -111.113 0 0 0 1 
Seq_Frame0508_Sequence_1TransformStatus = OK
Seq_Frame0508_Timestamp = 58.621
Seq_Frame0509_Sequence_1Transform =0.997713 -0.0365265 0.0568684 -38.2456 -0.0470026 0.22966 0.972135 171.127 -0.0485691 -0.972585 0.227418 -111.41 0 0 0 1 
Seq_Frame0509_Sequence_1TransformStatus = OK
Seq_Frame0509_Timestamp = 58.723
Seq_Frame0510_Sequence_1Transform =0.997842 -0.0349123 0.0556071 -39.2777 -0.04622 0.228023 0.972558 171.147 -0.0466339 -0.97303 0.225917 -111.556 0 0 0 1 
Seq_Frame0510_Sequence_1TransformStatus = OK
Seq_Frame0510_Timestamp = 58.825
Seq_Frame0511_Sequence_1Transform =0.99771 -0.0356423 0.0574927 -39.5471 -0.0478704 0.228477 0.972372 171.141 -0.0477933 -0.972897 0.226248 -111.478 0 0 0 1 
Seq_Frame0511_Sequence_1TransformStatus = OK
Seq_Frame0511_Timestamp = 58.981
Seq_Frame0512_Sequence_1Transform =0.997372 -0.0363196 0.0626883 -39.1486 -0.0528856 0.226423 0.972592 171.144 -0.0495182 -0.973352 0.223907 -111.728 0 0 0 1 
Seq_Frame0512_Sequence_1TransformStatus = OK
Seq_Frame0512_Timestamp = 59.087
Seq_Frame0513_Sequence_1Transform =0.997167 -0.035893 0.0661036 -38.8307 -0.0563819 0.225051 0.972714 171.162 -0.0497904 -0.973686 0.22239 -111.887 0 0 0 1 
Seq_Frame0513_Sequence_1TransformStatus = OK
Seq_Frame0513_Timestamp = 59.216
Seq_Frame0514_Sequence_1Transform =0.997067 -0.0328008 0.0691495 -38.4863 -0.0600644 0.224587 0.972601 171.16 -0.0474321 -0.973902 0.221958 -111.935 0 0 0 1 
Seq_Frame0514_Sequence_1TransformStatus = OK
Seq_Frame0514_Timestamp = 59.317
Seq_Frame0515_Sequence_1Transform =0.997213 -0.0299559 0.0683322 -38.5328 -0.0599128 0.224303 0.972676 171.146 -0.0444645 -0.974059 0.221883 -111.966 0 0 0 1 
Seq_Frame0515_Sequence_1TransformStatus = OK
Seq_Frame0515_Timestamp = 59.421
Seq_Frame0516_Sequence_1Transform =0.997271 -0.022837 0.0702136 -38.2934 -0.0634253 0.22186 0.973014 171.198 -0.0377983 -0.974811 0.219806 -112.2 0 0 0 1 
Seq_Frame0516_Sequence_1TransformStatus = OK
Seq_Frame0516_Timestamp = 59.525
Seq_Frame0517_Sequence_1Transform =0.997125 -0.0183615 0.073515 -38.1382 -0.067801 0.216983 0.973818 171.299 -0.0338323 -0.976003 0.215114 -112.664 0 0 0 1 
Seq_Frame0517_Sequence_1TransformStatus = OK
Seq_Frame0517_Timestamp = 59.626
Seq_Frame0518_Sequence_1Transform =0.997168 -0.0185926 0.0728782 -38.6575 -0.0671097 0.21755 0.97374 171.326 -0.033959 -0.975872 0.215686 -112.553 0 0 0 1 
Seq_Frame0518_Sequence_1TransformStatus = OK
Seq_Frame0518_Timestamp = 59.731
Seq_Frame0519_Sequence_1Transform =0.997123 -0.0174568 0.0737662 -38.9538 -0.068238 0.217074 0.973767 171.397 -0.0330116 -0.975999 0.215258 -112.575 0 0 0 1 
Seq_Frame0519_Sequence_1TransformStatus = OK
Seq_Frame0519_Timestamp = 59.866
Seq_Frame0520_Sequence_1Transform =0.996594 -0.020176 0.0799546 -38.6899 -0.0738346 0.21342 0.974167 171.485 -0.0367186 -0.976752 0.211203 -112.991 0 0 0 1 
Seq_Frame0520_Sequence_1TransformStatus = OK
Seq_Frame0520_Timestamp = 59.966
Seq_Frame0521_Sequence_1Transform =0.996396 -0.0188126 0.0827085 -38.8949 -0.0768286 0.213039 0.974019 171.492 -0.035944 -0.976863 0.210826 -112.984 0 0 0 1 
Seq_Frame0521_Sequence_1TransformStatus = OK
Seq_Frame0521_Timestamp = 60.082
Seq_Frame0522_Sequence_1Transform =0.996129 -0.0135302 0.0868607 -39.1608 -0.082075 0.210787 0.97408 171.478 -0.0314886 -0.977438 0.208861 -113.175 0 0 0 1 
Seq_Frame0522_Sequence_1TransformStatus = OK
Seq_Frame0522_Timestamp = 60.183
Seq_Frame0523_Sequence_1Transform =0.995957 -0.0106092 0.0892011 -39.5788 -0.0849718 0.210864 0.973815 171.475 -0.0291408 -0.977458 0.20911 -113.155 0 0 0 1 
Seq_Frame0523_Sequence_1TransformStatus = OK
Seq_Frame0523_Timestamp = 60.283
Seq_Frame0524_Sequence_1Transform =0.995814 -0.0069503 0.0911436 -39.6933 -0.0876488 0.210414 0.973675 171.469 -0.0259453 -0.977588 0.208924 -113.172 0 0 0 1 
Seq_Frame0524_Sequence_1TransformStatus = OK
Seq_Frame0524_Timestamp = 60.387
Seq_Frame0525_Sequence_1Transform =0.995793 -0.000990801 0.0916331 -39.9016 -0.0893991 0.209204 0.973777 171.484 -0.0201348 -0.977871 0.208235 -113.217 0 0 0 1 
Seq_Frame0525_Sequence_1TransformStatus = OK
Seq_Frame0525_Timestamp = 60.516
Seq_Frame0526_Sequence_1Transform =0.995926 -6.28488e-005 0.0901726 -40.5233 -0.0881777 0.208503 0.974039 171.561 -0.0188625 -0.978022 0.207648 -113.232 0 0 0 1 
Seq_Frame0526_Sequence_1TransformStatus = OK
Seq_Frame0526_Timestamp = 60.618
Seq_Frame0527_Sequence_1Transform =0.996027 -0.00155519 0.0890362 -41.1936 -0.0867866 0.207029 0.974478 171.633 -0.0199486 -0.978334 0.206072 -113.354 0 0 0 1 
Seq_Frame0527_Sequence_1TransformStatus = OK
Seq_Frame0527_Timestamp = 60.737
Seq_Frame0528_Sequence_1Transform =0.995821 0.000693941 0.0913211 -41.1814 -0.0894904 0.206777 0.974287 171.627 -0.018207 -0.978388 0.205975 -113.373 0 0 0 1 
Seq_Frame0528_Sequence_1TransformStatus = OK
Seq_Frame0528_Timestamp = 60.882
Seq_Frame0529_Sequence_1Transform =0.995756 0.00627162 0.0918173 -41.4664 -0.0911355 0.206052 0.974288 171.622 -0.0128087 -0.978521 0.205749 -113.388 0 0 0 1 
Seq_Frame0529_Sequence_1TransformStatus = OK
Seq_Frame0529_Timestamp = 60.996
Seq_Frame0530_Sequence_1Transform =0.995776 0.0111485 0.0911408 -42.1218 -0.0915071 0.202381 0.975022 171.735 -0.00757507 -0.979243 0.202546 -113.644 0 0 0 1 
Seq_Frame0530_Sequence_1TransformStatus = OK
Seq_Frame0530_Timestamp = 61.116
Seq_Frame0531_Sequence_1Transform =0.995808 0.0186182 0.0895519 -42.6295 -0.0914663 0.199264 0.975668 171.824 0.000320707 -0.979769 0.200131 -113.896 0 0 0 1 
Seq_Frame0531_Sequence_1TransformStatus = OK
Seq_Frame0531_Timestamp = 61.217
Seq_Frame0532_Sequence_1Transform =0.995562 0.0198837 0.0919852 -42.3426 -0.0941051 0.200591 0.975145 171.774 0.000938129 -0.979473 0.201572 -113.746 0 0 0 1 
Seq_Frame0532_Sequence_1TransformStatus = OK
Seq_Frame0532_Timestamp = 61.318
Seq_Frame0533_Sequence_1Transform =0.996022 0.0144866 0.0879249 -42.7654 -0.0890159 0.207168 0.974247 171.655 -0.00410168 -0.978198 0.207633 -113.104 0 0 0 1 
Seq_Frame0533_Sequence_1TransformStatus = OK
Seq_Frame0533_Timestamp = 61.425
Seq_Frame0534_Sequence_1Transform =0.995989 0.00904032 0.0890198 -42.6867 -0.0889769 0.205178 0.974672 171.722 -0.00945353 -0.978683 0.205159 -113.374 0 0 0 1 
Seq_Frame0534_Sequence_1TransformStatus = OK
Seq_Frame0534_Timestamp = 61.582
Seq_Frame0535_Sequence_1Transform =0.995919 0.0039048 0.0901746 -42.5524 -0.0889517 0.211894 0.973236 171.535 -0.0153072 -0.977285 0.211377 -112.722 0 0 0 1 
Seq_Frame0535_Sequence_1TransformStatus = OK
Seq_Frame0535_Timestamp = 61.683
Seq_Frame0536_Sequence_1Transform =0.995896 0.00180561 0.0904841 -42.4648 -0.0887706 0.214126 0.972764 171.479 -0.0176186 -0.976804 0.213408 -112.534 0 0 0 1 
Seq_Frame0536_Sequence_1TransformStatus = OK
Seq_Frame0536_Timestamp = 61.783
Seq_Frame0537_Sequence_1Transform =0.99596 0.000757368 0.089801 -42.2935 -0.0878578 0.215277 0.972593 171.457 -0.0185955 -0.976553 0.214474 -112.438 0 0 0 1 
Seq_Frame0537_Sequence_1TransformStatus = OK
Seq_Frame0537_Timestamp = 61.884
Seq_Frame0538_Sequence_1Transform =0.996455 -0.00351881 0.0840548 -42.7457 -0.0812307 0.219723 0.972175 171.376 -0.0218896 -0.975556 0.218658 -112.013 0 0 0 1 
Seq_Frame0538_Sequence_1TransformStatus = OK
Seq_Frame0538_Timestamp = 62.016
Seq_Frame0539_Sequence_1Transform =0.99707 -0.0104888 0.0757746 -43.5899 -0.0715401 0.222922 0.972208 171.384 -0.0270891 -0.97478 0.221518 -111.685 0 0 0 1 
Seq_Frame0539_Sequence_1TransformStatus = OK
Seq_Frame0539_Timestamp = 62.121
Seq_Frame0540_Sequence_1Transform =0.997651 -0.0172346 0.0662955 -44.5045 -0.0606141 0.2287 0.971608 171.307 -0.0319071 -0.973344 0.227118 -111.123 0 0 0 1 
Seq_Frame0540_Sequence_1TransformStatus = OK
Seq_Frame0540_Timestamp = 62.246
Seq_Frame0541_Sequence_1Transform =0.998185 -0.0246208 0.0549619 -45.7037 -0.0476287 0.2358 0.970634 171.179 -0.0368579 -0.971489 0.2342 -110.395 0 0 0 1 
Seq_Frame0541_Sequence_1TransformStatus = OK
Seq_Frame0541_Timestamp = 62.382
Seq_Frame0542_Sequence_1Transform =0.998717 -0.0308938 0.0401288 -47.2976 -0.0314032 0.243866 0.9693 171.045 -0.0397314 -0.969317 0.242583 -109.499 0 0 0 1 
Seq_Frame0542_Sequence_1TransformStatus = OK
Seq_Frame0542_Timestamp = 62.516
Seq_Frame0543_Sequence_1Transform =0.999276 -0.0322946 0.0201308 -49.5669 -0.0114984 0.248038 0.968682 170.986 -0.0362764 -0.968212 0.247487 -108.918 0 0 0 1 
Seq_Frame0543_Sequence_1TransformStatus = OK
Seq_Frame0543_Timestamp = 62.618
Seq_Frame0544_Sequence_1Transform =0.999622 -0.0274751 0.000782525 -51.6613 0.00582689 0.239649 0.970842 171.258 -0.0268615 -0.970471 0.239719 -109.757 0 0 0 1 
Seq_Frame0544_Sequence_1TransformStatus = OK
Seq_Frame0544_Timestamp = 62.719
Seq_Frame0545_Sequence_1Transform =0.999679 -0.0248654 0.00485685 -51.095 0.00116711 0.236696 0.971583 171.331 -0.0253084 -0.971265 0.23665 -110.115 0 0 0 1 
Seq_Frame0545_Sequence_1TransformStatus = OK
Seq_Frame0545_Timestamp = 62.819
Seq_Frame0546_Sequence_1Transform =0.999737 -0.0216809 0.00747863 -50.8822 -0.00228124 0.230463 0.973079 171.536 -0.0228207 -0.972839 0.230353 -110.737 0 0 0 1 
Seq_Frame0546_Sequence_1TransformStatus = OK
Seq_Frame0546_Timestamp = 62.922
Seq_Frame0547_Sequence_1Transform =0.999774 -0.0201238 0.00688871 -50.8864 -0.00208983 0.229364 0.973339 171.562 -0.0211673 -0.973133 0.22927 -110.865 0 0 0 1 
Seq_Frame0547_Sequence_1TransformStatus = OK
Seq_Frame0547_Timestamp = 63.066
Seq_Frame0548_Sequence_1Transform =0.999889 -0.012187 0.00858979 -50.318 -0.00555918 0.229845 0.973211 171.507 -0.0138348 -0.973151 0.229752 -110.777 0 0 0 1 
Seq_Frame0548_Sequence_1TransformStatus = OK
Seq_Frame0548_Timestamp = 63.173
Seq_Frame0549_Sequence_1Transform =0.999888 -0.00735701 0.0130667 -49.238 -0.0110395 0.228582 0.973462 171.424 -0.0101486 -0.973497 0.228475 -110.97 0 0 0 1 
Seq_Frame0549_Sequence_1TransformStatus = OK
Seq_Frame0549_Timestamp = 63.311
Seq_Frame0550_Sequence_1Transform =0.999832 -0.00755498 0.0166833 -48.0432 -0.0145265 0.227608 0.973645 171.245 -0.0111531 -0.973723 0.22746 -111.179 0 0 0 1 
Seq_Frame0550_Sequence_1TransformStatus = OK
Seq_Frame0550_Timestamp = 63.424
Seq_Frame0551_Sequence_1Transform =0.999868 -0.00736684 0.0144706 -47.8798 -0.0124056 0.228435 0.97348 171.114 -0.0104771 -0.973531 0.228314 -111.157 0 0 0 1 
Seq_Frame0551_Sequence_1TransformStatus = OK
Seq_Frame0551_Timestamp = 63.565
Seq_Frame0552_Sequence_1Transform =0.999898 -0.00854101 0.0114514 -47.6531 -0.00916379 0.231476 0.972798 170.7 -0.0109594 -0.972803 0.231374 -110.943 0 0 0 1 
Seq_Frame0552_Sequence_1TransformStatus = OK
Seq_Frame0552_Timestamp = 63.671
Seq_Frame0553_Sequence_1Transform =0.999916 -0.00734275 0.0106512 -47.7392 -0.00866051 0.231684 0.972753 170.684 -0.00961039 -0.972763 0.231601 -110.94 0 0 0 1 
Seq_Frame0553_Sequence_1TransformStatus = OK
Seq_Frame0553_Timestamp = 63.826
Seq_Frame0554_Sequence_1Transform =0.999916 -0.00547826 0.0117329 -47.3591 -0.0101806 0.227322 0.973767 170.824 -0.00800169 -0.973804 0.227247 -111.41 0 0 0 1 
Seq_Frame0554_Sequence_1TransformStatus = OK
Seq_Frame0554_Timestamp = 63.928
Seq_Frame0555_Sequence_1Transform =0.999922 -0.00509243 0.0114489 -46.7433 -0.0100187 0.223844 0.974574 170.867 -0.00752571 -0.974612 0.223776 -111.781 0 0 0 1 
Seq_Frame0555_Sequence_1TransformStatus = OK
Seq_Frame0555_Timestamp = 64.029
Seq_Frame0556_Sequence_1Transform =0.999953 -0.00542285 0.00811131 -46.5664 -0.00669205 0.223802 0.974612 170.729 -0.0071005 -0.974619 0.223755 -111.828 0 0 0 1 
Seq_Frame0556_Sequence_1TransformStatus = OK
Seq_Frame0556_Timestamp = 64.161
Seq_Frame0557_Sequence_1Transform =0.999921 -0.00932074 0.0084023 -45.9069 -0.00603691 0.229705 0.973242 170.48 -0.0110014 -0.973216 0.229631 -111.223 0 0 0 1 
Seq_Frame0557_Sequence_1TransformStatus = OK
Seq_Frame0557_Timestamp = 64.266
Seq_Frame0558_Sequence_1Transform =0.999824 -0.0129851 0.013525 -43.7823 -0.0100991 0.234796 0.971992 170.258 -0.015797 -0.971958 0.234623 -110.788 0 0 0 1 
Seq_Frame0558_Sequence_1TransformStatus = OK
Seq_Frame0558_Timestamp = 64.373
Seq_Frame0559_Sequence_1Transform =0.999813 -0.0135934 0.0137445 -43.2493 -0.0100927 0.239347 0.970882 170.156 -0.0164873 -0.970839 0.239165 -110.324 0 0 0 1 
Seq_Frame0559_Sequence_1TransformStatus = OK
Seq_Frame0559_Timestamp = 64.526
Seq_Frame0560_Sequence_1Transform =0.999785 -0.0146476 0.014692 -42.3384 -0.0107129 0.241949 0.97023 170.104 -0.0177662 -0.970178 0.24174 -110.074 0 0 0 1 
Seq_Frame0560_Sequence_1TransformStatus = OK
Seq_Frame0560_Timestamp = 64.666
Seq_Frame0561_Sequence_1Transform =0.999815 -0.0132961 0.0139245 -42.2167 -0.0102819 0.242727 0.97004 170.094 -0.0162776 -0.970003 0.242545 -109.976 0 0 0 1 
Seq_Frame0561_Sequence_1TransformStatus = OK
Seq_Frame0561_Timestamp = 64.769
Seq_Frame0562_Sequence_1Transform =0.999852 -0.0115242 0.0127701 -42.0811 -0.00961608 0.241076 0.970459 170.156 -0.0142624 -0.970438 0.24093 -110.15 0 0 0 1 
Seq_Frame0562_Sequence_1TransformStatus = OK
Seq_Frame0562_Timestamp = 64.874
Seq_Frame0563_Sequence_1Transform =0.999938 -0.00656442 0.00901656 -42.1744 -0.00720976 0.236355 0.97164 170.282 -0.00850936 -0.971645 0.236293 -110.647 0 0 0 1 
Seq_Frame0563_Sequence_1TransformStatus = OK
Seq_Frame0563_Timestamp = 64.997
Seq_Frame0564_Sequence_1Transform =0.999973 -0.00604158 0.00425218 -42.2107 -0.00268984 0.238326 0.971182 170.258 -0.00688087 -0.971166 0.238303 -110.444 0 0 0 1 
Seq_Frame0564_Sequence_1TransformStatus = OK
Seq_Frame0564_Timestamp = 65.126
Seq_Frame0565_Sequence_1Transform =0.999879 -0.00839104 0.0131122 -40.1821 -0.0107531 0.236775 0.971505 170.432 -0.0112566 -0.971528 0.236656 -110.611 0 0 0 1 
Seq_Frame0565_Sequence_1TransformStatus = OK
Seq_Frame0565_Timestamp = 65.226
Seq_Frame0566_Sequence_1Transform =0.999838 -0.0119611 0.0134719 -38.4226 -0.0101143 0.246136 0.969183 170.74 -0.0149084 -0.969162 0.245975 -109.577 0 0 0 1 
Seq_Frame0566_Sequence_1TransformStatus = OK
Seq_Frame0566_Timestamp = 65.332
Seq_Frame0567_Sequence_1Transform =0.999916 -0.00707171 0.0109168 -38.3011 -0.00895856 0.234066 0.97218 171.171 -0.00943021 -0.972195 0.233983 -110.811 0 0 0 1 
Seq_Frame0567_Sequence_1TransformStatus = OK
Seq_Frame0567_Timestamp = 65.455
Seq_Frame0568_Sequence_1Transform =0.999972 -0.00471275 0.00585527 -38.829 -0.00459756 0.232762 0.972523 171.237 -0.00594613 -0.972522 0.232733 -110.932 0 0 0 1 
Seq_Frame0568_Sequence_1TransformStatus = OK
Seq_Frame0568_Timestamp = 65.575
Seq_Frame0569_Sequence_1Transform =0.999991 -0.00283397 0.00316901 -38.9065 -0.00241733 0.234154 0.972197 171.204 -0.00349721 -0.972195 0.234145 -110.817 0 0 0 1 
Seq_Frame0569_Sequence_1TransformStatus = OK
Seq_Frame0569_Timestamp = 65.692
Seq_Frame0570_Sequence_1Transform =0.999991 -0.00421083 -0.000344706 -39.3046 0.00132771 0.235748 0.971813 171.149 -0.00401088 -0.971805 0.235752 -110.615 0 0 0 1 
Seq_Frame0570_Sequence_1TransformStatus = OK
Seq_Frame0570_Timestamp = 65.811
Seq_Frame0571_Sequence_1Transform =0.999992 -0.00376965 -0.00128303 -38.967 0.00213502 0.235585 0.971851 171.178 -0.00336127 -0.971846 0.235591 -110.648 0 0 0 1 
Seq_Frame0571_Sequence_1TransformStatus = OK
Seq_Frame0571_Timestamp = 65.914
Seq_Frame0572_Sequence_1Transform =0.999996 -0.00272789 0.000109039 -38.5129 0.00053076 0.233432 0.972373 171.213 -0.00267798 -0.972369 0.233432 -110.917 0 0 0 1 
Seq_Frame0572_Sequence_1TransformStatus = OK
Seq_Frame0572_Timestamp = 66.077
Seq_Frame0573_Sequence_1Transform =0.999989 -0.00469717 0.00102259 -37.9014 0.000106676 0.23435 0.972152 171.204 -0.00480601 -0.972141 0.234348 -110.797 0 0 0 1 
Seq_Frame0573_Sequence_1TransformStatus = OK
Seq_Frame0573_Timestamp = 66.177
Seq_Frame0574_Sequence_1Transform =0.999978 -0.00397879 0.00533172 -36.7334 -0.00425866 0.232864 0.9725 171.269 -0.00511094 -0.972501 0.232842 -111.014 0 0 0 1 
Seq_Frame0574_Sequence_1TransformStatus = OK
Seq_Frame0574_Timestamp = 66.303
Seq_Frame0575_Sequence_1Transform =0.999952 -0.00759729 0.00617486 -36.4442 -0.00420297 0.236511 0.97162 171.168 -0.0088421 -0.971599 0.236468 -110.588 0 0 0 1 
Seq_Frame0575_Sequence_1TransformStatus = OK
Seq_Frame0575_Timestamp = 66.409
Seq_Frame0576_Sequence_1Transform =0.999938 -0.00804628 0.00772444 -35.5598 -0.00558407 0.238363 0.97116 171.102 -0.00965545 -0.971143 0.238303 -110.457 0 0 0 1 
Seq_Frame0576_Sequence_1TransformStatus = OK
Seq_Frame0576_Timestamp = 66.511
Seq_Frame0577_Sequence_1Transform =0.999918 -0.00970761 0.00839065 -35.0814 -0.00582427 0.239291 0.970931 171.111 -0.0114332 -0.970899 0.239215 -110.34 0 0 0 1 
Seq_Frame0577_Sequence_1TransformStatus = OK
Seq_Frame0577_Timestamp = 66.611
Seq_Frame0578_Sequence_1Transform =0.999921 -0.00868734 0.0091296 -34.3665 -0.00682826 0.235409 0.971872 171.214 -0.0105922 -0.971857 0.235331 -110.796 0 0 0 1 
Seq_Frame0578_Sequence_1TransformStatus = OK
Seq_Frame0578_Timestamp = 66.714
Seq_Frame0579_Sequence_1Transform =0.999929 -0.0090829 0.00777658 -34.0305 -0.00540109 0.237141 0.97146 171.158 -0.0106678 -0.971433 0.237075 -110.627 0 0 0 1 
Seq_Frame0579_Sequence_1TransformStatus = OK
Seq_Frame0579_Timestamp = 66.815
Seq_Frame0580_Sequence_1Transform =0.999906 -0.0092693 0.0101444 -33.2395 -0.00763856 0.238734 0.971055 171.1 -0.0114228 -0.971041 0.23864 -110.485 0 0 0 1 
Seq_Frame0580_Sequence_1TransformStatus = OK
Seq_Frame0580_Timestamp = 66.961
Seq_Frame0581_Sequence_1Transform =0.99986 -0.0112167 0.0123982 -32.5031 -0.0093531 0.239402 0.970876 171.088 -0.0138582 -0.970856 0.239264 -110.411 0 0 0 1 
Seq_Frame0581_Sequence_1TransformStatus = OK
Seq_Frame0581_Timestamp = 67.062
Seq_Frame0582_Sequence_1Transform =0.999877 -0.00898657 0.0128505 -31.8897 -0.0103398 0.238268 0.971145 171.131 -0.0117891 -0.971158 0.238146 -110.592 0 0 0 1 
Seq_Frame0582_Sequence_1TransformStatus = OK
Seq_Frame0582_Timestamp = 67.166
Seq_Frame0583_Sequence_1Transform =0.999885 -0.00901046 0.0122349 -31.8389 -0.00974203 0.23778 0.97127 171.164 -0.0116608 -0.971277 0.237665 -110.616 0 0 0 1 
Seq_Frame0583_Sequence_1TransformStatus = OK
Seq_Frame0583_Timestamp = 67.267
Seq_Frame0584_Sequence_1Transform =0.999882 -0.0088456 0.0126145 -31.4519 -0.010171 0.236017 0.971696 171.228 -0.0115725 -0.971709 0.235899 -110.814 0 0 0 1 
Seq_Frame0584_Sequence_1TransformStatus = OK
Seq_Frame0584_Timestamp = 67.393
Seq_Frame0585_Sequence_1Transform =0.999877 -0.00877563 0.0129861 -31.0306 -0.0105508 0.235833 0.971736 171.25 -0.0115902 -0.971754 0.235712 -110.851 0 0 0 1 
Seq_Frame0585_Sequence_1TransformStatus = OK
Seq_Frame0585_Timestamp = 67.511
Seq_Frame0586_Sequence_1Transform =0.999892 -0.00729297 0.0128043 -30.6729 -0.0106982 0.238276 0.971139 171.193 -0.0101335 -0.97117 0.238173 -110.585 0 0 0 1 
Seq_Frame0586_Sequence_1TransformStatus = OK
Seq_Frame0586_Timestamp = 67.611
Seq_Frame0587_Sequence_1Transform =0.999834 -0.0033194 0.0179222 -29.5037 -0.0166275 0.236685 0.971444 171.27 -0.00746651 -0.971581 0.23659 -110.762 0 0 0 1 
Seq_Frame0587_Sequence_1TransformStatus = OK
Seq_Frame0587_Timestamp = 67.712
Seq_Frame0588_Sequence_1Transform =0.99983 -0.00419589 0.0179495 -29.1805 -0.0164378 0.237712 0.971197 171.236 -0.00834183 -0.971327 0.237602 -110.665 0 0 0 1 
Seq_Frame0588_Sequence_1TransformStatus = OK
Seq_Frame0588_Timestamp = 67.812
Seq_Frame0589_Sequence_1Transform =0.999829 -0.00446756 0.0179282 -28.9416 -0.0163409 0.239042 0.970872 171.203 -0.00862303 -0.970999 0.238928 -110.534 0 0 0 1 
Seq_Frame0589_Sequence_1TransformStatus = OK
Seq_Frame0589_Timestamp = 67.914
Seq_Frame0590_Sequence_1Transform =0.999782 -0.00628403 0.0199288 -27.8825 -0.0178227 0.241434 0.970254 171.095 -0.0109086 -0.970397 0.241269 -110.347 0 0 0 1 
Seq_Frame0590_Sequence_1TransformStatus = OK
Seq_Frame0590_Timestamp = 68.050
Seq_Frame0591_Sequence_1Transform =0.999751 -0.00726827 0.021084 -27.3446 -0.0187011 0.241848 0.970134 171.09 -0.0121503 -0.970287 0.241652 -110.298 0 0 0 1 
Seq_Frame0591_Sequence_1TransformStatus = OK
Seq_Frame0591_Timestamp = 68.161
Seq_Frame0592_Sequence_1Transform =0.999669 -0.00763921 0.0245762 -26.3295 -0.0220343 0.239366 0.970679 171.133 -0.0132979 -0.970899 0.239119 -110.611 0 0 0 1 
Seq_Frame0592_Sequence_1TransformStatus = OK
Seq_Frame0592_Timestamp = 68.263
Seq_Frame0593_Sequence_1Transform =0.999681 -0.00826577 0.0238803 -25.879 -0.0211898 0.240707 0.970367 171.132 -0.013769 -0.970563 0.240455 -110.484 0 0 0 1 
Seq_Frame0593_Sequence_1TransformStatus = OK
Seq_Frame0593_Timestamp = 68.364
Seq_Frame0594_Sequence_1Transform =0.999576 -0.0109211 0.0269953 -24.7955 -0.0235913 0.239786 0.970539 171.134 -0.0170724 -0.970764 0.239427 -110.61 0 0 0 1 
Seq_Frame0594_Sequence_1TransformStatus = OK
Seq_Frame0594_Timestamp = 68.499
Seq_Frame0595_Sequence_1Transform =0.999606 -0.0117871 0.0254999 -24.7567 -0.0219219 0.24034 0.970441 171.109 -0.0175674 -0.970617 0.239987 -110.572 0 0 0 1 
Seq_Frame0595_Sequence_1TransformStatus = OK
Seq_Frame0595_Timestamp = 68.611
Seq_Frame0596_Sequence_1Transform =0.999619 -0.0115457 0.0250591 -24.7779 -0.0215374 0.241158 0.970247 171.078 -0.0172454 -0.970417 0.240817 -110.505 0 0 0 1 
Seq_Frame0596_Sequence_1TransformStatus = OK
Seq_Frame0596_Timestamp = 68.713
Seq_Frame0597_Sequence_1Transform =0.999615 -0.0130838 0.0244644 -25.0024 -0.0205859 0.241356 0.970218 171.07 -0.0185988 -0.970348 0.240993 -110.451 0 0 0 1 
Seq_Frame0597_Sequence_1TransformStatus = OK
Seq_Frame0597_Timestamp = 68.817
Seq_Frame0598_Sequence_1Transform =0.999621 -0.0140026 0.0237072 -24.9969 -0.0196018 0.242743 0.969893 171.03 -0.0193358 -0.96999 0.242376 -110.32 0 0 0 1 
Seq_Frame0598_Sequence_1TransformStatus = OK
Seq_Frame0598_Timestamp = 68.917
Seq_Frame0599_Sequence_1Transform =0.999569 -0.0141273 0.0257267 -24.813 -0.0215595 0.241359 0.970197 171.063 -0.0199156 -0.970333 0.24095 -110.475 0 0 0 1 
Seq_Frame0599_Sequence_1TransformStatus = OK
Seq_Frame0599_Timestamp = 69.056
Seq_Frame0600_Sequence_1Transform =0.999536 -0.0150583 0.0264664 -24.681 -0.0220398 0.241973 0.970033 171.079 -0.0210112 -0.970166 0.241529 -110.417 0 0 0 1 
Seq_Frame0600_Sequence_1TransformStatus = OK
Seq_Frame0600_Timestamp = 69.165
Seq_Frame0601_Sequence_1Transform =0.99948 -0.0162028 0.0278911 -24.5077 -0.0231047 0.24375 0.969563 171.003 -0.0225081 -0.969703 0.243248 -110.239 0 0 0 1 
Seq_Frame0601_Sequence_1TransformStatus = OK
Seq_Frame0601_Timestamp = 69.266
Seq_Frame0602_Sequence_1Transform =0.999465 -0.0175569 0.0275888 -24.561 -0.0224538 0.244901 0.969288 170.969 -0.0237743 -0.969389 0.244376 -110.11 0 0 0 1 
Seq_Frame0602_Sequence_1TransformStatus = OK
Seq_Frame0602_Timestamp = 69.395
Seq_Frame0603_Sequence_1Transform =0.999553 -0.0152665 0.0257151 -24.6967 -0.021185 0.245438 0.969181 170.943 -0.0211075 -0.969292 0.245004 -110.069 0 0 0 1 
Seq_Frame0603_Sequence_1TransformStatus = OK
Seq_Frame0603_Timestamp = 69.506
Seq_Frame0604_Sequence_1Transform =0.999643 -0.0131388 0.0232913 -24.8662 -0.0193185 0.247434 0.968712 170.9 -0.0184908 -0.968816 0.247092 -109.838 0 0 0 1 
Seq_Frame0604_Sequence_1TransformStatus = OK
Seq_Frame0604_Timestamp = 69.608
Seq_Frame0605_Sequence_1Transform =0.999646 -0.0117747 0.0238732 -24.7147 -0.0202588 0.245233 0.969253 170.956 -0.0172672 -0.969393 0.244908 -110.042 0 0 0 1 
Seq_Frame0605_Sequence_1TransformStatus = OK
Seq_Frame0605_Timestamp = 69.709
Seq_Frame0606_Sequence_1Transform =0.999668 -0.00869923 0.0242628 -24.41 -0.021441 0.241778 0.970095 171.054 -0.0143053 -0.970292 0.241512 -110.414 0 0 0 1 
Seq_Frame0606_Sequence_1TransformStatus = OK
Seq_Frame0606_Timestamp = 69.809
Seq_Frame0607_Sequence_1Transform =0.999636 -0.00962487 0.0252082 -24.0903 -0.0221224 0.242566 0.969883 171.034 -0.0154497 -0.970087 0.242265 -110.344 0 0 0 1 
Seq_Frame0607_Sequence_1TransformStatus = OK
Seq_Frame0607_Timestamp = 69.912
Seq_Frame0608_Sequence_1Transform =0.999611 -0.0101322 0.0259991 -23.6628 -0.0227368 0.24437 0.969416 170.967 -0.0161757 -0.969629 0.244044 -110.188 0 0 0 1 
Seq_Frame0608_Sequence_1TransformStatus = OK
Seq_Frame0608_Timestamp = 70.016
Seq_Frame0609_Sequence_1Transform =0.999654 -0.0105066 0.0241029 -23.8989 -0.0207889 0.245429 0.969192 170.952 -0.0160984 -0.969358 0.245125 -110.069 0 0 0 1 
Seq_Frame0609_Sequence_1TransformStatus = OK
Seq_Frame0609_Timestamp = 70.117
Seq_Frame0610_Sequence_1Transform =0.999608 -0.0116209 0.025463 -23.6928 -0.0218652 0.243723 0.969599 171.018 -0.0174735 -0.969775 0.243373 -110.232 0 0 0 1 
Seq_Frame0610_Sequence_1TransformStatus = OK
Seq_Frame0610_Timestamp = 70.260
Seq_Frame0611_Sequence_1Transform =0.99959 -0.0123396 0.0258479 -23.7207 -0.022018 0.246141 0.968984 170.934 -0.0183191 -0.969155 0.245768 -109.986 0 0 0 1 
Seq_Frame0611_Sequence_1TransformStatus = OK
Seq_Frame0611_Timestamp = 70.406
Seq_Frame0612_Sequence_1Transform =0.999514 -0.0136062 0.028065 -23.451 -0.0238481 0.246516 0.968845 170.907 -0.0201008 -0.969043 0.246071 -109.964 0 0 0 1 
Seq_Frame0612_Sequence_1TransformStatus = OK
Seq_Frame0612_Timestamp = 70.506
Seq_Frame0613_Sequence_1Transform =0.999339 -0.0136629 0.0337026 -22.8113 -0.0292822 0.247264 0.968506 170.876 -0.021566 -0.968852 0.2467 -109.92 0 0 0 1 
Seq_Frame0613_Sequence_1TransformStatus = OK
Seq_Frame0613_Timestamp = 70.607
Seq_Frame0614_Sequence_1Transform =0.999447 -0.0151487 0.0296137 -23.5808 -0.024931 0.248218 0.968383 170.918 -0.0220204 -0.968586 0.247703 -109.762 0 0 0 1 
Seq_Frame0614_Sequence_1TransformStatus = OK
Seq_Frame0614_Timestamp = 70.707
Seq_Frame0615_Sequence_1Transform =0.999429 -0.0186272 0.0282006 -24.4508 -0.0226939 0.248451 0.968379 171.045 -0.0250447 -0.968465 0.247887 -109.689 0 0 0 1 
Seq_Frame0615_Sequence_1TransformStatus = OK
Seq_Frame0615_Timestamp = 70.812
Seq_Frame0616_Sequence_1Transform =0.999365 -0.0184012 0.0305246 -24.3508 -0.0250382 0.247057 0.968677 171.117 -0.0253661 -0.968826 0.24644 -109.839 0 0 0 1 
Seq_Frame0616_Sequence_1TransformStatus = OK
Seq_Frame0616_Timestamp = 70.916
Seq_Frame0617_Sequence_1Transform =0.999391 -0.0182034 0.0297811 -24.9951 -0.0243303 0.248452 0.968339 171.103 -0.0250262 -0.968473 0.247858 -109.64 0 0 0 1 
Seq_Frame0617_Sequence_1TransformStatus = OK
Seq_Frame0617_Timestamp = 71.023
Seq_Frame0618_Sequence_1Transform =0.999408 -0.0174231 0.029678 -25.3992 -0.0244171 0.248723 0.968267 171.088 -0.0242519 -0.968418 0.24815 -109.606 0 0 0 1 
Seq_Frame0618_Sequence_1TransformStatus = OK
Seq_Frame0618_Timestamp = 71.146
Seq_Frame0619_Sequence_1Transform =0.999406 -0.0158236 0.0306158 -25.6005 -0.0257684 0.246796 0.968725 171.156 -0.0228846 -0.968938 0.246242 -109.81 0 0 0 1 
Seq_Frame0619_Sequence_1TransformStatus = OK
Seq_Frame0619_Timestamp = 71.256
Seq_Frame0620_Sequence_1Transform =0.999429 -0.0162372 0.0296325 -26.1284 -0.0247401 0.24567 0.969038 171.274 -0.0230143 -0.969217 0.245128 -109.851 0 0 0 1 
Seq_Frame0620_Sequence_1TransformStatus = OK
Seq_Frame0620_Timestamp = 71.357
Seq_Frame0621_Sequence_1Transform =0.999493 -0.0128009 0.0291644 -26.8824 -0.0252065 0.241827 0.969992 171.488 -0.0194695 -0.970235 0.241381 -110.245 0 0 0 1 
Seq_Frame0621_Sequence_1TransformStatus = OK
Seq_Frame0621_Timestamp = 71.522
Seq_Frame0622_Sequence_1Transform =0.999393 -0.013181 0.0322382 -27.082 -0.0281081 0.241343 0.970033 171.565 -0.0205665 -0.97035 0.240826 -110.254 0 0 0 1 
Seq_Frame0622_Sequence_1TransformStatus = OK
Seq_Frame0622_Timestamp = 71.656
Seq_Frame0623_Sequence_1Transform =0.999407 -0.013108 0.0318361 -27.8881 -0.0277044 0.242811 0.969678 171.582 -0.0204407 -0.969985 0.242304 -110.056 0 0 0 1 
Seq_Frame0623_Sequence_1TransformStatus = OK
Seq_Frame0623_Timestamp = 71.762
Seq_Frame0624_Sequence_1Transform =0.999432 -0.0125298 0.0312786 -28.3548 -0.0273187 0.242068 0.969875 171.62 -0.0197239 -0.970178 0.241589 -110.113 0 0 0 1 
Seq_Frame0624_Sequence_1TransformStatus = OK
Seq_Frame0624_Timestamp = 71.886
Seq_Frame0625_Sequence_1Transform =0.999457 -0.0121104 0.0306456 -29.0669 -0.0268557 0.239541 0.970515 171.807 -0.0190942 -0.970811 0.239086 -110.326 0 0 0 1 
Seq_Frame0625_Sequence_1TransformStatus = OK
Seq_Frame0625_Timestamp = 72.016
Seq_Frame0626_Sequence_1Transform =0.999571 -0.011814 0.0268021 -30.5155 -0.0232472 0.236664 0.971314 172.009 -0.0178182 -0.97152 0.236288 -110.525 0 0 0 1 
Seq_Frame0626_Sequence_1TransformStatus = OK
Seq_Frame0626_Timestamp = 72.123
Seq_Frame0627_Sequence_1Transform =0.999579 -0.0107777 0.0269335 -30.6345 -0.0236398 0.235515 0.971583 172.071 -0.0168147 -0.971811 0.235161 -110.65 0 0 0 1 
Seq_Frame0627_Sequence_1TransformStatus = OK
Seq_Frame0627_Timestamp = 72.224
Seq_Frame0628_Sequence_1Transform =0.999732 -0.00521407 0.0225574 -32.3546 -0.0207758 0.227925 0.973457 172.49 -0.0102171 -0.973665 0.227755 -111.353 0 0 0 1 
Seq_Frame0628_Sequence_1TransformStatus = OK
Seq_Frame0628_Timestamp = 72.356
Seq_Frame0629_Sequence_1Transform =0.99975 -0.00342408 0.0221145 -33.2258 -0.0207704 0.225813 0.973949 172.676 -0.00832861 -0.974165 0.225685 -111.516 0 0 0 1 
Seq_Frame0629_Sequence_1TransformStatus = OK
Seq_Frame0629_Timestamp = 72.506
Seq_Frame0630_Sequence_1Transform =0.99976 -0.00284076 0.0217098 -34.1691 -0.0204973 0.227142 0.973646 172.719 -0.00769709 -0.973858 0.227029 -111.323 0 0 0 1 
Seq_Frame0630_Sequence_1TransformStatus = OK
Seq_Frame0630_Timestamp = 72.608
Seq_Frame0631_Sequence_1Transform =0.999759 -0.00638072 0.0210184 -35.1111 -0.0189626 0.232233 0.972475 172.594 -0.0110863 -0.972639 0.232056 -110.706 0 0 0 1 
Seq_Frame0631_Sequence_1TransformStatus = OK
Seq_Frame0631_Timestamp = 72.709
Seq_Frame0632_Sequence_1Transform =0.999757 -0.00515986 0.0214334 -35.2935 -0.0196503 0.23217 0.972477 172.617 -0.00999404 -0.972661 0.232013 -110.744 0 0 0 1 
Seq_Frame0632_Sequence_1TransformStatus = OK
Seq_Frame0632_Timestamp = 72.836
Seq_Frame0633_Sequence_1Transform =0.999735 -0.0053697 0.0223945 -35.7446 -0.0205409 0.231757 0.972557 172.675 -0.0104124 -0.972759 0.231585 -110.789 0 0 0 1 
Seq_Frame0633_Sequence_1TransformStatus = OK
Seq_Frame0633_Timestamp = 72.951
Seq_Frame0634_Sequence_1Transform =0.999734 -0.00675973 0.0220423 -36.4355 -0.0198957 0.230145 0.972953 172.725 -0.0116498 -0.973133 0.229949 -110.901 0 0 0 1 
Seq_Frame0634_Sequence_1TransformStatus = OK
Seq_Frame0634_Timestamp = 73.053
Seq_Frame0635_Sequence_1Transform =0.999776 -0.00571354 0.0203693 -36.9004 -0.0185293 0.228125 0.973456 172.813 -0.0102086 -0.973615 0.227968 -111.105 0 0 0 1 
Seq_Frame0635_Sequence_1TransformStatus = OK
Seq_Frame0635_Timestamp = 73.161
Seq_Frame0636_Sequence_1Transform =0.999821 -0.00540303 0.0181561 -38.2024 -0.016452 0.22742 0.973658 172.928 -0.00938976 -0.973782 0.227291 -111.116 0 0 0 1 
Seq_Frame0636_Sequence_1TransformStatus = OK
Seq_Frame0636_Timestamp = 73.262
Seq_Frame0637_Sequence_1Transform =0.99981 -0.00439752 0.0189779 -38.8039 -0.0174849 0.226968 0.973745 172.957 -0.00858944 -0.973892 0.226848 -111.143 0 0 0 1 
Seq_Frame0637_Sequence_1TransformStatus = OK
Seq_Frame0637_Timestamp = 73.381
Seq_Frame0638_Sequence_1Transform =0.99983 -0.00425601 0.0179506 -39.7136 -0.0165279 0.225617 0.974076 173.02 -0.00819565 -0.974207 0.225509 -111.253 0 0 0 1 
Seq_Frame0638_Sequence_1TransformStatus = OK
Seq_Frame0638_Timestamp = 73.501
Seq_Frame0639_Sequence_1Transform =0.999821 -0.004829 0.0182991 -40.3619 -0.0167412 0.22527 0.974153 173.042 -0.00882642 -0.974284 0.225149 -111.234 0 0 0 1 
Seq_Frame0639_Sequence_1TransformStatus = OK
Seq_Frame0639_Timestamp = 73.607
Seq_Frame0640_Sequence_1Transform =0.999856 -0.00398241 0.0165238 -41.0391 -0.0151757 0.228655 0.973389 172.927 -0.0076547 -0.973499 0.228562 -110.886 0 0 0 1 
Seq_Frame0640_Sequence_1TransformStatus = OK
Seq_Frame0640_Timestamp = 73.717
Seq_Frame0641_Sequence_1Transform =0.999881 -0.00347433 0.0150196 -42.1133 -0.0138263 0.228819 0.973371 172.892 -0.00681859 -0.973463 0.228744 -110.85 0 0 0 1 
Seq_Frame0641_Sequence_1TransformStatus = OK
Seq_Frame0641_Timestamp = 73.818
Seq_Frame0642_Sequence_1Transform =0.999892 -0.00186028 0.0145935 -43.5544 -0.0138018 0.224811 0.974305 172.993 -0.00509326 -0.974401 0.224761 -111.215 0 0 0 1 
Seq_Frame0642_Sequence_1TransformStatus = OK
Seq_Frame0642_Timestamp = 73.951
Seq_Frame0643_Sequence_1Transform =0.999916 -0.000940428 0.0129225 -44.3387 -0.0123855 0.223472 0.974632 173.028 -0.00380437 -0.97471 0.223441 -111.346 0 0 0 1 
Seq_Frame0643_Sequence_1TransformStatus = OK
Seq_Frame0643_Timestamp = 74.056
Seq_Frame0644_Sequence_1Transform =0.999833 -0.0039977 0.0178175 -44.1645 -0.016477 0.223066 0.974664 173.014 -0.00787088 -0.974795 0.222963 -111.335 0 0 0 1 
Seq_Frame0644_Sequence_1TransformStatus = OK
Seq_Frame0644_Timestamp = 74.158
Seq_Frame0645_Sequence_1Transform =0.99938 -0.00922143 0.0339948 -42.2366 -0.0311432 0.219551 0.975104 173.057 -0.0164555 -0.975557 0.219128 -111.818 0 0 0 1 
Seq_Frame0645_Sequence_1TransformStatus = OK
Seq_Frame0645_Timestamp = 74.261
Seq_Frame0646_Sequence_1Transform =0.999194 -0.00894054 0.0391295 -41.6547 -0.0362601 0.216986 0.975501 173.098 -0.0172121 -0.976134 0.216487 -112.086 0 0 0 1 
Seq_Frame0646_Sequence_1TransformStatus = OK
Seq_Frame0646_Timestamp = 74.365
Seq_Frame0647_Sequence_1Transform =0.999015 -0.00354536 0.0442463 -41.1013 -0.0423438 0.222911 0.973919 172.875 -0.0133159 -0.974832 0.222541 -111.437 0 0 0 1 
Seq_Frame0647_Sequence_1TransformStatus = OK
Seq_Frame0647_Timestamp = 74.501
Seq_Frame0648_Sequence_1Transform =0.99725 0.0298458 0.0678429 -37.6185 -0.0732276 0.255323 0.964079 169.169 0.0114519 -0.966395 0.256806 -108.428 0 0 0 1 
Seq_Frame0648_Sequence_1TransformStatus = OK
Seq_Frame0648_Timestamp = 74.604
Seq_Frame0649_Sequence_1Transform =0.998414 0.00635526 0.0559346 -35.9819 -0.0546748 0.346095 0.936605 166.854 -0.0134063 -0.938178 0.345894 -98.8636 0 0 0 1 
Seq_Frame0649_Sequence_1TransformStatus = OK
Seq_Frame0649_Timestamp = 74.704
Seq_Frame0650_Sequence_1Transform =0.998107 0.010162 0.0606538 -33.1177 -0.0599734 0.379158 0.923386 166.009 -0.013614 -0.925276 0.37905 -95.1566 0 0 0 1 
Seq_Frame0650_Sequence_1TransformStatus = OK
Seq_Frame0650_Timestamp = 74.807
Seq_Frame0651_Sequence_1Transform =0.998521 -0.00228304 0.0543206 -31.9969 -0.0485884 0.410827 0.910418 165.551 -0.0243949 -0.91171 0.410109 -91.4323 0 0 0 1 
Seq_Frame0651_Sequence_1TransformStatus = OK
Seq_Frame0651_Timestamp = 74.907
Seq_Frame0652_Sequence_1Transform =0.998835 -0.0211507 0.0433799 -32.2925 -0.0296493 0.4403 0.897361 165.186 -0.03808 -0.897601 0.43916 -87.842 0 0 0 1 
Seq_Frame0652_Sequence_1TransformStatus = OK
Seq_Frame0652_Timestamp = 75.012
Seq_Frame0653_Sequence_1Transform =0.998253 -0.0443632 0.0390366 -32.3006 -0.0134286 0.473012 0.880954 164.337 -0.0575467 -0.879938 0.47159 -83.7466 0 0 0 1 
Seq_Frame0653_Sequence_1TransformStatus = OK
Seq_Frame0653_Timestamp = 75.151
Seq_Frame0654_Sequence_1Transform =0.996444 -0.0799884 0.0264988 -32.047 0.0211794 0.542126 0.84003 161.092 -0.0815584 -0.836481 0.541893 -75.1588 0 0 0 1 
Seq_Frame0654_Sequence_1TransformStatus = OK
Seq_Frame0654_Timestamp = 75.252
Seq_Frame0655_Sequence_1Transform =0.995346 -0.0950841 0.0156548 -33.6113 0.0418815 0.573156 0.818375 159.05 -0.0867871 -0.813911 0.574471 -71.2341 0 0 0 1 
Seq_Frame0655_Sequence_1TransformStatus = OK
Seq_Frame0655_Timestamp = 75.353
Seq_Frame0656_Sequence_1Transform =0.994479 -0.0995442 0.0331983 -31.8211 0.0320448 0.589355 0.807239 157.628 -0.0999215 -0.801718 0.589291 -69.6839 0 0 0 1 
Seq_Frame0656_Sequence_1TransformStatus = OK
Seq_Frame0656_Timestamp = 75.460
Seq_Frame0657_Sequence_1Transform =0.991389 -0.122105 0.0473052 -30.114 0.0333182 0.584573 0.810656 158.094 -0.126639 -0.8021 0.583608 -70.3197 0 0 0 1 
Seq_Frame0657_Sequence_1TransformStatus = OK
Seq_Frame0657_Timestamp = 75.582
Seq_Frame0658_Sequence_1Transform =0.992106 -0.112524 0.0553568 -28.5751 0.0189475 0.570866 0.820825 159.273 -0.123964 -0.813296 0.568492 -72.0334 0 0 0 1 
Seq_Frame0658_Sequence_1TransformStatus = OK
Seq_Frame0658_Timestamp = 75.702
Seq_Frame0659_Sequence_1Transform =0.993324 -0.0935161 0.067547 -27.2524 -0.0061251 0.541953 0.840386 161.484 -0.115197 -0.835189 0.537762 -75.4545 0 0 0 1 
Seq_Frame0659_Sequence_1TransformStatus = OK
Seq_Frame0659_Timestamp = 75.805
Seq_Frame0660_Sequence_1Transform =0.992953 -0.0968284 0.0683253 -27.2571 -0.00644525 0.531569 0.84699 162.248 -0.118332 -0.841462 0.5272 -76.6407 0 0 0 1 
Seq_Frame0660_Sequence_1TransformStatus = OK
Seq_Frame0660_Timestamp = 75.951
Seq_Frame0661_Sequence_1Transform =0.992373 -0.102794 0.0680467 -27.1289 -0.00311358 0.530912 0.847421 162.192 -0.123236 -0.841169 0.526543 -76.8084 0 0 0 1 
Seq_Frame0661_Sequence_1TransformStatus = OK
Seq_Frame0661_Timestamp = 76.096
Seq_Frame0662_Sequence_1Transform =0.993794 -0.0960689 0.0560709 -28.9055 0.00351899 0.530977 0.847379 162.258 -0.111179 -0.841923 0.52802 -76.5816 0 0 0 1 
Seq_Frame0662_Sequence_1TransformStatus = OK
Seq_Frame0662_Timestamp = 76.197
Seq_Frame0663_Sequence_1Transform =0.995816 -0.0745648 0.0528227 -29.6447 -0.00602006 0.523272 0.852145 162.802 -0.0911806 -0.848897 0.520634 -77.3305 0 0 0 1 
Seq_Frame0663_Sequence_1TransformStatus = OK
Seq_Frame0663_Timestamp = 76.301
Seq_Frame0664_Sequence_1Transform =0.996546 -0.0653971 0.0511916 -29.6268 -0.00923272 0.525334 0.850846 162.617 -0.0825355 -0.848379 0.522916 -77.0886 0 0 0 1 
Seq_Frame0664_Sequence_1TransformStatus = OK
Seq_Frame0664_Timestamp = 76.401
Seq_Frame0665_Sequence_1Transform =0.996545 -0.0544314 0.0627381 -27.5488 -0.0266556 0.505803 0.862237 163.666 -0.0786659 -0.86093 0.502605 -79.578 0 0 0 1 
Seq_Frame0665_Sequence_1TransformStatus = OK
Seq_Frame0665_Timestamp = 76.503
Seq_Frame0666_Sequence_1Transform =0.997405 -0.0469514 0.0545892 -28.4322 -0.0251825 0.482804 0.875366 165.14 -0.0674556 -0.874469 0.480369 -82.0484 0 0 0 1 
Seq_Frame0666_Sequence_1TransformStatus = OK
Seq_Frame0666_Timestamp = 76.605
Seq_Frame0667_Sequence_1Transform =0.997419 -0.0486091 0.0528506 -28.1549 -0.0225909 0.486221 0.873544 164.929 -0.0681593 -0.872483 0.483868 -81.7061 0 0 0 1 
Seq_Frame0667_Sequence_1TransformStatus = OK
Seq_Frame0667_Timestamp = 76.711
Seq_Frame0668_Sequence_1Transform =0.997327 -0.0513547 0.0519869 -27.6392 -0.0200607 0.491677 0.870546 164.593 -0.0702674 -0.869262 0.489333 -81.1023 0 0 0 1 
Seq_Frame0668_Sequence_1TransformStatus = OK
Seq_Frame0668_Timestamp = 76.817
Seq_Frame0669_Sequence_1Transform =0.997241 -0.053008 0.0519603 -27.1138 -0.0189699 0.494767 0.868819 164.383 -0.0717626 -0.867408 0.492396 -80.8092 0 0 0 1 
Seq_Frame0669_Sequence_1TransformStatus = OK
Seq_Frame0669_Timestamp = 76.918
Seq_Frame0670_Sequence_1Transform =0.996944 -0.0591717 0.0509983 -26.4887 -0.0146848 0.499252 0.866333 164.073 -0.0767233 -0.864434 0.496857 -80.3644 0 0 0 1 
Seq_Frame0670_Sequence_1TransformStatus = OK
Seq_Frame0670_Timestamp = 77.019
Seq_Frame0671_Sequence_1Transform =0.996736 -0.0625001 0.051112 -26.0909 -0.0129399 0.501212 0.865228 163.889 -0.0796948 -0.863064 0.498768 -80.2107 0 0 0 1 
Seq_Frame0671_Sequence_1TransformStatus = OK
Seq_Frame0671_Timestamp = 77.150
Seq_Frame0672_Sequence_1Transform =0.996639 -0.0615543 0.0540501 -24.7131 -0.0159013 0.501893 0.864783 163.782 -0.0803585 -0.862736 0.499228 -80.2472 0 0 0 1 
Seq_Frame0672_Sequence_1TransformStatus = OK
Seq_Frame0672_Timestamp = 77.281
Seq_Frame0673_Sequence_1Transform =0.996313 -0.063817 0.0573453 -23.1334 -0.0173202 0.50502 0.862934 163.571 -0.0840304 -0.860745 0.502052 -79.958 0 0 0 1 
Seq_Frame0673_Sequence_1TransformStatus = OK
Seq_Frame0673_Timestamp = 77.411
Seq_Frame0674_Sequence_1Transform =0.996112 -0.064483 0.0600234 -21.574 -0.0199498 0.498529 0.866644 164.145 -0.0858071 -0.864471 0.495304 -80.6804 0 0 0 1 
Seq_Frame0674_Sequence_1TransformStatus = OK
Seq_Frame0674_Timestamp = 77.512
Seq_Frame0675_Sequence_1Transform =0.996161 -0.0594881 0.0642254 -20.3228 -0.0271334 0.487708 0.872585 164.927 -0.0832317 -0.870977 0.484222 -81.936 0 0 0 1 
Seq_Frame0675_Sequence_1TransformStatus = OK
Seq_Frame0675_Timestamp = 77.616
Seq_Frame0676_Sequence_1Transform =0.996168 -0.0613412 0.0623519 -18.8823 -0.0257523 0.475575 0.879299 165.939 -0.0835902 -0.877534 0.472172 -83.166 0 0 0 1 
Seq_Frame0676_Sequence_1TransformStatus = OK
Seq_Frame0676_Timestamp = 77.751
Seq_Frame0677_Sequence_1Transform =0.996446 -0.0593119 0.0598106 -18.528 -0.0258028 0.460995 0.887028 167.042 -0.0801837 -0.885418 0.457827 -84.7032 0 0 0 1 
Seq_Frame0677_Sequence_1TransformStatus = OK
Seq_Frame0677_Timestamp = 77.852
Seq_Frame0678_Sequence_1Transform =0.996643 -0.0568665 0.0589013 -18.2851 -0.0273687 0.446635 0.894298 168.503 -0.0771629 -0.892907 0.443579 -85.9858 0 0 0 1 
Seq_Frame0678_Sequence_1TransformStatus = OK
Seq_Frame0678_Timestamp = 77.957
Seq_Frame0679_Sequence_1Transform =0.996605 -0.0596292 0.0567753 -18.9715 -0.024503 0.443522 0.895929 168.898 -0.0786046 -0.894278 0.440555 -86.227 0 0 0 1 
Seq_Frame0679_Sequence_1TransformStatus = OK
Seq_Frame0679_Timestamp = 78.058
Seq_Frame0680_Sequence_1Transform =0.996695 -0.0659945 0.0473821 -21.7681 -0.0138755 0.436372 0.89966 169.72 -0.0800488 -0.897343 0.434014 -86.7074 0 0 0 1 
Seq_Frame0680_Sequence_1TransformStatus = OK
Seq_Frame0680_Timestamp = 78.211
Seq_Frame0681_Sequence_1Transform =0.99713 -0.0613523 0.0443542 -23.6092 -0.0131266 0.436888 0.89942 169.775 -0.0745593 -0.897421 0.434829 -86.5151 0 0 0 1 
Seq_Frame0681_Sequence_1TransformStatus = OK
Seq_Frame0681_Timestamp = 78.313
Seq_Frame0682_Sequence_1Transform =0.997066 -0.0610251 0.046206 -25.4226 -0.014094 0.446962 0.894442 169.069 -0.0752358 -0.892469 0.444791 -85.3527 0 0 0 1 
Seq_Frame0682_Sequence_1TransformStatus = OK
Seq_Frame0682_Timestamp = 78.439
Seq_Frame0683_Sequence_1Transform =0.996931 -0.0611169 0.0489256 -25.6986 -0.0163151 0.449033 0.893366 168.914 -0.076569 -0.891422 0.446658 -85.1447 0 0 0 1 
Seq_Frame0683_Sequence_1TransformStatus = OK
Seq_Frame0683_Timestamp = 78.546
Seq_Frame0684_Sequence_1Transform =0.997072 -0.0586133 0.0491193 -26.1497 -0.0180193 0.444151 0.895771 169.163 -0.0743205 -0.894033 0.441794 -85.6852 0 0 0 1 
Seq_Frame0684_Sequence_1TransformStatus = OK
Seq_Frame0684_Timestamp = 78.647
Seq_Frame0685_Sequence_1Transform =0.997289 -0.0570262 0.0465123 -27.2374 -0.0170258 0.436101 0.899737 169.618 -0.0715926 -0.898089 0.433947 -86.5355 0 0 0 1 
Seq_Frame0685_Sequence_1TransformStatus = OK
Seq_Frame0685_Timestamp = 78.748
Seq_Frame0686_Sequence_1Transform =0.997542 -0.0544987 0.0440516 -28.189 -0.0164712 0.428665 0.903314 170.03 -0.0681128 -0.901818 0.426713 -87.3553 0 0 0 1 
Seq_Frame0686_Sequence_1TransformStatus = OK
Seq_Frame0686_Timestamp = 78.852
Seq_Frame0687_Sequence_1Transform =0.99814 -0.0481129 0.0374372 -30.7474 -0.0139718 0.417215 0.908701 170.73 -0.0593396 -0.907533 0.415767 -88.5005 0 0 0 1 
Seq_Frame0687_Sequence_1TransformStatus = OK
Seq_Frame0687_Timestamp = 78.956
Seq_Frame0688_Sequence_1Transform =0.99823 -0.0462177 0.0374379 -31.4131 -0.0150853 0.412124 0.911003 171.011 -0.0575336 -0.909955 0.410697 -89.0554 0 0 0 1 
Seq_Frame0688_Sequence_1TransformStatus = OK
Seq_Frame0688_Timestamp = 79.096
Seq_Frame0689_Sequence_1Transform =0.998432 -0.0440095 0.034611 -32.609 -0.0137405 0.406667 0.913473 171.291 -0.0542767 -0.912516 0.405425 -89.6169 0 0 0 1 
Seq_Frame0689_Sequence_1TransformStatus = OK
Seq_Frame0689_Timestamp = 79.198
Seq_Frame0690_Sequence_1Transform =0.998581 -0.0407375 0.0343027 -33.5771 -0.0150514 0.401965 0.915531 171.663 -0.051085 -0.914748 0.400782 -90.0595 0 0 0 1 
Seq_Frame0690_Sequence_1TransformStatus = OK
Seq_Frame0690_Timestamp = 79.299
Seq_Frame0691_Sequence_1Transform =0.998684 -0.0407469 0.0311371 -34.997 -0.0121841 0.401256 0.915885 171.756 -0.0498134 -0.915059 0.400231 -90.0354 0 0 0 1 
Seq_Frame0691_Sequence_1TransformStatus = OK
Seq_Frame0691_Timestamp = 79.446
Seq_Frame0692_Sequence_1Transform =0.998794 -0.0400452 0.0284236 -36.2403 -0.00983712 0.403918 0.914742 171.606 -0.0481118 -0.913918 0.403037 -89.6727 0 0 0 1 
Seq_Frame0692_Sequence_1TransformStatus = OK
Seq_Frame0692_Timestamp = 79.554
Seq_Frame0693_Sequence_1Transform =0.998811 -0.0394304 0.0286862 -37.1232 -0.0101446 0.407392 0.913197 171.394 -0.0476943 -0.912402 0.406508 -89.2746 0 0 0 1 
Seq_Frame0693_Sequence_1TransformStatus = OK
Seq_Frame0693_Timestamp = 79.656
Seq_Frame0694_Sequence_1Transform =0.998815 -0.0400724 0.0276353 -37.807 -0.00896793 0.406519 0.913598 171.415 -0.0478444 -0.912763 0.405678 -89.349 0 0 0 1 
Seq_Frame0694_Sequence_1TransformStatus = OK
Seq_Frame0694_Timestamp = 79.768
Seq_Frame0695_Sequence_1Transform =0.998902 -0.0389277 0.0260563 -38.8435 -0.00812084 0.403912 0.914762 171.483 -0.046134 -0.913969 0.403153 -89.6311 0 0 0 1 
Seq_Frame0695_Sequence_1TransformStatus = OK
Seq_Frame0695_Timestamp = 79.911
Seq_Frame0696_Sequence_1Transform =0.998958 -0.037828 0.0255252 -39.9572 -0.00833938 0.398598 0.917088 171.666 -0.0448659 -0.916345 0.397868 -90.2512 0 0 0 1 
Seq_Frame0696_Sequence_1TransformStatus = OK
Seq_Frame0696_Timestamp = 80.012
Seq_Frame0697_Sequence_1Transform =0.999011 -0.0384337 0.022352 -41.4008 -0.00531085 0.395979 0.918244 171.758 -0.0441425 -0.917455 0.395384 -90.4838 0 0 0 1 
Seq_Frame0697_Sequence_1TransformStatus = OK
Seq_Frame0697_Timestamp = 80.113
Seq_Frame0698_Sequence_1Transform =0.999058 -0.0383145 0.0203728 -41.7161 -0.00341281 0.398653 0.917096 171.618 -0.0432597 -0.916301 0.398146 -90.1897 0 0 0 1 
Seq_Frame0698_Sequence_1TransformStatus = OK
Seq_Frame0698_Timestamp = 80.213
Seq_Frame0699_Sequence_1Transform =0.999031 -0.0392527 0.0199123 -41.8046 -0.00257414 0.399522 0.91672 171.568 -0.0439391 -0.915883 0.399034 -90.0731 0 0 0 1 
Seq_Frame0699_Sequence_1TransformStatus = OK
Seq_Frame0699_Timestamp = 80.342
Seq_Frame0700_Sequence_1Transform =0.999082 -0.0395476 0.0164872 -42.1748 0.00068831 0.399559 0.916708 171.579 -0.0428412 -0.915854 0.399219 -90.0651 0 0 0 1 
Seq_Frame0700_Sequence_1TransformStatus = OK
Seq_Frame0700_Timestamp = 80.446
Seq_Frame0701_Sequence_1Transform =0.999086 -0.0396441 0.0159707 -42.0383 0.00121204 0.399798 0.916602 171.576 -0.042723 -0.915745 0.399481 -90.0212 0 0 0 1 
Seq_Frame0701_Sequence_1TransformStatus = OK
Seq_Frame0701_Timestamp = 80.552
Seq_Frame0702_Sequence_1Transform =0.99906 -0.0400534 0.0165802 -41.3057 0.000874181 0.401015 0.916071 171.457 -0.0433407 -0.915196 0.400673 -89.9426 0 0 0 1 
Seq_Frame0702_Sequence_1TransformStatus = OK
Seq_Frame0702_Timestamp = 80.653
Seq_Frame0703_Sequence_1Transform =0.999006 -0.041307 0.0167688 -41.1518 0.00114407 0.399774 0.916613 171.517 -0.0445663 -0.915683 0.399424 -90.0686 0 0 0 1 
Seq_Frame0703_Sequence_1TransformStatus = OK
Seq_Frame0703_Timestamp = 80.777
Seq_Frame0704_Sequence_1Transform =0.999045 -0.0398931 0.0178285 -40.3378 -0.00049738 0.397606 0.917556 171.665 -0.0436929 -0.916689 0.397206 -90.3438 0 0 0 1 
Seq_Frame0704_Sequence_1TransformStatus = OK
Seq_Frame0704_Timestamp = 80.899
Seq_Frame0705_Sequence_1Transform =0.999003 -0.0398562 0.0201124 -39.6509 -0.0025982 0.397843 0.91745 171.652 -0.0445677 -0.916587 0.397342 -90.3688 0 0 0 1 
Seq_Frame0705_Sequence_1TransformStatus = OK
Seq_Frame0705_Timestamp = 81.004
Seq_Frame0706_Sequence_1Transform =0.998995 -0.0408429 0.0184974 -39.4172 -0.000668231 0.398945 0.916975 171.567 -0.0448313 -0.916065 0.398516 -90.2685 0 0 0 1 
Seq_Frame0706_Sequence_1TransformStatus = OK
Seq_Frame0706_Timestamp = 81.106
Seq_Frame0707_Sequence_1Transform =0.998946 -0.0418301 0.0189046 -38.8129 -0.000653803 0.398826 0.917026 171.518 -0.045899 -0.916072 0.398378 -90.327 0 0 0 1 
Seq_Frame0707_Sequence_1TransformStatus = OK
Seq_Frame0707_Timestamp = 81.208
Seq_Frame0708_Sequence_1Transform =0.998892 -0.0426778 0.0198443 -38.155 -0.00130938 0.396267 0.918135 171.636 -0.0470476 -0.917143 0.395772 -90.646 0 0 0 1 
Seq_Frame0708_Sequence_1TransformStatus = OK
Seq_Frame0708_Timestamp = 81.311
Seq_Frame0709_Sequence_1Transform =0.998782 -0.0432174 0.0238279 -36.7395 -0.00477969 0.395844 0.918305 171.597 -0.0491189 -0.9173 0.395156 -90.7916 0 0 0 1 
Seq_Frame0709_Sequence_1TransformStatus = OK
Seq_Frame0709_Timestamp = 81.446
Seq_Frame0710_Sequence_1Transform =0.998757 -0.0445768 0.0223247 -36.4806 -0.00285482 0.395925 0.918279 171.497 -0.0497728 -0.9172 0.395305 -90.7993 0 0 0 1 
Seq_Frame0710_Sequence_1TransformStatus = OK
Seq_Frame0710_Timestamp = 81.549
Seq_Frame0711_Sequence_1Transform =0.998755 -0.0447478 0.0220598 -36.2 -0.00255382 0.395734 0.918362 171.494 -0.0498245 -0.917274 0.395127 -90.8561 0 0 0 1 
Seq_Frame0711_Sequence_1TransformStatus = OK
Seq_Frame0711_Timestamp = 81.654
Seq_Frame0712_Sequence_1Transform =0.998804 -0.0436665 0.0220091 -35.8129 -0.00281034 0.398084 0.917345 171.352 -0.0488187 -0.916309 0.397485 -90.6267 0 0 0 1 
Seq_Frame0712_Sequence_1TransformStatus = OK
Seq_Frame0712_Timestamp = 81.811
Seq_Frame0713_Sequence_1Transform =0.998696 -0.0448853 0.0243368 -34.7463 -0.00440892 0.399053 0.916917 171.295 -0.0508678 -0.915828 0.398335 -90.5684 0 0 0 1 
Seq_Frame0713_Sequence_1TransformStatus = OK
Seq_Frame0713_Timestamp = 81.947
Seq_Frame0714_Sequence_1Transform =0.998616 -0.0459717 0.0255709 -34.1524 -0.00506409 0.399824 0.916578 171.264 -0.0523605 -0.915438 0.399038 -90.492 0 0 0 1 
Seq_Frame0714_Sequence_1TransformStatus = OK
Seq_Frame0714_Timestamp = 82.048
Seq_Frame0715_Sequence_1Transform =0.998446 -0.0484441 0.0275465 -33.1272 -0.00575996 0.401944 0.915646 171.146 -0.0554298 -0.914382 0.40104 -90.298 0 0 0 1 
Seq_Frame0715_Sequence_1TransformStatus = OK
Seq_Frame0715_Timestamp = 82.155
Seq_Frame0716_Sequence_1Transform =0.998356 -0.0489724 0.0297967 -32.089 -0.00764461 0.401406 0.915868 171.126 -0.0568128 -0.91459 0.400372 -90.4502 0 0 0 1 
Seq_Frame0716_Sequence_1TransformStatus = OK
Seq_Frame0716_Timestamp = 82.306
Seq_Frame0717_Sequence_1Transform =0.998326 -0.0493571 0.0301637 -31.3142 -0.00771017 0.403266 0.915051 171.046 -0.0573282 -0.913751 0.40221 -90.2641 0 0 0 1 
Seq_Frame0717_Sequence_1TransformStatus = OK
Seq_Frame0717_Timestamp = 82.407
Seq_Frame0718_Sequence_1Transform =0.998308 -0.0494563 0.0305969 -30.1909 -0.00801916 0.404029 0.914711 170.971 -0.0576003 -0.913408 0.402948 -90.2505 0 0 0 1 
Seq_Frame0718_Sequence_1TransformStatus = OK
Seq_Frame0718_Timestamp = 82.508
Seq_Frame0719_Sequence_1Transform =0.99827 -0.0503109 0.0304262 -29.9064 -0.00748 0.404612 0.914458 170.927 -0.058318 -0.913103 0.403536 -90.1956 0 0 0 1 
Seq_Frame0719_Sequence_1TransformStatus = OK
Seq_Frame0719_Timestamp = 82.608
Seq_Frame0720_Sequence_1Transform =0.998327 -0.0500636 0.028924 -29.3748 -0.00617432 0.405085 0.914258 170.923 -0.0574877 -0.912907 0.404098 -90.1759 0 0 0 1 
Seq_Frame0720_Sequence_1TransformStatus = OK
Seq_Frame0720_Timestamp = 82.738
Seq_Frame0721_Sequence_1Transform =0.998231 -0.051182 0.0302712 -29.2473 -0.00705405 0.40355 0.914931 170.976 -0.0590439 -0.913525 0.402475 -90.3381 0 0 0 1 
Seq_Frame0721_Sequence_1TransformStatus = OK
Seq_Frame0721_Timestamp = 82.841
Seq_Frame0722_Sequence_1Transform =0.99823 -0.0506137 0.0312342 -29.1938 -0.00810514 0.404496 0.914504 170.928 -0.0589205 -0.913138 0.40337 -90.2336 0 0 0 1 
Seq_Frame0722_Sequence_1TransformStatus = OK
Seq_Frame0722_Timestamp = 82.943
Seq_Frame0723_Sequence_1Transform =0.998257 -0.0482801 0.0339369 -28.8136 -0.011417 0.406201 0.913713 170.838 -0.0578994 -0.912507 0.404942 -90.0483 0 0 0 1 
Seq_Frame0723_Sequence_1TransformStatus = OK
Seq_Frame0723_Timestamp = 83.091
Seq_Frame0724_Sequence_1Transform =0.998323 -0.0467688 0.0341139 -28.9475 -0.0122548 0.405201 0.914146 170.87 -0.0565765 -0.913031 0.403948 -90.1745 0 0 0 1 
Seq_Frame0724_Sequence_1TransformStatus = OK
Seq_Frame0724_Timestamp = 83.201
Seq_Frame0725_Sequence_1Transform =0.998291 -0.0475019 0.0340574 -29.2888 -0.0119356 0.404731 0.914358 170.883 -0.0572178 -0.913201 0.403472 -90.2148 0 0 0 1 
Seq_Frame0725_Sequence_1TransformStatus = OK
Seq_Frame0725_Timestamp = 83.306
Seq_Frame0726_Sequence_1Transform =0.998377 -0.0467999 0.0324625 -29.8884 -0.0108046 0.403983 0.914703 170.933 -0.0559223 -0.913568 0.402822 -90.2909 0 0 0 1 
Seq_Frame0726_Sequence_1TransformStatus = OK
Seq_Frame0726_Timestamp = 83.408
Seq_Frame0727_Sequence_1Transform =0.998361 -0.0471826 0.032402 -30.3882 -0.0107322 0.401747 0.915688 171.048 -0.056222 -0.914534 0.400582 -90.5151 0 0 0 1 
Seq_Frame0727_Sequence_1TransformStatus = OK
Seq_Frame0727_Timestamp = 83.509
Seq_Frame0728_Sequence_1Transform =0.99832 -0.0479162 0.0325914 -30.9592 -0.0107391 0.399692 0.916587 171.172 -0.0569459 -0.915396 0.398506 -90.7049 0 0 0 1 
Seq_Frame0728_Sequence_1TransformStatus = OK
Seq_Frame0728_Timestamp = 83.645
Seq_Frame0729_Sequence_1Transform =0.998273 -0.0482187 0.0335496 -31.0048 -0.0115324 0.399144 0.916816 171.157 -0.0575988 -0.915619 0.397899 -90.7926 0 0 0 1 
Seq_Frame0729_Sequence_1TransformStatus = OK
Seq_Frame0729_Timestamp = 83.746
Seq_Frame0730_Sequence_1Transform =0.998369 -0.0463447 0.03336 -31.0892 -0.0121426 0.398548 0.917067 171.195 -0.0557968 -0.915976 0.397335 -90.8672 0 0 0 1 
Seq_Frame0730_Sequence_1TransformStatus = OK
Seq_Frame0730_Timestamp = 83.850
Seq_Frame0731_Sequence_1Transform =0.99835 -0.046888 0.0331581 -31.1434 -0.011689 0.399389 0.916707 171.164 -0.0562256 -0.915582 0.398182 -90.7538 0 0 0 1 
Seq_Frame0731_Sequence_1TransformStatus = OK
Seq_Frame0731_Timestamp = 83.960
Seq_Frame0732_Sequence_1Transform =0.998292 -0.048555 0.0324902 -31.5206 -0.0104394 0.39892 0.916927 171.197 -0.0574824 -0.915699 0.397732 -90.7748 0 0 0 1 
Seq_Frame0732_Sequence_1TransformStatus = OK
Seq_Frame0732_Timestamp = 84.091
Seq_Frame0733_Sequence_1Transform =0.998358 -0.0480686 0.0311692 -31.7251 -0.00932557 0.400451 0.916271 171.072 -0.0565256 -0.915056 0.399345 -90.6065 0 0 0 1 
Seq_Frame0733_Sequence_1TransformStatus = OK
Seq_Frame0733_Timestamp = 84.192
Seq_Frame0734_Sequence_1Transform =0.998342 -0.0474117 0.0326586 -31.5918 -0.0109787 0.400078 0.916416 171.127 -0.0565149 -0.915254 0.398894 -90.6558 0 0 0 1 
Seq_Frame0734_Sequence_1TransformStatus = OK
Seq_Frame0734_Timestamp = 84.306
Seq_Frame0735_Sequence_1Transform =0.998314 -0.0488909 0.0312896 -31.6758 -0.00906232 0.401161 0.915963 171.058 -0.0573344 -0.914702 0.400041 -90.5305 0 0 0 1 
Seq_Frame0735_Sequence_1TransformStatus = OK
Seq_Frame0735_Timestamp = 84.408
Seq_Frame0736_Sequence_1Transform =0.998265 -0.0490833 0.0325273 -31.6299 -0.010236 0.399342 0.916745 171.164 -0.0579864 -0.915487 0.398146 -90.7293 0 0 0 1 
Seq_Frame0736_Sequence_1TransformStatus = OK
Seq_Frame0736_Timestamp = 84.523
Seq_Frame0737_Sequence_1Transform =0.998249 -0.0490744 0.0330348 -31.4234 -0.0107337 0.398899 0.916932 171.188 -0.0581754 -0.915681 0.397674 -90.8004 0 0 0 1 
Seq_Frame0737_Sequence_1TransformStatus = OK
Seq_Frame0737_Timestamp = 84.642
Seq_Frame0738_Sequence_1Transform =0.998333 -0.0484751 0.0313326 -31.6708 -0.00934968 0.399858 0.91653 171.154 -0.0569575 -0.915294 0.398738 -90.6623 0 0 0 1 
Seq_Frame0738_Sequence_1TransformStatus = OK
Seq_Frame0738_Timestamp = 84.743
Seq_Frame0739_Sequence_1Transform =0.998374 -0.0481549 0.0305135 -31.7783 -0.00871674 0.400005 0.916471 171.128 -0.0563382 -0.915247 0.398935 -90.6625 0 0 0 1 
Seq_Frame0739_Sequence_1TransformStatus = OK
Seq_Frame0739_Timestamp = 84.846
Seq_Frame0740_Sequence_1Transform =0.998366 -0.0477418 0.0314087 -31.5941 -0.00971929 0.399753 0.916572 171.151 -0.0563145 -0.915379 0.398635 -90.7006 0 0 0 1 
Seq_Frame0740_Sequence_1TransformStatus = OK
Seq_Frame0740_Timestamp = 84.991
Seq_Frame0741_Sequence_1Transform =0.998303 -0.0488816 0.0316639 -31.704 -0.00955149 0.398898 0.916946 171.163 -0.0574524 -0.915691 0.397754 -90.7771 0 0 0 1 
Seq_Frame0741_Sequence_1TransformStatus = OK
Seq_Frame0741_Timestamp = 85.101
Seq_Frame0742_Sequence_1Transform =0.998326 -0.0478728 0.0324744 -31.5952 -0.0107642 0.397838 0.917393 171.249 -0.0568378 -0.916206 0.396657 -90.8988 0 0 0 1 
Seq_Frame0742_Sequence_1TransformStatus = OK
Seq_Frame0742_Timestamp = 85.222
Seq_Frame0743_Sequence_1Transform =0.998394 -0.0458915 0.0332346 -31.5729 -0.0123574 0.396072 0.918136 171.323 -0.0552979 -0.917072 0.394869 -91.0964 0 0 0 1 
Seq_Frame0743_Sequence_1TransformStatus = OK
Seq_Frame0743_Timestamp = 85.336
Seq_Frame0744_Sequence_1Transform =0.998561 -0.0449533 0.0292391 -32.2204 -0.00910145 0.395264 0.918522 171.417 -0.0528478 -0.917467 0.394287 -91.1511 0 0 0 1 
Seq_Frame0744_Sequence_1TransformStatus = OK
Seq_Frame0744_Timestamp = 85.442
Seq_Frame0745_Sequence_1Transform =0.998517 -0.0449613 0.0306975 -32.2181 -0.0105447 0.393461 0.919281 171.516 -0.0534103 -0.918241 0.392404 -91.3236 0 0 0 1 
Seq_Frame0745_Sequence_1TransformStatus = OK
Seq_Frame0745_Timestamp = 85.556
Seq_Frame0746_Sequence_1Transform =0.998611 -0.0428417 0.03069 -32.4447 -0.0114039 0.392886 0.919516 171.62 -0.0514513 -0.918588 0.391852 -91.3475 0 0 0 1 
Seq_Frame0746_Sequence_1TransformStatus = OK
Seq_Frame0746_Timestamp = 85.691
Seq_Frame0747_Sequence_1Transform =0.998679 -0.0426139 0.0287306 -32.9793 -0.00971378 0.39244 0.919727 171.683 -0.0504682 -0.91879 0.391507 -91.3619 0 0 0 1 
Seq_Frame0747_Sequence_1TransformStatus = OK
Seq_Frame0747_Timestamp = 85.792
Seq_Frame0748_Sequence_1Transform =0.998749 -0.0410203 0.0286065 -33.7768 -0.0101611 0.393634 0.919211 171.714 -0.0489668 -0.918351 0.392725 -91.1615 0 0 0 1 
Seq_Frame0748_Sequence_1TransformStatus = OK
Seq_Frame0748_Timestamp = 85.893
Seq_Frame0749_Sequence_1Transform =0.998712 -0.0417676 0.0288137 -33.8694 -0.0100713 0.393382 0.91932 171.724 -0.0497326 -0.918426 0.392455 -91.1719 0 0 0 1 
Seq_Frame0749_Sequence_1TransformStatus = OK
Seq_Frame0749_Timestamp = 85.993
Seq_Frame0750_Sequence_1Transform =0.998793 -0.0407331 0.0274504 -34.7085 -0.00936015 0.390777 0.920438 171.901 -0.0482193 -0.919584 0.389924 -91.4377 0 0 0 1 
Seq_Frame0750_Sequence_1TransformStatus = OK
Seq_Frame0750_Timestamp = 86.096
Seq_Frame0751_Sequence_1Transform =0.998805 -0.0400618 0.027988 -34.9373 -0.0101168 0.390797 0.920421 171.91 -0.0478114 -0.919605 0.389925 -91.4101 0 0 0 1 
Seq_Frame0751_Sequence_1TransformStatus = OK
Seq_Frame0751_Timestamp = 86.198
Seq_Frame0752_Sequence_1Transform =0.998776 -0.0402447 0.0287678 -35.0603 -0.0106282 0.393381 0.919314 171.836 -0.0483142 -0.918494 0.392471 -91.1053 0 0 0 1 
Seq_Frame0752_Sequence_1TransformStatus = OK
Seq_Frame0752_Timestamp = 86.336
Seq_Frame0753_Sequence_1Transform =0.998732 -0.0420084 0.0277574 -35.5789 -0.00883306 0.396554 0.917969 171.711 -0.0495697 -0.91705 0.39568 -90.6924 0 0 0 1 
Seq_Frame0753_Sequence_1TransformStatus = OK
Seq_Frame0753_Timestamp = 86.441
Seq_Frame0754_Sequence_1Transform =0.998667 -0.0431257 0.0283846 -35.7027 -0.00898449 0.396229 0.918108 171.722 -0.0508408 -0.917138 0.395313 -90.7031 0 0 0 1 
Seq_Frame0754_Sequence_1TransformStatus = OK
Seq_Frame0754_Timestamp = 86.542
Seq_Frame0755_Sequence_1Transform =0.99878 -0.0399926 0.0289829 -36.1513 -0.011024 0.391496 0.920114 171.978 -0.0481444 -0.91931 0.390578 -91.2488 0 0 0 1 
Seq_Frame0755_Sequence_1TransformStatus = OK
Seq_Frame0755_Timestamp = 86.643
Seq_Frame0756_Sequence_1Transform =0.998884 -0.0378167 0.028292 -37.4085 -0.0117014 0.382203 0.924004 172.404 -0.0457561 -0.923304 0.381334 -92.253 0 0 0 1 
Seq_Frame0756_Sequence_1TransformStatus = OK
Seq_Frame0756_Timestamp = 86.743
Seq_Frame0757_Sequence_1Transform =0.998388 -0.0409681 0.0392796 -37.9301 -0.0214831 0.367801 0.929657 172.602 -0.0525333 -0.929002 0.366328 -94.09 0 0 0 1 
Seq_Frame0757_Sequence_1TransformStatus = OK
Seq_Frame0757_Timestamp = 86.847
Seq_Frame0758_Sequence_1Transform =0.997372 -0.0361321 0.0628013 -34.546 -0.0453864 0.36407 0.930265 170.481 -0.0564766 -0.93067 0.361474 -95.5547 0 0 0 1 
Seq_Frame0758_Sequence_1TransformStatus = OK
Seq_Frame0758_Timestamp = 87.001
Seq_Frame0759_Sequence_1Transform =0.996563 -0.0328197 0.0760582 -31.8572 -0.0578064 0.38212 0.922303 167.512 -0.0593331 -0.92353 0.378909 -94.5101 0 0 0 1 
Seq_Frame0759_Sequence_1TransformStatus = OK
Seq_Frame0759_Timestamp = 87.101
Seq_Frame0760_Sequence_1Transform =0.995485 -0.0320996 0.0893277 -29.1545 -0.0697592 0.390783 0.917836 166.693 -0.0643699 -0.919923 0.386779 -93.7575 0 0 0 1 
Seq_Frame0760_Sequence_1TransformStatus = OK
Seq_Frame0760_Timestamp = 87.208
Seq_Frame0761_Sequence_1Transform =0.996078 -0.0459859 0.0755956 -31.6642 -0.0485739 0.429923 0.901558 164.416 -0.0739592 -0.901694 0.426003 -86.5579 0 0 0 1 
Seq_Frame0761_Sequence_1TransformStatus = OK
Seq_Frame0761_Timestamp = 87.336
Seq_Frame0762_Sequence_1Transform =0.996733 -0.0468999 0.0657556 -33.1953 -0.0390351 0.433011 0.900543 163.324 -0.0707083 -0.900168 0.429766 -85.9396 0 0 0 1 
Seq_Frame0762_Sequence_1TransformStatus = OK
Seq_Frame0762_Timestamp = 87.443
Seq_Frame0763_Sequence_1Transform =0.999249 -0.0235904 0.030743 -38.3732 -0.0191304 0.389621 0.920776 167.347 -0.0336996 -0.920673 0.388878 -92.3861 0 0 0 1 
Seq_Frame0763_Sequence_1TransformStatus = OK
Seq_Frame0763_Timestamp = 87.546
Seq_Frame0764_Sequence_1Transform =0.99689 -0.0605998 0.0503732 -34.641 -0.0223223 0.395892 0.918026 168.154 -0.0755745 -0.916295 0.393309 -91.1405 0 0 0 1 
Seq_Frame0764_Sequence_1TransformStatus = OK
Seq_Frame0764_Timestamp = 87.701
Seq_Frame0765_Sequence_1Transform =0.992302 -0.0480924 0.11412 -23.2838 -0.0891763 0.361926 0.927932 172.361 -0.0859295 -0.930966 0.354851 -95.5142 0 0 0 1 
Seq_Frame0765_Sequence_1TransformStatus = OK
Seq_Frame0765_Timestamp = 87.802
Seq_Frame0766_Sequence_1Transform =0.997181 -0.0250984 0.0707133 -28.938 -0.0580087 0.339909 0.938668 178.139 -0.0475952 -0.940123 0.337495 -95.7956 0 0 0 1 
Seq_Frame0766_Sequence_1TransformStatus = OK
Seq_Frame0766_Timestamp = 87.903
Seq_Frame0767_Sequence_1Transform =0.997812 -0.0404086 0.0523361 -30.1995 -0.0332802 0.377027 0.925604 178.878 -0.0571345 -0.92532 0.374857 -90.4517 0 0 0 1 
Seq_Frame0767_Sequence_1TransformStatus = OK
Seq_Frame0767_Timestamp = 88.008
Seq_Frame0768_Sequence_1Transform =0.997856 -0.0562524 0.033462 -32.2061 -0.00735537 0.411628 0.911322 178.671 -0.065038 -0.909614 0.410332 -85.4671 0 0 0 1 
Seq_Frame0768_Sequence_1TransformStatus = OK
Seq_Frame0768_Timestamp = 88.108
Seq_Frame0769_Sequence_1Transform =0.998102 -0.0465911 0.0402851 -31.2226 -0.0171379 0.418151 0.908216 178.695 -0.0591601 -0.907182 0.416559 -84.493 0 0 0 1 
Seq_Frame0769_Sequence_1TransformStatus = OK
Seq_Frame0769_Timestamp = 88.229
Seq_Frame0770_Sequence_1Transform =0.99802 -0.0423643 0.0465012 -30.429 -0.0243449 0.421502 0.906501 178.502 -0.0580037 -0.905837 0.419636 -84.1144 0 0 0 1 
Seq_Frame0770_Sequence_1TransformStatus = OK
Seq_Frame0770_Timestamp = 88.337
Seq_Frame0771_Sequence_1Transform =0.998399 -0.0425208 0.0373146 -31.1817 -0.0147554 0.441036 0.897368 177.207 -0.0546139 -0.896481 0.439703 -81.7223 0 0 0 1 
Seq_Frame0771_Sequence_1TransformStatus = OK
Seq_Frame0771_Timestamp = 88.444
Seq_Frame0772_Sequence_1Transform =0.998801 -0.0263399 0.0412617 -30.6392 -0.0258214 0.432614 0.90121 177.696 -0.0415881 -0.901195 0.431415 -82.751 0 0 0 1 
Seq_Frame0772_Sequence_1TransformStatus = OK
Seq_Frame0772_Timestamp = 88.547
Seq_Frame0773_Sequence_1Transform =0.999053 -0.0162059 0.0403909 -30.9821 -0.029663 0.425553 0.904447 178.391 -0.0318458 -0.904788 0.424669 -83.3882 0 0 0 1 
Seq_Frame0773_Sequence_1TransformStatus = OK
Seq_Frame0773_Timestamp = 88.701
Seq_Frame0774_Sequence_1Transform =0.999072 -0.000307964 0.0430806 -30.9836 -0.039055 0.415649 0.908686 179.734 -0.0181863 -0.909525 0.415251 -84.0983 0 0 0 1 
Seq_Frame0774_Sequence_1TransformStatus = OK
Seq_Frame0774_Timestamp = 88.836
Seq_Frame0775_Sequence_1Transform =0.998928 0.0129264 0.0444601 -30.8388 -0.0458505 0.409814 0.911016 180.421 -0.0064442 -0.912077 0.409967 -84.5697 0 0 0 1 
Seq_Frame0775_Sequence_1TransformStatus = OK
Seq_Frame0775_Timestamp = 88.937
Seq_Frame0776_Sequence_1Transform =0.998751 0.0167333 0.0470841 -30.5192 -0.049758 0.419569 0.906359 180.017 -0.00458867 -0.907569 0.419878 -83.2156 0 0 0 1 
Seq_Frame0776_Sequence_1TransformStatus = OK
Seq_Frame0776_Timestamp = 89.042
Seq_Frame0777_Sequence_1Transform =0.99839 0.0173826 0.0540042 -29.5511 -0.0562751 0.424106 0.903863 179.92 -0.00719197 -0.905446 0.424401 -82.5444 0 0 0 1 
Seq_Frame0777_Sequence_1TransformStatus = OK
Seq_Frame0777_Timestamp = 89.143
Seq_Frame0778_Sequence_1Transform =0.99808 0.0274193 0.0555479 -29.1022 -0.0619371 0.426005 0.902598 180.153 0.00108489 -0.904305 0.426885 -82.0302 0 0 0 1 
Seq_Frame0778_Sequence_1TransformStatus = OK
Seq_Frame0778_Timestamp = 89.296
Seq_Frame0779_Sequence_1Transform =0.998381 0.0251671 0.0510052 -29.4682 -0.0568737 0.433088 0.899556 180.131 0.00054941 -0.901 0.433818 -80.9958 0 0 0 1 
Seq_Frame0779_Sequence_1TransformStatus = OK
Seq_Frame0779_Timestamp = 89.397
Seq_Frame0780_Sequence_1Transform =0.998047 0.022382 0.0583264 -28.6726 -0.0624202 0.395784 0.91622 182.534 -0.00257781 -0.918071 0.396408 -85.5918 0 0 0 1 
Seq_Frame0780_Sequence_1TransformStatus = OK
Seq_Frame0780_Timestamp = 89.536
Seq_Frame0781_Sequence_1Transform =0.99671 0.0521902 0.0620114 -28.2599 -0.0762889 0.34571 0.935235 185.234 0.0273722 -0.936889 0.348554 -91.4805 0 0 0 1 
Seq_Frame0781_Sequence_1TransformStatus = OK
Seq_Frame0781_Timestamp = 89.638
Seq_Frame0782_Sequence_1Transform =0.996464 0.0567065 0.0620011 -27.8703 -0.0768692 0.31732 0.945198 187.001 0.0339247 -0.946622 0.320557 -94.8722 0 0 0 1 
Seq_Frame0782_Sequence_1TransformStatus = OK
Seq_Frame0782_Timestamp = 89.739
Seq_Frame0783_Sequence_1Transform =0.994592 0.0747892 0.0720691 -26.3757 -0.0902128 0.278209 0.956275 188.381 0.0514688 -0.957604 0.283451 -99.5822 0 0 0 1 
Seq_Frame0783_Sequence_1TransformStatus = OK
Seq_Frame0783_Timestamp = 89.886
Seq_Frame0784_Sequence_1Transform =0.993153 0.0912925 0.0728943 -26.0455 -0.0928109 0.237619 0.966914 189.911 0.070951 -0.967059 0.244465 -104.417 0 0 0 1 
Seq_Frame0784_Sequence_1TransformStatus = OK
Seq_Frame0784_Timestamp = 90.001
Seq_Frame0785_Sequence_1Transform =0.993383 0.096654 0.0620432 -26.9379 -0.0806317 0.202192 0.976021 191.574 0.0817917 -0.974565 0.208647 -108.886 0 0 0 1 
Seq_Frame0785_Sequence_1TransformStatus = OK
Seq_Frame0785_Timestamp = 90.135
Seq_Frame0786_Sequence_1Transform =0.993689 0.098186 0.0542381 -28.0693 -0.0724242 0.19236 0.978648 192.332 0.0856563 -0.9764 0.198257 -110.095 0 0 0 1 
Seq_Frame0786_Sequence_1TransformStatus = OK
Seq_Frame0786_Timestamp = 90.236
Seq_Frame0787_Sequence_1Transform =0.993858 0.0997291 0.0479664 -28.6571 -0.0662468 0.188962 0.979747 192.662 0.0886456 -0.976907 0.194408 -110.595 0 0 0 1 
Seq_Frame0787_Sequence_1TransformStatus = OK
Seq_Frame0787_Timestamp = 90.338
Seq_Frame0788_Sequence_1Transform =0.995433 0.0892557 0.0338611 -30.4912 -0.0510002 0.19738 0.979 193.064 0.0806978 -0.976255 0.201031 -109.613 0 0 0 1 
Seq_Frame0788_Sequence_1TransformStatus = OK
Seq_Frame0788_Timestamp = 90.439
Seq_Frame0789_Sequence_1Transform =0.994779 0.0978047 0.0291307 -31.1937 -0.0468768 0.184382 0.981736 193.822 0.0906473 -0.977976 0.188004 -110.946 0 0 0 1 
Seq_Frame0789_Sequence_1TransformStatus = OK
Seq_Frame0789_Timestamp = 90.539
Seq_Frame0790_Sequence_1Transform =0.99401 0.104368 0.0324211 -30.584 -0.0506353 0.176918 0.982922 194 0.0968496 -0.978676 0.181143 -111.902 0 0 0 1 
Seq_Frame0790_Sequence_1TransformStatus = OK
Seq_Frame0790_Timestamp = 90.686
Seq_Frame0791_Sequence_1Transform =0.993359 0.111018 0.0302253 -30.8376 -0.0493768 0.174047 0.983499 194.106 0.103925 -0.978459 0.178373 -112.321 0 0 0 1 
Seq_Frame0791_Sequence_1TransformStatus = OK
Seq_Frame0791_Timestamp = 90.791
Seq_Frame0792_Sequence_1Transform =0.992949 0.115003 0.0287543 -31.0904 -0.0485264 0.173021 0.983722 194.123 0.108156 -0.978181 0.177382 -112.524 0 0 0 1 
Seq_Frame0792_Sequence_1TransformStatus = OK
Seq_Frame0792_Timestamp = 90.936
Seq_Frame0793_Sequence_1Transform =0.993842 0.108308 0.0233994 -31.7659 -0.0433243 0.185456 0.981697 193.796 0.101987 -0.976665 0.189006 -111.073 0 0 0 1 
Seq_Frame0793_Sequence_1TransformStatus = OK
Seq_Frame0793_Timestamp = 91.042
Seq_Frame0794_Sequence_1Transform =0.993786 0.108861 0.0232219 -31.7842 -0.0435031 0.187822 0.981239 193.705 0.102457 -0.976152 0.191391 -110.778 0 0 0 1 
Seq_Frame0794_Sequence_1TransformStatus = OK
Seq_Frame0794_Timestamp = 91.180
Seq_Frame0795_Sequence_1Transform =0.99502 0.0980785 0.0177561 -32.4931 -0.0371371 0.199488 0.979196 193.365 0.092496 -0.97498 0.202137 -109.431 0 0 0 1 
Seq_Frame0795_Sequence_1TransformStatus = OK
Seq_Frame0795_Timestamp = 91.281
Seq_Frame0796_Sequence_1Transform =0.994768 0.10003 0.0207813 -32.2163 -0.0405872 0.20026 0.978902 193.27 0.0937579 -0.974623 0.203272 -109.266 0 0 0 1 
Seq_Frame0796_Sequence_1TransformStatus = OK
Seq_Frame0796_Timestamp = 91.385
Seq_Frame0797_Sequence_1Transform =0.994986 0.0969094 0.0247173 -31.7557 -0.0436952 0.198916 0.979042 193.183 0.0899617 -0.975213 0.202154 -109.427 0 0 0 1 
Seq_Frame0797_Sequence_1TransformStatus = OK
Seq_Frame0797_Timestamp = 91.488
Seq_Frame0798_Sequence_1Transform =0.995589 0.0909543 0.0230084 -31.9756 -0.0410225 0.201472 0.978635 193.043 0.0843755 -0.975262 0.204314 -109.212 0 0 0 1 
Seq_Frame0798_Sequence_1TransformStatus = OK
Seq_Frame0798_Timestamp = 91.588
Seq_Frame0799_Sequence_1Transform =0.995906 0.0879568 0.0208827 -32.3211 -0.0387951 0.207178 0.977534 192.744 0.0816544 -0.974341 0.209742 -108.533 0 0 0 1 
Seq_Frame0799_Sequence_1TransformStatus = OK
Seq_Frame0799_Timestamp = 91.695
Seq_Frame0800_Sequence_1Transform =0.994958 0.0959753 0.0291028 -31.0516 -0.0482574 0.203767 0.97783 192.707 0.0879174 -0.974304 0.207371 -108.884 0 0 0 1 
Seq_Frame0800_Sequence_1TransformStatus = OK
Seq_Frame0800_Timestamp = 91.795
Seq_Frame0801_Sequence_1Transform =0.994212 0.101877 0.0341043 -30.5749 -0.05392 0.198608 0.978595 192.679 0.0929227 -0.97477 0.202952 -109.425 0 0 0 1 
Seq_Frame0801_Sequence_1TransformStatus = OK
Seq_Frame0801_Timestamp = 91.932
Seq_Frame0802_Sequence_1Transform =0.994054 0.102963 0.0354474 -30.5277 -0.0553087 0.196986 0.978845 192.713 0.0938023 -0.974985 0.20151 -109.587 0 0 0 1 
Seq_Frame0802_Sequence_1TransformStatus = OK
Seq_Frame0802_Timestamp = 92.032
Seq_Frame0803_Sequence_1Transform =0.994497 0.0995777 0.0325635 -30.8516 -0.0520998 0.200399 0.978328 192.519 0.090894 -0.974641 0.204484 -109.265 0 0 0 1 
Seq_Frame0803_Sequence_1TransformStatus = OK
Seq_Frame0803_Timestamp = 92.133
Seq_Frame0804_Sequence_1Transform =0.996683 0.0789585 0.0197468 -32.3688 -0.0359561 0.209493 0.977149 192.219 0.0730174 -0.974617 0.211637 -108.421 0 0 0 1 
Seq_Frame0804_Sequence_1TransformStatus = OK
Seq_Frame0804_Timestamp = 92.238
Seq_Frame0805_Sequence_1Transform =0.995998 0.0868844 0.0209492 -32.1584 -0.0386079 0.206864 0.977608 192.266 0.0806052 -0.974504 0.209391 -108.7 0 0 0 1 
Seq_Frame0805_Sequence_1TransformStatus = OK
Seq_Frame0805_Timestamp = 92.339
Seq_Frame0806_Sequence_1Transform =0.989349 0.138867 0.0436418 -28.804 -0.0709103 0.197951 0.977644 192.277 0.127124 -0.970325 0.20569 -109.119 0 0 0 1 
Seq_Frame0806_Sequence_1TransformStatus = OK
Seq_Frame0806_Timestamp = 92.482
Seq_Frame0807_Sequence_1Transform =0.984372 0.168648 0.0506981 -27.9851 -0.0809595 0.177721 0.980745 192.772 0.156391 -0.969522 0.188597 -111.211 0 0 0 1 
Seq_Frame0807_Sequence_1TransformStatus = OK
Seq_Frame0807_Timestamp = 92.588
Seq_Frame0808_Sequence_1Transform =0.991965 0.126462 -0.00360044 -36.0705 -0.0215799 0.197176 0.980131 193.296 0.124659 -0.972177 0.198321 -109.872 0 0 0 1 
Seq_Frame0808_Sequence_1TransformStatus = OK
Seq_Frame0808_Timestamp = 92.689
Seq_Frame0809_Sequence_1Transform =0.995058 0.0935458 -0.0332983 -41.2188 0.0145365 0.194495 0.980796 193.423 0.0982257 -0.976433 0.192174 -110.645 0 0 0 1 
Seq_Frame0809_Sequence_1TransformStatus = OK
Seq_Frame0809_Timestamp = 92.792
Seq_Frame0810_Sequence_1Transform =0.994581 0.0953234 -0.0414923 -42.7644 0.0227421 0.189955 0.98153 193.439 0.101444 -0.977154 0.186758 -111.39 0 0 0 1 
Seq_Frame0810_Sequence_1TransformStatus = OK
Seq_Frame0810_Timestamp = 92.897
Seq_Frame0811_Sequence_1Transform =0.99503 0.0853457 -0.0512969 -45.4488 0.0349143 0.183419 0.982415 193.515 0.0932537 -0.979323 0.179528 -112.256 0 0 0 1 
Seq_Frame0811_Sequence_1TransformStatus = OK
Seq_Frame0811_Timestamp = 93.025
Seq_Frame0812_Sequence_1Transform =0.995318 0.0835161 -0.0486593 -45.4556 0.0332801 0.176533 0.983732 193.486 0.0907475 -0.980745 0.172927 -113.137 0 0 0 1 
Seq_Frame0812_Sequence_1TransformStatus = OK
Seq_Frame0812_Timestamp = 93.131
Seq_Frame0813_Sequence_1Transform =0.995316 0.0850993 -0.0458792 -45.722 0.031616 0.161957 0.986291 194.431 0.0913632 -0.983122 0.158508 -114.885 0 0 0 1 
Seq_Frame0813_Sequence_1TransformStatus = OK
Seq_Frame0813_Timestamp = 93.236
Seq_Frame0814_Sequence_1Transform =0.992103 0.11725 -0.0445458 -46.1452 0.028868 0.132164 0.990807 197.669 0.122059 -0.984269 0.127736 -118.422 0 0 0 1 
Seq_Frame0814_Sequence_1TransformStatus = OK
Seq_Frame0814_Timestamp = 93.363
Seq_Frame0815_Sequence_1Transform =0.988322 0.151724 -0.0141095 -41.7624 -0.00358601 0.115728 0.993275 199.25 0.152336 -0.981624 0.114921 -119.938 0 0 0 1 
Seq_Frame0815_Sequence_1TransformStatus = OK
Seq_Frame0815_Timestamp = 93.481
Seq_Frame0816_Sequence_1Transform =0.989217 0.146455 -0.000934224 -39.7949 -0.0146784 0.105487 0.994312 199.421 0.145721 -0.983577 0.106499 -121.048 0 0 0 1 
Seq_Frame0816_Sequence_1TransformStatus = OK
Seq_Frame0816_Timestamp = 93.586
Seq_Frame0817_Sequence_1Transform =0.989099 0.147095 0.00677304 -37.7438 -0.0222444 0.103791 0.99435 200.03 0.145561 -0.983662 0.105931 -121.079 0 0 0 1 
Seq_Frame0817_Sequence_1TransformStatus = OK
Seq_Frame0817_Timestamp = 93.731
Seq_Frame0818_Sequence_1Transform =0.989915 0.140714 0.0163899 -35.7861 -0.0312366 0.103959 0.994091 199.825 0.138179 -0.984577 0.107306 -120.965 0 0 0 1 
Seq_Frame0818_Sequence_1TransformStatus = OK
Seq_Frame0818_Timestamp = 93.832
Seq_Frame0819_Sequence_1Transform =0.989683 0.141138 0.0246426 -34.3508 -0.0395491 0.103806 0.993811 199.446 0.137706 -0.984532 0.108317 -120.875 0 0 0 1 
Seq_Frame0819_Sequence_1TransformStatus = OK
Seq_Frame0819_Timestamp = 93.946
Seq_Frame0820_Sequence_1Transform =0.992632 0.118031 0.0273965 -33.4321 -0.0404843 0.109957 0.993112 199.246 0.114205 -0.986903 0.113925 -120.192 0 0 0 1 
Seq_Frame0820_Sequence_1TransformStatus = OK
Seq_Frame0820_Timestamp = 94.082
Seq_Frame0821_Sequence_1Transform =0.993427 0.111089 0.0275987 -33.4163 -0.0405561 0.116127 0.992406 199.057 0.107041 -0.987002 0.119869 -119.416 0 0 0 1 
Seq_Frame0821_Sequence_1TransformStatus = OK
Seq_Frame0821_Timestamp = 94.184
Seq_Frame0822_Sequence_1Transform =0.994593 0.10106 0.0239227 -33.8464 -0.0366804 0.126333 0.99131 198.893 0.0971598 -0.986827 0.129357 -118.17 0 0 0 1 
Seq_Frame0822_Sequence_1TransformStatus = OK
Seq_Frame0822_Timestamp = 94.292
Seq_Frame0823_Sequence_1Transform =0.995811 0.0896085 0.0181815 -34.8133 -0.0302659 0.135405 0.990328 198.626 0.08628 -0.98673 0.13755 -117.109 0 0 0 1 
Seq_Frame0823_Sequence_1TransformStatus = OK
Seq_Frame0823_Timestamp = 94.446
Seq_Frame0824_Sequence_1Transform =0.996949 0.0771575 0.0117884 -35.6387 -0.0237541 0.156059 0.987462 197.955 0.0743505 -0.98473 0.157415 -114.564 0 0 0 1 
Seq_Frame0824_Sequence_1TransformStatus = OK
Seq_Frame0824_Timestamp = 94.546
Seq_Frame0825_Sequence_1Transform =0.997216 0.070984 0.0228464 -34.4461 -0.0337367 0.156233 0.987144 197.366 0.0665021 -0.985166 0.158193 -114.549 0 0 0 1 
Seq_Frame0825_Sequence_1TransformStatus = OK
Seq_Frame0825_Timestamp = 94.648
Seq_Frame0826_Sequence_1Transform =0.997802 0.0641638 0.0165719 -34.9134 -0.0276772 0.176273 0.983952 196.561 0.060213 -0.982248 0.177661 -112.086 0 0 0 1 
Seq_Frame0826_Sequence_1TransformStatus = OK
Seq_Frame0826_Timestamp = 94.777
Seq_Frame0827_Sequence_1Transform =0.997245 0.0737424 0.00806752 -35.6809 -0.020854 0.174313 0.984469 196.885 0.0711909 -0.981925 0.175371 -112.342 0 0 0 1 
Seq_Frame0827_Sequence_1TransformStatus = OK
Seq_Frame0827_Timestamp = 94.881
Seq_Frame0828_Sequence_1Transform =0.996859 0.0778889 -0.0143298 -38.5147 -5.31347e-005 0.181599 0.983373 196.968 0.0791961 -0.980283 0.181032 -111.522 0 0 0 1 
Seq_Frame0828_Sequence_1TransformStatus = OK
Seq_Frame0828_Timestamp = 94.982
Seq_Frame0829_Sequence_1Transform =0.995787 0.0861451 -0.0314405 -40.8595 0.0156728 0.177933 0.983918 197.222 0.0903541 -0.980265 0.175833 -112.178 0 0 0 1 
Seq_Frame0829_Sequence_1TransformStatus = OK
Seq_Frame0829_Timestamp = 95.083
Seq_Frame0830_Sequence_1Transform =0.995992 0.0829765 -0.0333829 -41.1008 0.0183304 0.175947 0.984229 197.277 0.0875415 -0.980896 0.173721 -112.454 0 0 0 1 
Seq_Frame0830_Sequence_1TransformStatus = OK
Seq_Frame0830_Timestamp = 95.184
Seq_Frame0831_Sequence_1Transform =0.996897 0.0723236 -0.0310811 -41.0407 0.0182666 0.171524 0.985011 197.243 0.0765707 -0.982522 0.16967 -113.025 0 0 0 1 
Seq_Frame0831_Sequence_1TransformStatus = OK
Seq_Frame0831_Timestamp = 95.292
Seq_Frame0832_Sequence_1Transform =0.997215 0.0688395 -0.0287078 -41.1018 0.0165465 0.171122 0.985111 196.985 0.0727271 -0.982842 0.169507 -113.06 0 0 0 1 
Seq_Frame0832_Sequence_1TransformStatus = OK
Seq_Frame0832_Timestamp = 95.441
Seq_Frame0833_Sequence_1Transform =0.996875 0.0764571 -0.0198682 -40.0741 0.00683889 0.167036 0.985927 196.649 0.0786998 -0.982982 0.165992 -113.625 0 0 0 1 
Seq_Frame0833_Sequence_1TransformStatus = OK
Seq_Frame0833_Timestamp = 95.546
Seq_Frame0834_Sequence_1Transform =0.997224 0.0705371 -0.0238747 -40.7713 0.0114932 0.170977 0.985208 196.549 0.0735757 -0.982747 0.169692 -113.13 0 0 0 1 
Seq_Frame0834_Sequence_1TransformStatus = OK
Seq_Frame0834_Timestamp = 95.669
Seq_Frame0835_Sequence_1Transform =0.997282 0.0699096 -0.0232797 -40.5962 0.0110283 0.170763 0.98525 196.542 0.0728538 -0.982829 0.169528 -113.172 0 0 0 1 
Seq_Frame0835_Sequence_1TransformStatus = OK
Seq_Frame0835_Timestamp = 95.776
Seq_Frame0836_Sequence_1Transform =0.997284 0.0697889 -0.0235396 -40.675 0.0113429 0.170261 0.985334 196.572 0.0727732 -0.982924 0.169007 -113.221 0 0 0 1 
Seq_Frame0836_Sequence_1TransformStatus = OK
Seq_Frame0836_Timestamp = 95.877
Seq_Frame0837_Sequence_1Transform =0.99731 0.0693833 -0.0236442 -40.6413 0.0115918 0.169221 0.98551 196.579 0.072379 -0.983133 0.167961 -113.372 0 0 0 1 
Seq_Frame0837_Sequence_1TransformStatus = OK
Seq_Frame0837_Timestamp = 95.977
Seq_Frame0838_Sequence_1Transform =0.997295 0.070572 -0.0205807 -40.0779 0.00842893 0.168341 0.985693 196.613 0.0730269 -0.983199 0.16729 -113.49 0 0 0 1 
Seq_Frame0838_Sequence_1TransformStatus = OK
Seq_Frame0838_Timestamp = 96.082
Seq_Frame0839_Sequence_1Transform =0.997365 0.0697314 -0.0200223 -40.1635 0.00800176 0.168567 0.985658 196.606 0.0721065 -0.98322 0.167565 -113.422 0 0 0 1 
Seq_Frame0839_Sequence_1TransformStatus = OK
Seq_Frame0839_Timestamp = 96.241
Seq_Frame0840_Sequence_1Transform =0.997518 0.0674723 -0.0201477 -40.0955 0.00851053 0.168505 0.985664 196.603 0.0699 -0.983389 0.167513 -113.44 0 0 0 1 
Seq_Frame0840_Sequence_1TransformStatus = OK
Seq_Frame0840_Timestamp = 96.355
Seq_Frame0841_Sequence_1Transform =0.998193 0.0557192 -0.0225121 -40.4863 0.0128135 0.168656 0.985592 196.553 0.0587132 -0.984099 0.167637 -113.437 0 0 0 1 
Seq_Frame0841_Sequence_1TransformStatus = OK
Seq_Frame0841_Timestamp = 96.476
Seq_Frame0842_Sequence_1Transform =0.999138 0.0308371 -0.0278145 -41.1517 0.0225248 0.160274 0.986816 196.416 0.0348885 -0.986591 0.159441 -114.575 0 0 0 1 
Seq_Frame0842_Sequence_1TransformStatus = OK
Seq_Frame0842_Timestamp = 96.577
Seq_Frame0843_Sequence_1Transform =0.999101 0.02978 -0.0301699 -41.1003 0.0249022 0.163661 0.986202 196.198 0.0343067 -0.986067 0.162773 -114.174 0 0 0 1 
Seq_Frame0843_Sequence_1TransformStatus = OK
Seq_Frame0843_Timestamp = 96.678
Seq_Frame0844_Sequence_1Transform =0.999089 0.0335026 -0.0264368 -39.9257 0.0205229 0.165968 0.985918 195.838 0.0374185 -0.985562 0.165129 -113.963 0 0 0 1 
Seq_Frame0844_Sequence_1TransformStatus = OK
Seq_Frame0844_Timestamp = 96.781
Seq_Frame0845_Sequence_1Transform =0.998897 0.0343533 -0.0320006 -40.6591 0.0256013 0.172782 0.984627 195.665 0.0393543 -0.984361 0.171712 -113.098 0 0 0 1 
Seq_Frame0845_Sequence_1TransformStatus = OK
Seq_Frame0845_Timestamp = 96.887
Seq_Frame0846_Sequence_1Transform =0.998466 0.0331851 -0.0443322 -43.4237 0.0383147 0.164018 0.985713 196.553 0.0399823 -0.985899 0.162495 -114.155 0 0 0 1 
Seq_Frame0846_Sequence_1TransformStatus = OK
Seq_Frame0846_Timestamp = 97.026
Seq_Frame0847_Sequence_1Transform =0.997826 0.0326494 -0.0572505 -46.0478 0.0513116 0.160301 0.985734 196.76 0.041361 -0.986528 0.158278 -114.659 0 0 0 1 
Seq_Frame0847_Sequence_1TransformStatus = OK
Seq_Frame0847_Timestamp = 97.127
Seq_Frame0848_Sequence_1Transform =0.998043 0.0295655 -0.0551013 -46.5878 0.0497013 0.159688 0.985916 196.673 0.0379481 -0.986725 0.157906 -114.69 0 0 0 1 
Seq_Frame0848_Sequence_1TransformStatus = OK
Seq_Frame0848_Timestamp = 97.229
Seq_Frame0849_Sequence_1Transform =0.998029 0.0230242 -0.0583855 -46.9128 0.0537978 0.165269 0.98478 196.454 0.0323231 -0.98598 0.163704 -113.961 0 0 0 1 
Seq_Frame0849_Sequence_1TransformStatus = OK
Seq_Frame0849_Timestamp = 97.341
Seq_Frame0850_Sequence_1Transform =0.998531 0.0170862 -0.0514282 -44.6493 0.0475441 0.17922 0.98266 195.894 0.0260069 -0.983661 0.178145 -112.155 0 0 0 1 
Seq_Frame0850_Sequence_1TransformStatus = OK
Seq_Frame0850_Timestamp = 97.443
Seq_Frame0851_Sequence_1Transform =0.998867 0.0193482 -0.0434798 -42.9276 0.0393682 0.1774 0.983351 195.518 0.0267394 -0.983949 0.176437 -112.479 0 0 0 1 
Seq_Frame0851_Sequence_1TransformStatus = OK
Seq_Frame0851_Timestamp = 97.552
Seq_Frame0852_Sequence_1Transform =0.999158 0.0226826 -0.0341913 -41.0844 0.0297055 0.174945 0.98413 195.2 0.0283042 -0.984317 0.174124 -112.878 0 0 0 1 
Seq_Frame0852_Sequence_1TransformStatus = OK
Seq_Frame0852_Timestamp = 97.676
Seq_Frame0853_Sequence_1Transform =0.999182 0.0286706 -0.0285239 -40.0066 0.0232253 0.170614 0.985064 194.892 0.0331089 -0.984921 0.169809 -113.515 0 0 0 1 
Seq_Frame0853_Sequence_1TransformStatus = OK
Seq_Frame0853_Timestamp = 97.783
Seq_Frame0854_Sequence_1Transform =0.999389 0.0295001 -0.0187295 -38.3459 0.013536 0.167322 0.98581 194.366 0.0322153 -0.985461 0.16682 -114.008 0 0 0 1 
Seq_Frame0854_Sequence_1TransformStatus = OK
Seq_Frame0854_Timestamp = 97.886
Seq_Frame0855_Sequence_1Transform =0.999391 0.0295872 -0.0184936 -38.1242 0.013269 0.167924 0.985711 194.244 0.03227 -0.985356 0.167429 -113.976 0 0 0 1 
Seq_Frame0855_Sequence_1TransformStatus = OK
Seq_Frame0855_Timestamp = 98.036
Seq_Frame0856_Sequence_1Transform =0.999455 0.0282409 -0.0170876 -37.4257 0.0120657 0.16928 0.985494 194.107 0.0307239 -0.985163 0.168847 -113.824 0 0 0 1 
Seq_Frame0856_Sequence_1TransformStatus = OK
Seq_Frame0856_Timestamp = 98.137
Seq_Frame0857_Sequence_1Transform =0.999556 0.0271759 -0.0121926 -36.244 0.00742313 0.169148 0.985563 193.792 0.028846 -0.985216 0.168872 -113.898 0 0 0 1 
Seq_Frame0857_Sequence_1TransformStatus = OK
Seq_Frame0857_Timestamp = 98.264
Seq_Frame0858_Sequence_1Transform =0.999596 0.0263627 -0.0106082 -36.0767 0.00601403 0.168594 0.985667 193.702 0.0277733 -0.985333 0.168368 -113.972 0 0 0 1 
Seq_Frame0858_Sequence_1TransformStatus = OK
Seq_Frame0858_Timestamp = 98.376
Seq_Frame0859_Sequence_1Transform =0.999518 0.0281138 -0.0132102 -36.3643 0.00832459 0.167285 0.985874 193.72 0.0299266 -0.985508 0.166971 -114.138 0 0 0 1 
Seq_Frame0859_Sequence_1TransformStatus = OK
Seq_Frame0859_Timestamp = 98.478
Seq_Frame0860_Sequence_1Transform =0.999575 0.0290239 0.00292647 -33.5804 -0.0076984 0.165698 0.986147 193.186 0.0281369 -0.985749 0.165851 -114.424 0 0 0 1 
Seq_Frame0860_Sequence_1TransformStatus = OK
Seq_Frame0860_Timestamp = 98.578
Seq_Frame0861_Sequence_1Transform =0.999486 0.0319128 0.00321511 -33.6805 -0.00844984 0.165286 0.98621 193.406 0.0309413 -0.985729 0.165471 -114.414 0 0 0 1 
Seq_Frame0861_Sequence_1TransformStatus = OK
Seq_Frame0861_Timestamp = 98.684
Seq_Frame0862_Sequence_1Transform =0.999474 0.0322812 0.00322487 -33.763 -0.00852177 0.165326 0.986202 193.458 0.0313026 -0.98571 0.165514 -114.398 0 0 0 1 
Seq_Frame0862_Sequence_1TransformStatus = OK
Seq_Frame0862_Timestamp = 98.820
Seq_Frame0863_Sequence_1Transform =0.999453 0.0330535 0.00102895 -34.3339 -0.00651761 0.166381 0.98604 193.496 0.0324209 -0.985507 0.166505 -114.229 0 0 0 1 
Seq_Frame0863_Sequence_1TransformStatus = OK
Seq_Frame0863_Timestamp = 98.920
Seq_Frame0864_Sequence_1Transform =0.99948 0.032238 0.00117809 -34.2058 -0.0065266 0.166312 0.986052 193.497 0.0315924 -0.985546 0.166436 -114.272 0 0 0 1 
Seq_Frame0864_Sequence_1TransformStatus = OK
Seq_Frame0864_Timestamp = 99.025
Seq_Frame0865_Sequence_1Transform =0.999485 0.0320879 0.000337696 -34.3656 -0.00568067 0.166567 0.986014 193.497 0.0315828 -0.985508 0.166664 -114.22 0 0 0 1 
Seq_Frame0865_Sequence_1TransformStatus = OK
Seq_Frame0865_Timestamp = 99.126
Seq_Frame0866_Sequence_1Transform =0.999416 0.0341482 0.00137047 -34.2301 -0.00707793 0.167586 0.985832 193.456 0.0334347 -0.985266 0.167729 -114.088 0 0 0 1 
Seq_Frame0866_Sequence_1TransformStatus = OK
Seq_Frame0866_Timestamp = 99.228
Seq_Frame0867_Sequence_1Transform =0.999503 0.031299 -0.00386587 -35.3016 -0.00137447 0.165699 0.986176 193.792 0.0315069 -0.98568 0.16566 -114.286 0 0 0 1 
Seq_Frame0867_Sequence_1TransformStatus = OK
Seq_Frame0867_Timestamp = 99.331
Seq_Frame0868_Sequence_1Transform =0.999528 0.0285157 -0.0114899 -36.8 0.00668659 0.163148 0.986579 194.159 0.0300076 -0.986189 0.162881 -114.601 0 0 0 1 
Seq_Frame0868_Sequence_1TransformStatus = OK
Seq_Frame0868_Timestamp = 99.437
Seq_Frame0869_Sequence_1Transform =0.999641 0.0239503 -0.0120336 -37.6657 0.00803753 0.160445 0.987012 194.253 0.0255699 -0.986754 0.160195 -114.905 0 0 0 1 
Seq_Frame0869_Sequence_1TransformStatus = OK
Seq_Frame0869_Timestamp = 99.590
Seq_Frame0870_Sequence_1Transform =0.999574 0.0251477 -0.0148209 -38.6841 0.0106407 0.158885 0.98724 194.331 0.0271816 -0.986977 0.15855 -115.1 0 0 0 1 
Seq_Frame0870_Sequence_1TransformStatus = OK
Seq_Frame0870_Timestamp = 99.691
Seq_Frame0871_Sequence_1Transform =0.999447 0.0288806 -0.0165167 -38.5437 0.0115419 0.164633 0.986288 194.229 0.0312038 -0.985932 0.164208 -114.377 0 0 0 1 
Seq_Frame0871_Sequence_1TransformStatus = OK
Seq_Frame0871_Timestamp = 99.793
Seq_Frame0872_Sequence_1Transform =0.999423 0.0305756 -0.0148074 -37.7562 0.00940295 0.169873 0.985421 193.944 0.0326452 -0.984991 0.169487 -113.755 0 0 0 1 
Seq_Frame0872_Sequence_1TransformStatus = OK
Seq_Frame0872_Timestamp = 99.894
Seq_Frame0873_Sequence_1Transform =0.999442 0.0305786 -0.0134547 -37.3363 0.00803199 0.170989 0.98524 193.789 0.0324278 -0.984798 0.170648 -113.636 0 0 0 1 
Seq_Frame0873_Sequence_1TransformStatus = OK
Seq_Frame0873_Timestamp = 100.008
Seq_Frame0874_Sequence_1Transform =0.999363 0.0334403 -0.0124722 -36.5891 0.0064336 0.174941 0.984558 193.718 0.0351058 -0.984011 0.174615 -113.152 0 0 0 1 
Seq_Frame0874_Sequence_1TransformStatus = OK
Seq_Frame0874_Timestamp = 100.113
Seq_Frame0875_Sequence_1Transform =0.999305 0.0352318 -0.0121553 -36.4707 0.00588721 0.172829 0.984934 193.96 0.0368018 -0.984321 0.172502 -113.345 0 0 0 1 
Seq_Frame0875_Sequence_1TransformStatus = OK
Seq_Frame0875_Timestamp = 100.214
Seq_Frame0876_Sequence_1Transform =0.999218 0.0383572 -0.00958678 -36.1405 0.00289199 0.170918 0.985281 194.022 0.0394312 -0.984538 0.170674 -113.576 0 0 0 1 
Seq_Frame0876_Sequence_1TransformStatus = OK
Seq_Frame0876_Timestamp = 100.326
Seq_Frame0877_Sequence_1Transform =0.998647 0.051713 0.00547555 -34.4062 -0.0140195 0.166336 0.985969 193.968 0.0500767 -0.984712 0.166836 -114.087 0 0 0 1 
Seq_Frame0877_Sequence_1TransformStatus = OK
Seq_Frame0877_Timestamp = 100.456
Seq_Frame0878_Sequence_1Transform =0.998413 0.0550167 0.0120252 -33.9157 -0.0219431 0.183397 0.982794 192.265 0.0518647 -0.981498 0.184314 -112.078 0 0 0 1 
Seq_Frame0878_Sequence_1TransformStatus = OK
Seq_Frame0878_Timestamp = 100.575
Seq_Frame0879_Sequence_1Transform =0.998276 0.0579191 0.00951462 -34.2538 -0.0204367 0.191027 0.981372 191.71 0.0550226 -0.979874 0.191881 -111.182 0 0 0 1 
Seq_Frame0879_Sequence_1TransformStatus = OK
Seq_Frame0879_Timestamp = 100.678
Seq_Frame0880_Sequence_1Transform =0.998144 0.0608334 0.0027315 -35.0719 -0.0145741 0.195095 0.980676 191.569 0.059125 -0.978896 0.19562 -110.72 0 0 0 1 
Seq_Frame0880_Sequence_1TransformStatus = OK
Seq_Frame0880_Timestamp = 100.779
Seq_Frame0881_Sequence_1Transform =0.998304 0.0578257 -0.00674901 -35.9962 -0.00459042 0.193749 0.98104 191.707 0.058037 -0.979345 0.193686 -110.943 0 0 0 1 
Seq_Frame0881_Sequence_1TransformStatus = OK
Seq_Frame0881_Timestamp = 100.882
Seq_Frame0882_Sequence_1Transform =0.998721 0.0504819 -0.00304558 -34.7173 -0.00656772 0.189174 0.981922 192.102 0.0501455 -0.980645 0.189263 -111.502 0 0 0 1 
Seq_Frame0882_Sequence_1TransformStatus = OK
Seq_Frame0882_Timestamp = 101.036
Seq_Frame0883_Sequence_1Transform =0.999161 0.0387118 0.0134123 -31.984 -0.0209269 0.200799 0.979409 192.283 0.0352215 -0.978867 0.20144 -109.899 0 0 0 1 
Seq_Frame0883_Sequence_1TransformStatus = OK
Seq_Frame0883_Timestamp = 101.137
Seq_Frame0884_Sequence_1Transform =0.999449 0.023234 0.0237196 -30.7474 -0.0278299 0.196572 0.980095 192.118 0.018109 -0.980214 0.19711 -110.505 0 0 0 1 
Seq_Frame0884_Sequence_1TransformStatus = OK
Seq_Frame0884_Timestamp = 101.238
Seq_Frame0885_Sequence_1Transform =0.999602 0.0155081 0.023575 -30.6674 -0.0260292 0.184088 0.982565 191.527 0.0108978 -0.982787 0.184419 -112.299 0 0 0 1 
Seq_Frame0885_Sequence_1TransformStatus = OK
Seq_Frame0885_Timestamp = 101.338
Seq_Frame0886_Sequence_1Transform =0.999788 0.0076246 0.019145 -31.1062 -0.0201748 0.172777 0.984754 191.687 0.00420053 -0.984931 0.172894 -113.789 0 0 0 1 
Seq_Frame0886_Sequence_1TransformStatus = OK
Seq_Frame0886_Timestamp = 101.454
Seq_Frame0887_Sequence_1Transform =0.999948 0.00537447 0.00870388 -30.2886 -0.0094924 0.170378 0.985333 191.717 0.00381269 -0.985364 0.17042 -114.179 0 0 0 1 
Seq_Frame0887_Sequence_1TransformStatus = OK
Seq_Frame0887_Timestamp = 101.564
Seq_Frame0888_Sequence_1Transform =0.999995 0.00254527 0.00217561 -30.4792 -0.00259773 0.179769 0.983705 191.505 0.00211269 -0.983705 0.179775 -113.028 0 0 0 1 
Seq_Frame0888_Sequence_1TransformStatus = OK
Seq_Frame0888_Timestamp = 101.672
Seq_Frame0889_Sequence_1Transform =0.999987 0.00516589 -0.000699509 -30.4168 -0.000305358 0.192001 0.981395 191.159 0.00520409 -0.981381 0.192 -111.536 0 0 0 1 
Seq_Frame0889_Sequence_1TransformStatus = OK
Seq_Frame0889_Timestamp = 101.773
Seq_Frame0890_Sequence_1Transform =0.999552 0.0165114 0.02498 -26.7391 -0.0268866 0.127679 0.991451 192.533 0.0131809 -0.991678 0.128066 -119.584 0 0 0 1 
Seq_Frame0890_Sequence_1TransformStatus = OK
Seq_Frame0890_Timestamp = 101.874
Seq_Frame0891_Sequence_1Transform =0.999601 0.0181153 0.021692 -26.8573 -0.0237626 0.123251 0.992091 192.573 0.0152985 -0.99221 0.123633 -120.145 0 0 0 1 
Seq_Frame0891_Sequence_1TransformStatus = OK
Seq_Frame0891_Timestamp = 101.975
Seq_Frame0892_Sequence_1Transform =0.999726 0.0192501 0.0133375 -27.5511 -0.015831 0.135815 0.990608 192.291 0.0172579 -0.990547 0.136083 -118.584 0 0 0 1 
Seq_Frame0892_Sequence_1TransformStatus = OK
Seq_Frame0892_Timestamp = 102.122
Seq_Frame0893_Sequence_1Transform =0.999682 0.0219266 0.0124646 -26.507 -0.0154728 0.142868 0.989621 192.108 0.0199182 -0.989499 0.143162 -117.753 0 0 0 1 
Seq_Frame0893_Sequence_1TransformStatus = OK
Seq_Frame0893_Timestamp = 102.226
Seq_Frame0894_Sequence_1Transform =0.999754 0.0119962 0.018657 -24.0605 -0.0202521 0.150615 0.988385 191.836 0.00904686 -0.98852 0.150821 -116.852 0 0 0 1 
Seq_Frame0894_Sequence_1TransformStatus = OK
Seq_Frame0894_Timestamp = 102.371
Seq_Frame0895_Sequence_1Transform =0.999045 0.00551839 0.043353 -17.9539 -0.04366 0.16994 0.984487 191.443 -0.00193463 -0.985439 0.170019 -114.577 0 0 0 1 
Seq_Frame0895_Sequence_1TransformStatus = OK
Seq_Frame0895_Timestamp = 102.476
Seq_Frame0896_Sequence_1Transform =0.999157 0.00886484 0.040083 -17.889 -0.0409511 0.146953 0.988296 192.152 0.00287078 -0.989104 0.147192 -117.363 0 0 0 1 
Seq_Frame0896_Sequence_1TransformStatus = OK
Seq_Frame0896_Timestamp = 102.621
Seq_Frame0897_Sequence_1Transform =0.999217 0.00679375 0.0389878 -17.968 -0.0395513 0.137152 0.98976 192.353 0.00137692 -0.990527 0.137314 -118.625 0 0 0 1 
Seq_Frame0897_Sequence_1TransformStatus = OK
Seq_Frame0897_Timestamp = 102.723
Seq_Frame0898_Sequence_1Transform =0.999705 0.00344904 0.0240637 -19.5099 -0.0243091 0.148292 0.988645 192.218 -0.000158584 -0.988937 0.148332 -117.26 0 0 0 1 
Seq_Frame0898_Sequence_1TransformStatus = OK
Seq_Frame0898_Timestamp = 102.824
Seq_Frame0899_Sequence_1Transform =0.999544 0.00717761 0.0293392 -18.7458 -0.0300768 0.147322 0.988631 192.208 0.00277369 -0.989062 0.147471 -117.384 0 0 0 1 
Seq_Frame0899_Sequence_1TransformStatus = OK
Seq_Frame0899_Timestamp = 102.924
Seq_Frame0900_Sequence_1Transform =0.999387 0.0106549 0.0333616 -18.3282 -0.0345639 0.146554 0.988599 192.209 0.00564417 -0.989145 0.146832 -117.461 0 0 0 1 
Seq_Frame0900_Sequence_1TransformStatus = OK
Seq_Frame0900_Timestamp = 103.081
Seq_Frame0901_Sequence_1Transform =0.999227 0.0104859 0.0378991 -17.6697 -0.0390342 0.147923 0.988228 192.146 0.00475626 -0.988943 0.148218 -117.303 0 0 0 1 
Seq_Frame0901_Sequence_1TransformStatus = OK
Seq_Frame0901_Timestamp = 103.181
Seq_Frame0902_Sequence_1Transform =0.999466 0.00640777 0.0320598 -18.4945 -0.0326656 0.154935 0.987385 192.024 0.00135976 -0.987904 0.155061 -116.429 0 0 0 1 
Seq_Frame0902_Sequence_1TransformStatus = OK
Seq_Frame0902_Timestamp = 103.286
Seq_Frame0903_Sequence_1Transform =0.999742 0.00395802 0.0223758 -19.7264 -0.0227215 0.162186 0.986499 191.896 0.000275541 -0.986752 0.162234 -115.535 0 0 0 1 
Seq_Frame0903_Sequence_1TransformStatus = OK
Seq_Frame0903_Timestamp = 103.388
Seq_Frame0904_Sequence_1Transform =0.999661 0.00290915 0.0258661 -19.2219 -0.0259883 0.16717 0.985586 191.765 -0.00145681 -0.985924 0.167189 -114.918 0 0 0 1 
Seq_Frame0904_Sequence_1TransformStatus = OK
Seq_Frame0904_Timestamp = 103.489
Seq_Frame0905_Sequence_1Transform =0.99953 0.00325925 0.0304922 -18.7591 -0.0306073 0.16748 0.9854 191.74 -0.00189517 -0.98587 0.167501 -114.879 0 0 0 1 
Seq_Frame0905_Sequence_1TransformStatus = OK
Seq_Frame0905_Timestamp = 103.621
Seq_Frame0906_Sequence_1Transform =0.999594 0.00492815 0.0280866 -19.9192 -0.0285113 0.155533 0.987419 192.117 0.00049777 -0.987818 0.15561 -116.354 0 0 0 1 
Seq_Frame0906_Sequence_1TransformStatus = OK
Seq_Frame0906_Timestamp = 103.723
Seq_Frame0907_Sequence_1Transform =0.999773 0.00408059 0.0209133 -22.2201 -0.0212899 0.151262 0.988265 192.465 0.000869316 -0.988485 0.151315 -116.775 0 0 0 1 
Seq_Frame0907_Sequence_1TransformStatus = OK
Seq_Frame0907_Timestamp = 103.824
Seq_Frame0908_Sequence_1Transform =0.999751 0.00606365 0.0215037 -22.9994 -0.0221677 0.149126 0.98857 192.653 0.00278757 -0.9888 0.149224 -116.99 0 0 0 1 
Seq_Frame0908_Sequence_1TransformStatus = OK
Seq_Frame0908_Timestamp = 103.924
Seq_Frame0909_Sequence_1Transform =0.999757 0.00540494 0.0214035 -23.5645 -0.0219852 0.156221 0.987477 192.529 0.00199358 -0.987707 0.156302 -116.041 0 0 0 1 
Seq_Frame0909_Sequence_1TransformStatus = OK
Seq_Frame0909_Timestamp = 104.025
Seq_Frame0910_Sequence_1Transform =0.999883 0.00440268 0.0146663 -24.2482 -0.0151792 0.158707 0.987209 192.516 0.00201873 -0.987316 0.158755 -115.78 0 0 0 1 
Seq_Frame0910_Sequence_1TransformStatus = OK
Seq_Frame0910_Timestamp = 104.132
Seq_Frame0911_Sequence_1Transform =0.999813 0.00228774 0.0192011 -23.0384 -0.0193218 0.157412 0.987344 192.482 -0.000763706 -0.98753 0.157427 -115.964 0 0 0 1 
Seq_Frame0911_Sequence_1TransformStatus = OK
Seq_Frame0911_Timestamp = 104.271
Seq_Frame0912_Sequence_1Transform =0.999865 0.000780688 0.0164072 -22.6269 -0.0163174 0.161787 0.986691 192.353 -0.00188417 -0.986825 0.161778 -115.465 0 0 0 1 
Seq_Frame0912_Sequence_1TransformStatus = OK
Seq_Frame0912_Timestamp = 104.378
Seq_Frame0913_Sequence_1Transform =0.999792 -0.000249963 0.0204035 -21.8107 -0.0200871 0.163774 0.986293 192.253 -0.0035881 -0.986498 0.163735 -115.21 0 0 0 1 
Seq_Frame0913_Sequence_1TransformStatus = OK
Seq_Frame0913_Timestamp = 104.521
Seq_Frame0914_Sequence_1Transform =0.999816 0.000147141 0.0192096 -21.5605 -0.0189685 0.165683 0.985997 192.202 -0.00303763 -0.986179 0.165655 -114.982 0 0 0 1 
Seq_Frame0914_Sequence_1TransformStatus = OK
Seq_Frame0914_Timestamp = 104.621
Seq_Frame0915_Sequence_1Transform =0.999892 0.00258988 0.0144708 -22.0532 -0.0146995 0.163622 0.986414 192.267 0.000186952 -0.98652 0.163643 -115.258 0 0 0 1 
Seq_Frame0915_Sequence_1TransformStatus = OK
Seq_Frame0915_Timestamp = 104.771
Seq_Frame0916_Sequence_1Transform =0.999929 0.000520378 0.0118858 -22.2816 -0.0118125 0.162406 0.986654 192.273 -0.00141689 -0.986724 0.1624 -115.384 0 0 0 1 
Seq_Frame0916_Sequence_1TransformStatus = OK
Seq_Frame0916_Timestamp = 104.881
Seq_Frame0917_Sequence_1Transform =0.999938 0.00453813 0.0102015 -22.5054 -0.0108222 0.169153 0.985531 192.114 0.00274687 -0.985579 0.169191 -114.559 0 0 0 1 
Seq_Frame0917_Sequence_1TransformStatus = OK
Seq_Frame0917_Timestamp = 104.983
Seq_Frame0918_Sequence_1Transform =0.9999 0.00618798 0.0127381 -22.0366 -0.0135991 0.168569 0.985596 192.131 0.0039516 -0.98567 0.168636 -114.648 0 0 0 1 
Seq_Frame0918_Sequence_1TransformStatus = OK
Seq_Frame0918_Timestamp = 105.084
Seq_Frame0919_Sequence_1Transform =0.99977 0.00636406 0.0204703 -21.2335 -0.0211804 0.146016 0.989056 192.816 0.00330542 -0.989262 0.146118 -117.424 0 0 0 1 
Seq_Frame0919_Sequence_1TransformStatus = OK
Seq_Frame0919_Timestamp = 105.184
Seq_Frame0920_Sequence_1Transform =0.999686 0.00662759 0.0241801 -21.2352 -0.0248775 0.142326 0.989507 193.407 0.0031166 -0.989798 0.142446 -117.803 0 0 0 1 
Seq_Frame0920_Sequence_1TransformStatus = OK
Seq_Frame0920_Timestamp = 105.309
Seq_Frame0921_Sequence_1Transform =0.999687 0.00805946 0.0237025 -21.4765 -0.024593 0.138979 0.98999 193.505 0.00468464 -0.990263 0.139133 -118.203 0 0 0 1 
Seq_Frame0921_Sequence_1TransformStatus = OK
Seq_Frame0921_Timestamp = 105.416
Seq_Frame0922_Sequence_1Transform =0.99985 0.00861602 0.0150242 -23.608 -0.0160376 0.133078 0.990976 193.85 0.00653888 -0.991068 0.133196 -118.883 0 0 0 1 
Seq_Frame0922_Sequence_1TransformStatus = OK
Seq_Frame0922_Timestamp = 105.522
Seq_Frame0923_Sequence_1Transform =0.999908 0.00810379 0.0108708 -24.5934 -0.011906 0.141126 0.98992 193.984 0.00648796 -0.989958 0.141209 -117.811 0 0 0 1 
Seq_Frame0923_Sequence_1TransformStatus = OK
Seq_Frame0923_Timestamp = 105.666
Seq_Frame0924_Sequence_1Transform =0.999836 0.00818301 0.0161557 -24.4488 -0.0171405 0.139637 0.990055 194.08 0.00584571 -0.990169 0.139754 -117.969 0 0 0 1 
Seq_Frame0924_Sequence_1TransformStatus = OK
Seq_Frame0924_Timestamp = 105.767
Seq_Frame0925_Sequence_1Transform =0.999816 0.00826657 0.0173445 -24.9075 -0.0183079 0.135979 0.990543 194.21 0.00582991 -0.990677 0.136105 -118.413 0 0 0 1 
Seq_Frame0925_Sequence_1TransformStatus = OK
Seq_Frame0925_Timestamp = 105.868
Seq_Frame0926_Sequence_1Transform =0.999793 0.00901994 0.0182279 -25.3827 -0.0192867 0.13614 0.990502 194.261 0.00645272 -0.990649 0.136286 -118.357 0 0 0 1 
Seq_Frame0926_Sequence_1TransformStatus = OK
Seq_Frame0926_Timestamp = 105.974
Seq_Frame0927_Sequence_1Transform =0.999697 0.0113233 0.021877 -25.6788 -0.0232297 0.137798 0.990188 194.217 0.00819765 -0.990396 0.138019 -118.119 0 0 0 1 
Seq_Frame0927_Sequence_1TransformStatus = OK
Seq_Frame0927_Timestamp = 106.076
Seq_Frame0928_Sequence_1Transform =0.999731 0.0106012 0.0206573 -26.6427 -0.0219243 0.138106 0.990175 194.188 0.00764415 -0.990361 0.138302 -118.041 0 0 0 1 
Seq_Frame0928_Sequence_1TransformStatus = OK
Seq_Frame0928_Timestamp = 106.216
Seq_Frame0929_Sequence_1Transform =0.999791 0.0135229 0.0153195 -28.6066 -0.0169796 0.132676 0.991014 194.298 0.0113688 -0.991067 0.132878 -118.712 0 0 0 1 
Seq_Frame0929_Sequence_1TransformStatus = OK
Seq_Frame0929_Timestamp = 106.330
Seq_Frame0930_Sequence_1Transform =0.999849 0.0140886 0.0101425 -30.9815 -0.0118695 0.128471 0.991642 194.356 0.0126678 -0.991613 0.128618 -119.183 0 0 0 1 
Seq_Frame0930_Sequence_1TransformStatus = OK
Seq_Frame0930_Timestamp = 106.431
Seq_Frame0931_Sequence_1Transform =0.99977 0.0171695 0.0128329 -31.731 -0.0150047 0.133018 0.991 194.242 0.0153079 -0.990965 0.133245 -118.584 0 0 0 1 
Seq_Frame0931_Sequence_1TransformStatus = OK
Seq_Frame0931_Timestamp = 106.566
Seq_Frame0932_Sequence_1Transform =0.999712 0.01726 0.0166871 -31.5247 -0.0188232 0.132091 0.991059 194.235 0.0149015 -0.991087 0.132378 -118.684 0 0 0 1 
Seq_Frame0932_Sequence_1TransformStatus = OK
Seq_Frame0932_Timestamp = 106.669
Seq_Frame0933_Sequence_1Transform =0.999714 0.0158673 0.0179154 -31.9029 -0.0198479 0.131457 0.991123 194.266 0.0133714 -0.991195 0.131734 -118.712 0 0 0 1 
Seq_Frame0933_Sequence_1TransformStatus = OK
Seq_Frame0933_Timestamp = 106.769
Seq_Frame0934_Sequence_1Transform =0.999712 0.0160274 0.0178498 -32.2501 -0.0197986 0.131066 0.991176 194.277 0.0135465 -0.991244 0.131346 -118.783 0 0 0 1 
Seq_Frame0934_Sequence_1TransformStatus = OK
Seq_Frame0934_Timestamp = 106.871
Seq_Frame0935_Sequence_1Transform =0.999746 0.0164399 0.0154382 -33.659 -0.0173899 0.126085 0.991867 194.423 0.0143596 -0.991883 0.126339 -119.381 0 0 0 1 
Seq_Frame0935_Sequence_1TransformStatus = OK
Seq_Frame0935_Timestamp = 106.976
Seq_Frame0936_Sequence_1Transform =0.999746 0.0158573 0.0160111 -34.2116 -0.0179071 0.127712 0.99165 194.397 0.0136801 -0.991684 0.127964 -119.153 0 0 0 1 
Seq_Frame0936_Sequence_1TransformStatus = OK
Seq_Frame0936_Timestamp = 107.116
Seq_Frame0937_Sequence_1Transform =0.999739 0.0129399 0.0188197 -34.5673 -0.0203792 0.13342 0.99085 194.263 0.0103106 -0.990975 0.133649 -118.39 0 0 0 1 
Seq_Frame0937_Sequence_1TransformStatus = OK
Seq_Frame0937_Timestamp = 107.217
Seq_Frame0938_Sequence_1Transform =0.999757 0.0136278 0.017343 -35.9388 -0.0190047 0.133155 0.990913 194.362 0.0111947 -0.991001 0.133382 -118.398 0 0 0 1 
Seq_Frame0938_Sequence_1TransformStatus = OK
Seq_Frame0938_Timestamp = 107.319
Seq_Frame0939_Sequence_1Transform =0.999749 0.0132818 0.0180684 -36.654 -0.0196592 0.131475 0.991125 194.412 0.0107884 -0.99123 0.131704 -118.585 0 0 0 1 
Seq_Frame0939_Sequence_1TransformStatus = OK
Seq_Frame0939_Timestamp = 107.424
Seq_Frame0940_Sequence_1Transform =0.999769 0.0142626 0.0160948 -38.0103 -0.0178252 0.130931 0.991231 194.448 0.0120302 -0.991289 0.131155 -118.615 0 0 0 1 
Seq_Frame0940_Sequence_1TransformStatus = OK
Seq_Frame0940_Timestamp = 107.526
Seq_Frame0941_Sequence_1Transform =0.999757 0.0140445 0.0170201 -38.9189 -0.018706 0.130251 0.991305 194.526 0.0117055 -0.991381 0.130482 -118.659 0 0 0 1 
Seq_Frame0941_Sequence_1TransformStatus = OK
Seq_Frame0941_Timestamp = 107.676
Seq_Frame0942_Sequence_1Transform =0.999735 0.0152123 0.0172949 -39.7355 -0.0191508 0.131794 0.991092 194.552 0.0127975 -0.99116 0.132051 -118.43 0 0 0 1 
Seq_Frame0942_Sequence_1TransformStatus = OK
Seq_Frame0942_Timestamp = 107.776
Seq_Frame0943_Sequence_1Transform =0.999718 0.0156832 0.0178461 -40.257 -0.0197708 0.13265 0.990966 194.567 0.0131742 -0.991039 0.132922 -118.294 0 0 0 1 
Seq_Frame0943_Sequence_1TransformStatus = OK
Seq_Frame0943_Timestamp = 107.881
Seq_Frame0944_Sequence_1Transform =0.999674 0.0167853 0.0192442 -40.7882 -0.0213142 0.133421 0.99083 194.566 0.0140638 -0.990917 0.133736 -118.18 0 0 0 1 
Seq_Frame0944_Sequence_1TransformStatus = OK
Seq_Frame0944_Timestamp = 107.983
Seq_Frame0945_Sequence_1Transform =0.999774 0.0155417 0.0145027 -42.7173 -0.016441 0.132876 0.990996 194.577 0.0134747 -0.991011 0.133101 -118.184 0 0 0 1 
Seq_Frame0945_Sequence_1TransformStatus = OK
Seq_Frame0945_Timestamp = 108.084
Seq_Frame0946_Sequence_1Transform =0.999772 0.0161007 0.0140458 -43.7463 -0.016015 0.129542 0.991445 194.642 0.0141434 -0.991443 0.12977 -118.602 0 0 0 1 
Seq_Frame0946_Sequence_1TransformStatus = OK
Seq_Frame0946_Timestamp = 108.211
Seq_Frame0947_Sequence_1Transform =0.999754 0.0163684 0.0149923 -44.0176 -0.017041 0.133206 0.990942 194.567 0.014223 -0.990953 0.133452 -118.112 0 0 0 1 
Seq_Frame0947_Sequence_1TransformStatus = OK
Seq_Frame0947_Timestamp = 108.313
Seq_Frame0948_Sequence_1Transform =0.99976 0.0155214 0.0154984 -43.9579 -0.017442 0.134129 0.99081 194.55 0.0132999 -0.990842 0.134368 -118.003 0 0 0 1 
Seq_Frame0948_Sequence_1TransformStatus = OK
Seq_Frame0948_Timestamp = 108.415
Seq_Frame0949_Sequence_1Transform =0.999811 0.0127506 0.0147061 -44.051 -0.0163245 0.137853 0.990318 194.455 0.0105999 -0.990371 0.138035 -117.535 0 0 0 1 
Seq_Frame0949_Sequence_1TransformStatus = OK
Seq_Frame0949_Timestamp = 108.525
Seq_Frame0950_Sequence_1Transform =0.999864 0.0118308 0.0114979 -44.4435 -0.0130416 0.139983 0.990068 194.426 0.0101038 -0.990083 0.140118 -117.264 0 0 0 1 
Seq_Frame0950_Sequence_1TransformStatus = OK
Seq_Frame0950_Timestamp = 108.654
Seq_Frame0951_Sequence_1Transform =0.999886 0.0113975 0.00987973 -44.6002 -0.0113703 0.139158 0.990205 194.439 0.009911 -0.990205 0.139272 -117.378 0 0 0 1 
Seq_Frame0951_Sequence_1TransformStatus = OK
Seq_Frame0951_Timestamp = 108.776
Seq_Frame0952_Sequence_1Transform =0.999902 0.0115553 0.00788531 -44.8216 -0.00942452 0.139862 0.990126 194.443 0.0103384 -0.990103 0.139958 -117.294 0 0 0 1 
Seq_Frame0952_Sequence_1TransformStatus = OK
Seq_Frame0952_Timestamp = 108.881
Seq_Frame0953_Sequence_1Transform =0.999926 0.0107778 0.00575455 -44.937 -0.00719858 0.139141 0.990247 194.477 0.00987198 -0.990214 0.139208 -117.377 0 0 0 1 
Seq_Frame0953_Sequence_1TransformStatus = OK
Seq_Frame0953_Timestamp = 108.982
Seq_Frame0954_Sequence_1Transform =0.999892 0.0127286 0.0073713 -44.5098 -0.00905075 0.137381 0.990477 194.534 0.0115947 -0.990436 0.137481 -117.615 0 0 0 1 
Seq_Frame0954_Sequence_1TransformStatus = OK
Seq_Frame0954_Timestamp = 109.083
Seq_Frame0955_Sequence_1Transform =0.999935 0.0101217 0.00520907 -44.5988 -0.00654101 0.136371 0.990636 194.554 0.00931653 -0.990606 0.136429 -117.739 0 0 0 1 
Seq_Frame0955_Sequence_1TransformStatus = OK
Seq_Frame0955_Timestamp = 109.211
Seq_Frame0956_Sequence_1Transform =0.999928 0.0106279 0.00555837 -44.2688 -0.00696637 0.137409 0.99049 194.568 0.00976307 -0.990457 0.137473 -117.597 0 0 0 1 
Seq_Frame0956_Sequence_1TransformStatus = OK
Seq_Frame0956_Timestamp = 109.314
Seq_Frame0957_Sequence_1Transform =0.999927 0.00857846 0.00856463 -43.369 -0.00967636 0.139294 0.990204 194.526 0.00730142 -0.990214 0.139367 -117.36 0 0 0 1 
Seq_Frame0957_Sequence_1TransformStatus = OK
Seq_Frame0957_Timestamp = 109.416
Seq_Frame0958_Sequence_1Transform =0.999921 0.0085745 0.00917956 -42.425 -0.0103062 0.14224 0.989779 194.485 0.00718116 -0.989795 0.142317 -117.033 0 0 0 1 
Seq_Frame0958_Sequence_1TransformStatus = OK
Seq_Frame0958_Timestamp = 109.561
Seq_Frame0959_Sequence_1Transform =0.999929 0.00863396 0.00828852 -41.847 -0.00944365 0.143722 0.989573 194.47 0.0073527 -0.98958 0.143793 -116.862 0 0 0 1 
Seq_Frame0959_Sequence_1TransformStatus = OK
Seq_Frame0959_Timestamp = 109.676
Seq_Frame0960_Sequence_1Transform =0.999912 0.00897766 0.00981306 -40.7925 -0.0109993 0.143391 0.989605 194.496 0.00747724 -0.989625 0.143477 -116.943 0 0 0 1 
Seq_Frame0960_Sequence_1TransformStatus = OK
Seq_Frame0960_Timestamp = 109.776
Seq_Frame0961_Sequence_1Transform =0.99995 0.00677683 0.00742799 -40.6217 -0.00831548 0.142053 0.989824 194.515 0.0056527 -0.989836 0.142102 -117.125 0 0 0 1 
Seq_Frame0961_Sequence_1TransformStatus = OK
Seq_Frame0961_Timestamp = 109.877
Seq_Frame0962_Sequence_1Transform =0.999964 0.00597513 0.00602827 -40.1581 -0.0068074 0.140368 0.990076 194.552 0.00506966 -0.990081 0.140404 -117.347 0 0 0 1 
Seq_Frame0962_Sequence_1TransformStatus = OK
Seq_Frame0962_Timestamp = 109.978
Seq_Frame0963_Sequence_1Transform =0.999969 0.006181 0.00493044 -39.7698 -0.0057536 0.141147 0.989972 194.473 0.00542311 -0.989969 0.141178 -117.284 0 0 0 1 
Seq_Frame0963_Sequence_1TransformStatus = OK
Seq_Frame0963_Timestamp = 110.078
Seq_Frame0964_Sequence_1Transform =0.999977 0.00601695 0.00334579 -39.8388 -0.00415434 0.139832 0.990167 194.499 0.00548994 -0.990157 0.139853 -117.458 0 0 0 1 
Seq_Frame0964_Sequence_1TransformStatus = OK
Seq_Frame0964_Timestamp = 110.211
Seq_Frame0965_Sequence_1Transform =0.999983 0.00568938 0.00132735 -39.8478 -0.00210796 0.139481 0.990223 194.535 0.00544862 -0.990208 0.13949 -117.515 0 0 0 1 
Seq_Frame0965_Sequence_1TransformStatus = OK
Seq_Frame0965_Timestamp = 110.318
Seq_Frame0966_Sequence_1Transform =0.99999 0.00441943 -0.000522177 -39.8677 -0.000100442 0.139725 0.99019 194.509 0.00444904 -0.99018 0.139724 -117.493 0 0 0 1 
Seq_Frame0966_Sequence_1TransformStatus = OK
Seq_Frame0966_Timestamp = 110.422
Seq_Frame0967_Sequence_1Transform =0.999983 0.00449721 -0.00385415 -40.2314 0.00318939 0.139452 0.990224 194.518 0.00499072 -0.990219 0.139435 -117.528 0 0 0 1 
Seq_Frame0967_Sequence_1TransformStatus = OK
Seq_Frame0967_Timestamp = 110.561
Seq_Frame0968_Sequence_1Transform =0.999974 0.00322881 -0.00651556 -40.6335 0.00600709 0.138145 0.990394 194.557 0.00409789 -0.990407 0.138122 -117.683 0 0 0 1 
Seq_Frame0968_Sequence_1TransformStatus = OK
Seq_Frame0968_Timestamp = 110.661
Seq_Frame0969_Sequence_1Transform =0.999946 0.0039766 -0.0095839 -40.9172 0.00894558 0.137615 0.990445 194.569 0.0052575 -0.990478 0.137572 -117.773 0 0 0 1 
Seq_Frame0969_Sequence_1TransformStatus = OK
Seq_Frame0969_Timestamp = 110.762
Seq_Frame0970_Sequence_1Transform =0.999954 0.00214498 -0.00937436 -40.7976 0.00899118 0.137284 0.990491 194.557 0.00341154 -0.990529 0.137259 -117.837 0 0 0 1 
Seq_Frame0970_Sequence_1TransformStatus = OK
Seq_Frame0970_Timestamp = 110.863
Seq_Frame0971_Sequence_1Transform =0.999995 0.00212943 0.00223546 -38.3344 -0.0025181 0.143616 0.98963 194.433 0.0017863 -0.989631 0.143621 -117.053 0 0 0 1 
Seq_Frame0971_Sequence_1TransformStatus = OK
Seq_Frame0971_Timestamp = 110.963
Seq_Frame0972_Sequence_1Transform =0.999993 0.00268561 0.00282458 -37.6378 -0.00318597 0.145807 0.989308 194.396 0.00224506 -0.989309 0.145814 -116.792 0 0 0 1 
Seq_Frame0972_Sequence_1TransformStatus = OK
Seq_Frame0972_Timestamp = 111.065
Seq_Frame0973_Sequence_1Transform =0.999965 0.000897388 0.00835554 -36.324 -0.00839874 0.140496 0.990046 194.503 -0.000285463 -0.990081 0.140499 -117.469 0 0 0 1 
Seq_Frame0973_Sequence_1TransformStatus = OK
Seq_Frame0973_Timestamp = 111.171
Seq_Frame0974_Sequence_1Transform =0.999914 0.000551628 0.013106 -34.434 -0.0130501 0.143042 0.989631 194.444 -0.0013288 -0.989716 0.143037 -117.194 0 0 0 1 
Seq_Frame0974_Sequence_1TransformStatus = OK
Seq_Frame0974_Timestamp = 111.314
Seq_Frame0975_Sequence_1Transform =0.999888 0.000413072 0.0149479 -33.5158 -0.0148511 0.144242 0.989431 194.422 -0.0017474 -0.989542 0.144232 -117.066 0 0 0 1 
Seq_Frame0975_Sequence_1TransformStatus = OK
Seq_Frame0975_Timestamp = 111.426
Seq_Frame0976_Sequence_1Transform =0.999838 -0.00156239 0.0179181 -31.5568 -0.0175085 0.143492 0.989497 194.452 -0.00411707 -0.98965 0.143441 -117.195 0 0 0 1 
Seq_Frame0976_Sequence_1TransformStatus = OK
Seq_Frame0976_Timestamp = 111.544
Seq_Frame0977_Sequence_1Transform =0.999829 -0.0030068 0.0182621 -30.042 -0.0176498 0.142083 0.989698 194.49 -0.00557055 -0.98985 0.142005 -117.451 0 0 0 1 
Seq_Frame0977_Sequence_1TransformStatus = OK
Seq_Frame0977_Timestamp = 111.662
Seq_Frame0978_Sequence_1Transform =0.999807 -0.00675785 0.0184769 -28.4145 -0.0173219 0.142922 0.989582 194.518 -0.0093282 -0.989711 0.142777 -117.394 0 0 0 1 
Seq_Frame0978_Sequence_1TransformStatus = OK
Seq_Frame0978_Timestamp = 111.762
Seq_Frame0979_Sequence_1Transform =0.999795 -0.00817746 0.0185501 -26.4088 -0.0171777 0.144202 0.989399 194.531 -0.0107657 -0.989514 0.144031 -117.287 0 0 0 1 
Seq_Frame0979_Sequence_1TransformStatus = OK
Seq_Frame0979_Timestamp = 111.863
Seq_Frame0980_Sequence_1Transform =0.999779 -0.00625326 0.0200921 -24.9042 -0.0189587 0.146622 0.989011 194.492 -0.00913049 -0.989173 0.146471 -117.057 0 0 0 1 
Seq_Frame0980_Sequence_1TransformStatus = OK
Seq_Frame0980_Timestamp = 111.963
Seq_Frame0981_Sequence_1Transform =0.999763 -0.00999572 0.0193547 -24.683 -0.0176732 0.147235 0.988944 194.496 -0.0127349 -0.989051 0.147023 -116.964 0 0 0 1 
Seq_Frame0981_Sequence_1TransformStatus = OK
Seq_Frame0981_Timestamp = 112.067
Seq_Frame0982_Sequence_1Transform =0.999724 -0.00881847 0.0217651 -24.3448 -0.0202526 0.145405 0.989165 194.529 -0.0118877 -0.989333 0.145186 -117.193 0 0 0 1 
Seq_Frame0982_Sequence_1TransformStatus = OK
Seq_Frame0982_Timestamp = 112.207
Seq_Frame0983_Sequence_1Transform =0.999697 -0.00664353 0.0236945 -24.0872 -0.0224902 0.144143 0.989301 194.554 -0.00998786 -0.989534 0.14395 -117.372 0 0 0 1 
Seq_Frame0983_Sequence_1TransformStatus = OK
Seq_Frame0983_Timestamp = 112.326
Seq_Frame0984_Sequence_1Transform =0.999584 -0.00679837 0.0280227 -23.4454 -0.026754 0.143882 0.989233 194.532 -0.0107571 -0.989571 0.14364 -117.412 0 0 0 1 
Seq_Frame0984_Sequence_1TransformStatus = OK
Seq_Frame0984_Timestamp = 112.461
Seq_Frame0985_Sequence_1Transform =0.999571 -0.00628674 0.0286116 -23.4127 -0.0274211 0.142843 0.989366 194.555 -0.0103069 -0.989725 0.142609 -117.533 0 0 0 1 
Seq_Frame0985_Sequence_1TransformStatus = OK
Seq_Frame0985_Timestamp = 112.569
Seq_Frame0986_Sequence_1Transform =0.999582 -0.0060519 0.0282656 -23.4739 -0.0271183 0.142232 0.989462 194.573 -0.0100084 -0.989815 0.142008 -117.62 0 0 0 1 
Seq_Frame0986_Sequence_1TransformStatus = OK
Seq_Frame0986_Timestamp = 112.671
Seq_Frame0987_Sequence_1Transform =0.999609 -0.00673028 0.0271391 -23.6239 -0.0258977 0.143091 0.989371 194.557 -0.0105421 -0.989687 0.142861 -117.504 0 0 0 1 
Seq_Frame0987_Sequence_1TransformStatus = OK
Seq_Frame0987_Timestamp = 112.807
Seq_Frame0988_Sequence_1Transform =0.999591 -0.00643947 0.0278528 -23.6014 -0.0266442 0.143231 0.989331 194.542 -0.0103601 -0.989668 0.143 -117.473 0 0 0 1 
Seq_Frame0988_Sequence_1TransformStatus = OK
Seq_Frame0988_Timestamp = 112.911
Seq_Frame0989_Sequence_1Transform =0.999607 -0.00661627 0.0272478 -23.6341 -0.0260309 0.142204 0.989495 194.568 -0.0104215 -0.989815 0.141976 -117.615 0 0 0 1 
Seq_Frame0989_Sequence_1TransformStatus = OK
Seq_Frame0989_Timestamp = 113.012
Seq_Frame0990_Sequence_1Transform =0.999618 -0.00649666 0.0268674 -23.6424 -0.0256553 0.143753 0.989281 194.544 -0.0102893 -0.989592 0.143531 -117.418 0 0 0 1 
Seq_Frame0990_Sequence_1TransformStatus = OK
Seq_Frame0990_Timestamp = 113.127
Seq_Frame0991_Sequence_1Transform =0.999725 -0.00805352 0.0220252 -24.3337 -0.0206038 0.146929 0.988932 194.493 -0.0112005 -0.989114 0.146723 -117.011 0 0 0 1 
Seq_Frame0991_Sequence_1TransformStatus = OK
Seq_Frame0991_Timestamp = 113.228
Seq_Frame0992_Sequence_1Transform =0.99975 -0.00830334 0.0207921 -24.3506 -0.0193422 0.147382 0.988891 194.485 -0.0112755 -0.989045 0.147184 -116.979 0 0 0 1 
Seq_Frame0992_Sequence_1TransformStatus = OK
Seq_Frame0992_Timestamp = 113.329
Seq_Frame0993_Sequence_1Transform =0.999726 -0.00935807 0.0214654 -24.3219 -0.0198574 0.147021 0.988934 194.489 -0.0124104 -0.989089 0.146795 -117.002 0 0 0 1 
Seq_Frame0993_Sequence_1TransformStatus = OK
Seq_Frame0993_Timestamp = 113.456
Seq_Frame0994_Sequence_1Transform =0.999694 -0.00718536 0.0236594 -24.007 -0.0223473 0.146969 0.988889 194.465 -0.0105827 -0.989115 0.146764 -117.031 0 0 0 1 
Seq_Frame0994_Sequence_1TransformStatus = OK
Seq_Frame0994_Timestamp = 113.562
Seq_Frame0995_Sequence_1Transform =0.999629 -0.00680396 0.0263848 -23.8176 -0.0251037 0.146546 0.988885 194.496 -0.0105949 -0.98918 0.146321 -117.056 0 0 0 1 
Seq_Frame0995_Sequence_1TransformStatus = OK
Seq_Frame0995_Timestamp = 113.667
Seq_Frame0996_Sequence_1Transform =0.999669 -0.00738555 0.0246396 -24.3276 -0.0233058 0.145308 0.989112 194.506 -0.0108855 -0.989359 0.145088 -117.196 0 0 0 1 
Seq_Frame0996_Sequence_1TransformStatus = OK
Seq_Frame0996_Timestamp = 113.807
Seq_Frame0997_Sequence_1Transform =0.999621 -0.00676298 0.0266756 -24.2578 -0.0254322 0.143287 0.989355 194.518 -0.0105132 -0.989658 0.14306 -117.464 0 0 0 1 
Seq_Frame0997_Sequence_1TransformStatus = OK
Seq_Frame0997_Timestamp = 113.907
Seq_Frame0998_Sequence_1Transform =0.999716 -0.00595032 0.0230799 -25.1805 -0.0219908 0.143173 0.989453 194.518 -0.00919199 -0.98968 0.143002 -117.471 0 0 0 1 
Seq_Frame0998_Sequence_1TransformStatus = OK
Seq_Frame0998_Timestamp = 114.012
Seq_Frame0999_Sequence_1Transform =0.999738 -0.00586137 0.0221463 -25.5113 -0.0210656 0.144705 0.989251 194.491 -0.00900304 -0.989457 0.144543 -117.256 0 0 0 1 
Seq_Frame0999_Sequence_1TransformStatus = OK
Seq_Frame0999_Timestamp = 114.113
Seq_Frame1000_Sequence_1Transform =0.999808 -0.00436466 0.0191051 -26.7737 -0.0182901 0.142261 0.98966 194.533 -0.00703743 -0.98982 0.142153 -117.538 0 0 0 1 
Seq_Frame1000_Sequence_1TransformStatus = OK
Seq_Frame1000_Timestamp = 114.236
Seq_Frame1001_Sequence_1Transform =0.999852 -0.00341607 0.0168634 -27.8508 -0.0162117 0.141299 0.989834 194.567 -0.00576412 -0.989961 0.141222 -117.622 0 0 0 1 
Seq_Frame1001_Sequence_1TransformStatus = OK
Seq_Frame1001_Timestamp = 114.361
Seq_Frame1002_Sequence_1Transform =0.999877 -0.00269681 0.0154614 -28.6812 -0.0149192 0.142546 0.989676 194.569 -0.00487294 -0.989784 0.142488 -117.426 0 0 0 1 
Seq_Frame1002_Sequence_1TransformStatus = OK
Seq_Frame1002_Timestamp = 114.497
Seq_Frame1003_Sequence_1Transform =0.999871 -0.00227074 0.0159388 -29.3017 -0.015453 0.142427 0.989685 194.645 -0.00451744 -0.989803 0.142374 -117.413 0 0 0 1 
Seq_Frame1003_Sequence_1TransformStatus = OK
Seq_Frame1003_Timestamp = 114.610
Seq_Frame1004_Sequence_1Transform =0.999843 -0.00039007 0.0177268 -29.8795 -0.0174855 0.144124 0.989405 194.668 -0.0029408 -0.989559 0.144095 -117.168 0 0 0 1 
Seq_Frame1004_Sequence_1TransformStatus = OK
Seq_Frame1004_Timestamp = 114.737
Seq_Frame1005_Sequence_1Transform =0.999747 0.000868878 0.0224801 -30.2249 -0.0223719 0.143588 0.989385 194.732 -0.00236823 -0.989637 0.143571 -117.204 0 0 0 1 
Seq_Frame1005_Sequence_1TransformStatus = OK
Seq_Frame1005_Timestamp = 114.849
Seq_Frame1006_Sequence_1Transform =0.999794 0.00110003 0.0202922 -31.0845 -0.0202422 0.142312 0.989615 194.793 -0.0017992 -0.989821 0.142304 -117.33 0 0 0 1 
Seq_Frame1006_Sequence_1TransformStatus = OK
Seq_Frame1006_Timestamp = 114.961
Seq_Frame1007_Sequence_1Transform =0.999904 -0.00147438 0.0138105 -32.8511 -0.0134643 0.141107 0.989903 194.834 -0.00340825 -0.989993 0.141074 -117.454 0 0 0 1 
Seq_Frame1007_Sequence_1TransformStatus = OK
Seq_Frame1007_Timestamp = 115.062
Seq_Frame1008_Sequence_1Transform =0.99996 -0.0018765 0.00875091 -35.8967 -0.00841787 0.134876 0.990827 194.982 -0.00303958 -0.990861 0.134855 -118.178 0 0 0 1 
Seq_Frame1008_Sequence_1TransformStatus = OK
Seq_Frame1008_Timestamp = 115.167
Seq_Frame1009_Sequence_1Transform =0.999965 -0.00200982 0.00818873 -36.8995 -0.00784304 0.134814 0.99084 194.977 -0.00309537 -0.990869 0.134793 -118.158 0 0 0 1 
Seq_Frame1009_Sequence_1TransformStatus = OK
Seq_Frame1009_Timestamp = 115.306
Seq_Frame1010_Sequence_1Transform =0.99993 -0.0015319 0.0117689 -37.59 -0.0114493 0.136607 0.990559 194.924 -0.00312516 -0.990624 0.13658 -117.873 0 0 0 1 
Seq_Frame1010_Sequence_1TransformStatus = OK
Seq_Frame1010_Timestamp = 115.413
Seq_Frame1011_Sequence_1Transform =0.999876 -0.00196551 0.0156551 -38.0572 -0.0152371 0.137302 0.990412 194.883 -0.00409614 -0.990527 0.137255 -117.757 0 0 0 1 
Seq_Frame1011_Sequence_1TransformStatus = OK
Seq_Frame1011_Timestamp = 115.555
Seq_Frame1012_Sequence_1Transform =0.999879 -0.000207172 0.0155698 -39.1349 -0.0153979 0.135586 0.990646 194.893 -0.00231628 -0.990765 0.135567 -117.951 0 0 0 1 
Seq_Frame1012_Sequence_1TransformStatus = OK
Seq_Frame1012_Timestamp = 115.656
Seq_Frame1013_Sequence_1Transform =0.999902 0.000439532 0.0140181 -40.3454 -0.0139481 0.135707 0.990651 194.935 -0.00146693 -0.990749 0.1357 -117.914 0 0 0 1 
Seq_Frame1013_Sequence_1TransformStatus = OK
Seq_Frame1013_Timestamp = 115.756
Seq_Frame1014_Sequence_1Transform =0.999881 0.000938277 0.0153918 -40.7901 -0.0153776 0.134976 0.99073 194.953 -0.00114794 -0.990848 0.134974 -117.982 0 0 0 1 
Seq_Frame1014_Sequence_1TransformStatus = OK
Seq_Frame1014_Timestamp = 115.861
Seq_Frame1015_Sequence_1Transform =0.999875 0.000372568 0.0157989 -41.8352 -0.0157038 0.135436 0.990662 194.947 -0.00177065 -0.990786 0.135425 -117.878 0 0 0 1 
Seq_Frame1015_Sequence_1TransformStatus = OK
Seq_Frame1015_Timestamp = 115.986
Seq_Frame1016_Sequence_1Transform =0.999842 0.000391557 0.0177988 -42.409 -0.017689 0.134836 0.99071 194.946 -0.00201199 -0.990868 0.134822 -117.922 0 0 0 1 
Seq_Frame1016_Sequence_1TransformStatus = OK
Seq_Frame1016_Timestamp = 116.094
Seq_Frame1017_Sequence_1Transform =0.999825 0.000971212 0.0186804 -42.629 -0.0186417 0.134185 0.990781 194.961 -0.00154437 -0.990956 0.13418 -118.014 0 0 0 1 
Seq_Frame1017_Sequence_1TransformStatus = OK
Seq_Frame1017_Timestamp = 116.202
Seq_Frame1018_Sequence_1Transform =0.999844 0.0010871 0.0176288 -43.2965 -0.0176158 0.133705 0.990865 194.96 -0.0012799 -0.99102 0.133704 -118.045 0 0 0 1 
Seq_Frame1018_Sequence_1TransformStatus = OK
Seq_Frame1018_Timestamp = 116.302
Seq_Frame1019_Sequence_1Transform =0.999817 0.00161811 0.0190655 -43.49 -0.0191092 0.135199 0.990634 194.915 -0.000974697 -0.990817 0.135206 -117.863 0 0 0 1 
Seq_Frame1019_Sequence_1TransformStatus = OK
Seq_Frame1019_Timestamp = 116.406
Seq_Frame1020_Sequence_1Transform =0.999809 0.00192871 0.0194458 -43.9097 -0.0195273 0.136257 0.990481 194.887 -0.000739272 -0.990672 0.136268 -117.691 0 0 0 1 
Seq_Frame1020_Sequence_1TransformStatus = OK
Seq_Frame1020_Timestamp = 116.508
Seq_Frame1021_Sequence_1Transform =0.999888 0.00216617 0.0148043 -46.0058 -0.0149608 0.132753 0.991036 194.903 0.000181431 -0.991147 0.132771 -118.081 0 0 0 1 
Seq_Frame1021_Sequence_1TransformStatus = OK
Seq_Frame1021_Timestamp = 116.612
Seq_Frame1022_Sequence_1Transform =0.999905 0.00357603 0.0133341 -46.5439 -0.013689 0.131722 0.991192 194.904 0.00178815 -0.99128 0.131758 -118.259 0 0 0 1 
Seq_Frame1022_Sequence_1TransformStatus = OK
Seq_Frame1022_Timestamp = 116.736
Seq_Frame1023_Sequence_1Transform =0.999886 0.00331358 0.0147647 -46.5421 -0.0150787 0.136391 0.99054 194.798 0.00126846 -0.990649 0.136426 -117.624 0 0 0 1 
Seq_Frame1023_Sequence_1TransformStatus = OK
Seq_Frame1023_Timestamp = 116.856
Seq_Frame1024_Sequence_1Transform =0.999828 0.00363949 0.0181878 -46.1024 -0.0185156 0.137579 0.990318 194.77 0.00110199 -0.990484 0.137622 -117.477 0 0 0 1 
Seq_Frame1024_Sequence_1TransformStatus = OK
Seq_Frame1024_Timestamp = 116.957
Seq_Frame1025_Sequence_1Transform =0.999832 0.00237221 0.0181813 -46.1502 -0.0183345 0.139007 0.990122 194.738 -0.00017855 -0.990288 0.139027 -117.285 0 0 0 1 
Seq_Frame1025_Sequence_1TransformStatus = OK
Seq_Frame1025_Timestamp = 117.058
Seq_Frame1026_Sequence_1Transform =0.999817 0.00343177 0.0188374 -45.9856 -0.0191302 0.137322 0.990342 194.766 0.000811839 -0.99052 0.137362 -117.517 0 0 0 1 
Seq_Frame1026_Sequence_1TransformStatus = OK
Seq_Frame1026_Timestamp = 117.158
Seq_Frame1027_Sequence_1Transform =0.999774 0.00347975 0.0209862 -45.6914 -0.0212645 0.135991 0.990482 194.799 0.000592691 -0.990704 0.136034 -117.705 0 0 0 1 
Seq_Frame1027_Sequence_1TransformStatus = OK
Seq_Frame1027_Timestamp = 117.262
Seq_Frame1028_Sequence_1Transform =0.999778 0.002929 0.0208652 -45.7148 -0.0210696 0.135023 0.990618 194.804 8.42427e-005 -0.990838 0.135055 -117.823 0 0 0 1 
Seq_Frame1028_Sequence_1TransformStatus = OK
Seq_Frame1028_Timestamp = 117.375
Seq_Frame1029_Sequence_1Transform =0.999807 0.00149592 0.019603 -45.9717 -0.0196241 0.136211 0.990486 194.782 -0.00118846 -0.990679 0.136214 -117.646 0 0 0 1 
Seq_Frame1029_Sequence_1TransformStatus = OK
Seq_Frame1029_Timestamp = 117.506
Seq_Frame1030_Sequence_1Transform =0.999837 0.00158964 0.018009 -46.163 -0.0180565 0.13753 0.990333 194.763 -0.00090252 -0.990496 0.137537 -117.493 0 0 0 1 
Seq_Frame1030_Sequence_1TransformStatus = OK
Seq_Frame1030_Timestamp = 117.608
Seq_Frame1031_Sequence_1Transform =0.9999 8.63761e-005 0.0141846 -46.6008 -0.0140629 0.136903 0.990485 194.787 -0.00185637 -0.990584 0.136891 -117.574 0 0 0 1 
Seq_Frame1031_Sequence_1TransformStatus = OK
Seq_Frame1031_Timestamp = 117.756
Seq_Frame1032_Sequence_1Transform =0.999931 0.000193104 0.0117857 -46.8716 -0.0117009 0.137113 0.990486 194.8 -0.00142471 -0.990555 0.137106 -117.561 0 0 0 1 
Seq_Frame1032_Sequence_1TransformStatus = OK
Seq_Frame1032_Timestamp = 117.857
Seq_Frame1033_Sequence_1Transform =0.999932 -0.00125284 0.0116296 -46.6327 -0.0113449 0.138194 0.99034 194.82 -0.00284788 -0.990404 0.138171 -117.44 0 0 0 1 
Seq_Frame1033_Sequence_1TransformStatus = OK
Seq_Frame1033_Timestamp = 117.957
Seq_Frame1034_Sequence_1Transform =0.999951 -0.00493904 0.00864153 -46.5903 -0.00788111 0.137391 0.990486 194.875 -0.00607932 -0.990504 0.137346 -117.498 0 0 0 1 
Seq_Frame1034_Sequence_1TransformStatus = OK
Seq_Frame1034_Timestamp = 118.074
Seq_Frame1035_Sequence_1Transform =0.999967 -0.00462905 0.00673903 -46.3054 -0.00603366 0.138386 0.99036 194.889 -0.00551702 -0.990367 0.138354 -117.375 0 0 0 1 
Seq_Frame1035_Sequence_1TransformStatus = OK
Seq_Frame1035_Timestamp = 118.206
Seq_Frame1036_Sequence_1Transform =0.999949 -0.00484323 0.00892229 -45.1637 -0.00815246 0.140659 0.990025 194.898 -0.00604992 -0.990046 0.140613 -117.14 0 0 0 1 
Seq_Frame1036_Sequence_1TransformStatus = OK
Seq_Frame1036_Timestamp = 118.306
Seq_Frame1037_Sequence_1Transform =0.99995 -0.00494997 0.0087173 -44.8315 -0.00792789 0.141724 0.989875 194.873 -0.0061353 -0.989894 0.141678 -117.018 0 0 0 1 
Seq_Frame1037_Sequence_1TransformStatus = OK
Seq_Frame1037_Timestamp = 118.408
Seq_Frame1038_Sequence_1Transform =0.999935 -0.00732819 0.00876615 -43.5284 -0.00765734 0.139622 0.990175 194.937 -0.00848013 -0.990178 0.139556 -117.321 0 0 0 1 
Seq_Frame1038_Sequence_1TransformStatus = OK
Seq_Frame1038_Timestamp = 118.512
Seq_Frame1039_Sequence_1Transform =0.999953 -0.00699079 0.00680655 -43.2747 -0.00576521 0.139464 0.99021 194.932 -0.00787162 -0.990202 0.139417 -117.378 0 0 0 1 
Seq_Frame1039_Sequence_1TransformStatus = OK
Seq_Frame1039_Timestamp = 118.651
Seq_Frame1040_Sequence_1Transform =0.999935 -0.00988435 0.00565314 -43.3777 -0.00422766 0.138708 0.990324 194.949 -0.0105729 -0.990284 0.138658 -117.429 0 0 0 1 
Seq_Frame1040_Sequence_1TransformStatus = OK
Seq_Frame1040_Timestamp = 118.752
Seq_Frame1041_Sequence_1Transform =0.999934 -0.00947657 0.00658286 -42.8174 -0.00519023 0.140127 0.99012 194.934 -0.0103054 -0.990088 0.140068 -117.264 0 0 0 1 
Seq_Frame1041_Sequence_1TransformStatus = OK
Seq_Frame1041_Timestamp = 118.866
Seq_Frame1042_Sequence_1Transform =0.999909 -0.0100573 0.00899378 -41.6997 -0.00746548 0.142832 0.989719 194.879 -0.0112385 -0.989696 0.142744 -116.986 0 0 0 1 
Seq_Frame1042_Sequence_1TransformStatus = OK
Seq_Frame1042_Timestamp = 118.967
Seq_Frame1043_Sequence_1Transform =0.999779 -0.0124373 0.0169776 -38.4664 -0.0149457 0.148377 0.988818 194.796 -0.0148173 -0.988853 0.148158 -116.342 0 0 0 1 
Seq_Frame1043_Sequence_1TransformStatus = OK
Seq_Frame1043_Timestamp = 119.073
Seq_Frame1044_Sequence_1Transform =0.999805 -0.0114746 0.0160585 -37.6899 -0.0142021 0.146735 0.989074 194.867 -0.0137055 -0.989109 0.146544 -116.596 0 0 0 1 
Seq_Frame1044_Sequence_1TransformStatus = OK
Seq_Frame1044_Timestamp = 119.206
Seq_Frame1045_Sequence_1Transform =0.999765 -0.012366 0.0178374 -36.4803 -0.0159482 0.138912 0.990176 195.086 -0.0147224 -0.990227 0.138682 -117.635 0 0 0 1 
Seq_Frame1045_Sequence_1TransformStatus = OK
Seq_Frame1045_Timestamp = 119.316
Seq_Frame1046_Sequence_1Transform =0.999804 -0.0128594 0.0150644 -36.1128 -0.0131811 0.135713 0.990661 195.169 -0.0147837 -0.990665 0.135517 -118.06 0 0 0 1 
Seq_Frame1046_Sequence_1TransformStatus = OK
Seq_Frame1046_Timestamp = 119.450
Seq_Frame1047_Sequence_1Transform =0.99975 -0.0145675 0.0169789 -34.8504 -0.0148162 0.137512 0.990389 195.111 -0.0167623 -0.990393 0.137262 -117.85 0 0 0 1 
Seq_Frame1047_Sequence_1TransformStatus = OK
Seq_Frame1047_Timestamp = 119.566
Seq_Frame1048_Sequence_1Transform =0.999757 -0.01592 0.0152521 -32.7486 -0.012942 0.136284 0.990585 195.189 -0.0178487 -0.990542 0.136045 -118.053 0 0 0 1 
Seq_Frame1048_Sequence_1TransformStatus = OK
Seq_Frame1048_Timestamp = 119.694
Seq_Frame1049_Sequence_1Transform =0.999732 -0.0141346 0.0183323 -31.4255 -0.0162788 0.133763 0.99088 195.259 -0.0164578 -0.990912 0.133497 -118.456 0 0 0 1 
Seq_Frame1049_Sequence_1TransformStatus = OK
Seq_Frame1049_Timestamp = 119.806
Seq_Frame1050_Sequence_1Transform =0.999753 -0.016004 0.0154081 -30.4517 -0.0131158 0.134591 0.990815 195.257 -0.0179308 -0.990772 0.134348 -118.384 0 0 0 1 
Seq_Frame1050_Sequence_1TransformStatus = OK
Seq_Frame1050_Timestamp = 119.909
Seq_Frame1051_Sequence_1Transform =0.999699 -0.0174509 0.017228 -28.8151 -0.0147017 0.135768 0.990632 195.291 -0.0196264 -0.990587 0.135471 -118.26 0 0 0 1 
Seq_Frame1051_Sequence_1TransformStatus = OK
Seq_Frame1051_Timestamp = 120.009
Seq_Frame1052_Sequence_1Transform =0.999766 -0.0162504 0.0142998 -28.6845 -0.0119781 0.134933 0.990782 195.316 -0.0180301 -0.990721 0.134707 -118.384 0 0 0 1 
Seq_Frame1052_Sequence_1TransformStatus = OK
Seq_Frame1052_Timestamp = 120.151
Seq_Frame1053_Sequence_1Transform =0.999712 -0.0169574 0.0169931 -27.5127 -0.0146179 0.131505 0.991208 195.408 -0.019043 -0.99117 0.13122 -118.873 0 0 0 1 
Seq_Frame1053_Sequence_1TransformStatus = OK
Seq_Frame1053_Timestamp = 120.252
Seq_Frame1054_Sequence_1Transform =0.999748 -0.0181208 0.0132275 -27.565 -0.0107332 0.131424 0.991268 195.434 -0.019701 -0.991161 0.131196 -118.861 0 0 0 1 
Seq_Frame1054_Sequence_1TransformStatus = OK
Seq_Frame1054_Timestamp = 120.356
Seq_Frame1055_Sequence_1Transform =0.999763 -0.0194377 0.00985981 -26.9531 -0.00725934 0.129583 0.991542 195.492 -0.0205509 -0.991378 0.129411 -119.144 0 0 0 1 
Seq_Frame1055_Sequence_1TransformStatus = OK
Seq_Frame1055_Timestamp = 120.501
Seq_Frame1056_Sequence_1Transform =0.999762 -0.0202381 0.00817442 -26.3256 -0.00545245 0.13107 0.991358 195.458 -0.0211347 -0.991166 0.130929 -118.957 0 0 0 1 
Seq_Frame1056_Sequence_1TransformStatus = OK
Seq_Frame1056_Timestamp = 120.604
Seq_Frame1057_Sequence_1Transform =0.999722 -0.0201282 0.0122532 -24.5403 -0.00945176 0.133808 0.990962 195.44 -0.0215858 -0.990803 0.133581 -118.66 0 0 0 1 
Seq_Frame1057_Sequence_1TransformStatus = OK
Seq_Frame1057_Timestamp = 120.704
Seq_Frame1058_Sequence_1Transform =0.999742 -0.020505 0.00982799 -24.4495 -0.00702205 0.13268 0.991134 195.456 -0.0216272 -0.990947 0.132502 -118.799 0 0 0 1 
Seq_Frame1058_Sequence_1TransformStatus = OK
Seq_Frame1058_Timestamp = 120.805
Seq_Frame1059_Sequence_1Transform =0.999727 -0.0204788 0.0112931 -23.7078 -0.00849126 0.132079 0.991203 195.482 -0.0217902 -0.991028 0.131869 -118.922 0 0 0 1 
Seq_Frame1059_Sequence_1TransformStatus = OK
Seq_Frame1059_Timestamp = 120.946
Seq_Frame1060_Sequence_1Transform =0.999709 -0.0214972 0.0109489 -23.506 -0.00798473 0.133422 0.991027 195.487 -0.0227652 -0.990826 0.133211 -118.736 0 0 0 1 
Seq_Frame1060_Sequence_1TransformStatus = OK
Seq_Frame1060_Timestamp = 121.047
Seq_Frame1061_Sequence_1Transform =0.999674 -0.0215873 0.0136598 -23.0972 -0.0106545 0.133664 0.99097 195.465 -0.0232182 -0.990792 0.13339 -118.711 0 0 0 1 
Seq_Frame1061_Sequence_1TransformStatus = OK
Seq_Frame1061_Timestamp = 121.150
Seq_Frame1062_Sequence_1Transform =0.999655 -0.0221792 0.014089 -23.0347 -0.0110085 0.133348 0.991008 195.473 -0.0238585 -0.990821 0.133058 -118.77 0 0 0 1 
Seq_Frame1062_Sequence_1TransformStatus = OK
Seq_Frame1062_Timestamp = 121.251
Seq_Frame1063_Sequence_1Transform =0.999692 -0.020459 0.0140622 -22.9151 -0.0112335 0.132342 0.991141 195.482 -0.0221387 -0.990993 0.132071 -118.91 0 0 0 1 
Seq_Frame1063_Sequence_1TransformStatus = OK
Seq_Frame1063_Timestamp = 121.353
Seq_Frame1064_Sequence_1Transform =0.9997 -0.0185595 0.0160204 -22.804 -0.0134929 0.129098 0.99154 195.546 -0.0204707 -0.991458 0.128808 -119.293 0 0 0 1 
Seq_Frame1064_Sequence_1TransformStatus = OK
Seq_Frame1064_Timestamp = 121.501
Seq_Frame1065_Sequence_1Transform =0.999757 -0.0163273 0.0148354 -22.9674 -0.0126289 0.127805 0.991719 195.578 -0.0180882 -0.991665 0.127568 -119.468 0 0 0 1 
Seq_Frame1065_Sequence_1TransformStatus = OK
Seq_Frame1065_Timestamp = 121.607
Seq_Frame1066_Sequence_1Transform =0.999731 -0.0155494 0.0172415 -22.6903 -0.015139 0.126448 0.991858 195.594 -0.0176029 -0.991851 0.126179 -119.638 0 0 0 1 
Seq_Frame1066_Sequence_1TransformStatus = OK
Seq_Frame1066_Timestamp = 121.752
Seq_Frame1067_Sequence_1Transform =0.999703 -0.0138199 0.0200829 -22.3402 -0.0182032 0.124797 0.992015 195.63 -0.0162159 -0.992086 0.124508 -119.841 0 0 0 1 
Seq_Frame1067_Sequence_1TransformStatus = OK
Seq_Frame1067_Timestamp = 121.853
Seq_Frame1068_Sequence_1Transform =0.99969 -0.0137862 0.0207203 -22.4393 -0.0188528 0.124013 0.992102 195.631 -0.0162469 -0.992185 0.123715 -119.955 0 0 0 1 
Seq_Frame1068_Sequence_1TransformStatus = OK
Seq_Frame1068_Timestamp = 121.953
Seq_Frame1069_Sequence_1Transform =0.999651 -0.0140979 0.0223639 -22.4277 -0.020419 0.125572 0.991874 195.564 -0.0167916 -0.991984 0.12524 -119.751 0 0 0 1 
Seq_Frame1069_Sequence_1TransformStatus = OK
Seq_Frame1069_Timestamp = 122.054
Seq_Frame1070_Sequence_1Transform =0.999687 -0.015349 0.0197874 -23.2207 -0.0177342 0.123978 0.992127 195.607 -0.0176814 -0.992166 0.123667 -119.939 0 0 0 1 
Seq_Frame1070_Sequence_1TransformStatus = OK
Seq_Frame1070_Timestamp = 122.154
Seq_Frame1071_Sequence_1Transform =0.999737 -0.0166101 0.0158081 -24.3046 -0.0136988 0.12021 0.992654 195.653 -0.0183884 -0.99261 0.119951 -120.411 0 0 0 1 
Seq_Frame1071_Sequence_1TransformStatus = OK
Seq_Frame1071_Timestamp = 122.255
Seq_Frame1072_Sequence_1Transform =0.99977 -0.0158013 0.0144899 -25.1902 -0.01252 0.118333 0.992895 195.659 -0.0174037 -0.992848 0.118108 -120.629 0 0 0 1 
Seq_Frame1072_Sequence_1TransformStatus = OK
Seq_Frame1072_Timestamp = 122.355
Seq_Frame1073_Sequence_1Transform =0.999783 -0.0163334 0.0129782 -25.7434 -0.0109579 0.118217 0.992927 195.672 -0.0177522 -0.992853 0.118012 -120.624 0 0 0 1 
Seq_Frame1073_Sequence_1TransformStatus = OK
Seq_Frame1073_Timestamp = 122.461
Seq_Frame1074_Sequence_1Transform =0.99976 -0.0173321 0.0133925 -25.8836 -0.0111817 0.121893 0.99248 195.595 -0.0188343 -0.992392 0.12167 -120.161 0 0 0 1 
Seq_Frame1074_Sequence_1TransformStatus = OK
Seq_Frame1074_Timestamp = 122.586
Seq_Frame1075_Sequence_1Transform =0.999689 -0.0167952 0.0184652 -25.4545 -0.0162644 0.122862 0.992291 195.591 -0.0189344 -0.992282 0.12255 -120.035 0 0 0 1 
Seq_Frame1075_Sequence_1TransformStatus = OK
Seq_Frame1075_Timestamp = 122.695
Seq_Frame1076_Sequence_1Transform =0.999777 -0.0149212 0.0149425 -26.7323 -0.0130092 0.122174 0.992424 195.696 -0.0166337 -0.992396 0.121953 -120.072 0 0 0 1 
Seq_Frame1076_Sequence_1TransformStatus = OK
Seq_Frame1076_Timestamp = 122.804
Seq_Frame1077_Sequence_1Transform =0.999777 -0.0144471 0.0154077 -27.3471 -0.0135778 0.119175 0.992781 195.798 -0.0161791 -0.992768 0.118952 -120.418 0 0 0 1 
Seq_Frame1077_Sequence_1TransformStatus = OK
Seq_Frame1077_Timestamp = 122.920
Seq_Frame1078_Sequence_1Transform =0.999861 -0.0126476 0.0109063 -28.7564 -0.00934535 0.117506 0.993028 195.947 -0.013841 -0.992992 0.117371 -120.578 0 0 0 1 
Seq_Frame1078_Sequence_1TransformStatus = OK
Seq_Frame1078_Timestamp = 123.040
Seq_Frame1079_Sequence_1Transform =0.999894 -0.0109651 0.00964253 -29.2117 -0.00828689 0.117581 0.993029 196.02 -0.0120225 -0.993003 0.117477 -120.545 0 0 0 1 
Seq_Frame1079_Sequence_1TransformStatus = OK
Seq_Frame1079_Timestamp = 123.151
Seq_Frame1080_Sequence_1Transform =0.99992 -0.0106009 0.00698676 -30.6146 -0.00574284 0.113142 0.993562 196.189 -0.0113231 -0.993522 0.113072 -121.057 0 0 0 1 
Seq_Frame1080_Sequence_1TransformStatus = OK
Seq_Frame1080_Timestamp = 123.256
Seq_Frame1081_Sequence_1Transform =0.999952 -0.00901342 0.00397405 -31.6143 -0.00294063 0.111896 0.993716 196.221 -0.00940146 -0.993679 0.111864 -121.19 0 0 0 1 
Seq_Frame1081_Sequence_1TransformStatus = OK
Seq_Frame1081_Timestamp = 123.396
Seq_Frame1082_Sequence_1Transform =0.999977 -0.00676376 0.000553471 -33.2445 0.000202353 0.111236 0.993794 196.276 -0.00678335 -0.993771 0.111235 -121.215 0 0 0 1 
Seq_Frame1082_Sequence_1TransformStatus = OK
Seq_Frame1082_Timestamp = 123.503
Seq_Frame1083_Sequence_1Transform =0.999988 -0.00396982 0.00298421 -33.7582 -0.00252031 0.11212 0.993692 196.256 -0.00427937 -0.993687 0.112108 -121.096 0 0 0 1 
Seq_Frame1083_Sequence_1TransformStatus = OK
Seq_Frame1083_Timestamp = 123.604
Seq_Frame1084_Sequence_1Transform =0.99998 -0.00247159 0.00586419 -34.27 -0.0055516 0.111647 0.993733 196.286 -0.00311082 -0.993745 0.111631 -121.126 0 0 0 1 
Seq_Frame1084_Sequence_1TransformStatus = OK
Seq_Frame1084_Timestamp = 123.751
Seq_Frame1085_Sequence_1Transform =0.999986 -0.00299652 0.00435449 -35.2354 -0.00400079 0.10933 0.993998 196.419 -0.00345461 -0.994001 0.109317 -121.383 0 0 0 1 
Seq_Frame1085_Sequence_1TransformStatus = OK
Seq_Frame1085_Timestamp = 123.851
Seq_Frame1086_Sequence_1Transform =0.999988 -0.000424932 0.00498466 -36.6346 -0.0049113 0.106239 0.994329 196.563 -0.000952085 -0.99434 0.106235 -121.751 0 0 0 1 
Seq_Frame1086_Sequence_1TransformStatus = OK
Seq_Frame1086_Timestamp = 124.001
Seq_Frame1087_Sequence_1Transform =0.999999 0.000776649 0.0012554 -38.1736 -0.00133158 0.107456 0.994209 196.529 0.000637252 -0.994209 0.107457 -121.525 0 0 0 1 
Seq_Frame1087_Sequence_1TransformStatus = OK
Seq_Frame1087_Timestamp = 124.101
Seq_Frame1088_Sequence_1Transform =0.999994 0.00320792 -0.0015197 -40.7668 0.00117588 0.104586 0.994515 196.524 0.00334927 -0.994511 0.104581 -121.809 0 0 0 1 
Seq_Frame1088_Sequence_1TransformStatus = OK
Seq_Frame1088_Timestamp = 124.246
Seq_Frame1089_Sequence_1Transform =0.999963 0.00640912 -0.00576899 -42.551 0.00508591 0.101914 0.99478 196.531 0.00696361 -0.994773 0.101877 -122.157 0 0 0 1 
Seq_Frame1089_Sequence_1TransformStatus = OK
Seq_Frame1089_Timestamp = 124.348
Seq_Frame1090_Sequence_1Transform =0.999958 0.00806999 -0.00430844 -43.6667 0.00345382 0.103073 0.994668 196.49 0.00847105 -0.994641 0.10304 -121.957 0 0 0 1 
Seq_Frame1090_Sequence_1TransformStatus = OK
Seq_Frame1090_Timestamp = 124.461
Seq_Frame1091_Sequence_1Transform =0.999962 0.0077437 -0.00405389 -44.3424 0.00322404 0.104323 0.994538 196.451 0.00812432 -0.994513 0.104294 -121.764 0 0 0 1 
Seq_Frame1091_Sequence_1TransformStatus = OK
Seq_Frame1091_Timestamp = 124.562
Seq_Frame1092_Sequence_1Transform =0.999918 0.010471 0.0074179 -43.1184 -0.00851547 0.109 0.994005 196.364 0.00959969 -0.993986 0.10908 -121.157 0 0 0 1 
Seq_Frame1092_Sequence_1TransformStatus = OK
Seq_Frame1092_Timestamp = 124.663
Seq_Frame1093_Sequence_1Transform =0.999552 0.0127046 0.0270921 -41.0128 -0.028287 0.105911 0.993973 196.312 0.00975865 -0.994294 0.106223 -121.533 0 0 0 1 
Seq_Frame1093_Sequence_1TransformStatus = OK
Seq_Frame1093_Timestamp = 124.796
Seq_Frame1094_Sequence_1Transform =0.999721 0.00897548 0.0218403 -43.3652 -0.0227094 0.112092 0.993438 194.132 0.00646847 -0.993657 0.112264 -120.888 0 0 0 1 
Seq_Frame1094_Sequence_1TransformStatus = OK
Seq_Frame1094_Timestamp = 124.897
Seq_Frame1095_Sequence_1Transform =0.998885 0.0144876 0.0449386 -41.5256 -0.0462838 0.112229 0.992604 189.229 0.00933698 -0.993577 0.112775 -121.388 0 0 0 1 
Seq_Frame1095_Sequence_1TransformStatus = OK
Seq_Frame1095_Timestamp = 124.998
Seq_Frame1096_Sequence_1Transform =0.998156 0.0168926 0.0583134 -39.4278 -0.0600658 0.135131 0.989006 185.302 0.00882696 -0.990684 0.135896 -119.13 0 0 0 1 
Seq_Frame1096_Sequence_1TransformStatus = OK
Seq_Frame1096_Timestamp = 125.098
Seq_Frame1097_Sequence_1Transform =0.997915 0.0185317 0.0618297 -37.1494 -0.0641758 0.182259 0.981154 181.757 0.00691346 -0.983076 0.183068 -114.067 0 0 0 1 
Seq_Frame1097_Sequence_1TransformStatus = OK
Seq_Frame1097_Timestamp = 125.256
Seq_Frame1098_Sequence_1Transform =0.998528 0.0205731 0.0501903 -38.1343 -0.0534663 0.217265 0.974647 180.934 0.00914694 -0.975896 0.218045 -109.991 0 0 0 1 
Seq_Frame1098_Sequence_1TransformStatus = OK
Seq_Frame1098_Timestamp = 125.357
Seq_Frame1099_Sequence_1Transform =0.999095 0.0085672 0.0416685 -36.6189 -0.0424203 0.274107 0.960763 182.024 -0.00319056 -0.961661 0.274222 -102.727 0 0 0 1 
Seq_Frame1099_Sequence_1TransformStatus = OK
Seq_Frame1099_Timestamp = 125.496
Seq_Frame1100_Sequence_1Transform =0.997248 0.00722765 0.0737858 -29.3669 -0.0718554 0.339332 0.937918 182.043 -0.018259 -0.940639 0.338918 -94.0104 0 0 0 1 
Seq_Frame1100_Sequence_1TransformStatus = OK
Seq_Frame1100_Timestamp = 125.597
Seq_Frame1101_Sequence_1Transform =0.99584 0.0351776 0.0840513 -26.9027 -0.0910774 0.411088 0.907035 181.775 -0.00264522 -0.910917 0.412582 -83.2561 0 0 0 1 
Seq_Frame1101_Sequence_1TransformStatus = OK
Seq_Frame1101_Timestamp = 125.697
Seq_Frame1102_Sequence_1Transform =0.996267 0.0309431 0.0805923 -26.6485 -0.0858923 0.449011 0.889389 182.034 -0.00866637 -0.89299 0.449992 -77.274 0 0 0 1 
Seq_Frame1102_Sequence_1TransformStatus = OK
Seq_Frame1102_Timestamp = 125.798
Seq_Frame1103_Sequence_1Transform =0.995941 0.0264126 0.0860446 -25.0322 -0.0884195 0.465869 0.880425 181.547 -0.0168313 -0.884459 0.466314 -74.7927 0 0 0 1 
Seq_Frame1103_Sequence_1TransformStatus = OK
Seq_Frame1103_Timestamp = 125.898
Seq_Frame1104_Sequence_1Transform =0.997352 -0.00612742 0.072471 -27.1579 -0.0614455 0.462112 0.88469 182.999 -0.0389106 -0.8868 0.460512 -75.1542 0 0 0 1 
Seq_Frame1104_Sequence_1TransformStatus = OK
Seq_Frame1104_Timestamp = 126.007
Seq_Frame1105_Sequence_1Transform =0.998009 -0.036845 0.0511866 -31.5577 -0.0285709 0.459421 0.887759 183.76 -0.0562257 -0.887454 0.457454 -75.3344 0 0 0 1 
Seq_Frame1105_Sequence_1TransformStatus = OK
Seq_Frame1105_Timestamp = 126.149
Seq_Frame1106_Sequence_1Transform =0.998151 -0.0358084 0.0491269 -32.1792 -0.0273069 0.457906 0.888581 184.29 -0.0543142 -0.888279 0.456081 -75.2911 0 0 0 1 
Seq_Frame1106_Sequence_1TransformStatus = OK
Seq_Frame1106_Timestamp = 126.261
Seq_Frame1107_Sequence_1Transform =0.999034 -0.0194975 0.039391 -34.6195 -0.0260325 0.459619 0.887735 184.852 -0.0354135 -0.887902 0.458667 -74.4937 0 0 0 1 
Seq_Frame1107_Sequence_1TransformStatus = OK
Seq_Frame1107_Timestamp = 126.361
Seq_Frame1108_Sequence_1Transform =0.998237 -0.0242654 0.0541659 -32.7326 -0.0356533 0.484453 0.87409 183.036 -0.047451 -0.87448 0.482734 -71.3005 0 0 0 1 
Seq_Frame1108_Sequence_1TransformStatus = OK
Seq_Frame1108_Timestamp = 126.496
Seq_Frame1109_Sequence_1Transform =0.997238 -0.0547418 0.0501972 -32.7626 -0.0149251 0.514366 0.857441 182.356 -0.0727576 -0.855822 0.512128 -66.4964 0 0 0 1 
Seq_Frame1109_Sequence_1TransformStatus = OK
Seq_Frame1109_Timestamp = 126.606
Seq_Frame1110_Sequence_1Transform =0.995935 -0.0807736 0.0398553 -33.8042 0.00832074 0.523102 0.85223 182.792 -0.089686 -0.848434 0.521648 -64.5416 0 0 0 1 
Seq_Frame1110_Sequence_1TransformStatus = OK
Seq_Frame1110_Timestamp = 126.761
Seq_Frame1111_Sequence_1Transform =0.992149 -0.124903 -0.00636327 -40.0481 0.0756588 0.558915 0.825766 180.972 -0.0995843 -0.819764 0.563977 -57.5715 0 0 0 1 
Seq_Frame1111_Sequence_1TransformStatus = OK
Seq_Frame1111_Timestamp = 126.896
Seq_Frame1112_Sequence_1Transform =0.991954 -0.126567 0.00300958 -38.26 0.0680435 0.553026 0.830381 182.246 -0.106764 -0.823494 0.557188 -58.1234 0 0 0 1 
Seq_Frame1112_Sequence_1TransformStatus = OK
Seq_Frame1112_Timestamp = 127.006
Seq_Frame1113_Sequence_1Transform =0.995453 -0.0951591 0.00420205 -39.2123 0.048174 0.541022 0.839628 184.741 -0.0821716 -0.835608 0.543146 -59.2092 0 0 0 1 
Seq_Frame1113_Sequence_1TransformStatus = OK
Seq_Frame1113_Timestamp = 127.146
Seq_Frame1114_Sequence_1Transform =0.996289 -0.0816961 0.0271014 -36.1425 0.0210474 0.536531 0.843618 185.315 -0.0834611 -0.839917 0.536259 -60.1399 0 0 0 1 
Seq_Frame1114_Sequence_1TransformStatus = OK
Seq_Frame1114_Timestamp = 127.257
Seq_Frame1115_Sequence_1Transform =0.992664 -0.115109 0.0370053 -34.6634 0.0321643 0.54642 0.836894 184.341 -0.116554 -0.829563 0.546113 -58.8107 0 0 0 1 
Seq_Frame1115_Sequence_1TransformStatus = OK
Seq_Frame1115_Timestamp = 127.358
Seq_Frame1116_Sequence_1Transform =0.989782 -0.142374 0.00779992 -38.8645 0.0726322 0.5505 0.83167 183.562 -0.122702 -0.822605 0.555216 -57.5746 0 0 0 1 
Seq_Frame1116_Sequence_1TransformStatus = OK
Seq_Frame1116_Timestamp = 127.462
Seq_Frame1117_Sequence_1Transform =0.992483 -0.117616 -0.0338188 -45.655 0.0915699 0.53036 0.842813 185.058 -0.0811917 -0.839574 0.537144 -60.0822 0 0 0 1 
Seq_Frame1117_Sequence_1TransformStatus = OK
Seq_Frame1117_Timestamp = 127.590
Seq_Frame1118_Sequence_1Transform =0.998469 -0.0551984 0.00373599 -40.6665 0.0233203 0.481147 0.87633 189.877 -0.0501695 -0.8749 0.481698 -67.8122 0 0 0 1 
Seq_Frame1118_Sequence_1TransformStatus = OK
Seq_Frame1118_Timestamp = 127.707
Seq_Frame1119_Sequence_1Transform =0.997774 -0.0503035 0.0437858 -34.8139 -0.0144271 0.478195 0.878135 190.397 -0.0651115 -0.876812 0.476405 -68.4268 0 0 0 1 
Seq_Frame1119_Sequence_1TransformStatus = OK
Seq_Frame1119_Timestamp = 127.857
Seq_Frame1120_Sequence_1Transform =0.99675 -0.0400504 0.069904 -31.1676 -0.0414985 0.488481 0.871587 189.336 -0.0690542 -0.871655 0.485231 -67.2478 0 0 0 1 
Seq_Frame1120_Sequence_1TransformStatus = OK
Seq_Frame1120_Timestamp = 127.966
Seq_Frame1121_Sequence_1Transform =0.997098 -0.0448504 0.0615245 -32.3422 -0.0314381 0.49344 0.869211 188.995 -0.0693431 -0.868623 0.490598 -66.4644 0 0 0 1 
Seq_Frame1121_Sequence_1TransformStatus = OK
Seq_Frame1121_Timestamp = 128.091
Seq_Frame1122_Sequence_1Transform =0.997846 -0.0482232 0.0444779 -34.2916 -0.0150011 0.492299 0.870297 189.24 -0.0638649 -0.869089 0.490515 -66.4692 0 0 0 1 
Seq_Frame1122_Sequence_1TransformStatus = OK
Seq_Frame1122_Timestamp = 128.198
Seq_Frame1123_Sequence_1Transform =0.997577 -0.0570459 0.0398275 -33.6303 -0.00450522 0.518284 0.855197 186.982 -0.0694275 -0.853304 0.516771 -62.8961 0 0 0 1 
Seq_Frame1123_Sequence_1TransformStatus = OK
Seq_Frame1123_Timestamp = 128.299
Seq_Frame1124_Sequence_1Transform =0.997684 -0.0523988 0.0433708 -31.9815 -0.00924349 0.527263 0.849652 186.181 -0.0673886 -0.848085 0.525558 -61.6963 0 0 0 1 
Seq_Frame1124_Sequence_1TransformStatus = OK
Seq_Frame1124_Timestamp = 128.402
Seq_Frame1125_Sequence_1Transform =0.997859 -0.0476205 0.0448249 -31.2132 -0.0138157 0.516444 0.85621 187.178 -0.0639227 -0.854996 0.514681 -63.2215 0 0 0 1 
Seq_Frame1125_Sequence_1TransformStatus = OK
Seq_Frame1125_Timestamp = 128.524
Seq_Frame1126_Sequence_1Transform =0.997871 -0.0454034 0.0468131 -29.1236 -0.0163281 0.521024 0.853386 186.77 -0.0631374 -0.852334 0.519174 -62.651 0 0 0 1 
Seq_Frame1126_Sequence_1TransformStatus = OK
Seq_Frame1126_Timestamp = 128.656
Seq_Frame1127_Sequence_1Transform =0.998473 -0.0413611 0.0366149 -29.7727 -0.0101969 0.513444 0.858063 187.523 -0.0542901 -0.857126 0.512238 -63.62 0 0 0 1 
Seq_Frame1127_Sequence_1TransformStatus = OK
Seq_Frame1127_Timestamp = 128.756
Seq_Frame1128_Sequence_1Transform =0.998482 -0.0364394 0.0412965 -28.3767 -0.0166669 0.514743 0.857182 187.382 -0.0524923 -0.856569 0.513355 -63.4753 0 0 0 1 
Seq_Frame1128_Sequence_1TransformStatus = OK
Seq_Frame1128_Timestamp = 128.857
Seq_Frame1129_Sequence_1Transform =0.998356 -0.0406218 0.0404546 -27.4879 -0.0145205 0.503468 0.863892 188.421 -0.0554604 -0.863058 0.50205 -65.0873 0 0 0 1 
Seq_Frame1129_Sequence_1TransformStatus = OK
Seq_Frame1129_Timestamp = 128.991
Seq_Frame1130_Sequence_1Transform =0.997949 -0.0450045 0.0455318 -26.0542 -0.0168887 0.500951 0.865311 188.637 -0.0617521 -0.864305 0.499163 -65.5143 0 0 0 1 
Seq_Frame1130_Sequence_1TransformStatus = OK
Seq_Frame1130_Timestamp = 129.091
Seq_Frame1131_Sequence_1Transform =0.998014 -0.0442687 0.0448255 -25.3526 -0.0161734 0.507634 0.861421 188.076 -0.060889 -0.860434 0.50591 -64.5879 0 0 0 1 
Seq_Frame1131_Sequence_1TransformStatus = OK
Seq_Frame1131_Timestamp = 129.197
Seq_Frame1132_Sequence_1Transform =0.997974 -0.0468901 0.0430042 -24.697 -0.0126687 0.515924 0.856541 187.363 -0.0623502 -0.85535 0.514285 -63.4562 0 0 0 1 
Seq_Frame1132_Sequence_1TransformStatus = OK
Seq_Frame1132_Timestamp = 129.340
Seq_Frame1133_Sequence_1Transform =0.997947 -0.0468968 0.0436314 -24.0205 -0.0131434 0.516746 0.856038 187.308 -0.0626918 -0.854853 0.515068 -63.3777 0 0 0 1 
Seq_Frame1133_Sequence_1TransformStatus = OK
Seq_Frame1133_Timestamp = 129.633
Seq_Frame1134_Sequence_1Transform =0.998065 -0.0446125 0.0433277 -20.9469 -0.0142152 0.514601 0.857312 187.55 -0.0605433 -0.856268 0.512971 -63.7379 0 0 0 1 
Seq_Frame1134_Sequence_1TransformStatus = OK
Seq_Frame1134_Timestamp = 129.743
Seq_Frame1135_Sequence_1Transform =0.997978 -0.0467953 0.0430184 -18.0838 -0.0127747 0.515309 0.856909 187.56 -0.0622671 -0.855726 0.513669 -63.7364 0 0 0 1 
Seq_Frame1135_Sequence_1TransformStatus = OK
Seq_Frame1135_Timestamp = 129.844
Seq_Frame1136_Sequence_1Transform =0.997939 -0.0473501 0.0433097 -17.4789 -0.0127469 0.515198 0.856976 187.597 -0.062891 -0.855762 0.513533 -63.7812 0 0 0 1 
Seq_Frame1136_Sequence_1TransformStatus = OK
Seq_Frame1136_Timestamp = 129.957
Seq_Frame1137_Sequence_1Transform =0.9982 -0.0451125 0.039515 -17.5306 -0.0114296 0.503715 0.863795 188.618 -0.0588723 -0.862691 0.502292 -65.3335 0 0 0 1 
Seq_Frame1137_Sequence_1TransformStatus = OK
Seq_Frame1137_Timestamp = 130.059
Seq_Frame1138_Sequence_1Transform =0.998551 -0.0390392 0.0370315 -17.6755 -0.0133272 0.487329 0.873117 190.041 -0.0521323 -0.872345 0.486103 -67.5797 0 0 0 1 
Seq_Frame1138_Sequence_1TransformStatus = OK
Seq_Frame1138_Timestamp = 130.176
Seq_Frame1139_Sequence_1Transform =0.998693 -0.0340856 0.0380872 -17.4981 -0.0169128 0.482813 0.87556 190.392 -0.048233 -0.87506 0.481605 -68.2071 0 0 0 1 
Seq_Frame1139_Sequence_1TransformStatus = OK
Seq_Frame1139_Timestamp = 130.294
Seq_Frame1140_Sequence_1Transform =0.998779 -0.0277648 0.0408605 -17.2618 -0.0229249 0.472173 0.881208 191.236 -0.0437598 -0.881069 0.47096 -69.6931 0 0 0 1 
Seq_Frame1140_Sequence_1TransformStatus = OK
Seq_Frame1140_Timestamp = 130.394
Seq_Frame1141_Sequence_1Transform =0.998901 -0.0257767 0.0391568 -18.1435 -0.0232133 0.453704 0.89085 192.646 -0.0407287 -0.890779 0.452607 -72.2149 0 0 0 1 
Seq_Frame1141_Sequence_1TransformStatus = OK
Seq_Frame1141_Timestamp = 130.496
Seq_Frame1142_Sequence_1Transform =0.999092 -0.0157742 0.0395838 -19.1784 -0.0286346 0.439398 0.897836 193.672 -0.0315556 -0.898154 0.438547 -74.1384 0 0 0 1 
Seq_Frame1142_Sequence_1TransformStatus = OK
Seq_Frame1142_Timestamp = 130.606
Seq_Frame1143_Sequence_1Transform =0.998991 -0.0160194 0.0419583 -19.4447 -0.0307551 0.436815 0.899025 193.817 -0.0327298 -0.899409 0.435882 -74.4747 0 0 0 1 
Seq_Frame1143_Sequence_1TransformStatus = OK
Seq_Frame1143_Timestamp = 130.753
Seq_Frame1144_Sequence_1Transform =0.999062 -0.0143756 0.0408528 -20.8181 -0.0304275 0.438266 0.89833 193.697 -0.0308184 -0.89873 0.437418 -74.2433 0 0 0 1 
Seq_Frame1144_Sequence_1TransformStatus = OK
Seq_Frame1144_Timestamp = 130.873
Seq_Frame1145_Sequence_1Transform =0.999208 -0.0126973 0.0377157 -22.4689 -0.0283219 0.438893 0.898093 193.634 -0.0279565 -0.89845 0.438186 -74.0873 0 0 0 1 
Seq_Frame1145_Sequence_1TransformStatus = OK
Seq_Frame1145_Timestamp = 130.992
Seq_Frame1146_Sequence_1Transform =0.999337 -0.0111117 0.0346824 -24.2616 -0.0263349 0.437316 0.898922 193.744 -0.0251557 -0.899239 0.436734 -74.2416 0 0 0 1 
Seq_Frame1146_Sequence_1TransformStatus = OK
Seq_Frame1146_Timestamp = 131.143
Seq_Frame1147_Sequence_1Transform =0.999398 -0.00707186 0.0339839 -24.8296 -0.0274643 0.43763 0.898736 193.696 -0.0212281 -0.899127 0.437172 -74.1686 0 0 0 1 
Seq_Frame1147_Sequence_1TransformStatus = OK
Seq_Frame1147_Timestamp = 131.244
Seq_Frame1148_Sequence_1Transform =0.999698 -0.0106193 0.0221712 -26.5783 -0.0154979 0.427837 0.903723 194.49 -0.0190826 -0.903793 0.427543 -75.5061 0 0 0 1 
Seq_Frame1148_Sequence_1TransformStatus = OK
Seq_Frame1148_Timestamp = 131.373
Seq_Frame1149_Sequence_1Transform =0.999415 -0.0151348 0.0306727 -25.8156 -0.0217188 0.41196 0.910943 195.547 -0.0264229 -0.911076 0.411391 -77.7463 0 0 0 1 
Seq_Frame1149_Sequence_1TransformStatus = OK
Seq_Frame1149_Timestamp = 131.495
Seq_Frame1150_Sequence_1Transform =0.999375 -0.0181459 0.030334 -26.4701 -0.0203612 0.405963 0.913663 195.969 -0.0288937 -0.913709 0.40534 -78.5698 0 0 0 1 
Seq_Frame1150_Sequence_1TransformStatus = OK
Seq_Frame1150_Timestamp = 131.595
Seq_Frame1151_Sequence_1Transform =0.999415 -0.0152653 0.0306134 -26.4597 -0.0215377 0.414476 0.909806 195.368 -0.026577 -0.909932 0.413905 -77.3942 0 0 0 1 
Seq_Frame1151_Sequence_1TransformStatus = OK
Seq_Frame1151_Timestamp = 131.702
Seq_Frame1152_Sequence_1Transform =0.999556 -0.0175387 0.0240965 -27.3489 -0.0145259 0.419291 0.907736 195.072 -0.026024 -0.907682 0.41885 -76.7059 0 0 0 1 
Seq_Frame1152_Sequence_1TransformStatus = OK
Seq_Frame1152_Timestamp = 131.804
Seq_Frame1153_Sequence_1Transform =0.999576 -0.0178736 0.0229943 -27.6103 -0.0130416 0.431251 0.902138 194.24 -0.0260407 -0.902055 0.430835 -75.0089 0 0 0 1 
Seq_Frame1153_Sequence_1TransformStatus = OK
Seq_Frame1153_Timestamp = 131.953
Seq_Frame1154_Sequence_1Transform =0.999532 -0.0120644 0.028102 -27.039 -0.0198551 0.442905 0.896349 193.305 -0.0232604 -0.896488 0.442458 -73.4073 0 0 0 1 
Seq_Frame1154_Sequence_1TransformStatus = OK
Seq_Frame1154_Timestamp = 132.089
Seq_Frame1155_Sequence_1Transform =0.999549 -0.0118308 0.0276174 -27.1 -0.0198521 0.429895 0.902661 194.278 -0.0225518 -0.902801 0.429466 -75.2078 0 0 0 1 
Seq_Frame1155_Sequence_1TransformStatus = OK
Seq_Frame1155_Timestamp = 132.190
Seq_Frame1156_Sequence_1Transform =0.999546 -0.00875017 0.0288245 -26.7103 -0.0222045 0.432608 0.901309 194.072 -0.0203563 -0.90154 0.432217 -74.8664 0 0 0 1 
Seq_Frame1156_Sequence_1TransformStatus = OK
Seq_Frame1156_Timestamp = 132.291
Seq_Frame1157_Sequence_1Transform =0.99959 -0.00840468 0.0273748 -27.0743 -0.0210005 0.434744 0.900309 193.916 -0.0194678 -0.900515 0.43439 -74.5244 0 0 0 1 
Seq_Frame1157_Sequence_1TransformStatus = OK
Seq_Frame1157_Timestamp = 132.391
Seq_Frame1158_Sequence_1Transform =0.999604 -0.00694799 0.0272849 -27.1087 -0.0215775 0.433498 0.900896 193.992 -0.0180874 -0.901128 0.433176 -74.6918 0 0 0 1 
Seq_Frame1158_Sequence_1TransformStatus = OK
Seq_Frame1158_Timestamp = 132.537
Seq_Frame1159_Sequence_1Transform =0.999628 -0.00718232 0.0263178 -27.2859 -0.0204936 0.439052 0.898228 193.629 -0.0180063 -0.898433 0.438742 -73.9179 0 0 0 1 
Seq_Frame1159_Sequence_1TransformStatus = OK
Seq_Frame1159_Timestamp = 132.652
Seq_Frame1160_Sequence_1Transform =0.999729 -0.008477 0.0216769 -27.8893 -0.0158113 0.436107 0.899756 193.839 -0.0170807 -0.899855 0.435854 -74.3081 0 0 0 1 
Seq_Frame1160_Sequence_1TransformStatus = OK
Seq_Frame1160_Timestamp = 132.753
Seq_Frame1161_Sequence_1Transform =0.999759 -0.00685626 0.0208418 -28.0285 -0.0157159 0.439069 0.898316 193.621 -0.0153101 -0.898427 0.438856 -73.8956 0 0 0 1 
Seq_Frame1161_Sequence_1TransformStatus = OK
Seq_Frame1161_Timestamp = 132.854
Seq_Frame1162_Sequence_1Transform =0.999746 -0.00740081 0.0212821 -27.9875 -0.0159215 0.436315 0.899653 193.818 -0.0159439 -0.899764 0.436086 -74.2758 0 0 0 1 
Seq_Frame1162_Sequence_1TransformStatus = OK
Seq_Frame1162_Timestamp = 132.954
Seq_Frame1163_Sequence_1Transform =0.999903 -0.0084882 0.0110195 -29.5178 -0.0062016 0.437075 0.899404 193.784 -0.0124507 -0.899385 0.43698 -74.1268 0 0 0 1 
Seq_Frame1163_Sequence_1TransformStatus = OK
Seq_Frame1163_Timestamp = 133.088
Seq_Frame1164_Sequence_1Transform =0.999868 -0.00676048 0.0147548 -28.9449 -0.0103431 0.435162 0.900293 193.922 -0.0125071 -0.900327 0.435035 -74.4115 0 0 0 1 
Seq_Frame1164_Sequence_1TransformStatus = OK
Seq_Frame1164_Timestamp = 133.189
Seq_Frame1165_Sequence_1Transform =0.999901 -0.00783571 0.0116987 -29.3191 -0.00720611 0.429017 0.903268 194.38 -0.0120967 -0.903262 0.428918 -75.2788 0 0 0 1 
Seq_Frame1165_Sequence_1TransformStatus = OK
Seq_Frame1165_Timestamp = 133.296
Seq_Frame1166_Sequence_1Transform =0.999878 -0.00590304 0.0145067 -28.9566 -0.0106044 0.42646 0.904444 194.535 -0.0115255 -0.904487 0.426345 -75.6459 0 0 0 1 
Seq_Frame1166_Sequence_1TransformStatus = OK
Seq_Frame1166_Timestamp = 133.438
Seq_Frame1167_Sequence_1Transform =0.999974 -0.00243418 0.00685366 -30.0157 -0.00515161 0.428137 0.903699 194.421 -0.00513407 -0.90371 0.428113 -75.4072 0 0 0 1 
Seq_Frame1167_Sequence_1TransformStatus = OK
Seq_Frame1167_Timestamp = 133.539
Seq_Frame1168_Sequence_1Transform =0.999961 -0.00384139 0.00798846 -29.919 -0.00557898 0.427578 0.903961 194.443 -0.00688815 -0.90397 0.42754 -75.4428 0 0 0 1 
Seq_Frame1168_Sequence_1TransformStatus = OK
Seq_Frame1168_Timestamp = 133.642
Seq_Frame1169_Sequence_1Transform =0.999927 -0.00432761 0.0113262 -29.3484 -0.00837084 0.429391 0.90308 194.335 -0.00877154 -0.903108 0.429323 -75.2289 0 0 0 1 
Seq_Frame1169_Sequence_1TransformStatus = OK
Seq_Frame1169_Timestamp = 133.749
Seq_Frame1170_Sequence_1Transform =0.999964 -0.0059693 0.00601935 -30.6389 -0.00287397 0.429292 0.903161 194.379 -0.0079753 -0.903146 0.429259 -75.164 0 0 0 1 
Seq_Frame1170_Sequence_1TransformStatus = OK
Seq_Frame1170_Timestamp = 133.853
Seq_Frame1171_Sequence_1Transform =0.999965 -0.00635212 0.00545014 -31.2758 -0.00220493 0.42824 0.903663 194.456 -0.00807414 -0.903643 0.428211 -75.3022 0 0 0 1 
Seq_Frame1171_Sequence_1TransformStatus = OK
Seq_Frame1171_Timestamp = 133.953
Seq_Frame1172_Sequence_1Transform =0.999957 -0.00918475 0.00108587 -33.5231 0.00298196 0.431312 0.902198 194.095 -0.00875481 -0.902156 0.431321 -74.8671 0 0 0 1 
Seq_Frame1172_Sequence_1TransformStatus = OK
Seq_Frame1172_Timestamp = 134.054
Seq_Frame1173_Sequence_1Transform =0.999942 -0.0105513 -0.00243727 -36.3339 0.00672732 0.42888 0.903336 194.118 -0.00848607 -0.9033 0.428926 -75.1697 0 0 0 1 
Seq_Frame1173_Sequence_1TransformStatus = OK
Seq_Frame1173_Timestamp = 134.154
Seq_Frame1174_Sequence_1Transform =0.999942 -0.010685 -0.00150223 -38.7276 0.00595677 0.430565 0.90254 193.978 -0.00899685 -0.902496 0.430603 -74.8652 0 0 0 1 
Seq_Frame1174_Sequence_1TransformStatus = OK
Seq_Frame1174_Timestamp = 134.288
Seq_Frame1175_Sequence_1Transform =0.999956 -0.00938742 -0.000962095 -40.2487 0.00494756 0.434721 0.900552 193.681 -0.00803561 -0.900516 0.434748 -74.2222 0 0 0 1 
Seq_Frame1175_Sequence_1TransformStatus = OK
Seq_Frame1175_Timestamp = 134.391
Seq_Frame1176_Sequence_1Transform =0.999922 -0.0123219 -0.00219575 -41.5698 0.00732154 0.43357 0.90109 193.615 -0.0101511 -0.901035 0.433626 -74.4037 0 0 0 1 
Seq_Frame1176_Sequence_1TransformStatus = OK
Seq_Frame1176_Timestamp = 134.497
Seq_Frame1177_Sequence_1Transform =0.999857 -0.0168316 0.00167097 -41.4603 0.00581857 0.435029 0.900398 193.551 -0.0158821 -0.900259 0.435065 -74.1717 0 0 0 1 
Seq_Frame1177_Sequence_1TransformStatus = OK
Seq_Frame1177_Timestamp = 134.638
Seq_Frame1178_Sequence_1Transform =0.999785 -0.0207362 -0.000210728 -41.5978 0.009267 0.437667 0.899089 193.348 -0.0185514 -0.898898 0.437765 -73.835 0 0 0 1 
Seq_Frame1178_Sequence_1TransformStatus = OK
Seq_Frame1178_Timestamp = 134.740
Seq_Frame1179_Sequence_1Transform =0.999816 -0.0191364 -0.00157651 -41.7948 0.00982469 0.439306 0.898284 193.233 -0.0164973 -0.898133 0.439413 -73.5981 0 0 0 1 
Seq_Frame1179_Sequence_1TransformStatus = OK
Seq_Frame1179_Timestamp = 134.841
Seq_Frame1180_Sequence_1Transform =0.99995 -0.00950189 0.00325762 -41.2453 0.00145039 0.457491 0.889213 191.891 -0.00993953 -0.889163 0.457482 -71.0252 0 0 0 1 
Seq_Frame1180_Sequence_1TransformStatus = OK
Seq_Frame1180_Timestamp = 134.988
Seq_Frame1181_Sequence_1Transform =0.999911 -0.0130813 0.00252455 -41.3357 0.0035914 0.44714 0.894457 192.88 -0.0128295 -0.894368 0.447147 -72.394 0 0 0 1 
Seq_Frame1181_Sequence_1TransformStatus = OK
Seq_Frame1181_Timestamp = 135.093
Seq_Frame1182_Sequence_1Transform =0.999017 -0.0276226 -0.034663 -46.4578 0.0432598 0.437394 0.898229 193.554 -0.00965007 -0.898845 0.438159 -73.5932 0 0 0 1 
Seq_Frame1182_Sequence_1TransformStatus = OK
Seq_Frame1182_Timestamp = 135.237
Seq_Frame1183_Sequence_1Transform =0.999833 -0.0174768 -0.0052877 -42.1919 0.0123784 0.435884 0.899918 193.748 -0.0134228 -0.899833 0.436028 -73.9396 0 0 0 1 
Seq_Frame1183_Sequence_1TransformStatus = OK
Seq_Frame1183_Timestamp = 135.348
Seq_Frame1184_Sequence_1Transform =0.999778 -0.0172882 -0.0120558 -43.1227 0.0183973 0.436723 0.899408 193.687 -0.0102841 -0.89943 0.436944 -73.8107 0 0 0 1 
Seq_Frame1184_Sequence_1TransformStatus = OK
Seq_Frame1184_Timestamp = 135.502
Seq_Frame1185_Sequence_1Transform =0.999542 -0.020833 -0.0219476 -44.4515 0.0288646 0.438628 0.898205 193.521 -0.00908548 -0.898427 0.439028 -73.52 0 0 0 1 
Seq_Frame1185_Sequence_1TransformStatus = OK
Seq_Frame1185_Timestamp = 135.614
Seq_Frame1186_Sequence_1Transform =0.999469 -0.0209938 -0.024946 -44.8966 0.0316221 0.437779 0.898526 193.576 -0.00794264 -0.898837 0.43821 -73.6195 0 0 0 1 
Seq_Frame1186_Sequence_1TransformStatus = OK
Seq_Frame1186_Timestamp = 135.738
Seq_Frame1187_Sequence_1Transform =0.999265 -0.0240056 -0.0298804 -45.6223 0.0373614 0.435987 0.899177 193.686 -0.00855782 -0.899633 0.436564 -73.809 0 0 0 1 
Seq_Frame1187_Sequence_1TransformStatus = OK
Seq_Frame1187_Timestamp = 135.838
Seq_Frame1188_Sequence_1Transform =0.999246 -0.0210044 -0.0326445 -45.856 0.0385616 0.440585 0.896882 193.336 -0.00445577 -0.897465 0.441063 -73.2206 0 0 0 1 
Seq_Frame1188_Sequence_1TransformStatus = OK
Seq_Frame1188_Timestamp = 135.982
Seq_Frame1189_Sequence_1Transform =0.99939 -0.0190144 -0.0293051 -45.4356 0.0346984 0.443189 0.895757 193.146 -0.00404456 -0.896227 0.443578 -72.8537 0 0 0 1 
Seq_Frame1189_Sequence_1TransformStatus = OK
Seq_Frame1189_Timestamp = 136.088
Seq_Frame1190_Sequence_1Transform =0.999374 -0.0191661 -0.0297589 -45.479 0.035161 0.440644 0.896993 193.36 -0.0040788 -0.897477 0.441042 -73.2064 0 0 0 1 
Seq_Frame1190_Sequence_1TransformStatus = OK
Seq_Frame1190_Timestamp = 136.198
Seq_Frame1191_Sequence_1Transform =0.999358 -0.0191065 -0.030327 -44.4871 0.0356521 0.442452 0.896083 193.239 -0.00370275 -0.896588 0.442849 -72.9912 0 0 0 1 
Seq_Frame1191_Sequence_1TransformStatus = OK
Seq_Frame1191_Timestamp = 136.304
Seq_Frame1192_Sequence_1Transform =0.999422 -0.0195383 -0.0278366 -42.8802 0.0336076 0.441984 0.896393 193.305 -0.00521069 -0.89681 0.442385 -73.1129 0 0 0 1 
Seq_Frame1192_Sequence_1TransformStatus = OK
Seq_Frame1192_Timestamp = 136.438
Seq_Frame1193_Sequence_1Transform =0.99937 -0.0178786 -0.0306663 -41.3002 0.0354154 0.443491 0.895579 193.233 -0.00241144 -0.8961 0.443845 -72.9547 0 0 0 1 
Seq_Frame1193_Sequence_1TransformStatus = OK
Seq_Frame1193_Timestamp = 136.544
Seq_Frame1194_Sequence_1Transform =0.999201 -0.0207475 -0.034178 -41.1936 0.039829 0.441692 0.896282 193.355 -0.00349942 -0.896927 0.442165 -73.203 0 0 0 1 
Seq_Frame1194_Sequence_1TransformStatus = OK
Seq_Frame1194_Timestamp = 136.644
Seq_Frame1195_Sequence_1Transform =0.999215 -0.0227616 -0.0324403 -40.3674 0.0391599 0.441532 0.896391 193.389 -0.00607989 -0.896957 0.442076 -73.2247 0 0 0 1 
Seq_Frame1195_Sequence_1TransformStatus = OK
Seq_Frame1195_Timestamp = 136.748
Seq_Frame1196_Sequence_1Transform =0.999253 -0.0209824 -0.0324646 -39.4253 0.038402 0.442907 0.895745 193.308 -0.00441608 -0.896322 0.443382 -73.075 0 0 0 1 
Seq_Frame1196_Sequence_1TransformStatus = OK
Seq_Frame1196_Timestamp = 136.883
Seq_Frame1197_Sequence_1Transform =0.999059 -0.0217945 -0.0375157 -39.5349 0.043277 0.439036 0.897427 193.586 -0.00308823 -0.898205 0.439566 -73.6468 0 0 0 1 
Seq_Frame1197_Sequence_1TransformStatus = OK
Seq_Frame1197_Timestamp = 136.997
Seq_Frame1198_Sequence_1Transform =0.99925 -0.0205211 -0.0328434 -38.1336 0.0385237 0.439879 0.897231 193.563 -0.00396503 -0.897823 0.440339 -73.5547 0 0 0 1 
Seq_Frame1198_Sequence_1TransformStatus = OK
Seq_Frame1198_Timestamp = 137.104
Seq_Frame1199_Sequence_1Transform =0.999294 -0.0197942 -0.0319393 -37.2677 0.0373973 0.441193 0.896633 193.479 -0.00365677 -0.897194 0.441622 -73.3881 0 0 0 1 
Seq_Frame1199_Sequence_1TransformStatus = OK
Seq_Frame1199_Timestamp = 137.215
Seq_Frame1200_Sequence_1Transform =0.999291 -0.020272 -0.0317312 -35.376 0.0374121 0.439162 0.897628 193.662 -0.00426156 -0.898179 0.439609 -73.702 0 0 0 1 
Seq_Frame1200_Sequence_1TransformStatus = OK
Seq_Frame1200_Timestamp = 137.325
Seq_Frame1201_Sequence_1Transform =0.999427 -0.0191187 -0.0279417 -34.1335 0.0335083 0.440508 0.897123 193.616 -0.00484326 -0.897545 0.440897 -73.55 0 0 0 1 
Seq_Frame1201_Sequence_1TransformStatus = OK
Seq_Frame1201_Timestamp = 137.437
Seq_Frame1202_Sequence_1Transform =0.999303 -0.0198232 -0.0316369 -33.3146 0.0371336 0.439994 0.897233 193.656 -0.00386602 -0.897782 0.440423 -73.6629 0 0 0 1 
Seq_Frame1202_Sequence_1TransformStatus = OK
Seq_Frame1202_Timestamp = 137.543
Seq_Frame1203_Sequence_1Transform =0.999258 -0.0207353 -0.0324712 -32.8898 0.0382783 0.438715 0.89781 193.773 -0.00437072 -0.898387 0.439184 -73.8347 0 0 0 1 
Seq_Frame1203_Sequence_1TransformStatus = OK
Seq_Frame1203_Timestamp = 137.644
Seq_Frame1204_Sequence_1Transform =0.999347 -0.018152 -0.0312533 -32.2327 0.0360485 0.438329 0.898091 193.825 -0.0026029 -0.898631 0.438697 -73.9274 0 0 0 1 
Seq_Frame1204_Sequence_1TransformStatus = OK
Seq_Frame1204_Timestamp = 137.782
Seq_Frame1205_Sequence_1Transform =0.999444 -0.0168947 -0.0287527 -30.5742 0.033249 0.438124 0.8983 193.883 -0.00257922 -0.898756 0.438442 -74.0113 0 0 0 1 
Seq_Frame1205_Sequence_1TransformStatus = OK
Seq_Frame1205_Timestamp = 137.884
Seq_Frame1206_Sequence_1Transform =0.999566 -0.0174755 -0.0237127 -27.8117 0.0289459 0.433499 0.900689 194.246 -0.00546062 -0.900985 0.433817 -74.7171 0 0 0 1 
Seq_Frame1206_Sequence_1TransformStatus = OK
Seq_Frame1206_Timestamp = 137.989
Seq_Frame1207_Sequence_1Transform =0.999583 -0.0182416 -0.0223903 -24.2663 0.0281146 0.437252 0.8989 194.07 -0.00660716 -0.899154 0.437582 -74.3119 0 0 0 1 
Seq_Frame1207_Sequence_1TransformStatus = OK
Seq_Frame1207_Timestamp = 138.095
Seq_Frame1208_Sequence_1Transform =0.999487 -0.0145617 -0.0285196 -24.373 0.0320133 0.433553 0.90056 194.347 -0.000748966 -0.901011 0.433796 -74.829 0 0 0 1 
Seq_Frame1208_Sequence_1TransformStatus = OK
Seq_Frame1208_Timestamp = 138.196
Seq_Frame1209_Sequence_1Transform =0.999736 -0.0100734 -0.0206548 -23.3497 0.0229801 0.434648 0.900307 194.287 -9.15349e-005 -0.900544 0.434765 -74.6909 0 0 0 1 
Seq_Frame1209_Sequence_1TransformStatus = OK
Seq_Frame1209_Timestamp = 138.347
Seq_Frame1210_Sequence_1Transform =0.999672 -0.00872743 -0.024097 -23.775 0.0254878 0.437052 0.899075 194.11 0.00268506 -0.899394 0.437131 -74.379 0 0 0 1 
Seq_Frame1210_Sequence_1TransformStatus = OK
Seq_Frame1210_Timestamp = 138.447
Seq_Frame1211_Sequence_1Transform =0.999504 -0.00983181 -0.0299291 -24.583 0.0312164 0.436889 0.898974 194.083 0.00423717 -0.899461 0.43698 -74.3796 0 0 0 1 
Seq_Frame1211_Sequence_1TransformStatus = OK
Seq_Frame1211_Timestamp = 138.548
Seq_Frame1212_Sequence_1Transform =0.999567 -0.00711801 -0.0285562 -24.524 0.0288064 0.435314 0.899818 194.226 0.00602601 -0.90025 0.43533 -74.597 0 0 0 1 
Seq_Frame1212_Sequence_1TransformStatus = OK
Seq_Frame1212_Timestamp = 138.649
Seq_Frame1213_Sequence_1Transform =0.999513 -0.0053301 -0.0307407 -24.6988 0.0300327 0.431301 0.901708 194.515 0.00845231 -0.902193 0.431251 -75.1707 0 0 0 1 
Seq_Frame1213_Sequence_1TransformStatus = OK
Seq_Frame1213_Timestamp = 138.783
Seq_Frame1214_Sequence_1Transform =0.999453 -0.00591594 -0.0325556 -25.0193 0.0319282 0.430719 0.901921 194.553 0.00868661 -0.902467 0.430672 -75.2382 0 0 0 1 
Seq_Frame1214_Sequence_1TransformStatus = OK
Seq_Frame1214_Timestamp = 138.884
Seq_Frame1215_Sequence_1Transform =0.999631 -0.00739489 -0.026137 -24.0136 0.0267567 0.43387 0.900578 194.321 0.00468038 -0.900945 0.433907 -74.8153 0 0 0 1 
Seq_Frame1215_Sequence_1TransformStatus = OK
Seq_Frame1215_Timestamp = 138.985
Seq_Frame1216_Sequence_1Transform =0.999738 -0.00510956 -0.0223149 -23.536 0.0223158 0.434924 0.900191 194.282 0.00510572 -0.900452 0.434924 -74.6761 0 0 0 1 
Seq_Frame1216_Sequence_1TransformStatus = OK
Seq_Frame1216_Timestamp = 139.085
Seq_Frame1217_Sequence_1Transform =0.999794 -0.00503902 -0.0196742 -23.1774 0.0199043 0.435607 0.899917 194.224 0.00403552 -0.900123 0.435618 -74.5844 0 0 0 1 
Seq_Frame1217_Sequence_1TransformStatus = OK
Seq_Frame1217_Timestamp = 139.187
Seq_Frame1218_Sequence_1Transform =0.999867 -0.00433644 -0.0157381 -23.4873 0.0160458 0.43848 0.898598 193.972 0.00300414 -0.89873 0.438491 -74.1705 0 0 0 1 
Seq_Frame1218_Sequence_1TransformStatus = OK
Seq_Frame1218_Timestamp = 139.333
Seq_Frame1219_Sequence_1Transform =0.999931 -0.00212971 -0.0116096 -24.0904 0.0113626 0.439976 0.897938 193.834 0.00319562 -0.898007 0.439969 -73.9311 0 0 0 1 
Seq_Frame1219_Sequence_1TransformStatus = OK
Seq_Frame1219_Timestamp = 139.448
Seq_Frame1220_Sequence_1Transform =0.999926 -0.00286121 -0.0118509 -25.3256 0.0119035 0.439138 0.898341 193.88 0.00263386 -0.898415 0.439139 -74.0161 0 0 0 1 
Seq_Frame1220_Sequence_1TransformStatus = OK
Seq_Frame1220_Timestamp = 139.583
Seq_Frame1221_Sequence_1Transform =0.999972 -0.00195993 -0.0071984 -24.8167 0.0073278 0.439184 0.898367 193.87 0.00140069 -0.898395 0.439187 -74.0162 0 0 0 1 
Seq_Frame1221_Sequence_1TransformStatus = OK
Seq_Frame1221_Timestamp = 139.685
Seq_Frame1222_Sequence_1Transform =0.999948 -0.00489499 -0.00899424 -25.294 0.0102313 0.441374 0.897265 193.683 -0.000422269 -0.89731 0.441401 -73.6783 0 0 0 1 
Seq_Frame1222_Sequence_1TransformStatus = OK
Seq_Frame1222_Timestamp = 139.785
Seq_Frame1223_Sequence_1Transform =0.999975 -0.000887161 -0.00710842 -25.9461 0.00677961 0.437714 0.899089 193.942 0.00231383 -0.899114 0.437709 -74.1833 0 0 0 1 
Seq_Frame1223_Sequence_1TransformStatus = OK
Seq_Frame1223_Timestamp = 139.895
Seq_Frame1224_Sequence_1Transform =0.99997 -0.00100686 -0.00775388 -27.6006 0.00741657 0.436179 0.89983 194.016 0.00247608 -0.899859 0.436173 -74.3553 0 0 0 1 
Seq_Frame1224_Sequence_1TransformStatus = OK
Seq_Frame1224_Timestamp = 140.020
Seq_Frame1225_Sequence_1Transform =0.999928 -0.00192392 -0.0118904 -28.7652 0.0115307 0.438304 0.898753 193.86 0.0034825 -0.898825 0.438294 -74.0354 0 0 0 1 
Seq_Frame1225_Sequence_1TransformStatus = OK
Seq_Frame1225_Timestamp = 140.147
Seq_Frame1226_Sequence_1Transform =0.999975 -0.000294592 -0.00715757 -28.8685 0.00655804 0.439709 0.898116 193.724 0.00288267 -0.89814 0.4397 -73.7932 0 0 0 1 
Seq_Frame1226_Sequence_1TransformStatus = OK
Seq_Frame1226_Timestamp = 140.248
Seq_Frame1227_Sequence_1Transform =0.999988 0.00334642 -0.00370949 -28.8711 0.00185232 0.441238 0.897388 193.593 0.00463981 -0.897384 0.441226 -73.5724 0 0 0 1 
Seq_Frame1227_Sequence_1TransformStatus = OK
Seq_Frame1227_Timestamp = 140.383
Seq_Frame1228_Sequence_1Transform =0.999991 0.0031562 -0.00301228 -29.0067 0.00131339 0.44063 0.897688 193.634 0.00416059 -0.897683 0.440622 -73.6325 0 0 0 1 
Seq_Frame1228_Sequence_1TransformStatus = OK
Seq_Frame1228_Timestamp = 140.483
Seq_Frame1229_Sequence_1Transform =0.999989 0.00349388 -0.00311204 -29.133 0.00125313 0.440835 0.897587 193.61 0.00450796 -0.897581 0.440826 -73.6291 0 0 0 1 
Seq_Frame1229_Sequence_1TransformStatus = OK
Seq_Frame1229_Timestamp = 140.584
Seq_Frame1230_Sequence_1Transform =0.999928 0.000479874 -0.0120016 -31.1152 0.0105708 0.439294 0.898281 193.742 0.0057033 -0.898343 0.439258 -73.8311 0 0 0 1 
Seq_Frame1230_Sequence_1TransformStatus = OK
Seq_Frame1230_Timestamp = 140.685
Seq_Frame1231_Sequence_1Transform =0.999931 0.00360499 -0.011182 -32.4945 0.00847501 0.437833 0.899017 193.817 0.0081368 -0.899049 0.437772 -73.9603 0 0 0 1 
Seq_Frame1231_Sequence_1TransformStatus = OK
Seq_Frame1231_Timestamp = 140.828
Seq_Frame1232_Sequence_1Transform =0.999942 0.00890605 -0.00600537 -32.3919 0.00145611 0.441529 0.897246 193.501 0.0106425 -0.897203 0.441491 -73.4349 0 0 0 1 
Seq_Frame1232_Sequence_1TransformStatus = OK
Seq_Frame1232_Timestamp = 140.942
Seq_Frame1233_Sequence_1Transform =0.999956 0.00934275 -0.000738991 -31.7394 -0.0034632 0.441633 0.897189 193.455 0.00870858 -0.897147 0.441646 -73.4215 0 0 0 1 
Seq_Frame1233_Sequence_1TransformStatus = OK
Seq_Frame1233_Timestamp = 141.050
Seq_Frame1234_Sequence_1Transform =0.999936 0.0112413 -0.00172881 -32.1949 -0.00341719 0.441922 0.897047 193.428 0.010848 -0.896983 0.441932 -73.4068 0 0 0 1 
Seq_Frame1234_Sequence_1TransformStatus = OK
Seq_Frame1234_Timestamp = 141.178
Seq_Frame1235_Sequence_1Transform =0.999965 0.00713159 -0.00441015 -33.281 0.000809716 0.441368 0.897326 193.476 0.00834587 -0.897298 0.441347 -73.4309 0 0 0 1 
Seq_Frame1235_Sequence_1TransformStatus = OK
Seq_Frame1235_Timestamp = 141.283
Seq_Frame1236_Sequence_1Transform =0.999948 0.00628239 -0.00803626 -34.7376 0.00446498 0.438772 0.898587 193.687 0.00917137 -0.898576 0.438721 -73.782 0 0 0 1 
Seq_Frame1236_Sequence_1TransformStatus = OK
Seq_Frame1236_Timestamp = 141.390
Seq_Frame1237_Sequence_1Transform =0.999946 0.00489432 -0.00914283 -34.9416 0.00608858 0.436612 0.899629 193.828 0.00839495 -0.899637 0.436559 -74.0792 0 0 0 1 
Seq_Frame1237_Sequence_1TransformStatus = OK
Seq_Frame1237_Timestamp = 141.533
Seq_Frame1238_Sequence_1Transform =0.999925 0.00594638 -0.010687 -35.2092 0.0070163 0.436812 0.899525 193.802 0.0100171 -0.899533 0.436738 -74.0524 0 0 0 1 
Seq_Frame1238_Sequence_1TransformStatus = OK
Seq_Frame1238_Timestamp = 141.663
Seq_Frame1239_Sequence_1Transform =0.999937 0.00737913 -0.00843143 -35.1838 0.00434772 0.438005 0.898962 193.71 0.0103266 -0.898942 0.437946 -73.8714 0 0 0 1 
Seq_Frame1239_Sequence_1TransformStatus = OK
Seq_Frame1239_Timestamp = 141.778
Seq_Frame1240_Sequence_1Transform =0.999928 0.0117677 -0.00236986 -34.6192 -0.00305856 0.440671 0.897664 193.488 0.0116078 -0.897592 0.440675 -73.4977 0 0 0 1 
Seq_Frame1240_Sequence_1TransformStatus = OK
Seq_Frame1240_Timestamp = 141.883
Seq_Frame1241_Sequence_1Transform =0.999945 0.00601453 -0.00862751 -36.2355 0.00513821 0.436384 0.899746 193.821 0.00917646 -0.89974 0.436329 -74.0669 0 0 0 1 
Seq_Frame1241_Sequence_1TransformStatus = OK
Seq_Frame1241_Timestamp = 142.043
Seq_Frame1242_Sequence_1Transform =0.999893 0.00567728 -0.0135297 -38.7154 0.00976374 0.430859 0.902367 194.201 0.0109524 -0.902402 0.430757 -74.768 0 0 0 1 
Seq_Frame1242_Sequence_1TransformStatus = OK
Seq_Frame1242_Timestamp = 142.144
Seq_Frame1243_Sequence_1Transform =0.999873 0.00962945 -0.0127111 -39.3803 0.00727864 0.433639 0.901057 193.982 0.0141887 -0.901035 0.433514 -74.3694 0 0 0 1 
Seq_Frame1243_Sequence_1TransformStatus = OK
Seq_Frame1243_Timestamp = 142.245
Seq_Frame1244_Sequence_1Transform =0.999767 0.00839249 -0.0199025 -40.3626 0.0142989 0.433461 0.901059 193.997 0.0161891 -0.901133 0.43324 -74.4156 0 0 0 1 
Seq_Frame1244_Sequence_1TransformStatus = OK
Seq_Frame1244_Timestamp = 142.345
Seq_Frame1245_Sequence_1Transform =0.999778 0.00757015 -0.01965 -40.4488 0.0144891 0.429835 0.902791 194.251 0.0152805 -0.902876 0.42963 -74.8911 0 0 0 1 
Seq_Frame1245_Sequence_1TransformStatus = OK
Seq_Frame1245_Timestamp = 142.470
Seq_Frame1246_Sequence_1Transform =0.99962 0.00309248 -0.0273919 -41.5027 0.0234959 0.424082 0.905319 194.659 0.0144161 -0.905618 0.423848 -75.6982 0 0 0 1 
Seq_Frame1246_Sequence_1TransformStatus = OK
Seq_Frame1246_Timestamp = 142.578
Seq_Frame1247_Sequence_1Transform =0.999606 0.00381842 -0.0278098 -41.5722 0.0235807 0.423246 0.905708 194.728 0.0152288 -0.906007 0.422989 -75.806 0 0 0 1 
Seq_Frame1247_Sequence_1TransformStatus = OK
Seq_Frame1247_Timestamp = 142.679
Seq_Frame1248_Sequence_1Transform =0.999582 0.00437105 -0.0285988 -41.6386 0.0240741 0.422554 0.906018 194.769 0.0160448 -0.906327 0.422272 -75.9176 0 0 0 1 
Seq_Frame1248_Sequence_1TransformStatus = OK
Seq_Frame1248_Timestamp = 142.779
Seq_Frame1249_Sequence_1Transform =0.999544 0.00530167 -0.0297236 -41.7908 0.0247073 0.422209 0.906162 194.8 0.0173537 -0.906483 0.421885 -75.9828 0 0 0 1 
Seq_Frame1249_Sequence_1TransformStatus = OK
Seq_Frame1249_Timestamp = 142.880
Seq_Frame1250_Sequence_1Transform =0.999645 0.00589432 -0.0259815 -41.3664 0.0210554 0.422729 0.906012 194.769 0.0163235 -0.906237 0.422455 -75.8647 0 0 0 1 
Seq_Frame1250_Sequence_1TransformStatus = OK
Seq_Frame1250_Timestamp = 142.980
Seq_Frame1251_Sequence_1Transform =0.999618 0.00661607 -0.0268509 -41.4308 0.0215518 0.422031 0.906325 194.796 0.0173283 -0.906557 0.421727 -75.9692 0 0 0 1 
Seq_Frame1251_Sequence_1TransformStatus = OK
Seq_Frame1251_Timestamp = 143.091
Seq_Frame1252_Sequence_1Transform =0.999547 0.0118326 -0.0276705 -41.5637 0.0201298 0.420611 0.907018 194.904 0.0223709 -0.907164 0.420183 -76.2016 0 0 0 1 
Seq_Frame1252_Sequence_1TransformStatus = OK
Seq_Frame1252_Timestamp = 143.199
Seq_Frame1253_Sequence_1Transform =0.999491 0.0108826 -0.0299818 -41.9496 0.0226493 0.41969 0.907385 194.972 0.0224578 -0.907602 0.419231 -76.3132 0 0 0 1 
Seq_Frame1253_Sequence_1TransformStatus = OK
Seq_Frame1253_Timestamp = 143.338
Seq_Frame1254_Sequence_1Transform =0.99915 0.00869326 -0.0402933 -43.4281 0.0330256 0.416117 0.908711 195.171 0.0246664 -0.909269 0.415476 -76.8366 0 0 0 1 
Seq_Frame1254_Sequence_1TransformStatus = OK
Seq_Frame1254_Timestamp = 143.443
Seq_Frame1255_Sequence_1Transform =0.999292 0.012738 -0.0354144 -42.6622 0.0269146 0.415859 0.909031 195.262 0.0263066 -0.90934 0.415221 -76.8765 0 0 0 1 
Seq_Frame1255_Sequence_1TransformStatus = OK
Seq_Frame1255_Timestamp = 143.578
Seq_Frame1256_Sequence_1Transform =0.999408 0.0150122 -0.030966 -42.0498 0.0219413 0.41524 0.909447 195.285 0.0265111 -0.909588 0.414665 -76.9856 0 0 0 1 
Seq_Frame1256_Sequence_1TransformStatus = OK
Seq_Frame1256_Timestamp = 143.679
Seq_Frame1257_Sequence_1Transform =0.999371 0.01474 -0.03226 -42.2299 0.023262 0.414213 0.909883 195.35 0.0267742 -0.910061 0.413609 -77.122 0 0 0 1 
Seq_Frame1257_Sequence_1TransformStatus = OK
Seq_Frame1257_Timestamp = 143.827
Seq_Frame1258_Sequence_1Transform =0.999323 0.0151851 -0.0335306 -42.3927 0.0242876 0.412471 0.910647 195.479 0.0276586 -0.910844 0.411822 -77.3717 0 0 0 1 
Seq_Frame1258_Sequence_1TransformStatus = OK
Seq_Frame1258_Timestamp = 143.927
Seq_Frame1259_Sequence_1Transform =0.999423 0.0165825 -0.0296392 -41.8235 0.0200883 0.415045 0.909579 195.304 0.0273847 -0.909649 0.414473 -77.0014 0 0 0 1 
Seq_Frame1259_Sequence_1TransformStatus = OK
Seq_Frame1259_Timestamp = 144.028
Seq_Frame1260_Sequence_1Transform =0.999527 0.0197976 -0.0235251 -40.9916 0.0130565 0.419417 0.9077 194.999 0.0278371 -0.907578 0.418961 -76.38 0 0 0 1 
Seq_Frame1260_Sequence_1TransformStatus = OK
Seq_Frame1260_Timestamp = 144.128
Seq_Frame1261_Sequence_1Transform =0.999595 0.0185446 -0.0215909 -40.7566 0.0118359 0.419045 0.907889 195.013 0.025884 -0.907776 0.418655 -76.4235 0 0 0 1 
Seq_Frame1261_Sequence_1TransformStatus = OK
Seq_Frame1261_Timestamp = 144.238
Seq_Frame1262_Sequence_1Transform =0.999511 0.020585 -0.0235487 -41.0304 0.0127754 0.418539 0.908109 195.057 0.0285495 -0.907965 0.418071 -76.5126 0 0 0 1 
Seq_Frame1262_Sequence_1TransformStatus = OK
Seq_Frame1262_Timestamp = 144.338
Seq_Frame1263_Sequence_1Transform =0.999438 0.0257145 -0.0215298 -41.3863 0.00877821 0.419005 0.907941 195.005 0.0323684 -0.90762 0.418544 -76.417 0 0 0 1 
Seq_Frame1263_Sequence_1TransformStatus = OK
Seq_Frame1263_Timestamp = 144.443
Seq_Frame1264_Sequence_1Transform =0.999378 0.0241681 -0.0256894 -43.4273 0.0132963 0.416462 0.909056 195.17 0.0326688 -0.908832 0.415881 -76.7396 0 0 0 1 
Seq_Frame1264_Sequence_1TransformStatus = OK
Seq_Frame1264_Timestamp = 144.578
Seq_Frame1265_Sequence_1Transform =0.999418 0.0267031 -0.0212435 -44.5928 0.00829396 0.413793 0.910333 195.307 0.0330992 -0.909979 0.413331 -77.0107 0 0 0 1 
Seq_Frame1265_Sequence_1TransformStatus = OK
Seq_Frame1265_Timestamp = 144.679
Seq_Frame1266_Sequence_1Transform =0.999204 0.0286829 -0.0277427 -46.5673 0.0133972 0.413747 0.910293 195.269 0.0375883 -0.90994 0.413033 -77.0387 0 0 0 1 
Seq_Frame1266_Sequence_1TransformStatus = OK
Seq_Frame1266_Timestamp = 144.779
Seq_Frame1267_Sequence_1Transform =0.999184 0.0297211 -0.0273673 -46.5627 0.0123854 0.419434 0.907702 194.892 0.0384566 -0.907299 0.418723 -76.249 0 0 0 1 
Seq_Frame1267_Sequence_1TransformStatus = OK
Seq_Frame1267_Timestamp = 144.888
Seq_Frame1268_Sequence_1Transform =0.999199 0.0293514 -0.0272242 -46.5377 0.0124902 0.417529 0.908578 195.025 0.0380349 -0.908189 0.416828 -76.5134 0 0 0 1 
Seq_Frame1268_Sequence_1TransformStatus = OK
Seq_Frame1268_Timestamp = 145.043
Seq_Frame1269_Sequence_1Transform =0.999089 0.0277389 -0.0324379 -47.085 0.0180864 0.413243 0.910441 195.346 0.0386594 -0.910198 0.412365 -77.12 0 0 0 1 
Seq_Frame1269_Sequence_1TransformStatus = OK
Seq_Frame1269_Timestamp = 145.164
Seq_Frame1270_Sequence_1Transform =0.999084 0.025574 -0.0343164 -47.0633 0.0207151 0.412677 0.910642 195.386 0.0374504 -0.910518 0.411769 -77.2242 0 0 0 1 
Seq_Frame1270_Sequence_1TransformStatus = OK
Seq_Frame1270_Timestamp = 145.272
Seq_Frame1271_Sequence_1Transform =0.999431 0.0225899 -0.0250576 -45.6214 0.0135504 0.411408 0.911351 195.46 0.0308963 -0.911171 0.410868 -77.3623 0 0 0 1 
Seq_Frame1271_Sequence_1TransformStatus = OK
Seq_Frame1271_Timestamp = 145.389
Seq_Frame1272_Sequence_1Transform =0.999405 0.0180858 -0.0293796 -45.5884 0.019399 0.409616 0.912052 195.603 0.0285296 -0.912079 0.409021 -77.6489 0 0 0 1 
Seq_Frame1272_Sequence_1TransformStatus = OK
Seq_Frame1272_Timestamp = 145.523
Seq_Frame1273_Sequence_1Transform =0.999323 0.0166548 -0.0328041 -45.4796 0.0229966 0.413214 0.910344 195.351 0.0287168 -0.910482 0.412551 -77.1761 0 0 0 1 
Seq_Frame1273_Sequence_1TransformStatus = OK
Seq_Frame1273_Timestamp = 145.624
Seq_Frame1274_Sequence_1Transform =0.999447 0.0179055 -0.0280314 -44.9015 0.0180787 0.41497 0.909655 195.235 0.02792 -0.909659 0.414417 -76.8931 0 0 0 1 
Seq_Frame1274_Sequence_1TransformStatus = OK
Seq_Frame1274_Timestamp = 145.738
Seq_Frame1275_Sequence_1Transform =0.999255 0.018562 -0.0338329 -45.2354 0.0232067 0.411439 0.911142 195.477 0.0308328 -0.911248 0.410702 -77.4636 0 0 0 1 
Seq_Frame1275_Sequence_1TransformStatus = OK
Seq_Frame1275_Timestamp = 145.874
Seq_Frame1276_Sequence_1Transform =0.999192 0.0177743 -0.0360589 -45.6098 0.0254533 0.41457 0.909661 195.298 0.0311176 -0.909844 0.413783 -76.9971 0 0 0 1 
Seq_Frame1276_Sequence_1TransformStatus = OK
Seq_Frame1276_Timestamp = 145.975
Seq_Frame1277_Sequence_1Transform =0.999374 0.0211764 -0.0283394 -44.4632 0.0169796 0.415648 0.909367 195.214 0.0310363 -0.909279 0.415029 -76.8514 0 0 0 1 
Seq_Frame1277_Sequence_1TransformStatus = OK
Seq_Frame1277_Timestamp = 146.075
Seq_Frame1278_Sequence_1Transform =0.999447 0.0206358 -0.0260633 -44.19 0.0150098 0.419425 0.907666 194.94 0.029662 -0.907555 0.418884 -76.3025 0 0 0 1 
Seq_Frame1278_Sequence_1TransformStatus = OK
Seq_Frame1278_Timestamp = 146.178
Seq_Frame1279_Sequence_1Transform =0.9994 0.0200957 -0.0281998 -44.5363 0.0171592 0.41995 0.907385 194.915 0.030077 -0.907324 0.419354 -76.2163 0 0 0 1 
Seq_Frame1279_Sequence_1TransformStatus = OK
Seq_Frame1279_Timestamp = 146.292
Seq_Frame1280_Sequence_1Transform =0.999391 0.0190224 -0.0292729 -44.7247 0.0185789 0.420103 0.907286 194.879 0.0295565 -0.907277 0.419494 -76.1897 0 0 0 1 
Seq_Frame1280_Sequence_1TransformStatus = OK
Seq_Frame1280_Timestamp = 146.423
Seq_Frame1281_Sequence_1Transform =0.999434 0.0196701 -0.0272941 -43.6997 0.0165787 0.41799 0.908301 195.032 0.0292751 -0.908239 0.417427 -76.5271 0 0 0 1 
Seq_Frame1281_Sequence_1TransformStatus = OK
Seq_Frame1281_Timestamp = 146.529
Seq_Frame1282_Sequence_1Transform =0.999434 0.0184227 -0.0281512 -43.3439 0.017959 0.415426 0.90945 195.247 0.0284493 -0.90944 0.41486 -76.8868 0 0 0 1 
Seq_Frame1282_Sequence_1TransformStatus = OK
Seq_Frame1282_Timestamp = 146.635
Seq_Frame1283_Sequence_1Transform =0.99933 0.0197413 -0.0308122 -43.3515 0.01985 0.414929 0.909637 195.283 0.0307423 -0.909639 0.41426 -77.0173 0 0 0 1 
Seq_Frame1283_Sequence_1TransformStatus = OK
Seq_Frame1283_Timestamp = 146.788
Seq_Frame1284_Sequence_1Transform =0.999271 0.0197489 -0.0326873 -43.5858 0.0215082 0.416239 0.909001 195.196 0.0315575 -0.909041 0.415511 -76.8066 0 0 0 1 
Seq_Frame1284_Sequence_1TransformStatus = OK
Seq_Frame1284_Timestamp = 146.889
Seq_Frame1285_Sequence_1Transform =0.999266 0.020532 -0.032335 -43.532 0.0208965 0.415265 0.909461 195.276 0.0321007 -0.909469 0.414531 -76.9437 0 0 0 1 
Seq_Frame1285_Sequence_1TransformStatus = OK
Seq_Frame1285_Timestamp = 146.989
Seq_Frame1286_Sequence_1Transform =0.999327 0.0189104 -0.031423 -42.8523 0.0207277 0.415613 0.909306 195.254 0.0302551 -0.909345 0.414941 -76.9333 0 0 0 1 
Seq_Frame1286_Sequence_1TransformStatus = OK
Seq_Frame1286_Timestamp = 147.090
Seq_Frame1287_Sequence_1Transform =0.999269 0.0179843 -0.0337455 -42.4936 0.0232086 0.416117 0.909015 195.226 0.0303901 -0.909133 0.415395 -76.8779 0 0 0 1 
Seq_Frame1287_Sequence_1TransformStatus = OK
Seq_Frame1287_Timestamp = 147.223
Seq_Frame1288_Sequence_1Transform =0.999361 0.0165879 -0.0316601 -41.3449 0.0218808 0.416481 0.908881 195.245 0.0282622 -0.908993 0.415852 -76.8148 0 0 0 1 
Seq_Frame1288_Sequence_1TransformStatus = OK
Seq_Frame1288_Timestamp = 147.324
Seq_Frame1289_Sequence_1Transform =0.999484 0.0156494 -0.0280599 -39.744 0.0189924 0.416647 0.90887 195.235 0.0259144 -0.908934 0.416135 -76.8317 0 0 0 1 
Seq_Frame1289_Sequence_1TransformStatus = OK
Seq_Frame1289_Timestamp = 147.424
Seq_Frame1290_Sequence_1Transform =0.999329 0.0134112 -0.0340827 -39.5226 0.02546 0.414604 0.909646 195.407 0.0263303 -0.909903 0.413985 -77.132 0 0 0 1 
Seq_Frame1290_Sequence_1TransformStatus = OK
Seq_Frame1290_Timestamp = 147.525
Seq_Frame1291_Sequence_1Transform =0.999268 0.0119299 -0.0363538 -39.6386 0.0281264 0.415106 0.909338 195.357 0.025939 -0.909695 0.414467 -77.0777 0 0 0 1 
Seq_Frame1291_Sequence_1TransformStatus = OK
Seq_Frame1291_Timestamp = 147.630
Seq_Frame1292_Sequence_1Transform =0.999305 0.0145226 -0.0343257 -39.2458 0.0251734 0.416176 0.908936 195.288 0.0274856 -0.909168 0.415521 -76.9559 0 0 0 1 
Seq_Frame1292_Sequence_1TransformStatus = OK
Seq_Frame1292_Timestamp = 147.769
Seq_Frame1293_Sequence_1Transform =0.999319 0.0137903 -0.0342343 -39.117 0.0254824 0.413189 0.910289 195.497 0.0266984 -0.910541 0.412557 -77.3566 0 0 0 1 
Seq_Frame1293_Sequence_1TransformStatus = OK
Seq_Frame1293_Timestamp = 147.892
Seq_Frame1294_Sequence_1Transform =0.99934 0.014667 -0.0332366 -38.741 0.0241561 0.415058 0.909474 195.387 0.0271344 -0.909677 0.41443 -77.0966 0 0 0 1 
Seq_Frame1294_Sequence_1TransformStatus = OK
Seq_Frame1294_Timestamp = 148.025
Seq_Frame1295_Sequence_1Transform =0.999282 0.0167568 -0.0339951 -38.4111 0.0239333 0.416504 0.908819 195.29 0.0293879 -0.90898 0.415803 -76.9252 0 0 0 1 
Seq_Frame1295_Sequence_1TransformStatus = OK
Seq_Frame1295_Timestamp = 148.125
Seq_Frame1296_Sequence_1Transform =0.999317 0.0153945 -0.0335985 -37.2789 0.024147 0.416254 0.908928 195.325 0.027978 -0.909118 0.415598 -77.0014 0 0 0 1 
Seq_Frame1296_Sequence_1TransformStatus = OK
Seq_Frame1296_Timestamp = 148.259
Seq_Frame1297_Sequence_1Transform =0.999296 0.0151409 -0.0343277 -37.0177 0.0249251 0.415952 0.909045 195.363 0.0280425 -0.90926 0.415282 -77.0294 0 0 0 1 
Seq_Frame1297_Sequence_1TransformStatus = OK
Seq_Frame1297_Timestamp = 148.360
Seq_Frame1298_Sequence_1Transform =0.999187 0.0161705 -0.0369236 -37.2227 0.0269089 0.414434 0.909682 195.454 0.0300124 -0.909936 0.413662 -77.2714 0 0 0 1 
Seq_Frame1298_Sequence_1TransformStatus = OK
Seq_Frame1298_Timestamp = 148.473
Seq_Frame1299_Sequence_1Transform =0.999176 0.017302 -0.0367216 -37.2329 0.0263078 0.412932 0.910382 195.566 0.030915 -0.910597 0.412137 -77.4717 0 0 0 1 
Seq_Frame1299_Sequence_1TransformStatus = OK
Seq_Frame1299_Timestamp = 148.574
Seq_Frame1300_Sequence_1Transform =0.999238 0.0176111 -0.0348508 -36.8658 0.0244742 0.412979 0.910412 195.553 0.030426 -0.91057 0.412233 -77.4612 0 0 0 1 
Seq_Frame1300_Sequence_1TransformStatus = OK
Seq_Frame1300_Timestamp = 148.675
Seq_Frame1301_Sequence_1Transform =0.99929 0.0187444 -0.0326873 -35.7126 0.0219901 0.414332 0.90986 195.492 0.0305982 -0.909933 0.413626 -77.3081 0 0 0 1 
Seq_Frame1301_Sequence_1TransformStatus = OK
Seq_Frame1301_Timestamp = 148.776
Seq_Frame1302_Sequence_1Transform =0.999257 0.0184658 -0.0338328 -35.3895 0.0231779 0.413462 0.910227 195.55 0.0307967 -0.910334 0.412727 -77.4437 0 0 0 1 
Seq_Frame1302_Sequence_1TransformStatus = OK
Seq_Frame1302_Timestamp = 148.923
Seq_Frame1303_Sequence_1Transform =0.999243 0.0183171 -0.0343299 -34.8734 0.0237219 0.412582 0.910611 195.647 0.0308437 -0.910736 0.411836 -77.584 0 0 0 1 
Seq_Frame1303_Sequence_1TransformStatus = OK
Seq_Frame1303_Timestamp = 149.024
Seq_Frame1304_Sequence_1Transform =0.999269 0.0185104 -0.0334647 -34.0287 0.0228472 0.412778 0.910545 195.647 0.030668 -0.910644 0.412053 -77.5819 0 0 0 1 
Seq_Frame1304_Sequence_1TransformStatus = OK
Seq_Frame1304_Timestamp = 149.167
Seq_Frame1305_Sequence_1Transform =0.999242 0.0181745 -0.0344362 -34.065 0.0238672 0.412888 0.910469 195.636 0.0307656 -0.9106 0.412141 -77.5617 0 0 0 1 
Seq_Frame1305_Sequence_1TransformStatus = OK
Seq_Frame1305_Timestamp = 149.288
Seq_Frame1306_Sequence_1Transform =0.999216 0.0186888 -0.0348982 -34.1093 0.0240872 0.412564 0.91061 195.651 0.031416 -0.910737 0.411791 -77.6055 0 0 0 1 
Seq_Frame1306_Sequence_1TransformStatus = OK
Seq_Frame1306_Timestamp = 149.422
Seq_Frame1307_Sequence_1Transform =0.999289 0.0190322 -0.0325481 -33.3196 0.0217961 0.412796 0.910563 195.642 0.0307657 -0.910624 0.412088 -77.5847 0 0 0 1 
Seq_Frame1307_Sequence_1TransformStatus = OK
Seq_Frame1307_Timestamp = 149.532
Seq_Frame1308_Sequence_1Transform =0.999261 0.0179396 -0.0339956 -32.7621 0.0235187 0.414203 0.909881 195.576 0.030404 -0.910008 0.413475 -77.4019 0 0 0 1 
Seq_Frame1308_Sequence_1TransformStatus = OK
Seq_Frame1308_Timestamp = 149.683
Seq_Frame1309_Sequence_1Transform =0.999257 0.0186439 -0.0337394 -32.2756 0.0229685 0.414951 0.909554 195.539 0.0309579 -0.909652 0.414215 -77.3291 0 0 0 1 
Seq_Frame1309_Sequence_1TransformStatus = OK
Seq_Frame1309_Timestamp = 149.784
Seq_Frame1310_Sequence_1Transform =0.999236 0.0169425 -0.035218 -32.3403 0.02505 0.414028 0.90992 195.605 0.0299976 -0.910107 0.413287 -77.4447 0 0 0 1 
Seq_Frame1310_Sequence_1TransformStatus = OK
Seq_Frame1310_Timestamp = 149.918
Seq_Frame1311_Sequence_1Transform =0.999236 0.0170759 -0.0351634 -31.8559 0.0250201 0.411759 0.910949 195.748 0.0300341 -0.911133 0.411017 -77.8 0 0 0 1 
Seq_Frame1311_Sequence_1TransformStatus = OK
Seq_Frame1311_Timestamp = 150.020
Seq_Frame1312_Sequence_1Transform =0.999225 0.0176115 -0.0352116 -31.7773 0.024797 0.413153 0.910324 195.679 0.0305799 -0.910491 0.412396 -77.5811 0 0 0 1 
Seq_Frame1312_Sequence_1TransformStatus = OK
Seq_Frame1312_Timestamp = 150.127
Seq_Frame1313_Sequence_1Transform =0.999205 0.0191253 -0.0349778 -31.2953 0.0239611 0.413099 0.910371 195.687 0.0318604 -0.910485 0.412313 -77.6388 0 0 0 1 
Seq_Frame1313_Sequence_1TransformStatus = OK
Seq_Frame1313_Timestamp = 150.229
Seq_Frame1314_Sequence_1Transform =0.999354 0.0187814 -0.030647 -30.0853 0.0201149 0.414398 0.909873 195.611 0.0297888 -0.909902 0.413753 -77.4532 0 0 0 1 
Seq_Frame1314_Sequence_1TransformStatus = OK
Seq_Frame1314_Timestamp = 150.342
Seq_Frame1315_Sequence_1Transform =0.999254 0.0177789 -0.0342865 -30.0895 0.0238948 0.412862 0.91048 195.735 0.0303429 -0.91062 0.412129 -77.665 0 0 0 1 
Seq_Frame1315_Sequence_1TransformStatus = OK
Seq_Frame1315_Timestamp = 150.472
Seq_Frame1316_Sequence_1Transform =0.999308 0.0167835 -0.0331904 -28.7748 0.0231988 0.41624 0.908959 195.508 0.0290707 -0.9091 0.415563 -77.2302 0 0 0 1 
Seq_Frame1316_Sequence_1TransformStatus = OK
Seq_Frame1316_Timestamp = 150.618
Seq_Frame1317_Sequence_1Transform =0.999293 0.0159999 -0.0340197 -28.389 0.0243123 0.415179 0.909415 195.602 0.0286748 -0.909599 0.414497 -77.3981 0 0 0 1 
Seq_Frame1317_Sequence_1TransformStatus = OK
Seq_Frame1317_Timestamp = 150.719
Seq_Frame1318_Sequence_1Transform =0.999443 0.0138591 -0.0303591 -26.5854 0.0219692 0.411559 0.911118 195.865 0.0251219 -0.911278 0.411025 -77.9311 0 0 0 1 
Seq_Frame1318_Sequence_1TransformStatus = OK
Seq_Frame1318_Timestamp = 150.833
Seq_Frame1319_Sequence_1Transform =0.999431 0.0138901 -0.0307538 -24.6682 0.0222237 0.414882 0.909604 195.69 0.0253937 -0.909769 0.414337 -77.4981 0 0 0 1 
Seq_Frame1319_Sequence_1TransformStatus = OK
Seq_Frame1319_Timestamp = 150.973
Seq_Frame1320_Sequence_1Transform =0.999472 0.0145244 -0.0290651 -23.0114 0.0204436 0.41417 0.90997 195.763 0.0252547 -0.910083 0.413655 -77.6419 0 0 0 1 
Seq_Frame1320_Sequence_1TransformStatus = OK
Seq_Frame1320_Timestamp = 151.110
Seq_Frame1321_Sequence_1Transform =0.99948 0.014842 -0.0286417 -22.2376 0.0200131 0.41106 0.911389 195.966 0.0253003 -0.911487 0.410549 -78.1561 0 0 0 1 
Seq_Frame1321_Sequence_1TransformStatus = OK
Seq_Frame1321_Timestamp = 151.233
Seq_Frame1322_Sequence_1Transform =0.999521 0.0109978 -0.0289481 -21.3024 0.0218523 0.411856 0.910987 195.93 0.0219413 -0.911182 0.411418 -78.0404 0 0 0 1 
Seq_Frame1322_Sequence_1TransformStatus = OK
Seq_Frame1322_Timestamp = 151.348
Seq_Frame1323_Sequence_1Transform =0.999485 0.0160322 -0.0278154 -20.4743 0.0189028 0.40643 0.913486 196.335 0.0259502 -0.913541 0.405917 -78.8167 0 0 0 1 
Seq_Frame1323_Sequence_1TransformStatus = OK
Seq_Frame1323_Timestamp = 151.468
Seq_Frame1324_Sequence_1Transform =0.99939 0.0187181 -0.0294907 -20.0755 0.0194374 0.403471 0.914786 196.571 0.0290217 -0.914801 0.402861 -79.2142 0 0 0 1 
Seq_Frame1324_Sequence_1TransformStatus = OK
Seq_Frame1324_Timestamp = 151.568
Seq_Frame1325_Sequence_1Transform =0.999362 0.0194737 -0.0299581 -19.5735 0.0195742 0.403056 0.914966 196.586 0.0298926 -0.914968 0.402418 -79.2871 0 0 0 1 
Seq_Frame1325_Sequence_1TransformStatus = OK
Seq_Frame1325_Timestamp = 151.669
Seq_Frame1326_Sequence_1Transform =0.999294 0.0219277 -0.0305051 -19.7542 0.0190891 0.402992 0.915005 196.629 0.0323573 -0.914941 0.402289 -79.2975 0 0 0 1 
Seq_Frame1326_Sequence_1TransformStatus = OK
Seq_Frame1326_Timestamp = 151.769
Seq_Frame1327_Sequence_1Transform =0.999293 0.0287887 -0.0241939 -18.8995 0.0105751 0.402272 0.915459 196.657 0.0360874 -0.915067 0.401683 -79.371 0 0 0 1 
Seq_Frame1327_Sequence_1TransformStatus = OK
Seq_Frame1327_Timestamp = 151.871
Seq_Frame1328_Sequence_1Transform =0.999001 0.0370717 -0.0249608 -18.8992 0.00811752 0.398706 0.917043 196.878 0.0439484 -0.916329 0.398007 -79.915 0 0 0 1 
Seq_Frame1328_Sequence_1TransformStatus = OK
Seq_Frame1328_Timestamp = 152.019
Seq_Frame1329_Sequence_1Transform =0.998793 0.0407221 -0.0274773 -19.4236 0.00964967 0.385801 0.922532 197.705 0.0481682 -0.921683 0.384942 -81.7227 0 0 0 1 
Seq_Frame1329_Sequence_1TransformStatus = OK
Seq_Frame1329_Timestamp = 152.167
Seq_Frame1330_Sequence_1Transform =0.998608 0.0439483 -0.0291549 -19.5783 0.0104959 0.376142 0.926503 198.298 0.0516846 -0.925519 0.375157 -83.1055 0 0 0 1 
Seq_Frame1330_Sequence_1TransformStatus = OK
Seq_Frame1330_Timestamp = 152.268
Seq_Frame1331_Sequence_1Transform =0.998294 0.0521402 -0.0262885 -19.1814 0.00556121 0.363261 0.931671 199.07 0.058127 -0.930227 0.362351 -84.9076 0 0 0 1 
Seq_Frame1331_Sequence_1TransformStatus = OK
Seq_Frame1331_Timestamp = 152.368
Seq_Frame1332_Sequence_1Transform =0.99808 0.0556746 -0.0271647 -19.2271 0.0066887 0.339091 0.94073 200.459 0.061586 -0.939105 0.338068 -88.2934 0 0 0 1 
Seq_Frame1332_Sequence_1TransformStatus = OK
Seq_Frame1332_Timestamp = 152.469
Seq_Frame1333_Sequence_1Transform =0.998267 0.0538204 -0.0238231 -18.3383 0.00715742 0.29075 0.956772 202.959 0.0584205 -0.955284 0.289861 -95.0696 0 0 0 1 
Seq_Frame1333_Sequence_1TransformStatus = OK
Seq_Frame1333_Timestamp = 152.578
Seq_Frame1334_Sequence_1Transform =0.99809 0.0557191 -0.026679 -17.9611 0.0122953 0.244052 0.969684 205.007 0.060541 -0.96816 0.242901 -101.667 0 0 0 1 
Seq_Frame1334_Sequence_1TransformStatus = OK
Seq_Frame1334_Timestamp = 152.719
Seq_Frame1335_Sequence_1Transform =0.997971 0.0570713 -0.0282378 -17.9682 0.0142267 0.232409 0.972514 205.468 0.0620654 -0.970942 0.231125 -103.317 0 0 0 1 
Seq_Frame1335_Sequence_1TransformStatus = OK
Seq_Frame1335_Timestamp = 152.833
Seq_Frame1336_Sequence_1Transform =0.997883 0.0606708 -0.0234174 -16.875 0.0106197 0.203231 0.979073 206.516 0.0641604 -0.977249 0.202157 -107.381 0 0 0 1 
Seq_Frame1336_Sequence_1TransformStatus = OK
Seq_Frame1336_Timestamp = 152.934
Seq_Frame1337_Sequence_1Transform =0.996684 0.0742035 -0.033381 -17.3473 0.0229228 0.137567 0.990227 208.427 0.0780704 -0.987709 0.13541 -116.843 0 0 0 1 
Seq_Frame1337_Sequence_1TransformStatus = OK
Seq_Frame1337_Timestamp = 153.035
Seq_Frame1338_Sequence_1Transform =0.995743 0.0856038 -0.0341731 -17.0426 0.0238366 0.118983 0.99261 208.827 0.0890372 -0.989199 0.116436 -119.567 0 0 0 1 
Seq_Frame1338_Sequence_1TransformStatus = OK
Seq_Frame1338_Timestamp = 153.168
Seq_Frame1339_Sequence_1Transform =0.995158 0.0944738 -0.0271314 -15.9344 0.0184305 0.091782 0.995609 209.334 0.0965492 -0.991287 0.0895963 -123.369 0 0 0 1 
Seq_Frame1339_Sequence_1TransformStatus = OK
Seq_Frame1339_Timestamp = 153.269
Seq_Frame1340_Sequence_1Transform =0.994757 0.0987892 -0.0264685 -15.9221 0.0181676 0.0839999 0.9963 209.452 0.100647 -0.991557 0.0817647 -124.456 0 0 0 1 
Seq_Frame1340_Sequence_1TransformStatus = OK
Seq_Frame1340_Timestamp = 153.370
Seq_Frame1341_Sequence_1Transform =0.994196 0.104882 -0.0239827 -15.5615 0.0151209 0.084487 0.99631 209.452 0.106521 -0.990889 0.0824107 -124.353 0 0 0 1 
Seq_Frame1341_Sequence_1TransformStatus = OK
Seq_Frame1341_Timestamp = 153.470
Seq_Frame1342_Sequence_1Transform =0.993039 0.117423 -0.00928999 -13.6228 -0.00304256 0.104414 0.994529 209.048 0.117751 -0.987578 0.104044 -121.271 0 0 0 1 
Seq_Frame1342_Sequence_1TransformStatus = OK
Seq_Frame1342_Timestamp = 153.617
Seq_Frame1343_Sequence_1Transform =0.994555 0.104089 -0.00514704 -13.5942 -0.00832119 0.128545 0.991669 208.517 0.103883 -0.986226 0.128711 -117.773 0 0 0 1 
Seq_Frame1343_Sequence_1TransformStatus = OK
Seq_Frame1343_Timestamp = 153.719
Seq_Frame1344_Sequence_1Transform =0.994511 0.104345 -0.0077404 -14.8344 -0.006888 0.139107 0.990254 208.264 0.104405 -0.984765 0.139062 -116.269 0 0 0 1 
Seq_Frame1344_Sequence_1TransformStatus = OK
Seq_Frame1344_Timestamp = 153.820
Seq_Frame1345_Sequence_1Transform =0.994897 0.100563 0.00826307 -14.8041 -0.0229728 0.146011 0.989016 207.925 0.0982518 -0.984158 0.147576 -115.006 0 0 0 1 
Seq_Frame1345_Sequence_1TransformStatus = OK
Seq_Frame1345_Timestamp = 153.920
Seq_Frame1346_Sequence_1Transform =0.995308 0.0958902 0.012907 -16.0825 -0.0272985 0.150327 0.988259 207.756 0.0928242 -0.983975 0.152239 -114.308 0 0 0 1 
Seq_Frame1346_Sequence_1TransformStatus = OK
Seq_Frame1346_Timestamp = 154.037
Seq_Frame1347_Sequence_1Transform =0.995298 0.0959111 0.0135683 -17.4825 -0.0279281 0.150007 0.98829 207.71 0.0927527 -0.984022 0.15198 -114.279 0 0 0 1 
Seq_Frame1347_Sequence_1TransformStatus = OK
Seq_Frame1347_Timestamp = 154.168
Seq_Frame1348_Sequence_1Transform =0.994346 0.104122 0.0208761 -18.0052 -0.0368596 0.154037 0.987377 207.479 0.0995918 -0.982564 0.157004 -113.533 0 0 0 1 
Seq_Frame1348_Sequence_1TransformStatus = OK
Seq_Frame1348_Timestamp = 154.296
Seq_Frame1349_Sequence_1Transform =0.994352 0.104445 0.0188432 -19.7787 -0.0347198 0.152348 0.987717 207.523 0.100291 -0.982793 0.155114 -113.731 0 0 0 1 
Seq_Frame1349_Sequence_1TransformStatus = OK
Seq_Frame1349_Timestamp = 154.418
Seq_Frame1350_Sequence_1Transform =0.994052 0.107209 0.0191695 -21.3953 -0.0357606 0.155049 0.987259 207.397 0.102871 -0.982072 0.157961 -113.304 0 0 0 1 
Seq_Frame1350_Sequence_1TransformStatus = OK
Seq_Frame1350_Timestamp = 154.546
Seq_Frame1351_Sequence_1Transform =0.994282 0.105305 0.017735 -22.6841 -0.0340504 0.155226 0.987292 207.387 0.101214 -0.98225 0.157924 -113.254 0 0 0 1 
Seq_Frame1351_Sequence_1TransformStatus = OK
Seq_Frame1351_Timestamp = 154.667
Seq_Frame1352_Sequence_1Transform =0.994388 0.103658 0.0211739 -22.9031 -0.0376422 0.159598 0.986464 207.239 0.098876 -0.981725 0.162604 -112.571 0 0 0 1 
Seq_Frame1352_Sequence_1TransformStatus = OK
Seq_Frame1352_Timestamp = 154.787
Seq_Frame1353_Sequence_1Transform =0.994233 0.105348 0.0200704 -23.3302 -0.0368173 0.159522 0.986508 207.221 0.100725 -0.981557 0.162481 -112.603 0 0 0 1 
Seq_Frame1353_Sequence_1TransformStatus = OK
Seq_Frame1353_Timestamp = 154.928
Seq_Frame1354_Sequence_1Transform =0.995352 0.0959246 0.00850488 -27.121 -0.023232 0.153478 0.987879 207.455 0.0934566 -0.983485 0.154993 -113.607 0 0 0 1 
Seq_Frame1354_Sequence_1TransformStatus = OK
Seq_Frame1354_Timestamp = 155.035
Seq_Frame1355_Sequence_1Transform =0.995215 0.0974375 0.00728236 -28.702 -0.0219034 0.149842 0.988467 207.544 0.0952226 -0.983897 0.15126 -114.085 0 0 0 1 
Seq_Frame1355_Sequence_1TransformStatus = OK
Seq_Frame1355_Timestamp = 155.168
Seq_Frame1356_Sequence_1Transform =0.994329 0.106203 0.00559644 -31.2213 -0.0218418 0.152427 0.988073 207.42 0.104083 -0.982592 0.153882 -113.638 0 0 0 1 
Seq_Frame1356_Sequence_1TransformStatus = OK
Seq_Frame1356_Timestamp = 155.275
Seq_Frame1357_Sequence_1Transform =0.993939 0.109772 0.00605965 -32.1101 -0.0229453 0.153225 0.987925 207.383 0.107518 -0.982075 0.154815 -113.504 0 0 0 1 
Seq_Frame1357_Sequence_1TransformStatus = OK
Seq_Frame1357_Timestamp = 155.428
Seq_Frame1358_Sequence_1Transform =0.993446 0.114172 0.00557817 -33.8936 -0.0236329 0.157402 0.987252 207.218 0.111839 -0.980912 0.159069 -112.836 0 0 0 1 
Seq_Frame1358_Sequence_1TransformStatus = OK
Seq_Frame1358_Timestamp = 155.529
Seq_Frame1359_Sequence_1Transform =0.993263 0.115755 0.00553713 -34.659 -0.0236859 0.156007 0.987472 207.249 0.113441 -0.98095 0.157698 -113.005 0 0 0 1 
Seq_Frame1359_Sequence_1TransformStatus = OK
Seq_Frame1359_Timestamp = 155.630
Seq_Frame1360_Sequence_1Transform =0.992813 0.119478 0.00698096 -34.7929 -0.0261003 0.159219 0.986898 207.131 0.116801 -0.979987 0.161193 -112.534 0 0 0 1 
Seq_Frame1360_Sequence_1TransformStatus = OK
Seq_Frame1360_Timestamp = 155.730
Seq_Frame1361_Sequence_1Transform =0.992991 0.118149 0.00321457 -35.6733 -0.0220586 0.158536 0.987107 207.156 0.116116 -0.980259 0.160031 -112.666 0 0 0 1 
Seq_Frame1361_Sequence_1TransformStatus = OK
Seq_Frame1361_Timestamp = 155.831
Seq_Frame1362_Sequence_1Transform =0.993014 0.11799 0.00162144 -36.7201 -0.020886 0.162222 0.986533 207.064 0.116138 -0.979675 0.163553 -112.162 0 0 0 1 
Seq_Frame1362_Sequence_1TransformStatus = OK
Seq_Frame1362_Timestamp = 155.963
Seq_Frame1363_Sequence_1Transform =0.993419 0.114484 -0.00365181 -38.7039 -0.0148948 0.160728 0.986887 207.125 0.113569 -0.980337 0.161375 -112.413 0 0 0 1 
Seq_Frame1363_Sequence_1TransformStatus = OK
Seq_Frame1363_Timestamp = 156.067
Seq_Frame1364_Sequence_1Transform =0.993161 0.116749 -0.000793359 -38.4793 -0.0186998 0.165777 0.985986 206.948 0.115244 -0.979228 0.166826 -111.627 0 0 0 1 
Seq_Frame1364_Sequence_1TransformStatus = OK
Seq_Frame1364_Timestamp = 156.167
Seq_Frame1365_Sequence_1Transform =0.993002 0.11809 -0.0015147 -38.7206 -0.0184257 0.167583 0.985686 206.894 0.116653 -0.97876 0.168586 -111.341 0 0 0 1 
Seq_Frame1365_Sequence_1TransformStatus = OK
Seq_Frame1365_Timestamp = 156.313
Seq_Frame1366_Sequence_1Transform =0.992812 0.119659 -0.00272178 -38.6775 -0.017738 0.169586 0.985356 206.855 0.118368 -0.978224 0.170489 -111.131 0 0 0 1 
Seq_Frame1366_Sequence_1TransformStatus = OK
Seq_Frame1366_Timestamp = 156.414
Seq_Frame1367_Sequence_1Transform =0.992612 0.121293 -0.00301978 -38.8087 -0.0181549 0.173089 0.984739 206.738 0.119965 -0.977409 0.174013 -110.626 0 0 0 1 
Seq_Frame1367_Sequence_1TransformStatus = OK
Seq_Frame1367_Timestamp = 156.544
Seq_Frame1368_Sequence_1Transform =0.992957 0.118371 -0.00502328 -39.0678 -0.0158286 0.174559 0.98452 206.711 0.117415 -0.977506 0.175203 -110.463 0 0 0 1 
Seq_Frame1368_Sequence_1TransformStatus = OK
Seq_Frame1368_Timestamp = 156.663
Seq_Frame1369_Sequence_1Transform =0.994652 0.102356 -0.0138485 -40.3223 -0.00527404 0.18423 0.982869 206.516 0.103154 -0.977539 0.183784 -109.252 0 0 0 1 
Seq_Frame1369_Sequence_1TransformStatus = OK
Seq_Frame1369_Timestamp = 156.763
Seq_Frame1370_Sequence_1Transform =0.994891 0.0999631 -0.0141176 -40.3561 -0.0047805 0.186332 0.982475 206.432 0.100842 -0.977388 0.185858 -108.972 0 0 0 1 
Seq_Frame1370_Sequence_1TransformStatus = OK
Seq_Frame1370_Timestamp = 156.865
Seq_Frame1371_Sequence_1Transform =0.994595 0.101755 -0.0206654 -41.2291 0.00175326 0.18254 0.983197 206.577 0.103818 -0.977919 0.181375 -109.619 0 0 0 1 
Seq_Frame1371_Sequence_1TransformStatus = OK
Seq_Frame1371_Timestamp = 156.966
Seq_Frame1372_Sequence_1Transform =0.994716 0.100944 -0.0187077 -41.0405 0.000105948 0.181216 0.983443 206.629 0.102662 -0.978249 0.180248 -109.74 0 0 0 1 
Seq_Frame1372_Sequence_1TransformStatus = OK
Seq_Frame1372_Timestamp = 157.067
Seq_Frame1373_Sequence_1Transform =0.99557 0.0887733 -0.0309714 -42.6878 0.013879 0.187041 0.982254 206.494 0.0929909 -0.978333 0.184981 -109.098 0 0 0 1 
Seq_Frame1373_Sequence_1TransformStatus = OK
Seq_Frame1373_Timestamp = 157.174
Seq_Frame1374_Sequence_1Transform =0.996566 0.0584705 -0.0586301 -46.7271 0.0440631 0.22501 0.97336 205.176 0.0701053 -0.9726 0.221661 -103.948 0 0 0 1 
Seq_Frame1374_Sequence_1TransformStatus = OK
Seq_Frame1374_Timestamp = 157.311
Seq_Frame1375_Sequence_1Transform =0.991065 0.0389897 -0.127559 -59.242 0.113443 0.256618 0.959832 203.229 0.0701575 -0.965726 0.249902 -99.8945 0 0 0 1 
Seq_Frame1375_Sequence_1TransformStatus = OK
Seq_Frame1375_Timestamp = 157.413
Seq_Frame1376_Sequence_1Transform =0.991378 0.0364244 -0.125871 -60.7168 0.112664 0.253568 0.960734 203.307 0.066911 -0.966632 0.247278 -100.202 0 0 0 1 
Seq_Frame1376_Sequence_1TransformStatus = OK
Seq_Frame1376_Timestamp = 157.513
Seq_Frame1377_Sequence_1Transform =0.992656 0.0514425 -0.109487 -58.656 0.0936629 0.245944 0.964748 203.871 0.0765567 -0.967918 0.23932 -101.309 0 0 0 1 
Seq_Frame1377_Sequence_1TransformStatus = OK
Seq_Frame1377_Timestamp = 157.614
Seq_Frame1378_Sequence_1Transform =0.993969 0.0710453 -0.0835372 -55.3421 0.0648719 0.233251 0.97025 204.64 0.0884169 -0.969818 0.227235 -103.009 0 0 0 1 
Seq_Frame1378_Sequence_1TransformStatus = OK
Seq_Frame1378_Timestamp = 157.716
Seq_Frame1379_Sequence_1Transform =0.994699 0.0879402 -0.0533017 -51.1487 0.0336995 0.210944 0.976917 205.601 0.0971539 -0.973534 0.206862 -105.837 0 0 0 1 
Seq_Frame1379_Sequence_1TransformStatus = OK
Seq_Frame1379_Timestamp = 157.873
Seq_Frame1380_Sequence_1Transform =0.993802 0.101542 -0.045253 -50.174 0.0245094 0.19692 0.980113 206.046 0.108434 -0.975147 0.193211 -107.733 0 0 0 1 
Seq_Frame1380_Sequence_1TransformStatus = OK
Seq_Frame1380_Timestamp = 157.978
Seq_Frame1381_Sequence_1Transform =0.994482 0.0975735 -0.0385524 -49.0507 0.018651 0.19719 0.980188 206.047 0.103243 -0.975498 0.194282 -107.622 0 0 0 1 
Seq_Frame1381_Sequence_1TransformStatus = OK
Seq_Frame1381_Timestamp = 158.113
Seq_Frame1382_Sequence_1Transform =0.995513 0.0898702 -0.029624 -47.4828 0.0106556 0.204604 0.978787 205.805 0.094025 -0.97471 0.202728 -106.449 0 0 0 1 
Seq_Frame1382_Sequence_1TransformStatus = OK
Seq_Frame1382_Timestamp = 158.262
Seq_Frame1383_Sequence_1Transform =0.996589 0.0795694 -0.0218969 -45.491 0.00439738 0.213754 0.976878 205.496 0.0824101 -0.973642 0.212675 -105.099 0 0 0 1 
Seq_Frame1383_Sequence_1TransformStatus = OK
Seq_Frame1383_Timestamp = 158.363
Seq_Frame1384_Sequence_1Transform =0.996735 0.0782121 -0.0200837 -43.9291 0.00290974 0.213767 0.97688 205.534 0.0806971 -0.973749 0.212841 -105.1 0 0 0 1 
Seq_Frame1384_Sequence_1TransformStatus = OK
Seq_Frame1384_Timestamp = 158.464
Seq_Frame1385_Sequence_1Transform =0.996574 0.0806476 -0.0183478 -42.3442 0.000985279 0.210246 0.977648 205.658 0.0827025 -0.974316 0.209446 -105.631 0 0 0 1 
Seq_Frame1385_Sequence_1TransformStatus = OK
Seq_Frame1385_Timestamp = 158.565
Seq_Frame1386_Sequence_1Transform =0.996002 0.0877859 -0.0165452 -41.2002 -0.00175438 0.204398 0.978886 205.865 0.0893143 -0.974944 0.203735 -106.451 0 0 0 1 
Seq_Frame1386_Sequence_1TransformStatus = OK
Seq_Frame1386_Timestamp = 158.674
Seq_Frame1387_Sequence_1Transform =0.995975 0.0880372 -0.0168225 -40.3263 -0.00164204 0.205579 0.978639 205.865 0.089615 -0.974673 0.204896 -106.338 0 0 0 1 
Seq_Frame1387_Sequence_1TransformStatus = OK
Seq_Frame1387_Timestamp = 158.812
Seq_Frame1388_Sequence_1Transform =0.995853 0.0904476 -0.00980025 -37.8331 -0.0082741 0.197319 0.980305 206.121 0.0906 -0.976158 0.197249 -107.446 0 0 0 1 
Seq_Frame1388_Sequence_1TransformStatus = OK
Seq_Frame1388_Timestamp = 158.922
Seq_Frame1389_Sequence_1Transform =0.995982 0.0884087 -0.0142679 -37.1065 -0.00413394 0.204544 0.978849 205.949 0.0894572 -0.974857 0.204088 -106.516 0 0 0 1 
Seq_Frame1389_Sequence_1TransformStatus = OK
Seq_Frame1389_Timestamp = 159.022
Seq_Frame1390_Sequence_1Transform =0.995947 0.0887937 -0.01434 -36.4032 -0.00413213 0.204433 0.978872 205.973 0.0898492 -0.974845 0.203972 -106.553 0 0 0 1 
Seq_Frame1390_Sequence_1TransformStatus = OK
Seq_Frame1390_Timestamp = 159.123
Seq_Frame1391_Sequence_1Transform =0.99593 0.0895355 -0.0103999 -35.1265 -0.00785486 0.201148 0.97953 206.066 0.0897946 -0.97546 0.201032 -106.97 0 0 0 1 
Seq_Frame1391_Sequence_1TransformStatus = OK
Seq_Frame1391_Timestamp = 159.224
Seq_Frame1392_Sequence_1Transform =0.996031 0.0883824 -0.0105005 -34.0879 -0.00766499 0.202718 0.979207 206.039 0.0886733 -0.97524 0.202591 -106.814 0 0 0 1 
Seq_Frame1392_Sequence_1TransformStatus = OK
Seq_Frame1392_Timestamp = 159.358
Seq_Frame1393_Sequence_1Transform =0.996089 0.0881382 -0.00630318 -32.3511 -0.0117638 0.202968 0.979115 206.046 0.0875768 -0.97521 0.203211 -106.743 0 0 0 1 
Seq_Frame1393_Sequence_1TransformStatus = OK
Seq_Frame1393_Timestamp = 159.463
Seq_Frame1394_Sequence_1Transform =0.996269 0.0860477 -0.00672781 -30.5401 -0.010662 0.200048 0.979728 206.182 0.0856493 -0.976 0.200218 -107.237 0 0 0 1 
Seq_Frame1394_Sequence_1TransformStatus = OK
Seq_Frame1394_Timestamp = 159.623
Seq_Frame1395_Sequence_1Transform =0.996298 0.0857339 -0.0063939 -29.0207 -0.0108428 0.199083 0.979923 206.243 0.0852855 -0.976225 0.199276 -107.418 0 0 0 1 
Seq_Frame1395_Sequence_1TransformStatus = OK
Seq_Frame1395_Timestamp = 159.723
Seq_Frame1396_Sequence_1Transform =0.996432 0.0839123 -0.00905683 -28.5726 -0.00807118 0.201556 0.979444 206.192 0.0840129 -0.975876 0.201514 -107.119 0 0 0 1 
Seq_Frame1396_Sequence_1TransformStatus = OK
Seq_Frame1396_Timestamp = 159.824
Seq_Frame1397_Sequence_1Transform =0.996706 0.0804028 -0.010642 -27.6721 -0.00595954 0.203464 0.979064 206.184 0.0808848 -0.975775 0.203273 -106.881 0 0 0 1 
Seq_Frame1397_Sequence_1TransformStatus = OK
Seq_Frame1397_Timestamp = 159.957
Seq_Frame1398_Sequence_1Transform =0.996703 0.0806574 -0.00886743 -27.3621 -0.00760158 0.201613 0.979436 206.227 0.0807866 -0.976139 0.201561 -107.13 0 0 0 1 
Seq_Frame1398_Sequence_1TransformStatus = OK
Seq_Frame1398_Timestamp = 160.062
Seq_Frame1399_Sequence_1Transform =0.996694 0.0806476 -0.00988262 -27.4764 -0.00674317 0.203315 0.97909 206.174 0.0809706 -0.975786 0.203187 -106.906 0 0 0 1 
Seq_Frame1399_Sequence_1TransformStatus = OK
Seq_Frame1399_Timestamp = 160.193
Seq_Frame1400_Sequence_1Transform =0.996593 0.0817776 -0.0107539 -27.6127 -0.00621971 0.204517 0.978843 206.133 0.0822468 -0.975441 0.204328 -106.748 0 0 0 1 
Seq_Frame1400_Sequence_1TransformStatus = OK
Seq_Frame1400_Timestamp = 160.308
Seq_Frame1401_Sequence_1Transform =0.996512 0.0828874 -0.00967493 -27.4534 -0.007504 0.204471 0.978844 206.134 0.0831121 -0.975357 0.20438 -106.761 0 0 0 1 
Seq_Frame1401_Sequence_1TransformStatus = OK
Seq_Frame1401_Timestamp = 160.408
Seq_Frame1402_Sequence_1Transform =0.996474 0.0835641 -0.0075108 -27.1221 -0.00937451 0.199851 0.979782 206.273 0.0833756 -0.976256 0.19993 -107.372 0 0 0 1 
Seq_Frame1402_Sequence_1TransformStatus = OK
Seq_Frame1402_Timestamp = 160.518
Seq_Frame1403_Sequence_1Transform =0.996459 0.0835915 -0.00902185 -27.2766 -0.00789483 0.199858 0.979793 206.289 0.0837055 -0.976253 0.19981 -107.387 0 0 0 1 
Seq_Frame1403_Sequence_1TransformStatus = OK
Seq_Frame1403_Timestamp = 160.673
Seq_Frame1404_Sequence_1Transform =0.996344 0.085215 -0.00612113 -27.0919 -0.0110418 0.199486 0.979839 206.276 0.0847181 -0.976188 0.199697 -107.381 0 0 0 1 
Seq_Frame1404_Sequence_1TransformStatus = OK
Seq_Frame1404_Timestamp = 160.774
Seq_Frame1405_Sequence_1Transform =0.996275 0.0861334 -0.00415569 -26.6474 -0.0129016 0.19653 0.980413 206.349 0.0852631 -0.976707 0.196909 -107.788 0 0 0 1 
Seq_Frame1405_Sequence_1TransformStatus = OK
Seq_Frame1405_Timestamp = 160.875
Seq_Frame1406_Sequence_1Transform =0.995956 0.0898417 0.00102798 -25.9345 -0.0188542 0.197798 0.980062 206.27 0.087847 -0.976117 0.198692 -107.552 0 0 0 1 
Seq_Frame1406_Sequence_1TransformStatus = OK
Seq_Frame1406_Timestamp = 160.988
Seq_Frame1407_Sequence_1Transform =0.995686 0.0924865 0.00742167 -25.217 -0.0258326 0.199502 0.979557 206.153 0.0891152 -0.975523 0.20103 -107.216 0 0 0 1 
Seq_Frame1407_Sequence_1TransformStatus = OK
Seq_Frame1407_Timestamp = 161.108
Seq_Frame1408_Sequence_1Transform =0.99534 0.0957168 0.011718 -24.7092 -0.0308932 0.201396 0.979023 206.056 0.091349 -0.974822 0.203415 -106.878 0 0 0 1 
Seq_Frame1408_Sequence_1TransformStatus = OK
Seq_Frame1408_Timestamp = 161.212
Seq_Frame1409_Sequence_1Transform =0.99495 0.0990397 0.0163391 -24.4319 -0.0362288 0.202507 0.978611 205.956 0.0936125 -0.97426 0.205072 -106.629 0 0 0 1 
Seq_Frame1409_Sequence_1TransformStatus = OK
Seq_Frame1409_Timestamp = 161.358
Seq_Frame1410_Sequence_1Transform =0.994659 0.101701 0.0176434 -24.7148 -0.0378506 0.200348 0.978993 205.999 0.0960297 -0.974432 0.203128 -106.906 0 0 0 1 
Seq_Frame1410_Sequence_1TransformStatus = OK
Seq_Frame1410_Timestamp = 161.461
Seq_Frame1411_Sequence_1Transform =0.994919 0.0996053 0.0146735 -26.4266 -0.0345174 0.200546 0.979076 206 0.0945785 -0.974608 0.202965 -106.857 0 0 0 1 
Seq_Frame1411_Sequence_1TransformStatus = OK
Seq_Frame1411_Timestamp = 161.598
Seq_Frame1412_Sequence_1Transform =0.994954 0.0996007 0.0121335 -27.4821 -0.0317852 0.198174 0.979651 206.077 0.0951695 -0.975093 0.20034 -107.206 0 0 0 1 
Seq_Frame1412_Sequence_1TransformStatus = OK
Seq_Frame1412_Timestamp = 161.702
Seq_Frame1413_Sequence_1Transform =0.995018 0.0995441 0.00558995 -29.6077 -0.0250814 0.195655 0.980352 206.193 0.0964945 -0.975608 0.197177 -107.626 0 0 0 1 
Seq_Frame1413_Sequence_1TransformStatus = OK
Seq_Frame1413_Timestamp = 161.809
Seq_Frame1414_Sequence_1Transform =0.994755 0.102054 0.00686824 -30.9937 -0.0272293 0.199492 0.979521 206.02 0.0985938 -0.974571 0.201224 -107.002 0 0 0 1 
Seq_Frame1414_Sequence_1TransformStatus = OK
Seq_Frame1414_Timestamp = 161.910
Seq_Frame1415_Sequence_1Transform =0.994682 0.102726 0.00743394 -31.7055 -0.0279242 0.199503 0.979499 205.988 0.0991368 -0.974498 0.201311 -106.951 0 0 0 1 
Seq_Frame1415_Sequence_1TransformStatus = OK
Seq_Frame1415_Timestamp = 162.019
Seq_Frame1416_Sequence_1Transform =0.99443 0.104949 0.00976288 -31.9115 -0.0307587 0.200355 0.979241 205.907 0.100815 -0.974086 0.202467 -106.807 0 0 0 1 
Seq_Frame1416_Sequence_1TransformStatus = OK
Seq_Frame1416_Timestamp = 162.123
Seq_Frame1417_Sequence_1Transform =0.994169 0.106835 0.0146363 -31.6342 -0.036255 0.203332 0.978439 205.769 0.101555 -0.973264 0.206019 -106.285 0 0 0 1 
Seq_Frame1417_Sequence_1TransformStatus = OK
Seq_Frame1417_Timestamp = 162.241
Seq_Frame1418_Sequence_1Transform =0.994087 0.107961 0.0116673 -32.5761 -0.0335845 0.203493 0.9785 205.767 0.103266 -0.973106 0.205916 -106.292 0 0 0 1 
Seq_Frame1418_Sequence_1TransformStatus = OK
Seq_Frame1418_Timestamp = 162.358
Seq_Frame1419_Sequence_1Transform =0.994144 0.107666 0.00928956 -34.2749 -0.0307541 0.199465 0.979422 205.901 0.103597 -0.973972 0.201608 -106.859 0 0 0 1 
Seq_Frame1419_Sequence_1TransformStatus = OK
Seq_Frame1419_Timestamp = 162.460
Seq_Frame1420_Sequence_1Transform =0.994069 0.108515 0.00722548 -36.1322 -0.0284522 0.195365 0.980318 206.024 0.104968 -0.974708 0.197294 -107.419 0 0 0 1 
Seq_Frame1420_Sequence_1TransformStatus = OK
Seq_Frame1420_Timestamp = 162.565
Seq_Frame1421_Sequence_1Transform =0.993863 0.110165 0.0100533 -36.3172 -0.0318486 0.19792 0.979701 205.889 0.105939 -0.974008 0.200214 -106.982 0 0 0 1 
Seq_Frame1421_Sequence_1TransformStatus = OK
Seq_Frame1421_Timestamp = 162.708
Seq_Frame1422_Sequence_1Transform =0.993542 0.112954 0.0107511 -37.4507 -0.0334095 0.200678 0.979088 205.76 0.108435 -0.973124 0.203156 -106.534 0 0 0 1 
Seq_Frame1422_Sequence_1TransformStatus = OK
Seq_Frame1422_Timestamp = 162.809
Seq_Frame1423_Sequence_1Transform =0.993507 0.113207 0.011365 -38.7418 -0.0339781 0.199887 0.97923 205.754 0.108584 -0.973257 0.202435 -106.576 0 0 0 1 
Seq_Frame1423_Sequence_1TransformStatus = OK
Seq_Frame1423_Timestamp = 162.935
Seq_Frame1424_Sequence_1Transform =0.993345 0.114735 0.0101026 -39.85 -0.0331794 0.201053 0.979019 205.707 0.110297 -0.972838 0.203521 -106.414 0 0 0 1 
Seq_Frame1424_Sequence_1TransformStatus = OK
Seq_Frame1424_Timestamp = 163.044
Seq_Frame1425_Sequence_1Transform =0.993464 0.113989 0.00607783 -40.7859 -0.0290465 0.200944 0.979172 205.742 0.110393 -0.972948 0.202941 -106.469 0 0 0 1 
Seq_Frame1425_Sequence_1TransformStatus = OK
Seq_Frame1425_Timestamp = 163.157
Seq_Frame1426_Sequence_1Transform =0.993385 0.114618 0.00699124 -41.6665 -0.0298153 0.198653 0.979616 205.78 0.110893 -0.973344 0.200757 -106.741 0 0 0 1 
Seq_Frame1426_Sequence_1TransformStatus = OK
Seq_Frame1426_Timestamp = 163.268
Seq_Frame1427_Sequence_1Transform =0.993346 0.115128 0.00303447 -43.3268 -0.0260087 0.198585 0.979739 205.806 0.112193 -0.973298 0.200258 -106.775 0 0 0 1 
Seq_Frame1427_Sequence_1TransformStatus = OK
Seq_Frame1427_Timestamp = 163.418
Seq_Frame1428_Sequence_1Transform =0.99333 0.115147 0.00603118 -43.4373 -0.0292739 0.20125 0.979102 205.654 0.111527 -0.972748 0.203279 -106.344 0 0 0 1 
Seq_Frame1428_Sequence_1TransformStatus = OK
Seq_Frame1428_Timestamp = 163.544
Seq_Frame1429_Sequence_1Transform =0.993246 0.115859 0.00620755 -43.4593 -0.0295087 0.200509 0.979247 205.669 0.11221 -0.972817 0.202574 -106.458 0 0 0 1 
Seq_Frame1429_Sequence_1TransformStatus = OK
Seq_Frame1429_Timestamp = 163.658
Seq_Frame1430_Sequence_1Transform =0.993456 0.114192 0.00235762 -44.0126 -0.0254125 0.200867 0.979289 205.685 0.111353 -0.97294 0.202455 -106.449 0 0 0 1 
Seq_Frame1430_Sequence_1TransformStatus = OK
Seq_Frame1430_Timestamp = 163.808
Seq_Frame1431_Sequence_1Transform =0.993843 0.110784 -0.00187533 -44.5698 -0.022999 0.222822 0.974588 204.988 0.108386 -0.968544 0.223998 -103.428 0 0 0 1 
Seq_Frame1431_Sequence_1TransformStatus = OK
Seq_Frame1431_Timestamp = 163.937
Seq_Frame1432_Sequence_1Transform =0.995165 0.0980549 -0.00566427 -45.0336 -0.0199635 0.258403 0.965831 203.607 0.0961681 -0.961048 0.259111 -98.5059 0 0 0 1 
Seq_Frame1432_Sequence_1TransformStatus = OK
Seq_Frame1432_Timestamp = 164.053
Seq_Frame1433_Sequence_1Transform =0.995927 0.0901615 -0.000620623 -44.3996 -0.0244373 0.276548 0.960689 202.802 0.0867888 -0.956761 0.277625 -95.9143 0 0 0 1 
Seq_Frame1433_Sequence_1TransformStatus = OK
Seq_Frame1433_Timestamp = 164.157
Seq_Frame1434_Sequence_1Transform =0.99627 0.0854348 -0.0121686 -45.9017 -0.0146097 0.305952 0.951935 201.474 0.0850514 -0.948206 0.306059 -91.9278 0 0 0 1 
Seq_Frame1434_Sequence_1TransformStatus = OK
Seq_Frame1434_Timestamp = 164.317
Seq_Frame1435_Sequence_1Transform =0.996249 0.0850595 -0.0159169 -46.4466 -0.0139619 0.339519 0.940496 199.73 0.0854022 -0.936745 0.339433 -87.2564 0 0 0 1 
Seq_Frame1435_Sequence_1TransformStatus = OK
Seq_Frame1435_Timestamp = 164.418
Seq_Frame1436_Sequence_1Transform =0.996688 0.0794682 -0.017263 -46.6424 -0.012357 0.357813 0.933712 198.702 0.0803773 -0.930406 0.35761 -84.7117 0 0 0 1 
Seq_Frame1436_Sequence_1TransformStatus = OK
Seq_Frame1436_Timestamp = 164.519
Seq_Frame1437_Sequence_1Transform =0.996693 0.0802839 -0.0125307 -45.9012 -0.0163644 0.349379 0.936839 199.16 0.079591 -0.933536 0.349538 -85.8548 0 0 0 1 
Seq_Frame1437_Sequence_1TransformStatus = OK
Seq_Frame1437_Timestamp = 164.620
Seq_Frame1438_Sequence_1Transform =0.996605 0.0809326 -0.0151434 -46.3267 -0.0135267 0.342354 0.939474 199.589 0.0812185 -0.936079 0.342287 -86.8544 0 0 0 1 
Seq_Frame1438_Sequence_1TransformStatus = OK
Seq_Frame1438_Timestamp = 164.758
Seq_Frame1439_Sequence_1Transform =0.996383 0.0823868 -0.0208489 -47.0957 -0.00808705 0.336132 0.94178 199.944 0.0845983 -0.938204 0.335583 -87.7987 0 0 0 1 
Seq_Frame1439_Sequence_1TransformStatus = OK
Seq_Frame1439_Timestamp = 164.859
Seq_Frame1440_Sequence_1Transform =0.996095 0.0849495 -0.0240753 -47.709 -0.00536886 0.330437 0.943813 200.253 0.0881319 -0.939997 0.329603 -88.6143 0 0 0 1 
Seq_Frame1440_Sequence_1TransformStatus = OK
Seq_Frame1440_Timestamp = 164.962
Seq_Frame1441_Sequence_1Transform =0.99606 0.0857263 -0.0227254 -47.4803 -0.0064623 0.325717 0.945445 200.526 0.0884516 -0.941573 0.324987 -89.2485 0 0 0 1 
Seq_Frame1441_Sequence_1TransformStatus = OK
Seq_Frame1441_Timestamp = 165.117
Seq_Frame1442_Sequence_1Transform =0.995921 0.0872402 -0.0230508 -47.297 -0.00674601 0.326727 0.945095 200.489 0.0899816 -0.941084 0.325982 -89.1441 0 0 0 1 
Seq_Frame1442_Sequence_1TransformStatus = OK
Seq_Frame1442_Timestamp = 165.218
Seq_Frame1443_Sequence_1Transform =0.996 0.0878329 -0.0164105 -45.3872 -0.0136044 0.330584 0.943678 200.252 0.0883111 -0.93968 0.330457 -88.544 0 0 0 1 
Seq_Frame1443_Sequence_1TransformStatus = OK
Seq_Frame1443_Timestamp = 165.318
Seq_Frame1444_Sequence_1Transform =0.996001 0.0878524 -0.0162332 -43.3046 -0.0131916 0.324328 0.945853 200.621 0.0883604 -0.941856 0.32419 -89.4934 0 0 0 1 
Seq_Frame1444_Sequence_1TransformStatus = OK
Seq_Frame1444_Timestamp = 165.438
Seq_Frame1445_Sequence_1Transform =0.996129 0.0867206 -0.0144027 -41.6479 -0.014521 0.323907 0.945978 200.67 0.0867009 -0.942106 0.323913 -89.5534 0 0 0 1 
Seq_Frame1445_Sequence_1TransformStatus = OK
Seq_Frame1445_Timestamp = 165.553
Seq_Frame1446_Sequence_1Transform =0.996166 0.0864703 -0.0133054 -39.5882 -0.0153824 0.322825 0.946334 200.742 0.0861251 -0.9425 0.322917 -89.7652 0 0 0 1 
Seq_Frame1446_Sequence_1TransformStatus = OK
Seq_Frame1446_Timestamp = 165.713
Seq_Frame1447_Sequence_1Transform =0.996255 0.0854952 -0.0129321 -38.2017 -0.0153167 0.321684 0.946723 200.837 0.0851004 -0.942979 0.321788 -89.9527 0 0 0 1 
Seq_Frame1447_Sequence_1TransformStatus = OK
Seq_Frame1447_Timestamp = 165.818
Seq_Frame1448_Sequence_1Transform =0.996367 0.0842476 -0.0124342 -36.6211 -0.0152992 0.320715 0.947052 200.932 0.0837748 -0.943421 0.320839 -90.1333 0 0 0 1 
Seq_Frame1448_Sequence_1TransformStatus = OK
Seq_Frame1448_Timestamp = 165.938
Seq_Frame1449_Sequence_1Transform =0.996351 0.0844774 -0.0122118 -35.5347 -0.0156789 0.321771 0.946688 200.898 0.0839031 -0.943041 0.321921 -90.028 0 0 0 1 
Seq_Frame1449_Sequence_1TransformStatus = OK
Seq_Frame1449_Timestamp = 166.056
Seq_Frame1450_Sequence_1Transform =0.996278 0.0854164 -0.0116275 -34.8606 -0.0164167 0.320412 0.947136 200.987 0.0846266 -0.943419 0.320622 -90.2245 0 0 0 1 
Seq_Frame1450_Sequence_1TransformStatus = OK
Seq_Frame1450_Timestamp = 166.157
Seq_Frame1451_Sequence_1Transform =0.996391 0.0841991 -0.0107816 -33.916 -0.0167355 0.319368 0.947483 201.044 0.0832206 -0.943883 0.319624 -90.3805 0 0 0 1 
Seq_Frame1451_Sequence_1TransformStatus = OK
Seq_Frame1451_Timestamp = 166.303
Seq_Frame1452_Sequence_1Transform =0.996476 0.0836279 -0.00649961 -32.1528 -0.0204381 0.317221 0.948132 201.166 0.0813521 -0.944657 0.317812 -90.6631 0 0 0 1 
Seq_Frame1452_Sequence_1TransformStatus = OK
Seq_Frame1452_Timestamp = 166.404
Seq_Frame1453_Sequence_1Transform =0.996763 0.0799673 -0.00835187 -29.1874 -0.0175448 0.317702 0.948028 201.244 0.0784647 -0.944812 0.318077 -90.7143 0 0 0 1 
Seq_Frame1453_Sequence_1TransformStatus = OK
Seq_Frame1453_Timestamp = 166.505
Seq_Frame1454_Sequence_1Transform =0.99695 0.0772411 -0.0111661 -28.102 -0.0141347 0.319411 0.947511 201.181 0.0767534 -0.944463 0.319528 -90.5642 0 0 0 1 
Seq_Frame1454_Sequence_1TransformStatus = OK
Seq_Frame1454_Timestamp = 166.605
Seq_Frame1455_Sequence_1Transform =0.997051 0.076275 -0.00852343 -26.0033 -0.0161783 0.317431 0.948143 201.326 0.0750253 -0.945209 0.317729 -90.8866 0 0 0 1 
Seq_Frame1455_Sequence_1TransformStatus = OK
Seq_Frame1455_Timestamp = 166.752
Seq_Frame1456_Sequence_1Transform =0.997194 0.0742044 -0.00993268 -24.2315 -0.0143789 0.320032 0.947298 201.227 0.0734724 -0.944496 0.320201 -90.599 0 0 0 1 
Seq_Frame1456_Sequence_1TransformStatus = OK
Seq_Frame1456_Timestamp = 166.854
Seq_Frame1457_Sequence_1Transform =0.997252 0.07336 -0.0103665 -23.1108 -0.0138404 0.32192 0.946666 201.163 0.0727846 -0.94392 0.32205 -90.3647 0 0 0 1 
Seq_Frame1457_Sequence_1TransformStatus = OK
Seq_Frame1457_Timestamp = 166.954
Seq_Frame1458_Sequence_1Transform =0.997206 0.0741972 -0.00864877 -22.8415 -0.0156302 0.32047 0.94713 201.252 0.0730461 -0.944348 0.320735 -90.5555 0 0 0 1 
Seq_Frame1458_Sequence_1TransformStatus = OK
Seq_Frame1458_Timestamp = 167.055
Seq_Frame1459_Sequence_1Transform =0.997219 0.074 -0.00886876 -22.9175 -0.0153954 0.320959 0.946968 201.211 0.0729222 -0.944197 0.321206 -90.4895 0 0 0 1 
Seq_Frame1459_Sequence_1TransformStatus = OK
Seq_Frame1459_Timestamp = 167.203
Seq_Frame1460_Sequence_1Transform =0.997201 0.0743184 -0.00825547 -22.7581 -0.0160172 0.320139 0.947235 201.259 0.07304 -0.944451 0.320433 -90.6107 0 0 0 1 
Seq_Frame1460_Sequence_1TransformStatus = OK
Seq_Frame1460_Timestamp = 167.312
Seq_Frame1461_Sequence_1Transform =0.997222 0.073947 -0.00899614 -22.9246 -0.0152487 0.320848 0.947008 201.242 0.0729149 -0.94424 0.321084 -90.5018 0 0 0 1 
Seq_Frame1461_Sequence_1TransformStatus = OK
Seq_Frame1461_Timestamp = 167.413
Seq_Frame1462_Sequence_1Transform =0.997236 0.0738045 -0.00860902 -22.7969 -0.0156161 0.321443 0.9468 201.183 0.0726454 -0.944048 0.321707 -90.4229 0 0 0 1 
Seq_Frame1462_Sequence_1TransformStatus = OK
Seq_Frame1462_Timestamp = 167.513
Seq_Frame1463_Sequence_1Transform =0.9968 0.0799326 -0.000928535 -21.8541 -0.0248255 0.320586 0.946894 201.164 0.0759854 -0.943841 0.321545 -90.4613 0 0 0 1 
Seq_Frame1463_Sequence_1TransformStatus = OK
Seq_Frame1463_Timestamp = 167.619
Seq_Frame1464_Sequence_1Transform =0.9966 0.0823819 0.00120123 -21.5284 -0.0275816 0.319854 0.947066 201.17 0.0776369 -0.943879 0.321038 -90.5205 0 0 0 1 
Seq_Frame1464_Sequence_1TransformStatus = OK
Seq_Frame1464_Timestamp = 167.720
Seq_Frame1465_Sequence_1Transform =0.996213 0.0867703 0.00547317 -21.1095 -0.0331831 0.321281 0.946402 201.039 0.0803612 -0.943 0.322944 -90.2425 0 0 0 1 
Seq_Frame1465_Sequence_1TransformStatus = OK
Seq_Frame1465_Timestamp = 167.839
Seq_Frame1466_Sequence_1Transform =0.996105 0.0880723 0.00420942 -21.3707 -0.0324152 0.321385 0.946394 201.029 0.0819983 -0.942844 0.322988 -90.236 0 0 0 1 
Seq_Frame1466_Sequence_1TransformStatus = OK
Seq_Frame1466_Timestamp = 167.956
Seq_Frame1467_Sequence_1Transform =0.995899 0.0902642 0.00609117 -21.3921 -0.0348312 0.320417 0.946636 201.065 0.0834957 -0.942966 0.322247 -90.3378 0 0 0 1 
Seq_Frame1467_Sequence_1TransformStatus = OK
Seq_Frame1467_Timestamp = 168.072
Seq_Frame1468_Sequence_1Transform =0.995925 0.0899459 0.00655304 -21.3205 -0.0352233 0.321059 0.946404 201.026 0.0830212 -0.942778 0.322919 -90.2427 0 0 0 1 
Seq_Frame1468_Sequence_1TransformStatus = OK
Seq_Frame1468_Timestamp = 168.197
Seq_Frame1469_Sequence_1Transform =0.996075 0.088269 0.00663044 -21.3179 -0.0347368 0.320893 0.946478 201.037 0.081417 -0.942993 0.3227 -90.265 0 0 0 1 
Seq_Frame1469_Sequence_1TransformStatus = OK
Seq_Frame1469_Timestamp = 168.298
Seq_Frame1470_Sequence_1Transform =0.996089 0.0881066 0.00671421 -21.4427 -0.0348628 0.322044 0.946083 200.961 0.0811939 -0.942616 0.323856 -90.0923 0 0 0 1 
Seq_Frame1470_Sequence_1TransformStatus = OK
Seq_Frame1470_Timestamp = 168.398
Seq_Frame1471_Sequence_1Transform =0.99614 0.0872319 0.0098282 -21.4857 -0.0376301 0.323178 0.94559 200.874 0.0793094 -0.942309 0.325213 -89.8769 0 0 0 1 
Seq_Frame1471_Sequence_1TransformStatus = OK
Seq_Frame1471_Timestamp = 168.506
Seq_Frame1472_Sequence_1Transform =0.996171 0.0870723 0.0078719 -22.3766 -0.0357477 0.323496 0.945554 200.857 0.079785 -0.942215 0.32537 -89.8519 0 0 0 1 
Seq_Frame1472_Sequence_1TransformStatus = OK
Seq_Frame1472_Timestamp = 168.648
Seq_Frame1473_Sequence_1Transform =0.995974 0.0893802 0.0069499 -23.823 -0.0355901 0.323049 0.945713 200.852 0.0822828 -0.942152 0.32493 -89.8738 0 0 0 1 
Seq_Frame1473_Sequence_1TransformStatus = OK
Seq_Frame1473_Timestamp = 168.754
Seq_Frame1474_Sequence_1Transform =0.996015 0.0885916 0.010256 -23.9529 -0.0385052 0.323452 0.945461 200.776 0.0804426 -0.942088 0.325574 -89.7675 0 0 0 1 
Seq_Frame1474_Sequence_1TransformStatus = OK
Seq_Frame1474_Timestamp = 168.868
Seq_Frame1475_Sequence_1Transform =0.996005 0.0891405 0.0054084 -26.0249 -0.0341553 0.324275 0.945346 200.761 0.0825149 -0.941754 0.326024 -89.6641 0 0 0 1 
Seq_Frame1475_Sequence_1TransformStatus = OK
Seq_Frame1475_Timestamp = 169.003
Seq_Frame1476_Sequence_1Transform =0.995948 0.0899366 0.000398805 -28.4509 -0.0295544 0.323087 0.945908 200.829 0.0849429 -0.942086 0.324436 -89.8349 0 0 0 1 
Seq_Frame1476_Sequence_1TransformStatus = OK
Seq_Frame1476_Timestamp = 169.133
Seq_Frame1477_Sequence_1Transform =0.995952 0.089872 -0.00189126 -30.0098 -0.0273159 0.322622 0.946134 200.849 0.0856411 -0.942252 0.323771 -89.8717 0 0 0 1 
Seq_Frame1477_Sequence_1TransformStatus = OK
Seq_Frame1477_Timestamp = 169.247
Seq_Frame1478_Sequence_1Transform =0.995801 0.0910516 -0.0095356 -32.3902 -0.0203094 0.32127 0.94677 200.925 0.0892684 -0.9426 0.32177 -90.1081 0 0 0 1 
Seq_Frame1478_Sequence_1TransformStatus = OK
Seq_Frame1478_Timestamp = 169.353
Seq_Frame1479_Sequence_1Transform =0.995703 0.0919928 -0.0106319 -33.7608 -0.0192261 0.317662 0.948009 201.106 0.0905874 -0.943731 0.318065 -90.6217 0 0 0 1 
Seq_Frame1479_Sequence_1TransformStatus = OK
Seq_Frame1479_Timestamp = 169.463
Seq_Frame1480_Sequence_1Transform =0.995326 0.0960551 -0.00997712 -36.122 -0.0215083 0.321209 0.946764 200.851 0.0941463 -0.942124 0.321773 -90.0015 0 0 0 1 
Seq_Frame1480_Sequence_1TransformStatus = OK
Seq_Frame1480_Timestamp = 169.572
Seq_Frame1481_Sequence_1Transform =0.99525 0.096456 -0.0132283 -37.7182 -0.0183733 0.319509 0.947405 200.942 0.0956094 -0.942661 0.319764 -90.2563 0 0 0 1 
Seq_Frame1481_Sequence_1TransformStatus = OK
Seq_Frame1481_Timestamp = 169.698
Seq_Frame1482_Sequence_1Transform =0.995283 0.0958772 -0.0148217 -39.2725 -0.0164498 0.31734 0.948169 201.041 0.0956113 -0.943452 0.31742 -90.5328 0 0 0 1 
Seq_Frame1482_Sequence_1TransformStatus = OK
Seq_Frame1482_Timestamp = 169.799
Seq_Frame1483_Sequence_1Transform =0.995246 0.09615 -0.0154932 -40.5583 -0.0159795 0.318145 0.947908 200.973 0.0960705 -0.943154 0.318169 -90.405 0 0 0 1 
Seq_Frame1483_Sequence_1TransformStatus = OK
Seq_Frame1483_Timestamp = 169.900
Seq_Frame1484_Sequence_1Transform =0.99525 0.0951461 -0.0206332 -41.6896 -0.010675 0.317302 0.948265 201.05 0.0967707 -0.943539 0.31681 -90.5937 0 0 0 1 
Seq_Frame1484_Sequence_1TransformStatus = OK
Seq_Frame1484_Timestamp = 170.004
Seq_Frame1485_Sequence_1Transform =0.995174 0.0954657 -0.0227154 -43.0121 -0.00902882 0.319575 0.947518 200.901 0.0977148 -0.94274 0.318895 -90.26 0 0 0 1 
Seq_Frame1485_Sequence_1TransformStatus = OK
Seq_Frame1485_Timestamp = 170.148
Seq_Frame1486_Sequence_1Transform =0.995064 0.0969271 -0.0213096 -44.2124 -0.0106644 0.317914 0.948059 200.941 0.0986673 -0.943152 0.317379 -90.4188 0 0 0 1 
Seq_Frame1486_Sequence_1TransformStatus = OK
Seq_Frame1486_Timestamp = 170.249
Seq_Frame1487_Sequence_1Transform =0.99499 0.0959867 -0.0279443 -46.9967 -0.00360646 0.313804 0.949481 201.153 0.0999067 -0.944623 0.312578 -91.0083 0 0 0 1 
Seq_Frame1487_Sequence_1TransformStatus = OK
Seq_Frame1487_Timestamp = 170.359
Seq_Frame1488_Sequence_1Transform =0.994941 0.096417 -0.0282365 -47.6679 -0.00345522 0.313726 0.949507 201.129 0.100407 -0.944606 0.312472 -90.9974 0 0 0 1 
Seq_Frame1488_Sequence_1TransformStatus = OK
Seq_Frame1488_Timestamp = 170.463
Seq_Frame1489_Sequence_1Transform =0.994681 0.09859 -0.0298271 -48.5859 -0.00313003 0.318372 0.947961 200.888 0.102956 -0.942825 0.316988 -90.3888 0 0 0 1 
Seq_Frame1489_Sequence_1TransformStatus = OK
Seq_Frame1489_Timestamp = 170.564
Seq_Frame1490_Sequence_1Transform =0.994636 0.0984677 -0.0316743 -49.9967 -0.000970927 0.315093 0.94906 201.049 0.103432 -0.943939 0.313499 -90.8365 0 0 0 1 
Seq_Frame1490_Sequence_1TransformStatus = OK
Seq_Frame1490_Timestamp = 170.664
Seq_Frame1491_Sequence_1Transform =0.994788 0.0983121 -0.0270677 -49.5779 -0.00520027 0.314014 0.949404 201.071 0.101838 -0.944315 0.312888 -90.9109 0 0 0 1 
Seq_Frame1491_Sequence_1TransformStatus = OK
Seq_Frame1491_Timestamp = 170.765
Seq_Frame1492_Sequence_1Transform =0.994851 0.096645 -0.030534 -50.0557 -0.00148818 0.315158 0.949038 201.041 0.101343 -0.944105 0.313679 -90.797 0 0 0 1 
Seq_Frame1492_Sequence_1TransformStatus = OK
Seq_Frame1492_Timestamp = 170.869
Seq_Frame1493_Sequence_1Transform =0.994932 0.0963685 -0.0286972 -49.819 -0.00312164 0.314867 0.949131 201.04 0.100502 -0.944231 0.313572 -90.807 0 0 0 1 
Seq_Frame1493_Sequence_1TransformStatus = OK
Seq_Frame1493_Timestamp = 170.997
Seq_Frame1494_Sequence_1Transform =0.994993 0.0941832 -0.0334358 -50.6285 0.00259231 0.310118 0.950695 201.316 0.0999085 -0.946021 0.308321 -91.5068 0 0 0 1 
Seq_Frame1494_Sequence_1TransformStatus = OK
Seq_Frame1494_Timestamp = 171.098
Seq_Frame1495_Sequence_1Transform =0.99492 0.0947767 -0.0339321 -50.4876 0.00285158 0.310401 0.950602 201.309 0.100627 -0.945869 0.308554 -91.5296 0 0 0 1 
Seq_Frame1495_Sequence_1TransformStatus = OK
Seq_Frame1495_Timestamp = 171.199
Seq_Frame1496_Sequence_1Transform =0.995032 0.0924024 -0.0370721 -51.0073 0.00649775 0.31129 0.950293 201.236 0.0993495 -0.945812 0.309143 -91.4265 0 0 0 1 
Seq_Frame1496_Sequence_1TransformStatus = OK
Seq_Frame1496_Timestamp = 171.318
Seq_Frame1497_Sequence_1Transform =0.99496 0.0897337 -0.0447439 -52.0606 0.0147013 0.310862 0.950342 201.304 0.0991868 -0.94621 0.307976 -91.5849 0 0 0 1 
Seq_Frame1497_Sequence_1TransformStatus = OK
Seq_Frame1497_Timestamp = 171.442
Seq_Frame1498_Sequence_1Transform =0.994081 0.103087 -0.0343042 -50.5456 0.00149718 0.302717 0.953079 201.676 0.108635 -0.947489 0.300771 -92.5971 0 0 0 1 
Seq_Frame1498_Sequence_1TransformStatus = OK
Seq_Frame1498_Timestamp = 171.544
Seq_Frame1499_Sequence_1Transform =0.994762 0.0968904 -0.0325793 -49.6875 -0.000279085 0.321287 0.946982 200.243 0.102221 -0.942012 0.319631 -90.1581 0 0 0 1 
Seq_Frame1499_Sequence_1TransformStatus = OK
Seq_Frame1499_Timestamp = 171.648
Seq_Frame1500_Sequence_1Transform =0.993654 0.111899 -0.0114025 -44.6638 -0.0326287 0.383778 0.922849 188.916 0.107642 -0.91662 0.384994 -84.3076 0 0 0 1 
Seq_Frame1500_Sequence_1TransformStatus = OK
Seq_Frame1500_Timestamp = 171.749
Seq_Frame1501_Sequence_1Transform =0.998425 0.0559232 -0.00451028 -40.602 -0.0208958 0.445259 0.895158 152.754 0.0520684 -0.893654 0.445726 -93.2127 0 0 0 1 
Seq_Frame1501_Sequence_1TransformStatus = OK
Seq_Frame1501_Timestamp = 171.884
Seq_Frame1502_Sequence_1Transform =0.999459 0.0328532 -0.00166454 -42.2693 -0.0138903 0.467356 0.88396 136.314 0.0298189 -0.883458 0.46756 -99.5405 0 0 0 1 
Seq_Frame1502_Sequence_1TransformStatus = OK
Seq_Frame1502_Timestamp = 171.998
Seq_Frame1503_Sequence_1Transform =0.998972 -0.0121413 0.0436826 -45.0442 -0.0308708 0.523482 0.851478 96.5864 -0.0332051 -0.85195 0.522569 -118.675 0 0 0 1 
Seq_Frame1503_Sequence_1TransformStatus = OK
Seq_Frame1503_Timestamp = 172.100
Seq_Frame1504_Sequence_1Transform =0.97199 -0.0405168 0.231503 -41.7944 -0.163778 0.589694 0.790847 36.4456 -0.168558 -0.80661 0.566541 -163.983 0 0 0 1 
Seq_Frame1504_Sequence_1TransformStatus = OK
Seq_Frame1504_Timestamp = 172.200
Seq_Frame1505_Sequence_1Transform =0.92039 -0.136206 0.366512 -33.1373 -0.222346 0.588733 0.777146 21.4222 -0.32163 -0.796769 0.511579 -207.84 0 0 0 1 
Seq_Frame1505_Sequence_1TransformStatus = OK
Seq_Frame1505_Timestamp = 172.317
Seq_Frame1506_Sequence_1Transform =0.848897 -0.284088 0.445722 -43.7908 -0.304194 0.427039 0.85153 31.6924 -0.43225 -0.858447 0.276094 -294.955 0 0 0 1 
Seq_Frame1506_Sequence_1TransformStatus = OK
Seq_Frame1506_Timestamp = 172.459
Seq_Frame1507_Sequence_1Transform =0.823766 -0.407751 0.39389 -78.9947 -0.377269 0.124338 0.917719 68.0471 -0.423176 -0.904588 -0.0514062 -398.026 0 0 0 1 
Seq_Frame1507_Sequence_1TransformStatus = OK
Seq_Frame1507_Timestamp = 172.560
Seq_Frame1508_Sequence_1Transform =0.88755 -0.367459 0.277902 -135.851 -0.35176 -0.150948 0.92384 113.706 -0.297525 -0.917708 -0.263231 -485.951 0 0 0 1 
Seq_Frame1508_Sequence_1TransformStatus = OK
Seq_Frame1508_Timestamp = 172.660
Seq_Frame1509_Sequence_1Transform =0.884542 -0.306238 0.351858 -158.671 -0.406507 -0.136126 0.90345 144.044 -0.228774 -0.942172 -0.244897 -513.246 0 0 0 1 
Seq_Frame1509_Sequence_1TransformStatus = OK
Seq_Frame1509_Timestamp = 172.798
Seq_Frame1510_Sequence_1Transform =0.795426 -0.132879 0.591305 -164.02 -0.604755 -0.237823 0.760074 161.61 0.0396285 -0.962176 -0.26953 -540.047 0 0 0 1 
Seq_Frame1510_Sequence_1TransformStatus = OK
Seq_Frame1510_Timestamp = 172.905
Seq_Frame1511_Sequence_1Transform =0.565805 -0.0266322 0.824109 -157.866 -0.73549 -0.468097 0.489836 146.703 0.372718 -0.883275 -0.28444 -550.492 0 0 0 1 
Seq_Frame1511_Sequence_1TransformStatus = OK
Seq_Frame1511_Timestamp = 173.006
Seq_Frame1512_Sequence_1Transform =0.446378 0.03948 0.893973 -161.159 -0.777764 -0.476932 0.409414 145.285 0.442528 -0.878053 -0.182186 -538.407 0 0 0 1 
Seq_Frame1512_Sequence_1TransformStatus = OK
Seq_Frame1512_Timestamp = 173.158
Seq_Frame1513_Sequence_1Transform =0.384339 0.11012 0.916601 -165.386 -0.80771 -0.440718 0.391628 146.878 0.447088 -0.890866 -0.0804396 -525.772 0 0 0 1 
Seq_Frame1513_Sequence_1TransformStatus = OK
Seq_Frame1513_Timestamp = 173.259
Seq_Frame1514_Sequence_1Transform =0.359307 0.117346 0.925813 -171.817 -0.806013 -0.461001 0.371244 141.42 0.470365 -0.879607 -0.0710585 -524.717 0 0 0 1 
Seq_Frame1514_Sequence_1TransformStatus = OK
Seq_Frame1514_Timestamp = 173.366
Seq_Frame1515_Sequence_1Transform =0.359307 0.117346 0.925813 -171.817 -0.806013 -0.461001 0.371244 141.42 0.470365 -0.879607 -0.0710585 -524.717 0 0 0 1 
Seq_Frame1515_Sequence_1TransformStatus = OK
Seq_Frame1515_Timestamp = 173.478
Seq_Frame1516_Sequence_1Transform =0.359307 0.117346 0.925813 -171.817 -0.806013 -0.461001 0.371244 141.42 0.470365 -0.879607 -0.0710585 -524.717 0 0 0 1 
Seq_Frame1516_Sequence_1TransformStatus = OK
Seq_Frame1516_Timestamp = 173.582
Seq_Frame1517_Sequence_1Transform =0.359307 0.117346 0.925813 -171.817 -0.806013 -0.461001 0.371244 141.42 0.470365 -0.879607 -0.0710585 -524.717 0 0 0 1 
Seq_Frame1517_Sequence_1TransformStatus = OK
Seq_Frame1517_Timestamp = 173.728
Seq_Frame1518_Sequence_1Transform =0.359307 0.117346 0.925813 -171.817 -0.806013 -0.461001 0.371244 141.42 0.470365 -0.879607 -0.0710585 -524.717 0 0 0 1 
Seq_Frame1518_Sequence_1TransformStatus = OK
Seq_Frame1518_Timestamp = 173.829
Seq_Frame1519_Sequence_1Transform =0.359307 0.117346 0.925813 -171.817 -0.806013 -0.461001 0.371244 141.42 0.470365 -0.879607 -0.0710585 -524.717 0 0 0 1 
Seq_Frame1519_Sequence_1TransformStatus = OK
Seq_Frame1519_Timestamp = 173.958
Seq_Frame1520_Sequence_1Transform =0.359307 0.117346 0.925813 -171.817 -0.806013 -0.461001 0.371244 141.42 0.470365 -0.879607 -0.0710585 -524.717 0 0 0 1 
Seq_Frame1520_Sequence_1TransformStatus = OK
Seq_Frame1520_Timestamp = 174.059
Seq_Frame1521_Sequence_1Transform =0.359307 0.117346 0.925813 -171.817 -0.806013 -0.461001 0.371244 141.42 0.470365 -0.879607 -0.0710585 -524.717 0 0 0 1 
Seq_Frame1521_Sequence_1TransformStatus = OK
Seq_Frame1521_Timestamp = 174.160
Seq_Frame1522_Sequence_1Transform =0.359307 0.117346 0.925813 -171.817 -0.806013 -0.461001 0.371244 141.42 0.470365 -0.879607 -0.0710585 -524.717 0 0 0 1 
Seq_Frame1522_Sequence_1TransformStatus = OK
Seq_Frame1522_Timestamp = 174.266
Seq_Frame1523_Sequence_1Transform =0.359307 0.117346 0.925813 -171.817 -0.806013 -0.461001 0.371244 141.42 0.470365 -0.879607 -0.0710585 -524.717 0 0 0 1 
Seq_Frame1523_Sequence_1TransformStatus = OK
Seq_Frame1523_Timestamp = 174.422
Seq_Frame1524_Sequence_1Transform =0.359307 0.117346 0.925813 -171.817 -0.806013 -0.461001 0.371244 141.42 0.470365 -0.879607 -0.0710585 -524.717 0 0 0 1 
Seq_Frame1524_Sequence_1TransformStatus = OK
Seq_Frame1524_Timestamp = 174.527
Seq_Frame1525_Sequence_1Transform =0.359307 0.117346 0.925813 -171.817 -0.806013 -0.461001 0.371244 141.42 0.470365 -0.879607 -0.0710585 -524.717 0 0 0 1 
Seq_Frame1525_Sequence_1TransformStatus = OK
Seq_Frame1525_Timestamp = 174.657
Seq_Frame1526_Sequence_1Transform =0.359307 0.117346 0.925813 -171.817 -0.806013 -0.461001 0.371244 141.42 0.470365 -0.879607 -0.0710585 -524.717 0 0 0 1 
Seq_Frame1526_Sequence_1TransformStatus = OK
Seq_Frame1526_Timestamp = 174.762
Seq_Frame1527_Sequence_1Transform =0.359307 0.117346 0.925813 -171.817 -0.806013 -0.461001 0.371244 141.42 0.470365 -0.879607 -0.0710585 -524.717 0 0 0 1 
Seq_Frame1527_Sequence_1TransformStatus = OK
Seq_Frame1527_Timestamp = 174.863
Seq_Frame1528_Sequence_1Transform =0.359307 0.117346 0.925813 -171.817 -0.806013 -0.461001 0.371244 141.42 0.470365 -0.879607 -0.0710585 -524.717 0 0 0 1 
Seq_Frame1528_Sequence_1TransformStatus = OK
Seq_Frame1528_Timestamp = 174.967
ElementDataFile = LOCAL
