# Supplementary material for: Evaluation of 3D ultrasound for image guidance
Source: PLoS One. 2020 Mar 26;15(3):e0229441. doi: 10.1371/journal.pone.0229441 (PMC7098612; doi:10.1371/journal.pone.0229441)
Supplement: S1 Data — (ZIP) [file pone.0229441.s001.zip › Data_PLOS_ONE - light/1_Calibratation error analyisis/Calibration -3D freehand/pointer/7.4 cm 2D/2018-11-30-Scene.mrml]

<?xml version="1.0" encoding="ISO-8859-1"?>
<MRML  version="Slicer4.4.0" userTags="">
<Crosshair
  id="vtkMRMLCrosshairNodedefault" name="Crosshair" hideFromEditors="true" selectable="true" selected="false" singletonTag="default" crosshairMode="NoCrosshair" navigation="false" crosshairBehavior="OffsetJumpSlice" crosshairThickness="Fine" crosshairRAS="0 0 0"></Crosshair>
 <Selection
  id="vtkMRMLSelectionNodeSingleton" name="Selection" hideFromEditors="true" selectable="true" selected="false" singletonTag="Singleton" frequencyUnitNodeRef="vtkMRMLUnitNodeApplicationFrequency" intensityUnitNodeRef="vtkMRMLUnitNodeApplicationIntensity" lengthUnitNodeRef="vtkMRMLUnitNodeApplicationLength" timeUnitNodeRef="vtkMRMLUnitNodeApplicationTime" velocityUnitNodeRef="vtkMRMLUnitNodeApplicationVelocity" references="unit/frequency:vtkMRMLUnitNodeApplicationFrequency;unit/intensity:vtkMRMLUnitNodeApplicationIntensity;unit/length:vtkMRMLUnitNodeApplicationLength;unit/time:vtkMRMLUnitNodeApplicationTime;unit/velocity:vtkMRMLUnitNodeApplicationVelocity;" activeVolumeID="NULL" secondaryVolumeID="NULL" activeLabelVolumeID="NULL" activeFiducialListID="NULL" activePlaceNodeID="vtkMRMLMarkupsFiducialNode1" activePlaceNodeClassName="vtkMRMLMarkupsFiducialNode" activeROIListID="NULL" activeCameraID="NULL" activeTableID="NULL" activeViewID="NULL" activeLayoutID="NULL" activePlotChartID="NULL" ></Selection>
 <Interaction
  id="vtkMRMLInteractionNodeSingleton" name="Interaction" hideFromEditors="true" selectable="true" selected="false" singletonTag="Singleton" currentInteractionMode="ViewTransform" placeModePersistence="false" lastInteractionMode="Place" ></Interaction>
 <View
  id="vtkMRMLViewNode1" name="View1" hideFromEditors="false" selectable="true" selected="false" singletonTag="1" attributes="MappedInLayout:1" layoutLabel="1" layoutName="1" active="false" visibility="true" backgroundColor="0.756863 0.764706 0.909804" backgroundColor2="0.454902 0.470588 0.745098" orientationMarkerType="none" orientationMarkerSize="medium" rulerType="none" AxisLabels="L;R;P;A;I;S" fieldOfView="200" letterSize="0.05" boxVisible="true" fiducialsVisible="true" fiducialLabelsVisible="true" axisLabelsVisible="true" axisLabelsCameraDependent="true" animationMode="Off" viewAxisMode="LookFrom" spinDegrees="2" spinMs="5" spinDirection="YawLeft" rotateDegrees="5" rockLength="200" rockCount="0" stereoType="NoStereo" renderMode="Perspective" useDepthPeeling="0" ></View>
 <Slice
  id="vtkMRMLSliceNodeRed" name="Red" hideFromEditors="false" selectable="true" selected="false" singletonTag="Red" attributes="MappedInLayout:1" layoutLabel="R" layoutName="Red" active="false" visibility="true" backgroundColor="0 0 0" backgroundColor2="0 0 0" orientationMarkerType="none" orientationMarkerSize="medium" rulerType="none" AxisLabels="L;R;P;A;I;S" fieldOfView="335.977 254.513 1" dimensions="664 503 1" xyzOrigin="-59.8411 13.0287 0" sliceResolutionMode="1" uvwExtents="335.977 254.513 1" uvwDimensions="256 256 1" uvwOrigin="0 0 0" activeSlice="0" layoutGridRows="1" layoutGridColumns="1" sliceToRAS="-1 0 0 405.5 0 1 0 405.5 0 0 1 0 0 0 0 1" orientationMatrixAxial="-1 0 0 0 1 0 0 0 1" orientationMatrixSagittal="0 0 1 -1 0 0 0 1 0" orientationMatrixCoronal="-1 0 0 0 0 1 0 1 0" layoutColor="0.952941 0.290196 0.2" orientation="Axial" orientationReference="Axial" jumpMode="1" sliceVisibility="false" widgetVisibility="false" useLabelOutline="false" sliceSpacingMode="0" prescribedSliceSpacing="1 1 1" ></Slice>
 <Slice
  id="vtkMRMLSliceNodeYellow" name="Yellow" hideFromEditors="false" selectable="true" selected="false" singletonTag="Yellow" attributes="MappedInLayout:1" layoutLabel="Y" layoutName="Yellow" active="false" visibility="true" backgroundColor="0 0 0" backgroundColor2="0 0 0" orientationMarkerType="none" orientationMarkerSize="medium" rulerType="none" AxisLabels="L;R;P;A;I;S" fieldOfView="505.132 382.653 1" dimensions="664 503 1" xyzOrigin="0 0 0" sliceResolutionMode="1" uvwExtents="505.132 382.653 1" uvwDimensions="256 256 1" uvwOrigin="0 0 0" activeSlice="0" layoutGridRows="1" layoutGridColumns="1" sliceToRAS="0 0 1 0 -1 0 0 0 0 1 0 0 0 0 0 1" orientationMatrixAxial="-1 0 0 0 1 0 0 0 1" orientationMatrixSagittal="0 0 1 -1 0 0 0 1 0" orientationMatrixCoronal="-1 0 0 0 0 1 0 1 0" layoutColor="0.929412 0.835294 0.298039" orientation="Sagittal" orientationReference="Sagittal" jumpMode="1" sliceVisibility="false" widgetVisibility="false" useLabelOutline="false" sliceSpacingMode="0" prescribedSliceSpacing="1 1 1" ></Slice>
 <Slice
  id="vtkMRMLSliceNodeGreen" name="Green" hideFromEditors="false" selectable="true" selected="false" singletonTag="Green" attributes="MappedInLayout:1" layoutLabel="G" layoutName="Green" active="false" visibility="true" backgroundColor="0 0 0" backgroundColor2="0 0 0" orientationMarkerType="none" orientationMarkerSize="medium" rulerType="none" AxisLabels="L;R;P;A;I;S" fieldOfView="505.132 382.653 1" dimensions="664 503 1" xyzOrigin="0 0 0" sliceResolutionMode="1" uvwExtents="505.132 382.653 1" uvwDimensions="256 256 1" uvwOrigin="0 0 0" activeSlice="0" layoutGridRows="1" layoutGridColumns="1" sliceToRAS="-1 0 0 0 0 0 1 0 0 1 0 0 0 0 0 1" orientationMatrixAxial="-1 0 0 0 1 0 0 0 1" orientationMatrixSagittal="0 0 1 -1 0 0 0 1 0" orientationMatrixCoronal="-1 0 0 0 0 1 0 1 0" layoutColor="0.431373 0.690196 0.294118" orientation="Coronal" orientationReference="Coronal" jumpMode="1" sliceVisibility="false" widgetVisibility="false" useLabelOutline="false" sliceSpacingMode="0" prescribedSliceSpacing="1 1 1" ></Slice>
 <Layout
  id="vtkMRMLLayoutNodevtkMRMLLayoutNode" name="Layout" hideFromEditors="true" selectable="true" selected="false" singletonTag="vtkMRMLLayoutNode" currentViewArrangement="3" guiPanelVisibility="1" bottomPanelVisibility ="1" guiPanelLR="0" collapseSliceControllers="0"
 numberOfCompareViewRows="1" numberOfCompareViewColumns="1" numberOfLightboxRows="6" numberOfLightboxColumns="6" mainPanelSize="400" secondaryPanelSize="400" ></Layout>
 <SliceComposite
  id="vtkMRMLSliceCompositeNodeRed" name="SliceComposite" hideFromEditors="true" selectable="true" selected="false" singletonTag="Red" backgroundVolumeID="vtkMRMLScalarVolumeNode1" foregroundVolumeID="" labelVolumeID="" compositing="0" foregroundOpacity="0" labelOpacity="1" linkedControl="0" fiducialVisibility="1" fiducialLabelVisibility="1" sliceIntersectionVisibility="0" layoutName="Red" annotationSpace="IJKAndRAS" annotationMode="All" doPropagateVolumeSelection="1" ></SliceComposite>
 <SliceComposite
  id="vtkMRMLSliceCompositeNodeYellow" name="SliceComposite_1" hideFromEditors="true" selectable="true" selected="false" singletonTag="Yellow" backgroundVolumeID="" foregroundVolumeID="" labelVolumeID="" compositing="0" foregroundOpacity="0" labelOpacity="1" linkedControl="0" fiducialVisibility="1" fiducialLabelVisibility="1" sliceIntersectionVisibility="0" layoutName="Yellow" annotationSpace="IJKAndRAS" annotationMode="All" doPropagateVolumeSelection="1" ></SliceComposite>
 <SliceComposite
  id="vtkMRMLSliceCompositeNodeGreen" name="SliceComposite_2" hideFromEditors="true" selectable="true" selected="false" singletonTag="Green" backgroundVolumeID="" foregroundVolumeID="" labelVolumeID="" compositing="0" foregroundOpacity="0" labelOpacity="1" linkedControl="0" fiducialVisibility="1" fiducialLabelVisibility="1" sliceIntersectionVisibility="0" layoutName="Green" annotationSpace="IJKAndRAS" annotationMode="All" doPropagateVolumeSelection="1" ></SliceComposite>
 <Camera
  id="vtkMRMLCameraNode1" name="Default Scene Camera" hideFromEditors="false" selectable="true" selected="false" userTags="" position="0 500 0" focalPoint="-28.8395 51.3156 -139.662" viewUp="-0.0190279 -0.296036 0.954987" parallelProjection="false" parallelScale="1" appliedTransform="1 0 0 0  0 1 0 0  0 0 1 0  0 0 0 1" ></Camera>
 <SubjectHierarchy
  id="vtkMRMLSubjectHierarchyNode1" name="SubjectHierarchy" hideFromEditors="false" selectable="true" selected="false" attributes="SubjectHierarchyVersion:2" >
   <SubjectHierarchyItem id="3" name="Scene" parent="0" type="" expanded="true" attributes="Level^Scene|">
     <SubjectHierarchyItem id="29" dataNode="vtkMRMLScalarVolumeNode1" parent="3" type="Volumes" expanded="true"></SubjectHierarchyItem>
     <SubjectHierarchyItem id="30" dataNode="vtkMRMLLinearTransformNode4" parent="3" type="Transforms" expanded="true"></SubjectHierarchyItem>
     <SubjectHierarchyItem id="31" dataNode="vtkMRMLLinearTransformNode5" parent="3" type="Transforms" expanded="true"></SubjectHierarchyItem>
     <SubjectHierarchyItem id="32" dataNode="vtkMRMLLinearTransformNode6" parent="3" type="Transforms" expanded="true"></SubjectHierarchyItem>
     <SubjectHierarchyItem id="33" dataNode="vtkMRMLLinearTransformNode7" parent="3" type="Transforms" expanded="true"></SubjectHierarchyItem>
     <SubjectHierarchyItem id="34" dataNode="vtkMRMLModelNode4" parent="3" type="Models" expanded="true"></SubjectHierarchyItem>
     <SubjectHierarchyItem id="35" dataNode="vtkMRMLSceneViewNode1" parent="3" type="SceneViews" expanded="true"></SubjectHierarchyItem>
     <SubjectHierarchyItem id="36" dataNode="vtkMRMLMarkupsFiducialNode1" parent="3" type="Markups" expanded="true"></SubjectHierarchyItem>
     <SubjectHierarchyItem id="37" dataNode="vtkMRMLMarkupsFiducialNode2" parent="3" type="Markups" expanded="true"></SubjectHierarchyItem>
     <SubjectHierarchyItem id="38" dataNode="vtkMRMLTransformNode1" parent="3" type="Transforms" expanded="true"></SubjectHierarchyItem></SubjectHierarchyItem></SubjectHierarchy>
 <ColorTableStorage
  id="vtkMRMLColorTableStorageNode22" name="ColorTableStorage_21" hideFromEditors="true" selectable="true" selected="false" fileName="../../../../AppData/Roaming/NA-MIC/Extensions-26813/SlicerRT/share/Slicer-4.8/qt-loadable-modules/Isodose/Isodose_ColorTable.ctbl" useCompression="1" defaultWriteFileExtension="ctbl" readState="0" writeState="0" ></ColorTableStorage>
 <ClipModels
  id="vtkMRMLClipModelsNodevtkMRMLClipModelsNode" name="ClipModels" hideFromEditors="true" selectable="true" selected="false" singletonTag="vtkMRMLClipModelsNode" clipType="0" redSliceClipState="0" yellowSliceClipState="0" greenSliceClipState="0" ></ClipModels>
 <ColorTableStorage
  id="vtkMRMLColorTableStorageNode23" name="ColorTableStorage_22" hideFromEditors="true" selectable="true" selected="false" fileName="../../../../AppData/Roaming/NA-MIC/Extensions-26813/SlicerRT/share/Slicer-4.8/qt-loadable-modules/DoseComparison/Gamma_ColorTable.ctbl" useCompression="1" defaultWriteFileExtension="ctbl" readState="0" writeState="0" ></ColorTableStorage>
 <ScriptedModule
  id="vtkMRMLScriptedModuleNodeDataProbe" name="ScriptedModule" hideFromEditors="true" selectable="true" selected="false" singletonTag="DataProbe" ModuleName ="DataProbe" ></ScriptedModule>
 <Camera
  id="vtkMRMLCameraNode2" name="Default Scene Camera" hideFromEditors="false" selectable="true" selected="false" userTags="" position="-37.1868 193.13 80.1689" focalPoint="-16.3984 168.249 -151.954" viewUp="-0.969427 -0.237587 -0.0613526" parallelProjection="false" parallelScale="1" activetag="vtkMRMLViewNode1" appliedTransform="1 0 0 0  0 1 0 0  0 0 1 0  0 0 0 1" ></Camera>
 <ColorTableStorage
  id="vtkMRMLColorTableStorageNode24" name="ColorTableStorage_21" hideFromEditors="true" selectable="true" selected="false" fileName="../../../../AppData/Roaming/NA-MIC/Extensions-26813/SlicerRT/share/Slicer-4.8/qt-loadable-modules/Isodose/Isodose_ColorTable.ctbl" useCompression="1" defaultWriteFileExtension="ctbl" readState="0" writeState="0" ></ColorTableStorage>
 <ColorTableStorage
  id="vtkMRMLColorTableStorageNode25" name="ColorTableStorage_22" hideFromEditors="true" selectable="true" selected="false" fileName="../../../../AppData/Roaming/NA-MIC/Extensions-26813/SlicerRT/share/Slicer-4.8/qt-loadable-modules/DoseComparison/Gamma_ColorTable.ctbl" useCompression="1" defaultWriteFileExtension="ctbl" readState="0" writeState="0" ></ColorTableStorage>
 <IGTLConnector
  id="vtkMRMLIGTLConnectorNode1" name="IGTLConnector" hideFromEditors="false" selectable="true" selected="false" incomingNodeRef="vtkMRMLScalarVolumeNode1 vtkMRMLLinearTransformNode4 vtkMRMLLinearTransformNode5 vtkMRMLLinearTransformNode6 vtkMRMLLinearTransformNode7" references="incoming:vtkMRMLScalarVolumeNode1 vtkMRMLLinearTransformNode4 vtkMRMLLinearTransformNode5 vtkMRMLLinearTransformNode6 vtkMRMLLinearTransformNode7;" connectorType="CLIENT"  serverHostname="localhost"  serverPort="18944"  persistent="0"  state="0" restrictDeviceName="0"  ></IGTLConnector>
 <Volume
  id="vtkMRMLScalarVolumeNode1" name="Image_Reference1" description="Received by OpenIGTLink" hideFromEditors="false" selectable="true" selected="false" attributes="Sequences.BaseName:Image_Reference1" displayNodeRef="vtkMRMLScalarVolumeDisplayNode1" storageNodeRef="vtkMRMLVolumeArchetypeStorageNode1" references="display:vtkMRMLScalarVolumeDisplayNode1;storage:vtkMRMLVolumeArchetypeStorageNode1;" userTags="" ijkToRASDirections="1   0   0 0   1   0 0 0 1 " spacing="1 1 1" origin="0 0 0" ></Volume>
 <VolumeDisplay
  id="vtkMRMLScalarVolumeDisplayNode1" name="VolumeDisplay" hideFromEditors="true" selectable="true" selected="false" color="0.5 0.5 0.5" edgeColor="0 0 0" selectedColor="1 0 0" selectedAmbient="0.4" ambient="0" diffuse="1" selectedSpecular="0.5" specular="0" power="1" opacity="1" sliceIntersectionOpacity="1" pointSize="1" lineWidth="1" representation="2" lighting="true" interpolation="1" shading="true" visibility="true" edgeVisibility="false" clipping="false" sliceIntersectionVisibility="false" sliceIntersectionThickness="1" frontfaceCulling="false" backfaceCulling="true" scalarVisibility="false" vectorVisibility="false" tensorVisibility="false" interpolateTexture="false" scalarRangeFlag="UseManual" scalarRange="0 100" colorNodeID="vtkMRMLColorTableNodeGrey"  window="165.108" level="38.5149" upperThreshold="32767" lowerThreshold="-32768" interpolate="1" windowLevelLocked="false" autoWindowLevel="0" applyThreshold="0" autoThreshold="0" ></VolumeDisplay>
 <LinearTransform
  id="vtkMRMLLinearTransformNode4" name="ProbeToReference" description="Received by OpenIGTLink" hideFromEditors="false" selectable="true" selected="false" attributes="Timestamp:15435965012258785260" storageNodeRef="vtkMRMLTransformStorageNode1" references="storage:vtkMRMLTransformStorageNode1;" userTags="" matrixTransformToParent="0.999512 0.0174582 -0.0258885 -80.4176  0.0245809 -0.951207 0.307574 159.979  -0.0192556 -0.30806 -0.951172 13.9251  0 0 0 1" ></LinearTransform>
 <LinearTransform
  id="vtkMRMLLinearTransformNode5" name="ReferenceToProbe" description="Received by OpenIGTLink" hideFromEditors="false" selectable="true" selected="false" attributes="Timestamp:15435965012258785260" storageNodeRef="vtkMRMLTransformStorageNode2" references="storage:vtkMRMLTransformStorageNode2;" userTags="" matrixTransformToParent="0.999512 0.0245809 -0.0192556 76.7141  0.0174582 -0.951207 -0.30806 157.867  -0.0258885 0.307574 -0.951172 -38.0421  0 0 0 1" ></LinearTransform>
 <LinearTransform
  id="vtkMRMLLinearTransformNode6" name="StylusTipToProbe" description="Received by OpenIGTLink" hideFromEditors="false" selectable="true" selected="false" attributes="IGTLVisible:true;Sequences.BaseName:StylusTipToProbe;Timestamp:15435964853907622884" storageNodeRef="vtkMRMLTransformStorageNode3" references="LocatorModel:vtkMRMLModelNode4;storage:vtkMRMLTransformStorageNode3;" userTags="" matrixTransformToParent="0.99991 0.0122508 -0.00557648 -38.8321  -0.00179159 0.531738 0.846907 159.35  0.0133405 -0.84682 0.531712 -77.7593  0 0 0 1" ></LinearTransform>
 <LinearTransform
  id="vtkMRMLLinearTransformNode7" name="StylusTipToReference" description="Received by OpenIGTLink" hideFromEditors="false" selectable="true" selected="false" attributes="Timestamp:15435964853907622884" storageNodeRef="vtkMRMLTransformStorageNode4" references="storage:vtkMRMLTransformStorageNode4;" userTags="" matrixTransformToParent="0.964855 0.0856451 0.248436 -283.258  0.250901 -0.0191519 -0.967823 -126.978  -0.0781313 0.996142 -0.0399672 445.849  0 0 0 1" ></LinearTransform>
 <ModelDisplay
  id="vtkMRMLModelDisplayNode4" name="ModelDisplay" hideFromEditors="true" selectable="true" selected="false" color="0 1 1" edgeColor="0 0 0" selectedColor="1 0 0" selectedAmbient="0.4" ambient="0" diffuse="1" selectedSpecular="0.5" specular="0" power="1" opacity="1" sliceIntersectionOpacity="1" pointSize="1" lineWidth="1" representation="2" lighting="true" interpolation="1" shading="true" visibility="true" edgeVisibility="false" clipping="false" sliceIntersectionVisibility="false" sliceIntersectionThickness="1" frontfaceCulling="false" backfaceCulling="true" scalarVisibility="false" vectorVisibility="false" tensorVisibility="false" interpolateTexture="false" scalarRangeFlag="UseManual" scalarRange="0 1"  ></ModelDisplay>
 <Model
  id="vtkMRMLModelNode4" name="Locator_StylusTipToProbe" hideFromEditors="false" selectable="true" selected="false" displayNodeRef="vtkMRMLModelDisplayNode4" storageNodeRef="vtkMRMLModelStorageNode1" transformNodeRef="vtkMRMLLinearTransformNode6" references="display:vtkMRMLModelDisplayNode4;storage:vtkMRMLModelStorageNode1;transform:vtkMRMLLinearTransformNode6;" userTags="" ></Model>
 <SequenceBrowser
  id="vtkMRMLSequenceBrowserNode1" name="SequenceBrowser" hideFromEditors="false" selectable="true" selected="false" references="dataNodeRef0:vtkMRMLScalarVolumeNode1;dataNodeRef1:vtkMRMLLinearTransformNode6;sequenceNodeRef0:vtkMRMLSequenceNode1;sequenceNodeRef1:vtkMRMLSequenceNode2;"  playbackActive="false"  playbackRateFps="100"  playbackItemSkippingEnabled="true"  playbackLooped="true"  selectedItemNumber="666"  recordingActive="false"  recordOnMasterModifiedOnly="false"  recordingSamplingMode="limitedToPlaybackFrameRate"  indexDisplayMode="[indexValue]"  virtualNodePostfixes="0 1"  SynchronizationPropertiesMap0="playback true recording true overwriteProxyName false saveChanges false "  SynchronizationPropertiesMap1="playback true recording true overwriteProxyName false saveChanges false " ></SequenceBrowser>
 <Sequence
  id="vtkMRMLSequenceNode1" name="Sequence" hideFromEditors="false" selectable="true" selected="false" attributes="space:right-anterior-superior" storageNodeRef="vtkMRMLVolumeSequenceStorageNode1" references="storage:vtkMRMLVolumeSequenceStorageNode1;" userTags=""  indexName="time"  indexUnit="s"  indexType="numeric"  numericIndexValueTolerance="0.001"  indexValues="vtkMRMLScalarVolumeNode1:0.026;vtkMRMLScalarVolumeNode2:0.166;vtkMRMLScalarVolumeNode3:0.267;vtkMRMLScalarVolumeNode4:0.367;vtkMRMLScalarVolumeNode5:0.468;vtkMRMLScalarVolumeNode6:0.568;vtkMRMLScalarVolumeNode7:0.677;vtkMRMLScalarVolumeNode8:0.816;vtkMRMLScalarVolumeNode9:0.916;vtkMRMLScalarVolumeNode10:1.031;vtkMRMLScalarVolumeNode11:1.132;vtkMRMLScalarVolumeNode12:1.266;vtkMRMLScalarVolumeNode13:1.367;vtkMRMLScalarVolumeNode14:1.468;vtkMRMLScalarVolumeNode15:1.568;vtkMRMLScalarVolumeNode16:1.669;vtkMRMLScalarVolumeNode17:1.816;vtkMRMLScalarVolumeNode18:1.92;vtkMRMLScalarVolumeNode19:2.026;vtkMRMLScalarVolumeNode20:2.128;vtkMRMLScalarVolumeNode21:2.253;vtkMRMLScalarVolumeNode22:2.366;vtkMRMLScalarVolumeNode23:2.467;vtkMRMLScalarVolumeNode24:2.569;vtkMRMLScalarVolumeNode25:2.671;vtkMRMLScalarVolumeNode26:2.772;vtkMRMLScalarVolumeNode27:2.911;vtkMRMLScalarVolumeNode28:3.027;vtkMRMLScalarVolumeNode29:3.128;vtkMRMLScalarVolumeNode30:3.229;vtkMRMLScalarVolumeNode31:3.366;vtkMRMLScalarVolumeNode32:3.466;vtkMRMLScalarVolumeNode33:3.617;vtkMRMLScalarVolumeNode34:3.742;vtkMRMLScalarVolumeNode35:3.861;vtkMRMLScalarVolumeNode36:3.967;vtkMRMLScalarVolumeNode37:4.126;vtkMRMLScalarVolumeNode38:4.234;vtkMRMLScalarVolumeNode39:4.361;vtkMRMLScalarVolumeNode40:4.463;vtkMRMLScalarVolumeNode41:4.568;vtkMRMLScalarVolumeNode42:4.673;vtkMRMLScalarVolumeNode43:4.811;vtkMRMLScalarVolumeNode44:4.926;vtkMRMLScalarVolumeNode45:5.027;vtkMRMLScalarVolumeNode46:5.128;vtkMRMLScalarVolumeNode47:5.229;vtkMRMLScalarVolumeNode48:5.362;vtkMRMLScalarVolumeNode49:5.468;vtkMRMLScalarVolumeNode50:5.626;vtkMRMLScalarVolumeNode51:5.726;vtkMRMLScalarVolumeNode52:5.828;vtkMRMLScalarVolumeNode53:5.94;vtkMRMLScalarVolumeNode54:6.061;vtkMRMLScalarVolumeNode55:6.163;vtkMRMLScalarVolumeNode56:6.264;vtkMRMLScalarVolumeNode57:6.396;vtkMRMLScalarVolumeNode58:6.511;vtkMRMLScalarVolumeNode59:6.611;vtkMRMLScalarVolumeNode60:6.726;vtkMRMLScalarVolumeNode61:6.83;vtkMRMLScalarVolumeNode62:6.944;vtkMRMLScalarVolumeNode63:7.061;vtkMRMLScalarVolumeNode64:7.162;vtkMRMLScalarVolumeNode65:7.274;vtkMRMLScalarVolumeNode66:7.399;vtkMRMLScalarVolumeNode67:7.511;vtkMRMLScalarVolumeNode68:7.612;vtkMRMLScalarVolumeNode69:7.721;vtkMRMLScalarVolumeNode70:7.826;vtkMRMLScalarVolumeNode71:7.926;vtkMRMLScalarVolumeNode72:8.062;vtkMRMLScalarVolumeNode73:8.164;vtkMRMLScalarVolumeNode74:8.306;vtkMRMLScalarVolumeNode75:8.425;vtkMRMLScalarVolumeNode76:8.556;vtkMRMLScalarVolumeNode77:8.658;vtkMRMLScalarVolumeNode78:8.758;vtkMRMLScalarVolumeNode79:8.866;vtkMRMLScalarVolumeNode80:8.966;vtkMRMLScalarVolumeNode81:9.067;vtkMRMLScalarVolumeNode82:9.206;vtkMRMLScalarVolumeNode83:9.307;vtkMRMLScalarVolumeNode84:9.413;vtkMRMLScalarVolumeNode85:9.515;vtkMRMLScalarVolumeNode86:9.643;vtkMRMLScalarVolumeNode87:9.757;vtkMRMLScalarVolumeNode88:9.858;vtkMRMLScalarVolumeNode89:9.959;vtkMRMLScalarVolumeNode90:10.066;vtkMRMLScalarVolumeNode91:10.167;vtkMRMLScalarVolumeNode92:10.306;vtkMRMLScalarVolumeNode93:10.406;vtkMRMLScalarVolumeNode94:10.508;vtkMRMLScalarVolumeNode95:10.637;vtkMRMLScalarVolumeNode96:10.756;vtkMRMLScalarVolumeNode97:10.858;vtkMRMLScalarVolumeNode98:11.006;vtkMRMLScalarVolumeNode99:11.116;vtkMRMLScalarVolumeNode100:11.221;vtkMRMLScalarVolumeNode101:11.321;vtkMRMLScalarVolumeNode102:11.437;vtkMRMLScalarVolumeNode103:11.551;vtkMRMLScalarVolumeNode104:11.652;vtkMRMLScalarVolumeNode105:11.757;vtkMRMLScalarVolumeNode106:11.861;vtkMRMLScalarVolumeNode107:12.009;vtkMRMLScalarVolumeNode108:12.11;vtkMRMLScalarVolumeNode109:12.221;vtkMRMLScalarVolumeNode110:12.357;vtkMRMLScalarVolumeNode111:12.522;vtkMRMLScalarVolumeNode112:12.627;vtkMRMLScalarVolumeNode113:12.751;vtkMRMLScalarVolumeNode114:12.851;vtkMRMLScalarVolumeNode115:12.953;vtkMRMLScalarVolumeNode116:13.054;vtkMRMLScalarVolumeNode117:13.217;vtkMRMLScalarVolumeNode118:13.351;vtkMRMLScalarVolumeNode119:13.457;vtkMRMLScalarVolumeNode120:13.601;vtkMRMLScalarVolumeNode121:13.717;vtkMRMLScalarVolumeNode122:13.818;vtkMRMLScalarVolumeNode123:13.919;vtkMRMLScalarVolumeNode124:14.052;vtkMRMLScalarVolumeNode125:14.153;vtkMRMLScalarVolumeNode126:14.254;vtkMRMLScalarVolumeNode127:14.354;vtkMRMLScalarVolumeNode128:14.501;vtkMRMLScalarVolumeNode129:14.612;vtkMRMLScalarVolumeNode130:14.751;vtkMRMLScalarVolumeNode131:14.852;vtkMRMLScalarVolumeNode132:14.952;vtkMRMLScalarVolumeNode133:15.053;vtkMRMLScalarVolumeNode134:15.153;vtkMRMLScalarVolumeNode135:15.254;vtkMRMLScalarVolumeNode136:15.366;vtkMRMLScalarVolumeNode137:15.47;vtkMRMLScalarVolumeNode138:15.588;vtkMRMLScalarVolumeNode139:15.698;vtkMRMLScalarVolumeNode140:15.798;vtkMRMLScalarVolumeNode141:15.901;vtkMRMLScalarVolumeNode142:16.019;vtkMRMLScalarVolumeNode143:16.166;vtkMRMLScalarVolumeNode144:16.267;vtkMRMLScalarVolumeNode145:16.367;vtkMRMLScalarVolumeNode146:16.496;vtkMRMLScalarVolumeNode147:16.601;vtkMRMLScalarVolumeNode148:16.703;vtkMRMLScalarVolumeNode149:16.861;vtkMRMLScalarVolumeNode150:16.962;vtkMRMLScalarVolumeNode151:17.066;vtkMRMLScalarVolumeNode152:17.198;vtkMRMLScalarVolumeNode153:17.306;vtkMRMLScalarVolumeNode154:17.446;vtkMRMLScalarVolumeNode155:17.566;vtkMRMLScalarVolumeNode156:17.691;vtkMRMLScalarVolumeNode157:17.798;vtkMRMLScalarVolumeNode158:17.899;vtkMRMLScalarVolumeNode159:17.999;vtkMRMLScalarVolumeNode160:18.106;vtkMRMLScalarVolumeNode161:18.22;vtkMRMLScalarVolumeNode162:18.35;vtkMRMLScalarVolumeNode163:18.451;vtkMRMLScalarVolumeNode164:18.551;vtkMRMLScalarVolumeNode165:18.657;vtkMRMLScalarVolumeNode166:18.811;vtkMRMLScalarVolumeNode167:18.927;vtkMRMLScalarVolumeNode168:19.046;vtkMRMLScalarVolumeNode169:19.147;vtkMRMLScalarVolumeNode170:19.248;vtkMRMLScalarVolumeNode171:19.349;vtkMRMLScalarVolumeNode172:19.507;vtkMRMLScalarVolumeNode173:19.611;vtkMRMLScalarVolumeNode174:19.748;vtkMRMLScalarVolumeNode175:19.857;vtkMRMLScalarVolumeNode176:19.996;vtkMRMLScalarVolumeNode177:20.101;vtkMRMLScalarVolumeNode178:20.217;vtkMRMLScalarVolumeNode179:20.346;vtkMRMLScalarVolumeNode180:20.446;vtkMRMLScalarVolumeNode181:20.548;vtkMRMLScalarVolumeNode182:20.649;vtkMRMLScalarVolumeNode183:20.796;vtkMRMLScalarVolumeNode184:20.941;vtkMRMLScalarVolumeNode185:21.046;vtkMRMLScalarVolumeNode186:21.147;vtkMRMLScalarVolumeNode187:21.248;vtkMRMLScalarVolumeNode188:21.392;vtkMRMLScalarVolumeNode189:21.499;vtkMRMLScalarVolumeNode190:21.6;vtkMRMLScalarVolumeNode191:21.747;vtkMRMLScalarVolumeNode192:21.876;vtkMRMLScalarVolumeNode193:21.991;vtkMRMLScalarVolumeNode194:22.092;vtkMRMLScalarVolumeNode195:22.193;vtkMRMLScalarVolumeNode196:22.294;vtkMRMLScalarVolumeNode197:22.407;vtkMRMLScalarVolumeNode198:22.541;vtkMRMLScalarVolumeNode199:22.645;vtkMRMLScalarVolumeNode200:22.796;vtkMRMLScalarVolumeNode201:22.906;vtkMRMLScalarVolumeNode202:23.007;vtkMRMLScalarVolumeNode203:23.112;vtkMRMLScalarVolumeNode204:23.241;vtkMRMLScalarVolumeNode205:23.341;vtkMRMLScalarVolumeNode206:23.443;vtkMRMLScalarVolumeNode207:23.544;vtkMRMLScalarVolumeNode208:23.653;vtkMRMLScalarVolumeNode209:23.791;vtkMRMLScalarVolumeNode210:23.903;vtkMRMLScalarVolumeNode211:24.041;vtkMRMLScalarVolumeNode212:24.142;vtkMRMLScalarVolumeNode213:24.242;vtkMRMLScalarVolumeNode214:24.343;vtkMRMLScalarVolumeNode215:24.456;vtkMRMLScalarVolumeNode216:24.557;vtkMRMLScalarVolumeNode217:24.658;vtkMRMLScalarVolumeNode218:24.761;vtkMRMLScalarVolumeNode219:24.871;vtkMRMLScalarVolumeNode220:24.981;vtkMRMLScalarVolumeNode221:25.087;vtkMRMLScalarVolumeNode222:25.191;vtkMRMLScalarVolumeNode223:25.293;vtkMRMLScalarVolumeNode224:25.393;vtkMRMLScalarVolumeNode225:25.494;vtkMRMLScalarVolumeNode226:25.594;vtkMRMLScalarVolumeNode227:25.697;vtkMRMLScalarVolumeNode228:25.836;vtkMRMLScalarVolumeNode229:25.942;vtkMRMLScalarVolumeNode230:26.044;vtkMRMLScalarVolumeNode231:26.191;vtkMRMLScalarVolumeNode232:26.341;vtkMRMLScalarVolumeNode233:26.472;vtkMRMLScalarVolumeNode234:26.586;vtkMRMLScalarVolumeNode235:26.687;vtkMRMLScalarVolumeNode236:26.794;vtkMRMLScalarVolumeNode237:26.951;vtkMRMLScalarVolumeNode238:27.051;vtkMRMLScalarVolumeNode239:27.153;vtkMRMLScalarVolumeNode240:27.272;vtkMRMLScalarVolumeNode241:27.38;vtkMRMLScalarVolumeNode242:27.487;vtkMRMLScalarVolumeNode243:27.589;vtkMRMLScalarVolumeNode244:27.689;vtkMRMLScalarVolumeNode245:27.836;vtkMRMLScalarVolumeNode246:27.937;vtkMRMLScalarVolumeNode247:28.043;vtkMRMLScalarVolumeNode248:28.18;vtkMRMLScalarVolumeNode249:28.287;vtkMRMLScalarVolumeNode250:28.387;vtkMRMLScalarVolumeNode251:28.501;vtkMRMLScalarVolumeNode252:28.636;vtkMRMLScalarVolumeNode253:28.737;vtkMRMLScalarVolumeNode254:28.838;vtkMRMLScalarVolumeNode255:28.941;vtkMRMLScalarVolumeNode256:29.086;vtkMRMLScalarVolumeNode257:29.202;vtkMRMLScalarVolumeNode258:29.336;vtkMRMLScalarVolumeNode259:29.436;vtkMRMLScalarVolumeNode260:29.539;vtkMRMLScalarVolumeNode261:29.701;vtkMRMLScalarVolumeNode262:29.836;vtkMRMLScalarVolumeNode263:29.936;vtkMRMLScalarVolumeNode264:30.04;vtkMRMLScalarVolumeNode265:30.141;vtkMRMLScalarVolumeNode266:30.252;vtkMRMLScalarVolumeNode267:30.402;vtkMRMLScalarVolumeNode268:30.505;vtkMRMLScalarVolumeNode269:30.631;vtkMRMLScalarVolumeNode270:30.732;vtkMRMLScalarVolumeNode271:30.836;vtkMRMLScalarVolumeNode272:30.966;vtkMRMLScalarVolumeNode273:31.081;vtkMRMLScalarVolumeNode274:31.183;vtkMRMLScalarVolumeNode275:31.286;vtkMRMLScalarVolumeNode276:31.431;vtkMRMLScalarVolumeNode277:31.532;vtkMRMLScalarVolumeNode278:31.633;vtkMRMLScalarVolumeNode279:31.734;vtkMRMLScalarVolumeNode280:31.843;vtkMRMLScalarVolumeNode281:31.952;vtkMRMLScalarVolumeNode282:32.096;vtkMRMLScalarVolumeNode283:32.197;vtkMRMLScalarVolumeNode284:32.331;vtkMRMLScalarVolumeNode285:32.436;vtkMRMLScalarVolumeNode286:32.584;vtkMRMLScalarVolumeNode287:32.692;vtkMRMLScalarVolumeNode288:32.796;vtkMRMLScalarVolumeNode289:32.897;vtkMRMLScalarVolumeNode290:33.031;vtkMRMLScalarVolumeNode291:33.133;vtkMRMLScalarVolumeNode292:33.291;vtkMRMLScalarVolumeNode293:33.431;vtkMRMLScalarVolumeNode294:33.531;vtkMRMLScalarVolumeNode295:33.632;vtkMRMLScalarVolumeNode296:33.732;vtkMRMLScalarVolumeNode297:33.833;vtkMRMLScalarVolumeNode298:33.981;vtkMRMLScalarVolumeNode299:34.082;vtkMRMLScalarVolumeNode300:34.212;vtkMRMLScalarVolumeNode301:34.326;vtkMRMLScalarVolumeNode302:34.426;vtkMRMLScalarVolumeNode303:34.531;vtkMRMLScalarVolumeNode304:34.633;vtkMRMLScalarVolumeNode305:34.734;vtkMRMLScalarVolumeNode306:34.836;vtkMRMLScalarVolumeNode307:34.962;vtkMRMLScalarVolumeNode308:35.082;vtkMRMLScalarVolumeNode309:35.232;vtkMRMLScalarVolumeNode310:35.337;vtkMRMLScalarVolumeNode311:35.438;vtkMRMLScalarVolumeNode312:35.577;vtkMRMLScalarVolumeNode313:35.681;vtkMRMLScalarVolumeNode314:35.781;vtkMRMLScalarVolumeNode315:35.882;vtkMRMLScalarVolumeNode316:36.02;vtkMRMLScalarVolumeNode317:36.141;vtkMRMLScalarVolumeNode318:36.281;vtkMRMLScalarVolumeNode319:36.411;vtkMRMLScalarVolumeNode320:36.526;vtkMRMLScalarVolumeNode321:36.628;vtkMRMLScalarVolumeNode322:36.729;vtkMRMLScalarVolumeNode323:36.837;vtkMRMLScalarVolumeNode324:36.976;vtkMRMLScalarVolumeNode325:37.078;vtkMRMLScalarVolumeNode326:37.179;vtkMRMLScalarVolumeNode327:37.28;vtkMRMLScalarVolumeNode328:37.391;vtkMRMLScalarVolumeNode329:37.522;vtkMRMLScalarVolumeNode330:37.631;vtkMRMLScalarVolumeNode331:37.772;vtkMRMLScalarVolumeNode332:37.891;vtkMRMLScalarVolumeNode333:38.026;vtkMRMLScalarVolumeNode334:38.128;vtkMRMLScalarVolumeNode335:38.229;vtkMRMLScalarVolumeNode336:38.356;vtkMRMLScalarVolumeNode337:38.476;vtkMRMLScalarVolumeNode338:38.578;vtkMRMLScalarVolumeNode339:38.679;vtkMRMLScalarVolumeNode340:38.826;vtkMRMLScalarVolumeNode341:38.932;vtkMRMLScalarVolumeNode342:39.036;vtkMRMLScalarVolumeNode343:39.156;vtkMRMLScalarVolumeNode344:39.291;vtkMRMLScalarVolumeNode345:39.392;vtkMRMLScalarVolumeNode346:39.492;vtkMRMLScalarVolumeNode347:39.627;vtkMRMLScalarVolumeNode348:39.786;vtkMRMLScalarVolumeNode349:39.887;vtkMRMLScalarVolumeNode350:40.022;vtkMRMLScalarVolumeNode351:40.125;vtkMRMLScalarVolumeNode352:40.231;vtkMRMLScalarVolumeNode353:40.356;vtkMRMLScalarVolumeNode354:40.471;vtkMRMLScalarVolumeNode355:40.586;vtkMRMLScalarVolumeNode356:40.693;vtkMRMLScalarVolumeNode357:40.821;vtkMRMLScalarVolumeNode358:40.934;vtkMRMLScalarVolumeNode359:41.086;vtkMRMLScalarVolumeNode360:41.186;vtkMRMLScalarVolumeNode361:41.288;vtkMRMLScalarVolumeNode362:41.421;vtkMRMLScalarVolumeNode363:41.523;vtkMRMLScalarVolumeNode364:41.627;vtkMRMLScalarVolumeNode365:41.731;vtkMRMLScalarVolumeNode366:41.871;vtkMRMLScalarVolumeNode367:41.973;vtkMRMLScalarVolumeNode368:42.101;vtkMRMLScalarVolumeNode369:42.236;vtkMRMLScalarVolumeNode370:42.338;vtkMRMLScalarVolumeNode371:42.471;vtkMRMLScalarVolumeNode372:42.571;vtkMRMLScalarVolumeNode373:42.673;vtkMRMLScalarVolumeNode374:42.776;vtkMRMLScalarVolumeNode375:42.921;vtkMRMLScalarVolumeNode376:43.022;vtkMRMLScalarVolumeNode377:43.124;vtkMRMLScalarVolumeNode378:43.271;vtkMRMLScalarVolumeNode379:43.372;vtkMRMLScalarVolumeNode380:43.476;vtkMRMLScalarVolumeNode381:43.577;vtkMRMLScalarVolumeNode382:43.71;vtkMRMLScalarVolumeNode383:43.816;vtkMRMLScalarVolumeNode384:43.926;vtkMRMLScalarVolumeNode385:44.031;vtkMRMLScalarVolumeNode386:44.167;vtkMRMLScalarVolumeNode387:44.268;vtkMRMLScalarVolumeNode388:44.37;vtkMRMLScalarVolumeNode389:44.471;vtkMRMLScalarVolumeNode390:44.601;vtkMRMLScalarVolumeNode391:44.717;vtkMRMLScalarVolumeNode392:44.818;vtkMRMLScalarVolumeNode393:44.921;vtkMRMLScalarVolumeNode394:45.027;vtkMRMLScalarVolumeNode395:45.127;vtkMRMLScalarVolumeNode396:45.228;vtkMRMLScalarVolumeNode397:45.371;vtkMRMLScalarVolumeNode398:45.472;vtkMRMLScalarVolumeNode399:45.61;vtkMRMLScalarVolumeNode400:45.731;vtkMRMLScalarVolumeNode401:45.831;vtkMRMLScalarVolumeNode402:45.933;vtkMRMLScalarVolumeNode403:46.066;vtkMRMLScalarVolumeNode404:46.171;vtkMRMLScalarVolumeNode405:46.316;vtkMRMLScalarVolumeNode406:46.417;vtkMRMLScalarVolumeNode407:46.518;vtkMRMLScalarVolumeNode408:46.619;vtkMRMLScalarVolumeNode409:46.719;vtkMRMLScalarVolumeNode410:46.867;vtkMRMLScalarVolumeNode411:46.969;vtkMRMLScalarVolumeNode412:47.116;vtkMRMLScalarVolumeNode413:47.216;vtkMRMLScalarVolumeNode414:47.317;vtkMRMLScalarVolumeNode415:47.417;vtkMRMLScalarVolumeNode416:47.518;vtkMRMLScalarVolumeNode417:47.619;vtkMRMLScalarVolumeNode418:47.719;vtkMRMLScalarVolumeNode419:47.882;vtkMRMLScalarVolumeNode420:47.983;vtkMRMLScalarVolumeNode421:48.084;vtkMRMLScalarVolumeNode422:48.216;vtkMRMLScalarVolumeNode423:48.317;vtkMRMLScalarVolumeNode424:48.423;vtkMRMLScalarVolumeNode425:48.524;vtkMRMLScalarVolumeNode426:48.676;vtkMRMLScalarVolumeNode427:48.777;vtkMRMLScalarVolumeNode428:48.911;vtkMRMLScalarVolumeNode429:49.017;vtkMRMLScalarVolumeNode430:49.176;vtkMRMLScalarVolumeNode431:49.316;vtkMRMLScalarVolumeNode432:49.424;vtkMRMLScalarVolumeNode433:49.571;vtkMRMLScalarVolumeNode434:49.676;vtkMRMLScalarVolumeNode435:49.813;vtkMRMLScalarVolumeNode436:49.913;vtkMRMLScalarVolumeNode437:50.017;vtkMRMLScalarVolumeNode438:50.161;vtkMRMLScalarVolumeNode439:50.277;vtkMRMLScalarVolumeNode440:50.411;vtkMRMLScalarVolumeNode441:50.513;vtkMRMLScalarVolumeNode442:50.614;vtkMRMLScalarVolumeNode443:50.761;vtkMRMLScalarVolumeNode444:50.861;vtkMRMLScalarVolumeNode445:50.962;vtkMRMLScalarVolumeNode446:51.063;vtkMRMLScalarVolumeNode447:51.163;vtkMRMLScalarVolumeNode448:51.311;vtkMRMLScalarVolumeNode449:51.415;vtkMRMLScalarVolumeNode450:51.525;vtkMRMLScalarVolumeNode451:51.676;vtkMRMLScalarVolumeNode452:51.807;vtkMRMLScalarVolumeNode453:51.911;vtkMRMLScalarVolumeNode454:52.015;vtkMRMLScalarVolumeNode455:52.161;vtkMRMLScalarVolumeNode456:52.276;vtkMRMLScalarVolumeNode457:52.411;vtkMRMLScalarVolumeNode458:52.512;vtkMRMLScalarVolumeNode459:52.613;vtkMRMLScalarVolumeNode460:52.713;vtkMRMLScalarVolumeNode461:52.826;vtkMRMLScalarVolumeNode462:52.971;vtkMRMLScalarVolumeNode463:53.072;vtkMRMLScalarVolumeNode464:53.173;vtkMRMLScalarVolumeNode465:53.277;vtkMRMLScalarVolumeNode466:53.377;vtkMRMLScalarVolumeNode467:53.493;vtkMRMLScalarVolumeNode468:53.606;vtkMRMLScalarVolumeNode469:53.711;vtkMRMLScalarVolumeNode470:53.811;vtkMRMLScalarVolumeNode471:53.914;vtkMRMLScalarVolumeNode472:54.015;vtkMRMLScalarVolumeNode473:54.171;vtkMRMLScalarVolumeNode474:54.272;vtkMRMLScalarVolumeNode475:54.373;vtkMRMLScalarVolumeNode476:54.478;vtkMRMLScalarVolumeNode477:54.611;vtkMRMLScalarVolumeNode478:54.713;vtkMRMLScalarVolumeNode479:54.856;vtkMRMLScalarVolumeNode480:54.963;vtkMRMLScalarVolumeNode481:55.106;vtkMRMLScalarVolumeNode482:55.206;vtkMRMLScalarVolumeNode483:55.313;vtkMRMLScalarVolumeNode484:55.413;vtkMRMLScalarVolumeNode485:55.556;vtkMRMLScalarVolumeNode486:55.656;vtkMRMLScalarVolumeNode487:55.757;vtkMRMLScalarVolumeNode488:55.858;vtkMRMLScalarVolumeNode489:55.959;vtkMRMLScalarVolumeNode490:56.107;vtkMRMLScalarVolumeNode491:56.256;vtkMRMLScalarVolumeNode492:56.362;vtkMRMLScalarVolumeNode493:56.462;vtkMRMLScalarVolumeNode494:56.607;vtkMRMLScalarVolumeNode495:56.708;vtkMRMLScalarVolumeNode496:56.808;vtkMRMLScalarVolumeNode497:56.957;vtkMRMLScalarVolumeNode498:57.058;vtkMRMLScalarVolumeNode499:57.171;vtkMRMLScalarVolumeNode500:57.306;vtkMRMLScalarVolumeNode501:57.407;vtkMRMLScalarVolumeNode502:57.511;vtkMRMLScalarVolumeNode503:57.646;vtkMRMLScalarVolumeNode504:57.758;vtkMRMLScalarVolumeNode505:57.886;vtkMRMLScalarVolumeNode506:58.002;vtkMRMLScalarVolumeNode507:58.104;vtkMRMLScalarVolumeNode508:58.208;vtkMRMLScalarVolumeNode509:58.308;vtkMRMLScalarVolumeNode510:58.41;vtkMRMLScalarVolumeNode511:58.566;vtkMRMLScalarVolumeNode512:58.671;vtkMRMLScalarVolumeNode513:58.801;vtkMRMLScalarVolumeNode514:58.903;vtkMRMLScalarVolumeNode515:59.006;vtkMRMLScalarVolumeNode516:59.166;vtkMRMLScalarVolumeNode517:59.301;vtkMRMLScalarVolumeNode518:59.403;vtkMRMLScalarVolumeNode519:59.504;vtkMRMLScalarVolumeNode520:59.632;vtkMRMLScalarVolumeNode521:59.749;vtkMRMLScalarVolumeNode522:59.852;vtkMRMLScalarVolumeNode523:60.002;vtkMRMLScalarVolumeNode524:60.117;vtkMRMLScalarVolumeNode525:60.252;vtkMRMLScalarVolumeNode526:60.353;vtkMRMLScalarVolumeNode527:60.453;vtkMRMLScalarVolumeNode528:60.602;vtkMRMLScalarVolumeNode529:60.703;vtkMRMLScalarVolumeNode530:60.804;vtkMRMLScalarVolumeNode531:60.951;vtkMRMLScalarVolumeNode532:61.051;vtkMRMLScalarVolumeNode533:61.156;vtkMRMLScalarVolumeNode534:61.261;vtkMRMLScalarVolumeNode535:61.398;vtkMRMLScalarVolumeNode536:61.501;vtkMRMLScalarVolumeNode537:61.616;vtkMRMLScalarVolumeNode538:61.716;vtkMRMLScalarVolumeNode539:61.851;vtkMRMLScalarVolumeNode540:61.952;vtkMRMLScalarVolumeNode541:62.053;vtkMRMLScalarVolumeNode542:62.212;vtkMRMLScalarVolumeNode543:62.313;vtkMRMLScalarVolumeNode544:62.451;vtkMRMLScalarVolumeNode545:62.551;vtkMRMLScalarVolumeNode546:62.701;vtkMRMLScalarVolumeNode547:62.811;vtkMRMLScalarVolumeNode548:62.913;vtkMRMLScalarVolumeNode549:63.014;vtkMRMLScalarVolumeNode550:63.146;vtkMRMLScalarVolumeNode551:63.253;vtkMRMLScalarVolumeNode552:63.396;vtkMRMLScalarVolumeNode553:63.504;vtkMRMLScalarVolumeNode554:63.64;vtkMRMLScalarVolumeNode555:63.752;vtkMRMLScalarVolumeNode556:63.857;vtkMRMLScalarVolumeNode557:64.012;vtkMRMLScalarVolumeNode558:64.151;vtkMRMLScalarVolumeNode559:64.257;vtkMRMLScalarVolumeNode560:64.411;vtkMRMLScalarVolumeNode561:64.547;vtkMRMLScalarVolumeNode562:64.653;vtkMRMLScalarVolumeNode563:64.755;vtkMRMLScalarVolumeNode564:64.906;vtkMRMLScalarVolumeNode565:65.007;vtkMRMLScalarVolumeNode566:65.119;vtkMRMLScalarVolumeNode567:65.246;vtkMRMLScalarVolumeNode568:65.347;vtkMRMLScalarVolumeNode569:65.448;vtkMRMLScalarVolumeNode570:65.549;vtkMRMLScalarVolumeNode571:65.706;vtkMRMLScalarVolumeNode572:65.807;vtkMRMLScalarVolumeNode573:65.911;vtkMRMLScalarVolumeNode574:66.013;vtkMRMLScalarVolumeNode575:66.142;vtkMRMLScalarVolumeNode576:66.242;vtkMRMLScalarVolumeNode577:66.346;vtkMRMLScalarVolumeNode578:66.448;vtkMRMLScalarVolumeNode579:66.592;vtkMRMLScalarVolumeNode580:66.693;vtkMRMLScalarVolumeNode581:66.797;vtkMRMLScalarVolumeNode582:66.901;vtkMRMLScalarVolumeNode583:67.026;vtkMRMLScalarVolumeNode584:67.141;vtkMRMLScalarVolumeNode585:67.248;vtkMRMLScalarVolumeNode586:67.396;vtkMRMLScalarVolumeNode587:67.526;vtkMRMLScalarVolumeNode588:67.641;vtkMRMLScalarVolumeNode589:67.755;vtkMRMLScalarVolumeNode590:67.859;vtkMRMLScalarVolumeNode591:67.997;vtkMRMLScalarVolumeNode592:68.141;vtkMRMLScalarVolumeNode593:68.246;vtkMRMLScalarVolumeNode594:68.407;vtkMRMLScalarVolumeNode595:68.512;vtkMRMLScalarVolumeNode596:68.639;vtkMRMLScalarVolumeNode597:68.739;vtkMRMLScalarVolumeNode598:68.84;vtkMRMLScalarVolumeNode599:68.941;vtkMRMLScalarVolumeNode600:69.041;vtkMRMLScalarVolumeNode601:69.142;vtkMRMLScalarVolumeNode602:69.242;vtkMRMLScalarVolumeNode603:69.343;vtkMRMLScalarVolumeNode604:69.45;vtkMRMLScalarVolumeNode605:69.591;vtkMRMLScalarVolumeNode606:69.692;vtkMRMLScalarVolumeNode607:69.792;vtkMRMLScalarVolumeNode608:69.896;vtkMRMLScalarVolumeNode609:70.006;vtkMRMLScalarVolumeNode610:70.141;vtkMRMLScalarVolumeNode611:70.242;vtkMRMLScalarVolumeNode612:70.356;vtkMRMLScalarVolumeNode613:70.491;vtkMRMLScalarVolumeNode614:70.596;vtkMRMLScalarVolumeNode615:70.724;vtkMRMLScalarVolumeNode616:70.83;vtkMRMLScalarVolumeNode617:70.93;vtkMRMLScalarVolumeNode618:71.037;vtkMRMLScalarVolumeNode619:71.141;vtkMRMLScalarVolumeNode620:71.286;vtkMRMLScalarVolumeNode621:71.388;vtkMRMLScalarVolumeNode622:71.489;vtkMRMLScalarVolumeNode623:71.641;vtkMRMLScalarVolumeNode624:71.746;vtkMRMLScalarVolumeNode625:71.906;vtkMRMLScalarVolumeNode626:72.007;vtkMRMLScalarVolumeNode627:72.136;vtkMRMLScalarVolumeNode628:72.236;vtkMRMLScalarVolumeNode629:72.341;vtkMRMLScalarVolumeNode630:72.446;vtkMRMLScalarVolumeNode631:72.602;vtkMRMLScalarVolumeNode632:72.703;vtkMRMLScalarVolumeNode633:72.808;vtkMRMLScalarVolumeNode634:72.937;vtkMRMLScalarVolumeNode635:73.042;vtkMRMLScalarVolumeNode636:73.147;vtkMRMLScalarVolumeNode637:73.297;vtkMRMLScalarVolumeNode638:73.401;vtkMRMLScalarVolumeNode639:73.502;vtkMRMLScalarVolumeNode640:73.603;vtkMRMLScalarVolumeNode641:73.714;vtkMRMLScalarVolumeNode642:73.836;vtkMRMLScalarVolumeNode643:73.936;vtkMRMLScalarVolumeNode644:74.042;vtkMRMLScalarVolumeNode645:74.143;vtkMRMLScalarVolumeNode646:74.289;vtkMRMLScalarVolumeNode647:74.401;vtkMRMLScalarVolumeNode648:74.503;vtkMRMLScalarVolumeNode649:74.637;vtkMRMLScalarVolumeNode650:74.738;vtkMRMLScalarVolumeNode651:74.838;vtkMRMLScalarVolumeNode652:74.939;vtkMRMLScalarVolumeNode653:75.102;vtkMRMLScalarVolumeNode654:75.237;vtkMRMLScalarVolumeNode655:75.338;vtkMRMLScalarVolumeNode656:75.439;vtkMRMLScalarVolumeNode657:75.541;vtkMRMLScalarVolumeNode658:75.681;vtkMRMLScalarVolumeNode659:75.796;vtkMRMLScalarVolumeNode660:75.898;vtkMRMLScalarVolumeNode661:76.031;vtkMRMLScalarVolumeNode662:76.133;vtkMRMLScalarVolumeNode663:76.234;vtkMRMLScalarVolumeNode664:76.336;vtkMRMLScalarVolumeNode665:76.496;vtkMRMLScalarVolumeNode666:76.597;vtkMRMLScalarVolumeNode667:76.698;vtkMRMLScalarVolumeNode668:76.836;vtkMRMLScalarVolumeNode669:76.937;vtkMRMLScalarVolumeNode670:77.038;vtkMRMLScalarVolumeNode671:77.152;vtkMRMLScalarVolumeNode672:77.296;vtkMRMLScalarVolumeNode673:77.412;vtkMRMLScalarVolumeNode674:77.531;vtkMRMLScalarVolumeNode675:77.632;vtkMRMLScalarVolumeNode676:77.736;vtkMRMLScalarVolumeNode677:77.846;vtkMRMLScalarVolumeNode678:77.981;vtkMRMLScalarVolumeNode679:78.087;vtkMRMLScalarVolumeNode680:78.225;vtkMRMLScalarVolumeNode681:78.337;vtkMRMLScalarVolumeNode682:78.481;vtkMRMLScalarVolumeNode683:78.582;vtkMRMLScalarVolumeNode684:78.683;vtkMRMLScalarVolumeNode685:78.784;vtkMRMLScalarVolumeNode686:78.884;vtkMRMLScalarVolumeNode687:78.987;vtkMRMLScalarVolumeNode688:79.091;vtkMRMLScalarVolumeNode689:79.231;vtkMRMLScalarVolumeNode690:79.346;vtkMRMLScalarVolumeNode691:79.448;vtkMRMLScalarVolumeNode692:79.582;vtkMRMLScalarVolumeNode693:79.683;vtkMRMLScalarVolumeNode694:79.846;vtkMRMLScalarVolumeNode695:79.981;vtkMRMLScalarVolumeNode696:80.081;vtkMRMLScalarVolumeNode697:80.182;vtkMRMLScalarVolumeNode698:80.283;vtkMRMLScalarVolumeNode699:80.383;vtkMRMLScalarVolumeNode700:80.527;vtkMRMLScalarVolumeNode701:80.628;vtkMRMLScalarVolumeNode702:80.731;vtkMRMLScalarVolumeNode703:80.833;vtkMRMLScalarVolumeNode704:80.941;vtkMRMLScalarVolumeNode705:81.041;vtkMRMLScalarVolumeNode706:81.178;vtkMRMLScalarVolumeNode707:81.279;vtkMRMLScalarVolumeNode708:81.431;vtkMRMLScalarVolumeNode709:81.537;vtkMRMLScalarVolumeNode710:81.676;vtkMRMLScalarVolumeNode711:81.778;vtkMRMLScalarVolumeNode712:81.882;vtkMRMLScalarVolumeNode713:82.027;vtkMRMLScalarVolumeNode714:82.13;vtkMRMLScalarVolumeNode715:82.243;vtkMRMLScalarVolumeNode716:82.356;vtkMRMLScalarVolumeNode717:82.465;vtkMRMLScalarVolumeNode718:82.576;vtkMRMLScalarVolumeNode719:82.677;vtkMRMLScalarVolumeNode720:82.779;vtkMRMLScalarVolumeNode721:82.887;vtkMRMLScalarVolumeNode722:83.026;vtkMRMLScalarVolumeNode723:83.141;vtkMRMLScalarVolumeNode724:83.266;vtkMRMLScalarVolumeNode725:83.377;vtkMRMLScalarVolumeNode726:83.481;vtkMRMLScalarVolumeNode727:83.641;vtkMRMLScalarVolumeNode728:83.776;vtkMRMLScalarVolumeNode729:83.878;vtkMRMLScalarVolumeNode730:83.984;vtkMRMLScalarVolumeNode731:84.106;vtkMRMLScalarVolumeNode732:84.236;vtkMRMLScalarVolumeNode733:84.344;vtkMRMLScalarVolumeNode734:84.471;vtkMRMLScalarVolumeNode735:84.572;vtkMRMLScalarVolumeNode736:84.676;vtkMRMLScalarVolumeNode737:84.782;vtkMRMLScalarVolumeNode738:84.922;vtkMRMLScalarVolumeNode739:85.026;vtkMRMLScalarVolumeNode740:85.176;vtkMRMLScalarVolumeNode741:85.282;vtkMRMLScalarVolumeNode742:85.436;vtkMRMLScalarVolumeNode743:85.537;vtkMRMLScalarVolumeNode744:85.671;vtkMRMLScalarVolumeNode745:85.773;vtkMRMLScalarVolumeNode746:85.878;vtkMRMLScalarVolumeNode747:86.021;vtkMRMLScalarVolumeNode748:86.126;vtkMRMLScalarVolumeNode749:86.226;vtkMRMLScalarVolumeNode750:86.327;vtkMRMLScalarVolumeNode751:86.432;vtkMRMLScalarVolumeNode752:86.571;vtkMRMLScalarVolumeNode753:86.678;vtkMRMLScalarVolumeNode754:86.821;vtkMRMLScalarVolumeNode755:86.922;vtkMRMLScalarVolumeNode756:87.025;vtkMRMLScalarVolumeNode757:87.171;vtkMRMLScalarVolumeNode758:87.286;vtkMRMLScalarVolumeNode759:87.388;vtkMRMLScalarVolumeNode760:87.521;vtkMRMLScalarVolumeNode761:87.637;vtkMRMLScalarVolumeNode762:87.781;vtkMRMLScalarVolumeNode763:87.917;vtkMRMLScalarVolumeNode764:88.026;vtkMRMLScalarVolumeNode765:88.16;vtkMRMLScalarVolumeNode766:88.271;vtkMRMLScalarVolumeNode767:88.371;vtkMRMLScalarVolumeNode768:88.473;vtkMRMLScalarVolumeNode769:88.578;vtkMRMLScalarVolumeNode770:88.681;vtkMRMLScalarVolumeNode771:88.786;vtkMRMLScalarVolumeNode772:88.887;vtkMRMLScalarVolumeNode773:89.021;vtkMRMLScalarVolumeNode774:89.127;vtkMRMLScalarVolumeNode775:89.267;vtkMRMLScalarVolumeNode776:89.371;vtkMRMLScalarVolumeNode777:89.472;vtkMRMLScalarVolumeNode778:89.573;vtkMRMLScalarVolumeNode779:89.676;vtkMRMLScalarVolumeNode780:89.836;vtkMRMLScalarVolumeNode781:89.967;vtkMRMLScalarVolumeNode782:90.072;vtkMRMLScalarVolumeNode783:90.174;vtkMRMLScalarVolumeNode784:90.325;vtkMRMLScalarVolumeNode785:90.431;vtkMRMLScalarVolumeNode786:90.531;vtkMRMLScalarVolumeNode787:90.667;vtkMRMLScalarVolumeNode788:90.768;vtkMRMLScalarVolumeNode789:90.869;vtkMRMLScalarVolumeNode790:90.969;vtkMRMLScalarVolumeNode791:91.081;vtkMRMLScalarVolumeNode792:91.182;vtkMRMLScalarVolumeNode793:91.282;vtkMRMLScalarVolumeNode794:91.416;vtkMRMLScalarVolumeNode795:91.518;vtkMRMLScalarVolumeNode796:91.619;vtkMRMLScalarVolumeNode797:91.719;vtkMRMLScalarVolumeNode798:91.823;vtkMRMLScalarVolumeNode799:91.926;vtkMRMLScalarVolumeNode800:92.066;vtkMRMLScalarVolumeNode801:92.182;vtkMRMLScalarVolumeNode802:92.304;vtkMRMLScalarVolumeNode803:92.417;vtkMRMLScalarVolumeNode804:92.518;vtkMRMLScalarVolumeNode805:92.619;vtkMRMLScalarVolumeNode806:92.746;vtkMRMLScalarVolumeNode807:92.876;vtkMRMLScalarVolumeNode808:92.981;vtkMRMLScalarVolumeNode809:93.116;vtkMRMLScalarVolumeNode810:93.217;vtkMRMLScalarVolumeNode811:93.319;vtkMRMLScalarVolumeNode812:93.427;vtkMRMLScalarVolumeNode813:93.581;vtkMRMLScalarVolumeNode814:93.716;vtkMRMLScalarVolumeNode815:93.817;vtkMRMLScalarVolumeNode816:93.922;vtkMRMLScalarVolumeNode817:94.025;vtkMRMLScalarVolumeNode818:94.162;vtkMRMLScalarVolumeNode819:94.281;vtkMRMLScalarVolumeNode820:94.412;vtkMRMLScalarVolumeNode821:94.518;vtkMRMLScalarVolumeNode822:94.622;vtkMRMLScalarVolumeNode823:94.747;vtkMRMLScalarVolumeNode824:94.876;vtkMRMLScalarVolumeNode825:94.977;vtkMRMLScalarVolumeNode826:95.077;vtkMRMLScalarVolumeNode827:95.183;vtkMRMLScalarVolumeNode828:95.305;vtkMRMLScalarVolumeNode829:95.416;vtkMRMLScalarVolumeNode830:95.576;vtkMRMLScalarVolumeNode831:95.711;vtkMRMLScalarVolumeNode832:95.811;vtkMRMLScalarVolumeNode833:95.912;vtkMRMLScalarVolumeNode834:96.012;vtkMRMLScalarVolumeNode835:96.113;vtkMRMLScalarVolumeNode836:96.218;vtkMRMLScalarVolumeNode837:96.321;vtkMRMLScalarVolumeNode838:96.461;vtkMRMLScalarVolumeNode839:96.561;vtkMRMLScalarVolumeNode840:96.666;vtkMRMLScalarVolumeNode841:96.811;vtkMRMLScalarVolumeNode842:96.913;vtkMRMLScalarVolumeNode843:97.049;vtkMRMLScalarVolumeNode844:97.167;vtkMRMLScalarVolumeNode845:97.311;vtkMRMLScalarVolumeNode846:97.412;vtkMRMLScalarVolumeNode847:97.513;vtkMRMLScalarVolumeNode848:97.614;vtkMRMLScalarVolumeNode849:97.757;vtkMRMLScalarVolumeNode850:97.857;vtkMRMLScalarVolumeNode851:97.961;vtkMRMLScalarVolumeNode852:98.071;vtkMRMLScalarVolumeNode853:98.206;vtkMRMLScalarVolumeNode854:98.313;vtkMRMLScalarVolumeNode855:98.413;vtkMRMLScalarVolumeNode856:98.517;vtkMRMLScalarVolumeNode857:98.671;vtkMRMLScalarVolumeNode858:98.799;vtkMRMLScalarVolumeNode859:98.906;vtkMRMLScalarVolumeNode860:99.007;vtkMRMLScalarVolumeNode861:99.114;vtkMRMLScalarVolumeNode862:99.261;vtkMRMLScalarVolumeNode863:99.377;vtkMRMLScalarVolumeNode864:99.513;vtkMRMLScalarVolumeNode865:99.615;vtkMRMLScalarVolumeNode866:99.716;vtkMRMLScalarVolumeNode867:99.856;vtkMRMLScalarVolumeNode868:99.956;vtkMRMLScalarVolumeNode869:100.064;vtkMRMLScalarVolumeNode870:100.211;vtkMRMLScalarVolumeNode871:100.329;vtkMRMLScalarVolumeNode872:100.449;vtkMRMLScalarVolumeNode873:100.556;vtkMRMLScalarVolumeNode874:100.672;vtkMRMLScalarVolumeNode875:100.773;vtkMRMLScalarVolumeNode876:100.888;vtkMRMLScalarVolumeNode877:100.999;vtkMRMLScalarVolumeNode878:101.106;vtkMRMLScalarVolumeNode879:101.207;vtkMRMLScalarVolumeNode880:101.309;vtkMRMLScalarVolumeNode881:101.456;vtkMRMLScalarVolumeNode882:101.606;vtkMRMLScalarVolumeNode883:101.706;vtkMRMLScalarVolumeNode884:101.815;vtkMRMLScalarVolumeNode885:101.944;vtkMRMLScalarVolumeNode886:102.057;vtkMRMLScalarVolumeNode887:102.206;vtkMRMLScalarVolumeNode888:102.356;vtkMRMLScalarVolumeNode889:102.461;vtkMRMLScalarVolumeNode890:102.601;vtkMRMLScalarVolumeNode891:102.703;vtkMRMLScalarVolumeNode892:102.816;vtkMRMLScalarVolumeNode893:102.945;vtkMRMLScalarVolumeNode894:103.066;vtkMRMLScalarVolumeNode895:103.201;vtkMRMLScalarVolumeNode896:103.305;vtkMRMLScalarVolumeNode897:103.456;vtkMRMLScalarVolumeNode898:103.616;vtkMRMLScalarVolumeNode899:103.757;vtkMRMLScalarVolumeNode900:103.858;vtkMRMLScalarVolumeNode901:103.966;vtkMRMLScalarVolumeNode902:104.067;vtkMRMLScalarVolumeNode903:104.195;vtkMRMLScalarVolumeNode904:104.317;vtkMRMLScalarVolumeNode905:104.452;vtkMRMLScalarVolumeNode906:104.553;vtkMRMLScalarVolumeNode907:104.653;vtkMRMLScalarVolumeNode908:104.756;vtkMRMLScalarVolumeNode909:104.901;vtkMRMLScalarVolumeNode910:105.006;vtkMRMLScalarVolumeNode911:105.151;vtkMRMLScalarVolumeNode912:105.256;vtkMRMLScalarVolumeNode913:105.401;vtkMRMLScalarVolumeNode914:105.502;vtkMRMLScalarVolumeNode915:105.603;vtkMRMLScalarVolumeNode916:105.703;vtkMRMLScalarVolumeNode917:105.804;vtkMRMLScalarVolumeNode918:105.906;vtkMRMLScalarVolumeNode919:106.067;vtkMRMLScalarVolumeNode920:106.167;vtkMRMLScalarVolumeNode921:106.302;vtkMRMLScalarVolumeNode922:106.407;vtkMRMLScalarVolumeNode923:106.508;vtkMRMLScalarVolumeNode924:106.635;vtkMRMLScalarVolumeNode925:106.746;vtkMRMLScalarVolumeNode926:106.848;vtkMRMLScalarVolumeNode927:106.951;vtkMRMLScalarVolumeNode928:107.051;vtkMRMLScalarVolumeNode929:107.153;vtkMRMLScalarVolumeNode930:107.254;vtkMRMLScalarVolumeNode931:107.354;vtkMRMLScalarVolumeNode932:107.502;vtkMRMLScalarVolumeNode933:107.618;vtkMRMLScalarVolumeNode934:107.747;vtkMRMLScalarVolumeNode935:107.852;vtkMRMLScalarVolumeNode936:108.001;vtkMRMLScalarVolumeNode937:108.101;vtkMRMLScalarVolumeNode938:108.202;vtkMRMLScalarVolumeNode939:108.316;vtkMRMLScalarVolumeNode940:108.42;vtkMRMLScalarVolumeNode941:108.551;vtkMRMLScalarVolumeNode942:108.652;vtkMRMLScalarVolumeNode943:108.756;vtkMRMLScalarVolumeNode944:108.896;vtkMRMLScalarVolumeNode945:108.996;vtkMRMLScalarVolumeNode946:109.098;vtkMRMLScalarVolumeNode947:109.203;vtkMRMLScalarVolumeNode948:109.307;vtkMRMLScalarVolumeNode949:109.461;vtkMRMLScalarVolumeNode950:109.561;vtkMRMLScalarVolumeNode951:109.677;vtkMRMLScalarVolumeNode952:109.797;vtkMRMLScalarVolumeNode953:109.904;vtkMRMLScalarVolumeNode954:110.008;vtkMRMLScalarVolumeNode955:110.141;vtkMRMLScalarVolumeNode956:110.261;vtkMRMLScalarVolumeNode957:110.376;vtkMRMLScalarVolumeNode958:110.497;vtkMRMLScalarVolumeNode959:110.597;vtkMRMLScalarVolumeNode960:110.698;vtkMRMLScalarVolumeNode961:110.798;vtkMRMLScalarVolumeNode962:110.899;vtkMRMLScalarVolumeNode963:110.999;vtkMRMLScalarVolumeNode964:111.105;vtkMRMLScalarVolumeNode965:111.261;vtkMRMLScalarVolumeNode966:111.361;vtkMRMLScalarVolumeNode967:111.496;vtkMRMLScalarVolumeNode968:111.606;vtkMRMLScalarVolumeNode969:111.749;vtkMRMLScalarVolumeNode970:111.876;vtkMRMLScalarVolumeNode971:111.985;vtkMRMLScalarVolumeNode972:112.093;vtkMRMLScalarVolumeNode973:112.196;vtkMRMLScalarVolumeNode974:112.307;vtkMRMLScalarVolumeNode975:112.442;vtkMRMLScalarVolumeNode976:112.542;vtkMRMLScalarVolumeNode977:112.657;vtkMRMLScalarVolumeNode978:112.758;vtkMRMLScalarVolumeNode979:112.89;vtkMRMLScalarVolumeNode980:113.006;vtkMRMLScalarVolumeNode981:113.107;vtkMRMLScalarVolumeNode982:113.241;vtkMRMLScalarVolumeNode983:113.345;vtkMRMLScalarVolumeNode984:113.457;vtkMRMLScalarVolumeNode985:113.563;vtkMRMLScalarVolumeNode986:113.691;vtkMRMLScalarVolumeNode987:113.791;vtkMRMLScalarVolumeNode988:113.898;vtkMRMLScalarVolumeNode989:114.001;vtkMRMLScalarVolumeNode990:114.152;vtkMRMLScalarVolumeNode991:114.256;vtkMRMLScalarVolumeNode992:114.357;vtkMRMLScalarVolumeNode993:114.458;vtkMRMLScalarVolumeNode994:114.558;vtkMRMLScalarVolumeNode995:114.692;vtkMRMLScalarVolumeNode996:114.793;vtkMRMLScalarVolumeNode997:114.893;vtkMRMLScalarVolumeNode998:114.994;vtkMRMLScalarVolumeNode999:115.096;vtkMRMLScalarVolumeNode1000:115.241;vtkMRMLScalarVolumeNode1001:115.347;vtkMRMLScalarVolumeNode1002:115.451;vtkMRMLScalarVolumeNode1003:115.591;vtkMRMLScalarVolumeNode1004:115.693;vtkMRMLScalarVolumeNode1005:115.795;vtkMRMLScalarVolumeNode1006:115.906;vtkMRMLScalarVolumeNode1007:116.026;vtkMRMLScalarVolumeNode1008:116.141;vtkMRMLScalarVolumeNode1009:116.271;vtkMRMLScalarVolumeNode1010:116.402;vtkMRMLScalarVolumeNode1011:116.506;vtkMRMLScalarVolumeNode1012:116.641;vtkMRMLScalarVolumeNode1013:116.742;vtkMRMLScalarVolumeNode1014:116.843;vtkMRMLScalarVolumeNode1015:116.943;vtkMRMLScalarVolumeNode1016:117.044;vtkMRMLScalarVolumeNode1017:117.146;vtkMRMLScalarVolumeNode1018:117.252;vtkMRMLScalarVolumeNode1019:117.401;vtkMRMLScalarVolumeNode1020:117.503;vtkMRMLScalarVolumeNode1021:117.606;vtkMRMLScalarVolumeNode1022:117.729;vtkMRMLScalarVolumeNode1023:117.841;vtkMRMLScalarVolumeNode1024:117.957;vtkMRMLScalarVolumeNode1025:118.086;vtkMRMLScalarVolumeNode1026:118.201;vtkMRMLScalarVolumeNode1027:118.341;vtkMRMLScalarVolumeNode1028:118.446;vtkMRMLScalarVolumeNode1029:118.589;vtkMRMLScalarVolumeNode1030:118.697;vtkMRMLScalarVolumeNode1031:118.801;vtkMRMLScalarVolumeNode1032:118.902;vtkMRMLScalarVolumeNode1033:119.017;vtkMRMLScalarVolumeNode1034:119.136;vtkMRMLScalarVolumeNode1035:119.237;vtkMRMLScalarVolumeNode1036:119.337;vtkMRMLScalarVolumeNode1037:119.438;vtkMRMLScalarVolumeNode1038:119.541;vtkMRMLScalarVolumeNode1039:119.646;vtkMRMLScalarVolumeNode1040:119.766;vtkMRMLScalarVolumeNode1041:119.897;vtkMRMLScalarVolumeNode1042:120.001;vtkMRMLScalarVolumeNode1043:120.136;vtkMRMLScalarVolumeNode1044:120.237;vtkMRMLScalarVolumeNode1045:120.338;vtkMRMLScalarVolumeNode1046:120.454;vtkMRMLScalarVolumeNode1047:120.586;vtkMRMLScalarVolumeNode1048:120.687;vtkMRMLScalarVolumeNode1049:120.797;vtkMRMLScalarVolumeNode1050:120.897;vtkMRMLScalarVolumeNode1051:121.002;vtkMRMLScalarVolumeNode1052:121.125;vtkMRMLScalarVolumeNode1053:121.236;vtkMRMLScalarVolumeNode1054:121.382;vtkMRMLScalarVolumeNode1055:121.482;vtkMRMLScalarVolumeNode1056:121.587;vtkMRMLScalarVolumeNode1057:121.688;vtkMRMLScalarVolumeNode1058:121.836;vtkMRMLScalarVolumeNode1059:121.946;vtkMRMLScalarVolumeNode1060:122.047;vtkMRMLScalarVolumeNode1061:122.186;vtkMRMLScalarVolumeNode1062:122.351;vtkMRMLScalarVolumeNode1063:122.474;vtkMRMLScalarVolumeNode1064:122.582;vtkMRMLScalarVolumeNode1065:122.684;vtkMRMLScalarVolumeNode1066:122.791;vtkMRMLScalarVolumeNode1067:122.892;vtkMRMLScalarVolumeNode1068:123.047;vtkMRMLScalarVolumeNode1069:123.165;vtkMRMLScalarVolumeNode1070:123.281;vtkMRMLScalarVolumeNode1071:123.386;vtkMRMLScalarVolumeNode1072:123.525;vtkMRMLScalarVolumeNode1073:123.634;vtkMRMLScalarVolumeNode1074:123.781;vtkMRMLScalarVolumeNode1075:123.883;vtkMRMLScalarVolumeNode1076:123.984;vtkMRMLScalarVolumeNode1077:124.084;vtkMRMLScalarVolumeNode1078:124.187;vtkMRMLScalarVolumeNode1079:124.332;vtkMRMLScalarVolumeNode1080:124.446;vtkMRMLScalarVolumeNode1081:124.576;vtkMRMLScalarVolumeNode1082:124.677;vtkMRMLScalarVolumeNode1083:124.781;vtkMRMLScalarVolumeNode1084:124.882;vtkMRMLScalarVolumeNode1085:124.982;vtkMRMLScalarVolumeNode1086:125.083;vtkMRMLScalarVolumeNode1087:125.231;vtkMRMLScalarVolumeNode1088:125.336;vtkMRMLScalarVolumeNode1089:125.477;vtkMRMLScalarVolumeNode1090:125.577;vtkMRMLScalarVolumeNode1091:125.681;vtkMRMLScalarVolumeNode1092:125.841;vtkMRMLScalarVolumeNode1093:125.977;vtkMRMLScalarVolumeNode1094:126.078;vtkMRMLScalarVolumeNode1095:126.179;vtkMRMLScalarVolumeNode1096:126.282;vtkMRMLScalarVolumeNode1097:126.383;vtkMRMLScalarVolumeNode1098:126.491;vtkMRMLScalarVolumeNode1099:126.642;vtkMRMLScalarVolumeNode1100:126.748;vtkMRMLScalarVolumeNode1101:126.876;vtkMRMLScalarVolumeNode1102:126.977;vtkMRMLScalarVolumeNode1103:127.083;vtkMRMLScalarVolumeNode1104:127.241;vtkMRMLScalarVolumeNode1105:127.376;vtkMRMLScalarVolumeNode1106:127.485;vtkMRMLScalarVolumeNode1107:127.63;vtkMRMLScalarVolumeNode1108:127.741;vtkMRMLScalarVolumeNode1109:127.852;vtkMRMLScalarVolumeNode1110:127.976;vtkMRMLScalarVolumeNode1111:128.078;vtkMRMLScalarVolumeNode1112:128.185;vtkMRMLScalarVolumeNode1113:128.307;vtkMRMLScalarVolumeNode1114:128.426;vtkMRMLScalarVolumeNode1115:128.527;vtkMRMLScalarVolumeNode1116:128.642;vtkMRMLScalarVolumeNode1117:128.743;vtkMRMLScalarVolumeNode1118:128.876;vtkMRMLScalarVolumeNode1119:128.976;vtkMRMLScalarVolumeNode1120:129.127;vtkMRMLScalarVolumeNode1121:129.228;vtkMRMLScalarVolumeNode1122:129.337;vtkMRMLScalarVolumeNode1123:129.476;vtkMRMLScalarVolumeNode1124:129.577;vtkMRMLScalarVolumeNode1125:129.682;vtkMRMLScalarVolumeNode1126:129.836;vtkMRMLScalarVolumeNode1127:129.941;vtkMRMLScalarVolumeNode1128:130.054;vtkMRMLScalarVolumeNode1129:130.177;vtkMRMLScalarVolumeNode1130:130.278;vtkMRMLScalarVolumeNode1131:130.379;vtkMRMLScalarVolumeNode1132:130.504;vtkMRMLScalarVolumeNode1133:130.626;vtkMRMLScalarVolumeNode1134:130.754;vtkMRMLScalarVolumeNode1135:130.871;vtkMRMLScalarVolumeNode1136:130.976;vtkMRMLScalarVolumeNode1137:131.137;vtkMRMLScalarVolumeNode1138:131.238;vtkMRMLScalarVolumeNode1139:131.372;vtkMRMLScalarVolumeNode1140:131.477;vtkMRMLScalarVolumeNode1141:131.626;vtkMRMLScalarVolumeNode1142:131.776;vtkMRMLScalarVolumeNode1143:131.882;vtkMRMLScalarVolumeNode1144:132.006;vtkMRMLScalarVolumeNode1145:132.136;vtkMRMLScalarVolumeNode1146:132.257;vtkMRMLScalarVolumeNode1147:132.372;vtkMRMLScalarVolumeNode1148:132.473;vtkMRMLScalarVolumeNode1149:132.583;vtkMRMLScalarVolumeNode1150:132.722;vtkMRMLScalarVolumeNode1151:132.824;vtkMRMLScalarVolumeNode1152:132.956;vtkMRMLScalarVolumeNode1153:133.071;vtkMRMLScalarVolumeNode1154:133.173;vtkMRMLScalarVolumeNode1155:133.274;vtkMRMLScalarVolumeNode1156:133.374;vtkMRMLScalarVolumeNode1157:133.478;vtkMRMLScalarVolumeNode1158:133.632;vtkMRMLScalarVolumeNode1159:133.732;vtkMRMLScalarVolumeNode1160:133.836;vtkMRMLScalarVolumeNode1161:133.937;vtkMRMLScalarVolumeNode1162:134.04;vtkMRMLScalarVolumeNode1163:134.171;vtkMRMLScalarVolumeNode1164:134.273;vtkMRMLScalarVolumeNode1165:134.373;vtkMRMLScalarVolumeNode1166:134.474;vtkMRMLScalarVolumeNode1167:134.621;vtkMRMLScalarVolumeNode1168:134.752;vtkMRMLScalarVolumeNode1169:134.86;vtkMRMLScalarVolumeNode1170:134.966;vtkMRMLScalarVolumeNode1171:135.08;vtkMRMLScalarVolumeNode1172:135.182;vtkMRMLScalarVolumeNode1173:135.331;vtkMRMLScalarVolumeNode1174:135.438;vtkMRMLScalarVolumeNode1175:135.538;vtkMRMLScalarVolumeNode1176:135.646;vtkMRMLScalarVolumeNode1177:135.766;vtkMRMLScalarVolumeNode1178:135.867;vtkMRMLScalarVolumeNode1179:135.975;vtkMRMLScalarVolumeNode1180:136.076;vtkMRMLScalarVolumeNode1181:136.216;vtkMRMLScalarVolumeNode1182:136.332;vtkMRMLScalarVolumeNode1183:136.433;vtkMRMLScalarVolumeNode1184:136.56;vtkMRMLScalarVolumeNode1185:136.672;vtkMRMLScalarVolumeNode1186:136.776;vtkMRMLScalarVolumeNode1187:136.916;vtkMRMLScalarVolumeNode1188:137.026;vtkMRMLScalarVolumeNode1189:137.131;vtkMRMLScalarVolumeNode1190:137.233;vtkMRMLScalarVolumeNode1191:137.334;vtkMRMLScalarVolumeNode1192:137.466;vtkMRMLScalarVolumeNode1193:137.567;vtkMRMLScalarVolumeNode1194:137.667;vtkMRMLScalarVolumeNode1195:137.768;vtkMRMLScalarVolumeNode1196:137.869;vtkMRMLScalarVolumeNode1197:137.969;vtkMRMLScalarVolumeNode1198:138.077;vtkMRMLScalarVolumeNode1199:138.216;vtkMRMLScalarVolumeNode1200:138.326;vtkMRMLScalarVolumeNode1201:138.466;vtkMRMLScalarVolumeNode1202:138.611;vtkMRMLScalarVolumeNode1203:138.716;vtkMRMLScalarVolumeNode1204:138.827;vtkMRMLScalarVolumeNode1205:138.932;vtkMRMLScalarVolumeNode1206:139.032;vtkMRMLScalarVolumeNode1207:139.166;vtkMRMLScalarVolumeNode1208:139.267;vtkMRMLScalarVolumeNode1209:139.368;vtkMRMLScalarVolumeNode1210:139.47;vtkMRMLScalarVolumeNode1211:139.595;vtkMRMLScalarVolumeNode1212:139.717;vtkMRMLScalarVolumeNode1213:139.818;vtkMRMLScalarVolumeNode1214:139.966;vtkMRMLScalarVolumeNode1215:140.095;vtkMRMLScalarVolumeNode1216:140.216;vtkMRMLScalarVolumeNode1217:140.317;vtkMRMLScalarVolumeNode1218:140.477;vtkMRMLScalarVolumeNode1219:140.577;vtkMRMLScalarVolumeNode1220:140.683;vtkMRMLScalarVolumeNode1221:140.812;vtkMRMLScalarVolumeNode1222:140.913;vtkMRMLScalarVolumeNode1223:141.014;vtkMRMLScalarVolumeNode1224:141.114;vtkMRMLScalarVolumeNode1225:141.215;vtkMRMLScalarVolumeNode1226:141.315;vtkMRMLScalarVolumeNode1227:141.465;vtkMRMLScalarVolumeNode1228:141.576;vtkMRMLScalarVolumeNode1229:141.677;vtkMRMLScalarVolumeNode1230:141.778;vtkMRMLScalarVolumeNode1231:141.879;vtkMRMLScalarVolumeNode1232:142.012;vtkMRMLScalarVolumeNode1233:142.113;vtkMRMLScalarVolumeNode1234:142.218;vtkMRMLScalarVolumeNode1235:142.361;vtkMRMLScalarVolumeNode1236:142.463;vtkMRMLScalarVolumeNode1237:142.564;vtkMRMLScalarVolumeNode1238:142.666;vtkMRMLScalarVolumeNode1239:142.771;vtkMRMLScalarVolumeNode1240:142.88;vtkMRMLScalarVolumeNode1241:143.011;vtkMRMLScalarVolumeNode1242:143.111;vtkMRMLScalarVolumeNode1243:143.216;vtkMRMLScalarVolumeNode1244:143.356;vtkMRMLScalarVolumeNode1245:143.462;vtkMRMLScalarVolumeNode1246:143.566;vtkMRMLScalarVolumeNode1247:143.672;vtkMRMLScalarVolumeNode1248:143.773;vtkMRMLScalarVolumeNode1249:143.899;vtkMRMLScalarVolumeNode1250:144.011;vtkMRMLScalarVolumeNode1251:144.111;vtkMRMLScalarVolumeNode1252:144.217;vtkMRMLScalarVolumeNode1253:144.329;vtkMRMLScalarVolumeNode1254:144.472;vtkMRMLScalarVolumeNode1255:144.611;vtkMRMLScalarVolumeNode1256:144.717;vtkMRMLScalarVolumeNode1257:144.856;vtkMRMLScalarVolumeNode1258:144.961;vtkMRMLScalarVolumeNode1259:145.106;vtkMRMLScalarVolumeNode1260:145.211;vtkMRMLScalarVolumeNode1261:145.314;vtkMRMLScalarVolumeNode1262:145.421;vtkMRMLScalarVolumeNode1263:145.528;vtkMRMLScalarVolumeNode1264:145.657;vtkMRMLScalarVolumeNode1265:145.758;vtkMRMLScalarVolumeNode1266:145.859;vtkMRMLScalarVolumeNode1267:145.959;vtkMRMLScalarVolumeNode1268:146.107;vtkMRMLScalarVolumeNode1269:146.216;vtkMRMLScalarVolumeNode1270:146.356;vtkMRMLScalarVolumeNode1271:146.467;vtkMRMLScalarVolumeNode1272:146.622;vtkMRMLScalarVolumeNode1273:146.722;vtkMRMLScalarVolumeNode1274:146.856;vtkMRMLScalarVolumeNode1275:146.957;vtkMRMLScalarVolumeNode1276:147.058;vtkMRMLScalarVolumeNode1277:147.159;vtkMRMLScalarVolumeNode1278:147.259;vtkMRMLScalarVolumeNode1279:147.394;vtkMRMLScalarVolumeNode1280:147.517;vtkMRMLScalarVolumeNode1281:147.652;vtkMRMLScalarVolumeNode1282:147.758;vtkMRMLScalarVolumeNode1283:147.902;vtkMRMLScalarVolumeNode1284:148.016;vtkMRMLScalarVolumeNode1285:148.118;vtkMRMLScalarVolumeNode1286:148.223;vtkMRMLScalarVolumeNode1287:148.356;vtkMRMLScalarVolumeNode1288:148.485;vtkMRMLScalarVolumeNode1289:148.622;vtkMRMLScalarVolumeNode1290:148.735;vtkMRMLScalarVolumeNode1291:148.851;vtkMRMLScalarVolumeNode1292:148.952;vtkMRMLScalarVolumeNode1293:149.059;vtkMRMLScalarVolumeNode1294:149.161;vtkMRMLScalarVolumeNode1295:149.302;vtkMRMLScalarVolumeNode1296:149.407;vtkMRMLScalarVolumeNode1297:149.516;vtkMRMLScalarVolumeNode1298:149.652;vtkMRMLScalarVolumeNode1299:149.758;vtkMRMLScalarVolumeNode1300:149.859;vtkMRMLScalarVolumeNode1301:149.959;vtkMRMLScalarVolumeNode1302:150.116;vtkMRMLScalarVolumeNode1303:150.236;vtkMRMLScalarVolumeNode1304:150.352;vtkMRMLScalarVolumeNode1305:150.458;vtkMRMLScalarVolumeNode1306:150.601;vtkMRMLScalarVolumeNode1307:150.703;vtkMRMLScalarVolumeNode1308:150.804;vtkMRMLScalarVolumeNode1309:150.916;vtkMRMLScalarVolumeNode1310:151.021;vtkMRMLScalarVolumeNode1311:151.152;vtkMRMLScalarVolumeNode1312:151.258;vtkMRMLScalarVolumeNode1313:151.401;vtkMRMLScalarVolumeNode1314:151.503;vtkMRMLScalarVolumeNode1315:151.608;vtkMRMLScalarVolumeNode1316:151.751;vtkMRMLScalarVolumeNode1317:151.851;vtkMRMLScalarVolumeNode1318:151.981;vtkMRMLScalarVolumeNode1319:152.111;vtkMRMLScalarVolumeNode1320:152.216;vtkMRMLScalarVolumeNode1321:152.317;vtkMRMLScalarVolumeNode1322:152.438;vtkMRMLScalarVolumeNode1323:152.547;vtkMRMLScalarVolumeNode1324:152.652;vtkMRMLScalarVolumeNode1325:152.755;vtkMRMLScalarVolumeNode1326:152.905;vtkMRMLScalarVolumeNode1327:153.022;vtkMRMLScalarVolumeNode1328:153.139;vtkMRMLScalarVolumeNode1329:153.251;vtkMRMLScalarVolumeNode1330:153.357;vtkMRMLScalarVolumeNode1331:153.501;vtkMRMLScalarVolumeNode1332:153.606;vtkMRMLScalarVolumeNode1333:153.746;vtkMRMLScalarVolumeNode1334:153.853;vtkMRMLScalarVolumeNode1335:153.996;vtkMRMLScalarVolumeNode1336:154.102;vtkMRMLScalarVolumeNode1337:154.203;vtkMRMLScalarVolumeNode1338:154.362;vtkMRMLScalarVolumeNode1339:154.462;vtkMRMLScalarVolumeNode1340:154.563;vtkMRMLScalarVolumeNode1341:154.663;vtkMRMLScalarVolumeNode1342:154.797;vtkMRMLScalarVolumeNode1343:154.897;vtkMRMLScalarVolumeNode1344:154.998;vtkMRMLScalarVolumeNode1345:155.099;vtkMRMLScalarVolumeNode1346:155.199;vtkMRMLScalarVolumeNode1347:155.3;vtkMRMLScalarVolumeNode1348:155.4;vtkMRMLScalarVolumeNode1349:155.547;vtkMRMLScalarVolumeNode1350:155.661;vtkMRMLScalarVolumeNode1351:155.796;vtkMRMLScalarVolumeNode1352:155.897;vtkMRMLScalarVolumeNode1353:155.998;vtkMRMLScalarVolumeNode1354:156.099;vtkMRMLScalarVolumeNode1355:156.201;vtkMRMLScalarVolumeNode1356:156.356;vtkMRMLScalarVolumeNode1357:156.457;vtkMRMLScalarVolumeNode1358:156.558;vtkMRMLScalarVolumeNode1359:156.696;vtkMRMLScalarVolumeNode1360:156.803;vtkMRMLScalarVolumeNode1361:156.946;vtkMRMLScalarVolumeNode1362:157.052;vtkMRMLScalarVolumeNode1363:157.196;vtkMRMLScalarVolumeNode1364:157.297;vtkMRMLScalarVolumeNode1365:157.397;vtkMRMLScalarVolumeNode1366:157.498;vtkMRMLScalarVolumeNode1367:157.608;vtkMRMLScalarVolumeNode1368:157.746;vtkMRMLScalarVolumeNode1369:157.897;vtkMRMLScalarVolumeNode1370:157.998;vtkMRMLScalarVolumeNode1371:158.099;vtkMRMLScalarVolumeNode1372:158.262;vtkMRMLScalarVolumeNode1373:158.393;vtkMRMLScalarVolumeNode1374:158.499;vtkMRMLScalarVolumeNode1375:158.626;vtkMRMLScalarVolumeNode1376:158.746;vtkMRMLScalarVolumeNode1377:158.859;vtkMRMLScalarVolumeNode1378:158.992;vtkMRMLScalarVolumeNode1379:159.098;vtkMRMLScalarVolumeNode1380:159.242;vtkMRMLScalarVolumeNode1381:159.343;vtkMRMLScalarVolumeNode1382:159.443;vtkMRMLScalarVolumeNode1383:159.544;vtkMRMLScalarVolumeNode1384:159.644;vtkMRMLScalarVolumeNode1385:159.751;vtkMRMLScalarVolumeNode1386:159.877;vtkMRMLScalarVolumeNode1387:160.006;vtkMRMLScalarVolumeNode1388:160.127;vtkMRMLScalarVolumeNode1389:160.241;vtkMRMLScalarVolumeNode1390:160.341;vtkMRMLScalarVolumeNode1391:160.442;vtkMRMLScalarVolumeNode1392:160.542;vtkMRMLScalarVolumeNode1393:160.651;vtkMRMLScalarVolumeNode1394:160.752;vtkMRMLScalarVolumeNode1395:160.886;vtkMRMLScalarVolumeNode1396:160.991;vtkMRMLScalarVolumeNode1397:161.091;vtkMRMLScalarVolumeNode1398:161.194;vtkMRMLScalarVolumeNode1399:161.296;vtkMRMLScalarVolumeNode1400:161.437;vtkMRMLScalarVolumeNode1401:161.541;vtkMRMLScalarVolumeNode1402:161.706;vtkMRMLScalarVolumeNode1403:161.822;vtkMRMLScalarVolumeNode1404:161.936;vtkMRMLScalarVolumeNode1405:162.037;vtkMRMLScalarVolumeNode1406:162.137;vtkMRMLScalarVolumeNode1407:162.238;vtkMRMLScalarVolumeNode1408:162.343;vtkMRMLScalarVolumeNode1409:162.443;vtkMRMLScalarVolumeNode1410:162.544;vtkMRMLScalarVolumeNode1411:162.691;vtkMRMLScalarVolumeNode1412:162.821;vtkMRMLScalarVolumeNode1413:162.941;vtkMRMLScalarVolumeNode1414:163.079;vtkMRMLScalarVolumeNode1415:163.186;vtkMRMLScalarVolumeNode1416:163.294;vtkMRMLScalarVolumeNode1417:163.402;vtkMRMLScalarVolumeNode1418:163.537;vtkMRMLScalarVolumeNode1419:163.638;vtkMRMLScalarVolumeNode1420:163.746;vtkMRMLScalarVolumeNode1421:163.902;vtkMRMLScalarVolumeNode1422:164.002;vtkMRMLScalarVolumeNode1423:164.103;vtkMRMLScalarVolumeNode1424:164.203;vtkMRMLScalarVolumeNode1425:164.304;vtkMRMLScalarVolumeNode1426:164.436;vtkMRMLScalarVolumeNode1427:164.538;vtkMRMLScalarVolumeNode1428:164.642;vtkMRMLScalarVolumeNode1429:164.747;vtkMRMLScalarVolumeNode1430:164.889;vtkMRMLScalarVolumeNode1431:165.001;vtkMRMLScalarVolumeNode1432:165.101;vtkMRMLScalarVolumeNode1433:165.203;vtkMRMLScalarVolumeNode1434:165.336;vtkMRMLScalarVolumeNode1435:165.437;vtkMRMLScalarVolumeNode1436:165.538;vtkMRMLScalarVolumeNode1437:165.641;vtkMRMLScalarVolumeNode1438:165.765;vtkMRMLScalarVolumeNode1439:165.901;vtkMRMLScalarVolumeNode1440:166.015;vtkMRMLScalarVolumeNode1441:166.137;vtkMRMLScalarVolumeNode1442:166.265;vtkMRMLScalarVolumeNode1443:166.381;vtkMRMLScalarVolumeNode1444:166.482;vtkMRMLScalarVolumeNode1445:166.588;vtkMRMLScalarVolumeNode1446:166.689;vtkMRMLScalarVolumeNode1447:166.836;vtkMRMLScalarVolumeNode1448:166.954;vtkMRMLScalarVolumeNode1449:167.081;vtkMRMLScalarVolumeNode1450:167.183;vtkMRMLScalarVolumeNode1451:167.288;vtkMRMLScalarVolumeNode1452:167.392;vtkMRMLScalarVolumeNode1453:167.531;vtkMRMLScalarVolumeNode1454:167.632;vtkMRMLScalarVolumeNode1455:167.733;vtkMRMLScalarVolumeNode1456:167.834;vtkMRMLScalarVolumeNode1457:167.967;vtkMRMLScalarVolumeNode1458:168.081;vtkMRMLScalarVolumeNode1459:168.182;vtkMRMLScalarVolumeNode1460:168.283;vtkMRMLScalarVolumeNode1461:168.383;vtkMRMLScalarVolumeNode1462:168.489;vtkMRMLScalarVolumeNode1463:168.632;vtkMRMLScalarVolumeNode1464:168.732;vtkMRMLScalarVolumeNode1465:168.839;vtkMRMLScalarVolumeNode1466:168.956;vtkMRMLScalarVolumeNode1467:169.081;vtkMRMLScalarVolumeNode1468:169.183;vtkMRMLScalarVolumeNode1469:169.331;vtkMRMLScalarVolumeNode1470:169.432;vtkMRMLScalarVolumeNode1471:169.533;vtkMRMLScalarVolumeNode1472:169.633;vtkMRMLScalarVolumeNode1473:169.77;vtkMRMLScalarVolumeNode1474:169.876;vtkMRMLScalarVolumeNode1475:169.991;vtkMRMLScalarVolumeNode1476:170.126;vtkMRMLScalarVolumeNode1477:170.234;vtkMRMLScalarVolumeNode1478:170.334;vtkMRMLScalarVolumeNode1479:170.435;vtkMRMLScalarVolumeNode1480:170.581;vtkMRMLScalarVolumeNode1481:170.682;vtkMRMLScalarVolumeNode1482:170.782;vtkMRMLScalarVolumeNode1483:170.891;vtkMRMLScalarVolumeNode1484:171.031;vtkMRMLScalarVolumeNode1485:171.133;vtkMRMLScalarVolumeNode1486:171.234;vtkMRMLScalarVolumeNode1487:171.334;vtkMRMLScalarVolumeNode1488:171.441;vtkMRMLScalarVolumeNode1489:171.576;vtkMRMLScalarVolumeNode1490:171.686;vtkMRMLScalarVolumeNode1491:171.834;vtkMRMLScalarVolumeNode1492:171.942;vtkMRMLScalarVolumeNode1493:172.042;vtkMRMLScalarVolumeNode1494:172.177;vtkMRMLScalarVolumeNode1495:172.282;vtkMRMLScalarVolumeNode1496:172.399;vtkMRMLScalarVolumeNode1497:172.526;vtkMRMLScalarVolumeNode1498:172.628;vtkMRMLScalarVolumeNode1499:172.729;vtkMRMLScalarVolumeNode1500:172.877;vtkMRMLScalarVolumeNode1501:172.978;vtkMRMLScalarVolumeNode1502:173.078;vtkMRMLScalarVolumeNode1503:173.182;vtkMRMLScalarVolumeNode1504:173.326;vtkMRMLScalarVolumeNode1505:173.427;vtkMRMLScalarVolumeNode1506:173.528;vtkMRMLScalarVolumeNode1507:173.629;vtkMRMLScalarVolumeNode1508:173.729;vtkMRMLScalarVolumeNode1509:173.876;vtkMRMLScalarVolumeNode1510:173.977;vtkMRMLScalarVolumeNode1511:174.077;vtkMRMLScalarVolumeNode1512:174.178;vtkMRMLScalarVolumeNode1513:174.279;vtkMRMLScalarVolumeNode1514:174.405;vtkMRMLScalarVolumeNode1515:174.526;vtkMRMLScalarVolumeNode1516:174.627;vtkMRMLScalarVolumeNode1517:174.736;vtkMRMLScalarVolumeNode1518:174.839;vtkMRMLScalarVolumeNode1519:174.955;vtkMRMLScalarVolumeNode1520:175.077;vtkMRMLScalarVolumeNode1521:175.178;vtkMRMLScalarVolumeNode1522:175.279;vtkMRMLScalarVolumeNode1523:175.38;vtkMRMLScalarVolumeNode1524:175.486;vtkMRMLScalarVolumeNode1525:175.587;vtkMRMLScalarVolumeNode1526:175.694;vtkMRMLScalarVolumeNode1527:175.827;vtkMRMLScalarVolumeNode1528:175.929;vtkMRMLScalarVolumeNode1529:176.031;vtkMRMLScalarVolumeNode1530:176.157;vtkMRMLScalarVolumeNode1531:176.291;vtkMRMLScalarVolumeNode1532:176.407;vtkMRMLScalarVolumeNode1533:176.523;vtkMRMLScalarVolumeNode1534:176.623;vtkMRMLScalarVolumeNode1535:176.724;vtkMRMLScalarVolumeNode1536:176.832;vtkMRMLScalarVolumeNode1537:176.971;vtkMRMLScalarVolumeNode1538:177.076;vtkMRMLScalarVolumeNode1539:177.188;vtkMRMLScalarVolumeNode1540:177.322;vtkMRMLScalarVolumeNode1541:177.427;vtkMRMLScalarVolumeNode1542:177.531;vtkMRMLScalarVolumeNode1543:177.671;vtkMRMLScalarVolumeNode1544:177.772;vtkMRMLScalarVolumeNode1545:177.874;vtkMRMLScalarVolumeNode1546:178.021;vtkMRMLScalarVolumeNode1547:178.122;vtkMRMLScalarVolumeNode1548:178.231;vtkMRMLScalarVolumeNode1549:178.331;vtkMRMLScalarVolumeNode1550:178.471;vtkMRMLScalarVolumeNode1551:178.572;vtkMRMLScalarVolumeNode1552:178.673;vtkMRMLScalarVolumeNode1553:178.774;vtkMRMLScalarVolumeNode1554:178.875;vtkMRMLScalarVolumeNode1555:179.021;vtkMRMLScalarVolumeNode1556:179.123;vtkMRMLScalarVolumeNode1557:179.224;vtkMRMLScalarVolumeNode1558:179.352;vtkMRMLScalarVolumeNode1559:179.466;vtkMRMLScalarVolumeNode1560:179.568;vtkMRMLScalarVolumeNode1561:179.669;vtkMRMLScalarVolumeNode1562:179.771;vtkMRMLScalarVolumeNode1563:179.881;vtkMRMLScalarVolumeNode1564:179.987;vtkMRMLScalarVolumeNode1565:180.087;vtkMRMLScalarVolumeNode1566:180.216;vtkMRMLScalarVolumeNode1567:180.321;vtkMRMLScalarVolumeNode1568:180.43;vtkMRMLScalarVolumeNode1569:180.571;vtkMRMLScalarVolumeNode1570:180.716;vtkMRMLScalarVolumeNode1571:180.822;vtkMRMLScalarVolumeNode1572:180.966;vtkMRMLScalarVolumeNode1573:181.077;vtkMRMLScalarVolumeNode1574:181.231;vtkMRMLScalarVolumeNode1575:181.346;vtkMRMLScalarVolumeNode1576:181.466;vtkMRMLScalarVolumeNode1577:181.567;vtkMRMLScalarVolumeNode1578:181.667;vtkMRMLScalarVolumeNode1579:181.768;vtkMRMLScalarVolumeNode1580:181.869;vtkMRMLScalarVolumeNode1581:181.971;vtkMRMLScalarVolumeNode1582:182.071;vtkMRMLScalarVolumeNode1583:182.217;vtkMRMLScalarVolumeNode1584:182.318;vtkMRMLScalarVolumeNode1585:182.419;vtkMRMLScalarVolumeNode1586:182.519;vtkMRMLScalarVolumeNode1587:182.62;vtkMRMLScalarVolumeNode1588:182.766;vtkMRMLScalarVolumeNode1589:182.868;vtkMRMLScalarVolumeNode1590:182.969;vtkMRMLScalarVolumeNode1591:183.095;vtkMRMLScalarVolumeNode1592:183.21;vtkMRMLScalarVolumeNode1593:183.317;vtkMRMLScalarVolumeNode1594:183.43;vtkMRMLScalarVolumeNode1595:183.531;vtkMRMLScalarVolumeNode1596:183.632;vtkMRMLScalarVolumeNode1597:183.732;vtkMRMLScalarVolumeNode1598:183.834;vtkMRMLScalarVolumeNode1599:183.935;vtkMRMLScalarVolumeNode1600:184.063;vtkMRMLScalarVolumeNode1601:184.163;vtkMRMLScalarVolumeNode1602:184.266;vtkMRMLScalarVolumeNode1603:184.427;vtkMRMLScalarVolumeNode1604:184.535;vtkMRMLScalarVolumeNode1605:184.666;vtkMRMLScalarVolumeNode1606:184.773;vtkMRMLScalarVolumeNode1607:184.932;vtkMRMLScalarVolumeNode1608:185.047;vtkMRMLScalarVolumeNode1609:185.166;vtkMRMLScalarVolumeNode1610:185.272;vtkMRMLScalarVolumeNode1611:185.411;vtkMRMLScalarVolumeNode1612:185.52;vtkMRMLScalarVolumeNode1613:185.655;vtkMRMLScalarVolumeNode1614:185.768;vtkMRMLScalarVolumeNode1615:185.871;vtkMRMLScalarVolumeNode1616:185.984;vtkMRMLScalarVolumeNode1617:186.106;vtkMRMLScalarVolumeNode1618:186.216;vtkMRMLScalarVolumeNode1619:186.361;vtkMRMLScalarVolumeNode1620:186.471;vtkMRMLScalarVolumeNode1621:186.611;vtkMRMLScalarVolumeNode1622:186.712;vtkMRMLScalarVolumeNode1623:186.822;vtkMRMLScalarVolumeNode1624:186.923;vtkMRMLScalarVolumeNode1625:187.063;vtkMRMLScalarVolumeNode1626:187.163;vtkMRMLScalarVolumeNode1627:187.268;vtkMRMLScalarVolumeNode1628:187.412;vtkMRMLScalarVolumeNode1629:187.512;vtkMRMLScalarVolumeNode1630:187.613;vtkMRMLScalarVolumeNode1631:187.714;vtkMRMLScalarVolumeNode1632:187.814;vtkMRMLScalarVolumeNode1633:187.917;vtkMRMLScalarVolumeNode1634:188.071;vtkMRMLScalarVolumeNode1635:188.172;vtkMRMLScalarVolumeNode1636:188.278;vtkMRMLScalarVolumeNode1637:188.379;vtkMRMLScalarVolumeNode1638:188.506;vtkMRMLScalarVolumeNode1639:188.612;vtkMRMLScalarVolumeNode1640:188.728;vtkMRMLScalarVolumeNode1641:188.861;vtkMRMLScalarVolumeNode1642:188.991;vtkMRMLScalarVolumeNode1643:189.111;vtkMRMLScalarVolumeNode1644:189.213;vtkMRMLScalarVolumeNode1645:189.314;vtkMRMLScalarVolumeNode1646:189.417;vtkMRMLScalarVolumeNode1647:189.557;vtkMRMLScalarVolumeNode1648:189.665;vtkMRMLScalarVolumeNode1649:189.777;vtkMRMLScalarVolumeNode1650:189.899;vtkMRMLScalarVolumeNode1651:190.006;vtkMRMLScalarVolumeNode1652:190.108;vtkMRMLScalarVolumeNode1653:190.227;vtkMRMLScalarVolumeNode1654:190.371;vtkMRMLScalarVolumeNode1655:190.486;vtkMRMLScalarVolumeNode1656:190.611;vtkMRMLScalarVolumeNode1657:190.756;vtkMRMLScalarVolumeNode1658:190.858;vtkMRMLScalarVolumeNode1659:190.959;vtkMRMLScalarVolumeNode1660:191.107;vtkMRMLScalarVolumeNode1661:191.208;vtkMRMLScalarVolumeNode1662:191.308;vtkMRMLScalarVolumeNode1663:191.413;vtkMRMLScalarVolumeNode1664:191.556;vtkMRMLScalarVolumeNode1665:191.657;vtkMRMLScalarVolumeNode1666:191.806;vtkMRMLScalarVolumeNode1667:191.907;vtkMRMLScalarVolumeNode1668:192.009;vtkMRMLScalarVolumeNode1669:192.116;vtkMRMLScalarVolumeNode1670:192.256;vtkMRMLScalarVolumeNode1671:192.357;vtkMRMLScalarVolumeNode1672:192.458;vtkMRMLScalarVolumeNode1673:192.558;vtkMRMLScalarVolumeNode1674:192.673;vtkMRMLScalarVolumeNode1675:192.816;vtkMRMLScalarVolumeNode1676:192.935;vtkMRMLScalarVolumeNode1677:193.051;vtkMRMLScalarVolumeNode1678:193.156;vtkMRMLScalarVolumeNode1679:193.258;vtkMRMLScalarVolumeNode1680:193.359;vtkMRMLScalarVolumeNode1681:193.46;vtkMRMLScalarVolumeNode1682:193.596;vtkMRMLScalarVolumeNode1683:193.704;vtkMRMLScalarVolumeNode1684:193.816;vtkMRMLScalarVolumeNode1685:193.916;vtkMRMLScalarVolumeNode1686:194.021;vtkMRMLScalarVolumeNode1687:194.144;vtkMRMLScalarVolumeNode1688:194.256;vtkMRMLScalarVolumeNode1689:194.357;vtkMRMLScalarVolumeNode1690:194.517;vtkMRMLScalarVolumeNode1691:194.618;vtkMRMLScalarVolumeNode1692:194.719;vtkMRMLScalarVolumeNode1693:194.856;vtkMRMLScalarVolumeNode1694:194.957;vtkMRMLScalarVolumeNode1695:195.106;vtkMRMLScalarVolumeNode1696:195.207;vtkMRMLScalarVolumeNode1697:195.351;vtkMRMLScalarVolumeNode1698:195.456;vtkMRMLScalarVolumeNode1699:195.602;vtkMRMLScalarVolumeNode1700:195.71;vtkMRMLScalarVolumeNode1701:195.812;vtkMRMLScalarVolumeNode1702:195.922;vtkMRMLScalarVolumeNode1703:196.051;vtkMRMLScalarVolumeNode1704:196.154;vtkMRMLScalarVolumeNode1705:196.316;vtkMRMLScalarVolumeNode1706:196.418;vtkMRMLScalarVolumeNode1707:196.518;vtkMRMLScalarVolumeNode1708:196.619;vtkMRMLScalarVolumeNode1709:196.719;vtkMRMLScalarVolumeNode1710:197.067;vtkMRMLScalarVolumeNode1711:197.189;vtkMRMLScalarVolumeNode1712:197.312;vtkMRMLScalarVolumeNode1713:197.432;vtkMRMLScalarVolumeNode1714:197.551;vtkMRMLScalarVolumeNode1715:197.652;vtkMRMLScalarVolumeNode1716:197.756;vtkMRMLScalarVolumeNode1717:197.896;vtkMRMLScalarVolumeNode1718:198.001;vtkMRMLScalarVolumeNode1719:198.102;vtkMRMLScalarVolumeNode1720:198.203;vtkMRMLScalarVolumeNode1721:198.304;vtkMRMLScalarVolumeNode1722:198.406;vtkMRMLScalarVolumeNode1723:198.547;vtkMRMLScalarVolumeNode1724:198.647;vtkMRMLScalarVolumeNode1725:198.757;vtkMRMLScalarVolumeNode1726:198.902;vtkMRMLScalarVolumeNode1727:199.027;vtkMRMLScalarVolumeNode1728:199.152;vtkMRMLScalarVolumeNode1729:199.253;vtkMRMLScalarVolumeNode1730:199.362;vtkMRMLScalarVolumeNode1731:199.463;vtkMRMLScalarVolumeNode1732:199.596;vtkMRMLScalarVolumeNode1733:199.696;vtkMRMLScalarVolumeNode1734:199.802;vtkMRMLScalarVolumeNode1735:199.961;vtkMRMLScalarVolumeNode1736:200.097;vtkMRMLScalarVolumeNode1737:200.198;vtkMRMLScalarVolumeNode1738:200.303;vtkMRMLScalarVolumeNode1739:200.407;vtkMRMLScalarVolumeNode1740:200.518;vtkMRMLScalarVolumeNode1741:200.662;vtkMRMLScalarVolumeNode1742:200.762;vtkMRMLScalarVolumeNode1743:200.863;vtkMRMLScalarVolumeNode1744:200.963;vtkMRMLScalarVolumeNode1745:201.089;vtkMRMLScalarVolumeNode1746:201.209;vtkMRMLScalarVolumeNode1747:201.311;vtkMRMLScalarVolumeNode1748:201.426;vtkMRMLScalarVolumeNode1749:201.556;vtkMRMLScalarVolumeNode1750:201.661;vtkMRMLScalarVolumeNode1751:201.762;vtkMRMLScalarVolumeNode1752:201.864;vtkMRMLScalarVolumeNode1753:201.982;vtkMRMLScalarVolumeNode1754:202.097;vtkMRMLScalarVolumeNode1755:202.198;vtkMRMLScalarVolumeNode1756:202.298;vtkMRMLScalarVolumeNode1757:202.404;vtkMRMLScalarVolumeNode1758:202.556;vtkMRMLScalarVolumeNode1759:202.656;vtkMRMLScalarVolumeNode1760:202.762;vtkMRMLScalarVolumeNode1761:202.897;vtkMRMLScalarVolumeNode1762:203.061;vtkMRMLScalarVolumeNode1763:203.162;vtkMRMLScalarVolumeNode1764:203.296;vtkMRMLScalarVolumeNode1765:203.447;vtkMRMLScalarVolumeNode1766:203.552;vtkMRMLScalarVolumeNode1767:203.656;vtkMRMLScalarVolumeNode1768:203.796;vtkMRMLScalarVolumeNode1769:203.941;vtkMRMLScalarVolumeNode1770:204.042;vtkMRMLScalarVolumeNode1771:204.151;vtkMRMLScalarVolumeNode1772:204.292;vtkMRMLScalarVolumeNode1773:204.393;vtkMRMLScalarVolumeNode1774:204.494;vtkMRMLScalarVolumeNode1775:204.601;vtkMRMLScalarVolumeNode1776:204.742;vtkMRMLScalarVolumeNode1777:204.856;vtkMRMLScalarVolumeNode1778:204.991;vtkMRMLScalarVolumeNode1779:205.091;vtkMRMLScalarVolumeNode1780:205.193;vtkMRMLScalarVolumeNode1781:205.294;vtkMRMLScalarVolumeNode1782:205.394;vtkMRMLScalarVolumeNode1783:205.541;vtkMRMLScalarVolumeNode1784:205.642;vtkMRMLScalarVolumeNode1785:205.742;vtkMRMLScalarVolumeNode1786:205.891;vtkMRMLScalarVolumeNode1787:205.993;vtkMRMLScalarVolumeNode1788:206.094;vtkMRMLScalarVolumeNode1789:206.196;vtkMRMLScalarVolumeNode1790:206.301;vtkMRMLScalarVolumeNode1791:206.406;vtkMRMLScalarVolumeNode1792:206.507;vtkMRMLScalarVolumeNode1793:206.607;vtkMRMLScalarVolumeNode1794:206.741;vtkMRMLScalarVolumeNode1795:206.841;vtkMRMLScalarVolumeNode1796:206.947;vtkMRMLScalarVolumeNode1797:207.091;vtkMRMLScalarVolumeNode1798:207.196;vtkMRMLScalarVolumeNode1799:207.341;vtkMRMLScalarVolumeNode1800:207.442;vtkMRMLScalarVolumeNode1801:207.591;vtkMRMLScalarVolumeNode1802:207.692;vtkMRMLScalarVolumeNode1803:207.838;vtkMRMLScalarVolumeNode1804:207.941;vtkMRMLScalarVolumeNode1805:208.043;vtkMRMLScalarVolumeNode1806:208.191;vtkMRMLScalarVolumeNode1807:208.298;vtkMRMLScalarVolumeNode1808:208.441;vtkMRMLScalarVolumeNode1809:208.541;vtkMRMLScalarVolumeNode1810:208.686;vtkMRMLScalarVolumeNode1811:208.799;vtkMRMLScalarVolumeNode1812:208.936;vtkMRMLScalarVolumeNode1813:209.051;vtkMRMLScalarVolumeNode1814:209.166;vtkMRMLScalarVolumeNode1815:209.267;vtkMRMLScalarVolumeNode1816:209.367;vtkMRMLScalarVolumeNode1817:209.468;vtkMRMLScalarVolumeNode1818:209.573;vtkMRMLScalarVolumeNode1819:209.699;vtkMRMLScalarVolumeNode1820:209.8;vtkMRMLScalarVolumeNode1821:209.901;vtkMRMLScalarVolumeNode1822:210.067;vtkMRMLScalarVolumeNode1823:210.167;vtkMRMLScalarVolumeNode1824:210.301;vtkMRMLScalarVolumeNode1825:210.423;vtkMRMLScalarVolumeNode1826:210.551;vtkMRMLScalarVolumeNode1827:210.652;vtkMRMLScalarVolumeNode1828:210.752;vtkMRMLScalarVolumeNode1829:210.897;vtkMRMLScalarVolumeNode1830:211.001;vtkMRMLScalarVolumeNode1831:211.106;vtkMRMLScalarVolumeNode1832:211.269;vtkMRMLScalarVolumeNode1833:211.402;vtkMRMLScalarVolumeNode1834:211.502;vtkMRMLScalarVolumeNode1835:211.604;vtkMRMLScalarVolumeNode1836:211.766" ></Sequence>
 <Sequence
  id="vtkMRMLSequenceNode2" name="Sequence_1-Sequence_1-Seq" hideFromEditors="false" selectable="true" selected="false" attributes="Sequences.Source:Sequence_1" storageNodeRef="vtkMRMLLinearTransformSequenceStorageNode1" references="storage:vtkMRMLLinearTransformSequenceStorageNode1;" userTags=""  indexName="time"  indexUnit="s"  indexType="numeric"  numericIndexValueTolerance="0.001"  indexValues="vtkMRMLLinearTransformNode1:0.026;vtkMRMLLinearTransformNode2:0.166;vtkMRMLLinearTransformNode3:0.267;vtkMRMLLinearTransformNode4:0.367;vtkMRMLLinearTransformNode5:0.468;vtkMRMLLinearTransformNode6:0.568;vtkMRMLLinearTransformNode7:0.677;vtkMRMLLinearTransformNode8:0.816;vtkMRMLLinearTransformNode9:0.916;vtkMRMLLinearTransformNode10:1.031;vtkMRMLLinearTransformNode11:1.132;vtkMRMLLinearTransformNode12:1.266;vtkMRMLLinearTransformNode13:1.367;vtkMRMLLinearTransformNode14:1.468;vtkMRMLLinearTransformNode15:1.568;vtkMRMLLinearTransformNode16:1.669;vtkMRMLLinearTransformNode17:1.816;vtkMRMLLinearTransformNode18:1.920;vtkMRMLLinearTransformNode19:2.026;vtkMRMLLinearTransformNode20:2.128;vtkMRMLLinearTransformNode21:2.253;vtkMRMLLinearTransformNode22:2.366;vtkMRMLLinearTransformNode23:2.467;vtkMRMLLinearTransformNode24:2.569;vtkMRMLLinearTransformNode25:2.671;vtkMRMLLinearTransformNode26:2.772;vtkMRMLLinearTransformNode27:2.911;vtkMRMLLinearTransformNode28:3.027;vtkMRMLLinearTransformNode29:3.128;vtkMRMLLinearTransformNode30:3.229;vtkMRMLLinearTransformNode31:3.366;vtkMRMLLinearTransformNode32:3.466;vtkMRMLLinearTransformNode33:3.617;vtkMRMLLinearTransformNode34:3.742;vtkMRMLLinearTransformNode35:3.861;vtkMRMLLinearTransformNode36:3.967;vtkMRMLLinearTransformNode37:4.126;vtkMRMLLinearTransformNode38:4.234;vtkMRMLLinearTransformNode39:4.361;vtkMRMLLinearTransformNode40:4.463;vtkMRMLLinearTransformNode41:4.568;vtkMRMLLinearTransformNode42:4.673;vtkMRMLLinearTransformNode43:4.811;vtkMRMLLinearTransformNode44:4.926;vtkMRMLLinearTransformNode45:5.027;vtkMRMLLinearTransformNode46:5.128;vtkMRMLLinearTransformNode47:5.229;vtkMRMLLinearTransformNode48:5.362;vtkMRMLLinearTransformNode49:5.468;vtkMRMLLinearTransformNode50:5.626;vtkMRMLLinearTransformNode51:5.726;vtkMRMLLinearTransformNode52:5.828;vtkMRMLLinearTransformNode53:5.940;vtkMRMLLinearTransformNode54:6.061;vtkMRMLLinearTransformNode55:6.163;vtkMRMLLinearTransformNode56:6.264;vtkMRMLLinearTransformNode57:6.396;vtkMRMLLinearTransformNode58:6.511;vtkMRMLLinearTransformNode59:6.611;vtkMRMLLinearTransformNode60:6.726;vtkMRMLLinearTransformNode61:6.830;vtkMRMLLinearTransformNode62:6.944;vtkMRMLLinearTransformNode63:7.061;vtkMRMLLinearTransformNode64:7.162;vtkMRMLLinearTransformNode65:7.274;vtkMRMLLinearTransformNode66:7.399;vtkMRMLLinearTransformNode67:7.511;vtkMRMLLinearTransformNode68:7.612;vtkMRMLLinearTransformNode69:7.721;vtkMRMLLinearTransformNode70:7.826;vtkMRMLLinearTransformNode71:7.926;vtkMRMLLinearTransformNode72:8.062;vtkMRMLLinearTransformNode73:8.164;vtkMRMLLinearTransformNode74:8.306;vtkMRMLLinearTransformNode75:8.425;vtkMRMLLinearTransformNode76:8.556;vtkMRMLLinearTransformNode77:8.658;vtkMRMLLinearTransformNode78:8.758;vtkMRMLLinearTransformNode79:8.866;vtkMRMLLinearTransformNode80:8.966;vtkMRMLLinearTransformNode81:9.067;vtkMRMLLinearTransformNode82:9.206;vtkMRMLLinearTransformNode83:9.307;vtkMRMLLinearTransformNode84:9.413;vtkMRMLLinearTransformNode85:9.515;vtkMRMLLinearTransformNode86:9.643;vtkMRMLLinearTransformNode87:9.757;vtkMRMLLinearTransformNode88:9.858;vtkMRMLLinearTransformNode89:9.959;vtkMRMLLinearTransformNode90:10.066;vtkMRMLLinearTransformNode91:10.167;vtkMRMLLinearTransformNode92:10.306;vtkMRMLLinearTransformNode93:10.406;vtkMRMLLinearTransformNode94:10.508;vtkMRMLLinearTransformNode95:10.637;vtkMRMLLinearTransformNode96:10.756;vtkMRMLLinearTransformNode97:10.858;vtkMRMLLinearTransformNode98:11.006;vtkMRMLLinearTransformNode99:11.116;vtkMRMLLinearTransformNode100:11.221;vtkMRMLLinearTransformNode101:11.321;vtkMRMLLinearTransformNode102:11.437;vtkMRMLLinearTransformNode103:11.551;vtkMRMLLinearTransformNode104:11.652;vtkMRMLLinearTransformNode105:11.757;vtkMRMLLinearTransformNode106:11.861;vtkMRMLLinearTransformNode107:12.009;vtkMRMLLinearTransformNode108:12.110;vtkMRMLLinearTransformNode109:12.221;vtkMRMLLinearTransformNode110:12.357;vtkMRMLLinearTransformNode111:12.522;vtkMRMLLinearTransformNode112:12.627;vtkMRMLLinearTransformNode113:12.751;vtkMRMLLinearTransformNode114:12.851;vtkMRMLLinearTransformNode115:12.953;vtkMRMLLinearTransformNode116:13.054;vtkMRMLLinearTransformNode117:13.217;vtkMRMLLinearTransformNode118:13.351;vtkMRMLLinearTransformNode119:13.457;vtkMRMLLinearTransformNode120:13.601;vtkMRMLLinearTransformNode121:13.717;vtkMRMLLinearTransformNode122:13.818;vtkMRMLLinearTransformNode123:13.919;vtkMRMLLinearTransformNode124:14.052;vtkMRMLLinearTransformNode125:14.153;vtkMRMLLinearTransformNode126:14.254;vtkMRMLLinearTransformNode127:14.354;vtkMRMLLinearTransformNode128:14.501;vtkMRMLLinearTransformNode129:14.612;vtkMRMLLinearTransformNode130:14.751;vtkMRMLLinearTransformNode131:14.852;vtkMRMLLinearTransformNode132:14.952;vtkMRMLLinearTransformNode133:15.053;vtkMRMLLinearTransformNode134:15.153;vtkMRMLLinearTransformNode135:15.254;vtkMRMLLinearTransformNode136:15.366;vtkMRMLLinearTransformNode137:15.470;vtkMRMLLinearTransformNode138:15.588;vtkMRMLLinearTransformNode139:15.698;vtkMRMLLinearTransformNode140:15.798;vtkMRMLLinearTransformNode141:15.901;vtkMRMLLinearTransformNode142:16.019;vtkMRMLLinearTransformNode143:16.166;vtkMRMLLinearTransformNode144:16.267;vtkMRMLLinearTransformNode145:16.367;vtkMRMLLinearTransformNode146:16.496;vtkMRMLLinearTransformNode147:16.601;vtkMRMLLinearTransformNode148:16.703;vtkMRMLLinearTransformNode149:16.861;vtkMRMLLinearTransformNode150:16.962;vtkMRMLLinearTransformNode151:17.066;vtkMRMLLinearTransformNode152:17.198;vtkMRMLLinearTransformNode153:17.306;vtkMRMLLinearTransformNode154:17.446;vtkMRMLLinearTransformNode155:17.566;vtkMRMLLinearTransformNode156:17.691;vtkMRMLLinearTransformNode157:17.798;vtkMRMLLinearTransformNode158:17.899;vtkMRMLLinearTransformNode159:17.999;vtkMRMLLinearTransformNode160:18.106;vtkMRMLLinearTransformNode161:18.220;vtkMRMLLinearTransformNode162:18.350;vtkMRMLLinearTransformNode163:18.451;vtkMRMLLinearTransformNode164:18.551;vtkMRMLLinearTransformNode165:18.657;vtkMRMLLinearTransformNode166:18.811;vtkMRMLLinearTransformNode167:18.927;vtkMRMLLinearTransformNode168:19.046;vtkMRMLLinearTransformNode169:19.147;vtkMRMLLinearTransformNode170:19.248;vtkMRMLLinearTransformNode171:19.349;vtkMRMLLinearTransformNode172:19.507;vtkMRMLLinearTransformNode173:19.611;vtkMRMLLinearTransformNode174:19.748;vtkMRMLLinearTransformNode175:19.857;vtkMRMLLinearTransformNode176:19.996;vtkMRMLLinearTransformNode177:20.101;vtkMRMLLinearTransformNode178:20.217;vtkMRMLLinearTransformNode179:20.346;vtkMRMLLinearTransformNode180:20.446;vtkMRMLLinearTransformNode181:20.548;vtkMRMLLinearTransformNode182:20.649;vtkMRMLLinearTransformNode183:20.796;vtkMRMLLinearTransformNode184:20.941;vtkMRMLLinearTransformNode185:21.046;vtkMRMLLinearTransformNode186:21.147;vtkMRMLLinearTransformNode187:21.248;vtkMRMLLinearTransformNode188:21.392;vtkMRMLLinearTransformNode189:21.499;vtkMRMLLinearTransformNode190:21.600;vtkMRMLLinearTransformNode191:21.747;vtkMRMLLinearTransformNode192:21.876;vtkMRMLLinearTransformNode193:21.991;vtkMRMLLinearTransformNode194:22.092;vtkMRMLLinearTransformNode195:22.193;vtkMRMLLinearTransformNode196:22.294;vtkMRMLLinearTransformNode197:22.407;vtkMRMLLinearTransformNode198:22.541;vtkMRMLLinearTransformNode199:22.645;vtkMRMLLinearTransformNode200:22.796;vtkMRMLLinearTransformNode201:22.906;vtkMRMLLinearTransformNode202:23.007;vtkMRMLLinearTransformNode203:23.112;vtkMRMLLinearTransformNode204:23.241;vtkMRMLLinearTransformNode205:23.341;vtkMRMLLinearTransformNode206:23.443;vtkMRMLLinearTransformNode207:23.544;vtkMRMLLinearTransformNode208:23.653;vtkMRMLLinearTransformNode209:23.791;vtkMRMLLinearTransformNode210:23.903;vtkMRMLLinearTransformNode211:24.041;vtkMRMLLinearTransformNode212:24.142;vtkMRMLLinearTransformNode213:24.242;vtkMRMLLinearTransformNode214:24.343;vtkMRMLLinearTransformNode215:24.456;vtkMRMLLinearTransformNode216:24.557;vtkMRMLLinearTransformNode217:24.658;vtkMRMLLinearTransformNode218:24.761;vtkMRMLLinearTransformNode219:24.871;vtkMRMLLinearTransformNode220:24.981;vtkMRMLLinearTransformNode221:25.087;vtkMRMLLinearTransformNode222:25.191;vtkMRMLLinearTransformNode223:25.293;vtkMRMLLinearTransformNode224:25.393;vtkMRMLLinearTransformNode225:25.494;vtkMRMLLinearTransformNode226:25.594;vtkMRMLLinearTransformNode227:25.697;vtkMRMLLinearTransformNode228:25.836;vtkMRMLLinearTransformNode229:25.942;vtkMRMLLinearTransformNode230:26.044;vtkMRMLLinearTransformNode231:26.191;vtkMRMLLinearTransformNode232:26.341;vtkMRMLLinearTransformNode233:26.472;vtkMRMLLinearTransformNode234:26.586;vtkMRMLLinearTransformNode235:26.687;vtkMRMLLinearTransformNode236:26.794;vtkMRMLLinearTransformNode237:26.951;vtkMRMLLinearTransformNode238:27.051;vtkMRMLLinearTransformNode239:27.153;vtkMRMLLinearTransformNode240:27.272;vtkMRMLLinearTransformNode241:27.380;vtkMRMLLinearTransformNode242:27.487;vtkMRMLLinearTransformNode243:27.589;vtkMRMLLinearTransformNode244:27.689;vtkMRMLLinearTransformNode245:27.836;vtkMRMLLinearTransformNode246:27.937;vtkMRMLLinearTransformNode247:28.043;vtkMRMLLinearTransformNode248:28.180;vtkMRMLLinearTransformNode249:28.287;vtkMRMLLinearTransformNode250:28.387;vtkMRMLLinearTransformNode251:28.501;vtkMRMLLinearTransformNode252:28.636;vtkMRMLLinearTransformNode253:28.737;vtkMRMLLinearTransformNode254:28.838;vtkMRMLLinearTransformNode255:28.941;vtkMRMLLinearTransformNode256:29.086;vtkMRMLLinearTransformNode257:29.202;vtkMRMLLinearTransformNode258:29.336;vtkMRMLLinearTransformNode259:29.436;vtkMRMLLinearTransformNode260:29.539;vtkMRMLLinearTransformNode261:29.701;vtkMRMLLinearTransformNode262:29.836;vtkMRMLLinearTransformNode263:29.936;vtkMRMLLinearTransformNode264:30.040;vtkMRMLLinearTransformNode265:30.141;vtkMRMLLinearTransformNode266:30.252;vtkMRMLLinearTransformNode267:30.402;vtkMRMLLinearTransformNode268:30.505;vtkMRMLLinearTransformNode269:30.631;vtkMRMLLinearTransformNode270:30.732;vtkMRMLLinearTransformNode271:30.836;vtkMRMLLinearTransformNode272:30.966;vtkMRMLLinearTransformNode273:31.081;vtkMRMLLinearTransformNode274:31.183;vtkMRMLLinearTransformNode275:31.286;vtkMRMLLinearTransformNode276:31.431;vtkMRMLLinearTransformNode277:31.532;vtkMRMLLinearTransformNode278:31.633;vtkMRMLLinearTransformNode279:31.734;vtkMRMLLinearTransformNode280:31.843;vtkMRMLLinearTransformNode281:31.952;vtkMRMLLinearTransformNode282:32.096;vtkMRMLLinearTransformNode283:32.197;vtkMRMLLinearTransformNode284:32.331;vtkMRMLLinearTransformNode285:32.436;vtkMRMLLinearTransformNode286:32.584;vtkMRMLLinearTransformNode287:32.692;vtkMRMLLinearTransformNode288:32.796;vtkMRMLLinearTransformNode289:32.897;vtkMRMLLinearTransformNode290:33.031;vtkMRMLLinearTransformNode291:33.133;vtkMRMLLinearTransformNode292:33.291;vtkMRMLLinearTransformNode293:33.431;vtkMRMLLinearTransformNode294:33.531;vtkMRMLLinearTransformNode295:33.632;vtkMRMLLinearTransformNode296:33.732;vtkMRMLLinearTransformNode297:33.833;vtkMRMLLinearTransformNode298:33.981;vtkMRMLLinearTransformNode299:34.082;vtkMRMLLinearTransformNode300:34.212;vtkMRMLLinearTransformNode301:34.326;vtkMRMLLinearTransformNode302:34.426;vtkMRMLLinearTransformNode303:34.531;vtkMRMLLinearTransformNode304:34.633;vtkMRMLLinearTransformNode305:34.734;vtkMRMLLinearTransformNode306:34.836;vtkMRMLLinearTransformNode307:34.962;vtkMRMLLinearTransformNode308:35.082;vtkMRMLLinearTransformNode309:35.232;vtkMRMLLinearTransformNode310:35.337;vtkMRMLLinearTransformNode311:35.438;vtkMRMLLinearTransformNode312:35.577;vtkMRMLLinearTransformNode313:35.681;vtkMRMLLinearTransformNode314:35.781;vtkMRMLLinearTransformNode315:35.882;vtkMRMLLinearTransformNode316:36.020;vtkMRMLLinearTransformNode317:36.141;vtkMRMLLinearTransformNode318:36.281;vtkMRMLLinearTransformNode319:36.411;vtkMRMLLinearTransformNode320:36.526;vtkMRMLLinearTransformNode321:36.628;vtkMRMLLinearTransformNode322:36.729;vtkMRMLLinearTransformNode323:36.837;vtkMRMLLinearTransformNode324:36.976;vtkMRMLLinearTransformNode325:37.078;vtkMRMLLinearTransformNode326:37.179;vtkMRMLLinearTransformNode327:37.280;vtkMRMLLinearTransformNode328:37.391;vtkMRMLLinearTransformNode329:37.522;vtkMRMLLinearTransformNode330:37.631;vtkMRMLLinearTransformNode331:37.772;vtkMRMLLinearTransformNode332:37.891;vtkMRMLLinearTransformNode333:38.026;vtkMRMLLinearTransformNode334:38.128;vtkMRMLLinearTransformNode335:38.229;vtkMRMLLinearTransformNode336:38.356;vtkMRMLLinearTransformNode337:38.476;vtkMRMLLinearTransformNode338:38.578;vtkMRMLLinearTransformNode339:38.679;vtkMRMLLinearTransformNode340:38.826;vtkMRMLLinearTransformNode341:38.932;vtkMRMLLinearTransformNode342:39.036;vtkMRMLLinearTransformNode343:39.156;vtkMRMLLinearTransformNode344:39.291;vtkMRMLLinearTransformNode345:39.392;vtkMRMLLinearTransformNode346:39.492;vtkMRMLLinearTransformNode347:39.627;vtkMRMLLinearTransformNode348:39.786;vtkMRMLLinearTransformNode349:39.887;vtkMRMLLinearTransformNode350:40.022;vtkMRMLLinearTransformNode351:40.125;vtkMRMLLinearTransformNode352:40.231;vtkMRMLLinearTransformNode353:40.356;vtkMRMLLinearTransformNode354:40.471;vtkMRMLLinearTransformNode355:40.586;vtkMRMLLinearTransformNode356:40.693;vtkMRMLLinearTransformNode357:40.821;vtkMRMLLinearTransformNode358:40.934;vtkMRMLLinearTransformNode359:41.086;vtkMRMLLinearTransformNode360:41.186;vtkMRMLLinearTransformNode361:41.288;vtkMRMLLinearTransformNode362:41.421;vtkMRMLLinearTransformNode363:41.523;vtkMRMLLinearTransformNode364:41.627;vtkMRMLLinearTransformNode365:41.731;vtkMRMLLinearTransformNode366:41.871;vtkMRMLLinearTransformNode367:41.973;vtkMRMLLinearTransformNode368:42.101;vtkMRMLLinearTransformNode369:42.236;vtkMRMLLinearTransformNode370:42.338;vtkMRMLLinearTransformNode371:42.471;vtkMRMLLinearTransformNode372:42.571;vtkMRMLLinearTransformNode373:42.673;vtkMRMLLinearTransformNode374:42.776;vtkMRMLLinearTransformNode375:42.921;vtkMRMLLinearTransformNode376:43.022;vtkMRMLLinearTransformNode377:43.124;vtkMRMLLinearTransformNode378:43.271;vtkMRMLLinearTransformNode379:43.372;vtkMRMLLinearTransformNode380:43.476;vtkMRMLLinearTransformNode381:43.577;vtkMRMLLinearTransformNode382:43.710;vtkMRMLLinearTransformNode383:43.816;vtkMRMLLinearTransformNode384:43.926;vtkMRMLLinearTransformNode385:44.031;vtkMRMLLinearTransformNode386:44.167;vtkMRMLLinearTransformNode387:44.268;vtkMRMLLinearTransformNode388:44.370;vtkMRMLLinearTransformNode389:44.471;vtkMRMLLinearTransformNode390:44.601;vtkMRMLLinearTransformNode391:44.717;vtkMRMLLinearTransformNode392:44.818;vtkMRMLLinearTransformNode393:44.921;vtkMRMLLinearTransformNode394:45.027;vtkMRMLLinearTransformNode395:45.127;vtkMRMLLinearTransformNode396:45.228;vtkMRMLLinearTransformNode397:45.371;vtkMRMLLinearTransformNode398:45.472;vtkMRMLLinearTransformNode399:45.610;vtkMRMLLinearTransformNode400:45.731;vtkMRMLLinearTransformNode401:45.831;vtkMRMLLinearTransformNode402:45.933;vtkMRMLLinearTransformNode403:46.066;vtkMRMLLinearTransformNode404:46.171;vtkMRMLLinearTransformNode405:46.316;vtkMRMLLinearTransformNode406:46.417;vtkMRMLLinearTransformNode407:46.518;vtkMRMLLinearTransformNode408:46.619;vtkMRMLLinearTransformNode409:46.719;vtkMRMLLinearTransformNode410:46.867;vtkMRMLLinearTransformNode411:46.969;vtkMRMLLinearTransformNode412:47.116;vtkMRMLLinearTransformNode413:47.216;vtkMRMLLinearTransformNode414:47.317;vtkMRMLLinearTransformNode415:47.417;vtkMRMLLinearTransformNode416:47.518;vtkMRMLLinearTransformNode417:47.619;vtkMRMLLinearTransformNode418:47.719;vtkMRMLLinearTransformNode419:47.882;vtkMRMLLinearTransformNode420:47.983;vtkMRMLLinearTransformNode421:48.084;vtkMRMLLinearTransformNode422:48.216;vtkMRMLLinearTransformNode423:48.317;vtkMRMLLinearTransformNode424:48.423;vtkMRMLLinearTransformNode425:48.524;vtkMRMLLinearTransformNode426:48.676;vtkMRMLLinearTransformNode427:48.777;vtkMRMLLinearTransformNode428:48.911;vtkMRMLLinearTransformNode429:49.017;vtkMRMLLinearTransformNode430:49.176;vtkMRMLLinearTransformNode431:49.316;vtkMRMLLinearTransformNode432:49.424;vtkMRMLLinearTransformNode433:49.571;vtkMRMLLinearTransformNode434:49.676;vtkMRMLLinearTransformNode435:49.813;vtkMRMLLinearTransformNode436:49.913;vtkMRMLLinearTransformNode437:50.017;vtkMRMLLinearTransformNode438:50.161;vtkMRMLLinearTransformNode439:50.277;vtkMRMLLinearTransformNode440:50.411;vtkMRMLLinearTransformNode441:50.513;vtkMRMLLinearTransformNode442:50.614;vtkMRMLLinearTransformNode443:50.761;vtkMRMLLinearTransformNode444:50.861;vtkMRMLLinearTransformNode445:50.962;vtkMRMLLinearTransformNode446:51.063;vtkMRMLLinearTransformNode447:51.163;vtkMRMLLinearTransformNode448:51.311;vtkMRMLLinearTransformNode449:51.415;vtkMRMLLinearTransformNode450:51.525;vtkMRMLLinearTransformNode451:51.676;vtkMRMLLinearTransformNode452:51.807;vtkMRMLLinearTransformNode453:51.911;vtkMRMLLinearTransformNode454:52.015;vtkMRMLLinearTransformNode455:52.161;vtkMRMLLinearTransformNode456:52.276;vtkMRMLLinearTransformNode457:52.411;vtkMRMLLinearTransformNode458:52.512;vtkMRMLLinearTransformNode459:52.613;vtkMRMLLinearTransformNode460:52.713;vtkMRMLLinearTransformNode461:52.826;vtkMRMLLinearTransformNode462:52.971;vtkMRMLLinearTransformNode463:53.072;vtkMRMLLinearTransformNode464:53.173;vtkMRMLLinearTransformNode465:53.277;vtkMRMLLinearTransformNode466:53.377;vtkMRMLLinearTransformNode467:53.493;vtkMRMLLinearTransformNode468:53.606;vtkMRMLLinearTransformNode469:53.711;vtkMRMLLinearTransformNode470:53.811;vtkMRMLLinearTransformNode471:53.914;vtkMRMLLinearTransformNode472:54.015;vtkMRMLLinearTransformNode473:54.171;vtkMRMLLinearTransformNode474:54.272;vtkMRMLLinearTransformNode475:54.373;vtkMRMLLinearTransformNode476:54.478;vtkMRMLLinearTransformNode477:54.611;vtkMRMLLinearTransformNode478:54.713;vtkMRMLLinearTransformNode479:54.856;vtkMRMLLinearTransformNode480:54.963;vtkMRMLLinearTransformNode481:55.106;vtkMRMLLinearTransformNode482:55.206;vtkMRMLLinearTransformNode483:55.313;vtkMRMLLinearTransformNode484:55.413;vtkMRMLLinearTransformNode485:55.556;vtkMRMLLinearTransformNode486:55.656;vtkMRMLLinearTransformNode487:55.757;vtkMRMLLinearTransformNode488:55.858;vtkMRMLLinearTransformNode489:55.959;vtkMRMLLinearTransformNode490:56.107;vtkMRMLLinearTransformNode491:56.256;vtkMRMLLinearTransformNode492:56.362;vtkMRMLLinearTransformNode493:56.462;vtkMRMLLinearTransformNode494:56.607;vtkMRMLLinearTransformNode495:56.708;vtkMRMLLinearTransformNode496:56.808;vtkMRMLLinearTransformNode497:56.957;vtkMRMLLinearTransformNode498:57.058;vtkMRMLLinearTransformNode499:57.171;vtkMRMLLinearTransformNode500:57.306;vtkMRMLLinearTransformNode501:57.407;vtkMRMLLinearTransformNode502:57.511;vtkMRMLLinearTransformNode503:57.646;vtkMRMLLinearTransformNode504:57.758;vtkMRMLLinearTransformNode505:57.886;vtkMRMLLinearTransformNode506:58.002;vtkMRMLLinearTransformNode507:58.104;vtkMRMLLinearTransformNode508:58.208;vtkMRMLLinearTransformNode509:58.308;vtkMRMLLinearTransformNode510:58.410;vtkMRMLLinearTransformNode511:58.566;vtkMRMLLinearTransformNode512:58.671;vtkMRMLLinearTransformNode513:58.801;vtkMRMLLinearTransformNode514:58.903;vtkMRMLLinearTransformNode515:59.006;vtkMRMLLinearTransformNode516:59.166;vtkMRMLLinearTransformNode517:59.301;vtkMRMLLinearTransformNode518:59.403;vtkMRMLLinearTransformNode519:59.504;vtkMRMLLinearTransformNode520:59.632;vtkMRMLLinearTransformNode521:59.749;vtkMRMLLinearTransformNode522:59.852;vtkMRMLLinearTransformNode523:60.002;vtkMRMLLinearTransformNode524:60.117;vtkMRMLLinearTransformNode525:60.252;vtkMRMLLinearTransformNode526:60.353;vtkMRMLLinearTransformNode527:60.453;vtkMRMLLinearTransformNode528:60.602;vtkMRMLLinearTransformNode529:60.703;vtkMRMLLinearTransformNode530:60.804;vtkMRMLLinearTransformNode531:60.951;vtkMRMLLinearTransformNode532:61.051;vtkMRMLLinearTransformNode533:61.156;vtkMRMLLinearTransformNode534:61.261;vtkMRMLLinearTransformNode535:61.398;vtkMRMLLinearTransformNode536:61.501;vtkMRMLLinearTransformNode537:61.616;vtkMRMLLinearTransformNode538:61.716;vtkMRMLLinearTransformNode539:61.851;vtkMRMLLinearTransformNode540:61.952;vtkMRMLLinearTransformNode541:62.053;vtkMRMLLinearTransformNode542:62.212;vtkMRMLLinearTransformNode543:62.313;vtkMRMLLinearTransformNode544:62.451;vtkMRMLLinearTransformNode545:62.551;vtkMRMLLinearTransformNode546:62.701;vtkMRMLLinearTransformNode547:62.811;vtkMRMLLinearTransformNode548:62.913;vtkMRMLLinearTransformNode549:63.014;vtkMRMLLinearTransformNode550:63.146;vtkMRMLLinearTransformNode551:63.253;vtkMRMLLinearTransformNode552:63.396;vtkMRMLLinearTransformNode553:63.504;vtkMRMLLinearTransformNode554:63.640;vtkMRMLLinearTransformNode555:63.752;vtkMRMLLinearTransformNode556:63.857;vtkMRMLLinearTransformNode557:64.012;vtkMRMLLinearTransformNode558:64.151;vtkMRMLLinearTransformNode559:64.257;vtkMRMLLinearTransformNode560:64.411;vtkMRMLLinearTransformNode561:64.547;vtkMRMLLinearTransformNode562:64.653;vtkMRMLLinearTransformNode563:64.755;vtkMRMLLinearTransformNode564:64.906;vtkMRMLLinearTransformNode565:65.007;vtkMRMLLinearTransformNode566:65.119;vtkMRMLLinearTransformNode567:65.246;vtkMRMLLinearTransformNode568:65.347;vtkMRMLLinearTransformNode569:65.448;vtkMRMLLinearTransformNode570:65.549;vtkMRMLLinearTransformNode571:65.706;vtkMRMLLinearTransformNode572:65.807;vtkMRMLLinearTransformNode573:65.911;vtkMRMLLinearTransformNode574:66.013;vtkMRMLLinearTransformNode575:66.142;vtkMRMLLinearTransformNode576:66.242;vtkMRMLLinearTransformNode577:66.346;vtkMRMLLinearTransformNode578:66.448;vtkMRMLLinearTransformNode579:66.592;vtkMRMLLinearTransformNode580:66.693;vtkMRMLLinearTransformNode581:66.797;vtkMRMLLinearTransformNode582:66.901;vtkMRMLLinearTransformNode583:67.026;vtkMRMLLinearTransformNode584:67.141;vtkMRMLLinearTransformNode585:67.248;vtkMRMLLinearTransformNode586:67.396;vtkMRMLLinearTransformNode587:67.526;vtkMRMLLinearTransformNode588:67.641;vtkMRMLLinearTransformNode589:67.755;vtkMRMLLinearTransformNode590:67.859;vtkMRMLLinearTransformNode591:67.997;vtkMRMLLinearTransformNode592:68.141;vtkMRMLLinearTransformNode593:68.246;vtkMRMLLinearTransformNode594:68.407;vtkMRMLLinearTransformNode595:68.512;vtkMRMLLinearTransformNode596:68.639;vtkMRMLLinearTransformNode597:68.739;vtkMRMLLinearTransformNode598:68.840;vtkMRMLLinearTransformNode599:68.941;vtkMRMLLinearTransformNode600:69.041;vtkMRMLLinearTransformNode601:69.142;vtkMRMLLinearTransformNode602:69.242;vtkMRMLLinearTransformNode603:69.343;vtkMRMLLinearTransformNode604:69.450;vtkMRMLLinearTransformNode605:69.591;vtkMRMLLinearTransformNode606:69.692;vtkMRMLLinearTransformNode607:69.792;vtkMRMLLinearTransformNode608:69.896;vtkMRMLLinearTransformNode609:70.006;vtkMRMLLinearTransformNode610:70.141;vtkMRMLLinearTransformNode611:70.242;vtkMRMLLinearTransformNode612:70.356;vtkMRMLLinearTransformNode613:70.491;vtkMRMLLinearTransformNode614:70.596;vtkMRMLLinearTransformNode615:70.724;vtkMRMLLinearTransformNode616:70.830;vtkMRMLLinearTransformNode617:70.930;vtkMRMLLinearTransformNode618:71.037;vtkMRMLLinearTransformNode619:71.141;vtkMRMLLinearTransformNode620:71.286;vtkMRMLLinearTransformNode621:71.388;vtkMRMLLinearTransformNode622:71.489;vtkMRMLLinearTransformNode623:71.641;vtkMRMLLinearTransformNode624:71.746;vtkMRMLLinearTransformNode625:71.906;vtkMRMLLinearTransformNode626:72.007;vtkMRMLLinearTransformNode627:72.136;vtkMRMLLinearTransformNode628:72.236;vtkMRMLLinearTransformNode629:72.341;vtkMRMLLinearTransformNode630:72.446;vtkMRMLLinearTransformNode631:72.602;vtkMRMLLinearTransformNode632:72.703;vtkMRMLLinearTransformNode633:72.808;vtkMRMLLinearTransformNode634:72.937;vtkMRMLLinearTransformNode635:73.042;vtkMRMLLinearTransformNode636:73.147;vtkMRMLLinearTransformNode637:73.297;vtkMRMLLinearTransformNode638:73.401;vtkMRMLLinearTransformNode639:73.502;vtkMRMLLinearTransformNode640:73.603;vtkMRMLLinearTransformNode641:73.714;vtkMRMLLinearTransformNode642:73.836;vtkMRMLLinearTransformNode643:73.936;vtkMRMLLinearTransformNode644:74.042;vtkMRMLLinearTransformNode645:74.143;vtkMRMLLinearTransformNode646:74.289;vtkMRMLLinearTransformNode647:74.401;vtkMRMLLinearTransformNode648:74.503;vtkMRMLLinearTransformNode649:74.637;vtkMRMLLinearTransformNode650:74.738;vtkMRMLLinearTransformNode651:74.838;vtkMRMLLinearTransformNode652:74.939;vtkMRMLLinearTransformNode653:75.102;vtkMRMLLinearTransformNode654:75.237;vtkMRMLLinearTransformNode655:75.338;vtkMRMLLinearTransformNode656:75.439;vtkMRMLLinearTransformNode657:75.541;vtkMRMLLinearTransformNode658:75.681;vtkMRMLLinearTransformNode659:75.796;vtkMRMLLinearTransformNode660:75.898;vtkMRMLLinearTransformNode661:76.031;vtkMRMLLinearTransformNode662:76.133;vtkMRMLLinearTransformNode663:76.234;vtkMRMLLinearTransformNode664:76.336;vtkMRMLLinearTransformNode665:76.496;vtkMRMLLinearTransformNode666:76.597;vtkMRMLLinearTransformNode667:76.698;vtkMRMLLinearTransformNode668:76.836;vtkMRMLLinearTransformNode669:76.937;vtkMRMLLinearTransformNode670:77.038;vtkMRMLLinearTransformNode671:77.152;vtkMRMLLinearTransformNode672:77.296;vtkMRMLLinearTransformNode673:77.412;vtkMRMLLinearTransformNode674:77.531;vtkMRMLLinearTransformNode675:77.632;vtkMRMLLinearTransformNode676:77.736;vtkMRMLLinearTransformNode677:77.846;vtkMRMLLinearTransformNode678:77.981;vtkMRMLLinearTransformNode679:78.087;vtkMRMLLinearTransformNode680:78.225;vtkMRMLLinearTransformNode681:78.337;vtkMRMLLinearTransformNode682:78.481;vtkMRMLLinearTransformNode683:78.582;vtkMRMLLinearTransformNode684:78.683;vtkMRMLLinearTransformNode685:78.784;vtkMRMLLinearTransformNode686:78.884;vtkMRMLLinearTransformNode687:78.987;vtkMRMLLinearTransformNode688:79.091;vtkMRMLLinearTransformNode689:79.231;vtkMRMLLinearTransformNode690:79.346;vtkMRMLLinearTransformNode691:79.448;vtkMRMLLinearTransformNode692:79.582;vtkMRMLLinearTransformNode693:79.683;vtkMRMLLinearTransformNode694:79.846;vtkMRMLLinearTransformNode695:79.981;vtkMRMLLinearTransformNode696:80.081;vtkMRMLLinearTransformNode697:80.182;vtkMRMLLinearTransformNode698:80.283;vtkMRMLLinearTransformNode699:80.383;vtkMRMLLinearTransformNode700:80.527;vtkMRMLLinearTransformNode701:80.628;vtkMRMLLinearTransformNode702:80.731;vtkMRMLLinearTransformNode703:80.833;vtkMRMLLinearTransformNode704:80.941;vtkMRMLLinearTransformNode705:81.041;vtkMRMLLinearTransformNode706:81.178;vtkMRMLLinearTransformNode707:81.279;vtkMRMLLinearTransformNode708:81.431;vtkMRMLLinearTransformNode709:81.537;vtkMRMLLinearTransformNode710:81.676;vtkMRMLLinearTransformNode711:81.778;vtkMRMLLinearTransformNode712:81.882;vtkMRMLLinearTransformNode713:82.027;vtkMRMLLinearTransformNode714:82.130;vtkMRMLLinearTransformNode715:82.243;vtkMRMLLinearTransformNode716:82.356;vtkMRMLLinearTransformNode717:82.465;vtkMRMLLinearTransformNode718:82.576;vtkMRMLLinearTransformNode719:82.677;vtkMRMLLinearTransformNode720:82.779;vtkMRMLLinearTransformNode721:82.887;vtkMRMLLinearTransformNode722:83.026;vtkMRMLLinearTransformNode723:83.141;vtkMRMLLinearTransformNode724:83.266;vtkMRMLLinearTransformNode725:83.377;vtkMRMLLinearTransformNode726:83.481;vtkMRMLLinearTransformNode727:83.641;vtkMRMLLinearTransformNode728:83.776;vtkMRMLLinearTransformNode729:83.878;vtkMRMLLinearTransformNode730:83.984;vtkMRMLLinearTransformNode731:84.106;vtkMRMLLinearTransformNode732:84.236;vtkMRMLLinearTransformNode733:84.344;vtkMRMLLinearTransformNode734:84.471;vtkMRMLLinearTransformNode735:84.572;vtkMRMLLinearTransformNode736:84.676;vtkMRMLLinearTransformNode737:84.782;vtkMRMLLinearTransformNode738:84.922;vtkMRMLLinearTransformNode739:85.026;vtkMRMLLinearTransformNode740:85.176;vtkMRMLLinearTransformNode741:85.282;vtkMRMLLinearTransformNode742:85.436;vtkMRMLLinearTransformNode743:85.537;vtkMRMLLinearTransformNode744:85.671;vtkMRMLLinearTransformNode745:85.773;vtkMRMLLinearTransformNode746:85.878;vtkMRMLLinearTransformNode747:86.021;vtkMRMLLinearTransformNode748:86.126;vtkMRMLLinearTransformNode749:86.226;vtkMRMLLinearTransformNode750:86.327;vtkMRMLLinearTransformNode751:86.432;vtkMRMLLinearTransformNode752:86.571;vtkMRMLLinearTransformNode753:86.678;vtkMRMLLinearTransformNode754:86.821;vtkMRMLLinearTransformNode755:86.922;vtkMRMLLinearTransformNode756:87.025;vtkMRMLLinearTransformNode757:87.171;vtkMRMLLinearTransformNode758:87.286;vtkMRMLLinearTransformNode759:87.388;vtkMRMLLinearTransformNode760:87.521;vtkMRMLLinearTransformNode761:87.637;vtkMRMLLinearTransformNode762:87.781;vtkMRMLLinearTransformNode763:87.917;vtkMRMLLinearTransformNode764:88.026;vtkMRMLLinearTransformNode765:88.160;vtkMRMLLinearTransformNode766:88.271;vtkMRMLLinearTransformNode767:88.371;vtkMRMLLinearTransformNode768:88.473;vtkMRMLLinearTransformNode769:88.578;vtkMRMLLinearTransformNode770:88.681;vtkMRMLLinearTransformNode771:88.786;vtkMRMLLinearTransformNode772:88.887;vtkMRMLLinearTransformNode773:89.021;vtkMRMLLinearTransformNode774:89.127;vtkMRMLLinearTransformNode775:89.267;vtkMRMLLinearTransformNode776:89.371;vtkMRMLLinearTransformNode777:89.472;vtkMRMLLinearTransformNode778:89.573;vtkMRMLLinearTransformNode779:89.676;vtkMRMLLinearTransformNode780:89.836;vtkMRMLLinearTransformNode781:89.967;vtkMRMLLinearTransformNode782:90.072;vtkMRMLLinearTransformNode783:90.174;vtkMRMLLinearTransformNode784:90.325;vtkMRMLLinearTransformNode785:90.431;vtkMRMLLinearTransformNode786:90.531;vtkMRMLLinearTransformNode787:90.667;vtkMRMLLinearTransformNode788:90.768;vtkMRMLLinearTransformNode789:90.869;vtkMRMLLinearTransformNode790:90.969;vtkMRMLLinearTransformNode791:91.081;vtkMRMLLinearTransformNode792:91.182;vtkMRMLLinearTransformNode793:91.282;vtkMRMLLinearTransformNode794:91.416;vtkMRMLLinearTransformNode795:91.518;vtkMRMLLinearTransformNode796:91.619;vtkMRMLLinearTransformNode797:91.719;vtkMRMLLinearTransformNode798:91.823;vtkMRMLLinearTransformNode799:91.926;vtkMRMLLinearTransformNode800:92.066;vtkMRMLLinearTransformNode801:92.182;vtkMRMLLinearTransformNode802:92.304;vtkMRMLLinearTransformNode803:92.417;vtkMRMLLinearTransformNode804:92.518;vtkMRMLLinearTransformNode805:92.619;vtkMRMLLinearTransformNode806:92.746;vtkMRMLLinearTransformNode807:92.876;vtkMRMLLinearTransformNode808:92.981;vtkMRMLLinearTransformNode809:93.116;vtkMRMLLinearTransformNode810:93.217;vtkMRMLLinearTransformNode811:93.319;vtkMRMLLinearTransformNode812:93.427;vtkMRMLLinearTransformNode813:93.581;vtkMRMLLinearTransformNode814:93.716;vtkMRMLLinearTransformNode815:93.817;vtkMRMLLinearTransformNode816:93.922;vtkMRMLLinearTransformNode817:94.025;vtkMRMLLinearTransformNode818:94.162;vtkMRMLLinearTransformNode819:94.281;vtkMRMLLinearTransformNode820:94.412;vtkMRMLLinearTransformNode821:94.518;vtkMRMLLinearTransformNode822:94.622;vtkMRMLLinearTransformNode823:94.747;vtkMRMLLinearTransformNode824:94.876;vtkMRMLLinearTransformNode825:94.977;vtkMRMLLinearTransformNode826:95.077;vtkMRMLLinearTransformNode827:95.183;vtkMRMLLinearTransformNode828:95.305;vtkMRMLLinearTransformNode829:95.416;vtkMRMLLinearTransformNode830:95.576;vtkMRMLLinearTransformNode831:95.711;vtkMRMLLinearTransformNode832:95.811;vtkMRMLLinearTransformNode833:95.912;vtkMRMLLinearTransformNode834:96.012;vtkMRMLLinearTransformNode835:96.113;vtkMRMLLinearTransformNode836:96.218;vtkMRMLLinearTransformNode837:96.321;vtkMRMLLinearTransformNode838:96.461;vtkMRMLLinearTransformNode839:96.561;vtkMRMLLinearTransformNode840:96.666;vtkMRMLLinearTransformNode841:96.811;vtkMRMLLinearTransformNode842:96.913;vtkMRMLLinearTransformNode843:97.049;vtkMRMLLinearTransformNode844:97.167;vtkMRMLLinearTransformNode845:97.311;vtkMRMLLinearTransformNode846:97.412;vtkMRMLLinearTransformNode847:97.513;vtkMRMLLinearTransformNode848:97.614;vtkMRMLLinearTransformNode849:97.757;vtkMRMLLinearTransformNode850:97.857;vtkMRMLLinearTransformNode851:97.961;vtkMRMLLinearTransformNode852:98.071;vtkMRMLLinearTransformNode853:98.206;vtkMRMLLinearTransformNode854:98.313;vtkMRMLLinearTransformNode855:98.413;vtkMRMLLinearTransformNode856:98.517;vtkMRMLLinearTransformNode857:98.671;vtkMRMLLinearTransformNode858:98.799;vtkMRMLLinearTransformNode859:98.906;vtkMRMLLinearTransformNode860:99.007;vtkMRMLLinearTransformNode861:99.114;vtkMRMLLinearTransformNode862:99.261;vtkMRMLLinearTransformNode863:99.377;vtkMRMLLinearTransformNode864:99.513;vtkMRMLLinearTransformNode865:99.615;vtkMRMLLinearTransformNode866:99.716;vtkMRMLLinearTransformNode867:99.856;vtkMRMLLinearTransformNode868:99.956;vtkMRMLLinearTransformNode869:100.064;vtkMRMLLinearTransformNode870:100.211;vtkMRMLLinearTransformNode871:100.329;vtkMRMLLinearTransformNode872:100.449;vtkMRMLLinearTransformNode873:100.556;vtkMRMLLinearTransformNode874:100.672;vtkMRMLLinearTransformNode875:100.773;vtkMRMLLinearTransformNode876:100.888;vtkMRMLLinearTransformNode877:100.999;vtkMRMLLinearTransformNode878:101.106;vtkMRMLLinearTransformNode879:101.207;vtkMRMLLinearTransformNode880:101.309;vtkMRMLLinearTransformNode881:101.456;vtkMRMLLinearTransformNode882:101.606;vtkMRMLLinearTransformNode883:101.706;vtkMRMLLinearTransformNode884:101.815;vtkMRMLLinearTransformNode885:101.944;vtkMRMLLinearTransformNode886:102.057;vtkMRMLLinearTransformNode887:102.206;vtkMRMLLinearTransformNode888:102.356;vtkMRMLLinearTransformNode889:102.461;vtkMRMLLinearTransformNode890:102.601;vtkMRMLLinearTransformNode891:102.703;vtkMRMLLinearTransformNode892:102.816;vtkMRMLLinearTransformNode893:102.945;vtkMRMLLinearTransformNode894:103.066;vtkMRMLLinearTransformNode895:103.201;vtkMRMLLinearTransformNode896:103.305;vtkMRMLLinearTransformNode897:103.456;vtkMRMLLinearTransformNode898:103.616;vtkMRMLLinearTransformNode899:103.757;vtkMRMLLinearTransformNode900:103.858;vtkMRMLLinearTransformNode901:103.966;vtkMRMLLinearTransformNode902:104.067;vtkMRMLLinearTransformNode903:104.195;vtkMRMLLinearTransformNode904:104.317;vtkMRMLLinearTransformNode905:104.452;vtkMRMLLinearTransformNode906:104.553;vtkMRMLLinearTransformNode907:104.653;vtkMRMLLinearTransformNode908:104.756;vtkMRMLLinearTransformNode909:104.901;vtkMRMLLinearTransformNode910:105.006;vtkMRMLLinearTransformNode911:105.151;vtkMRMLLinearTransformNode912:105.256;vtkMRMLLinearTransformNode913:105.401;vtkMRMLLinearTransformNode914:105.502;vtkMRMLLinearTransformNode915:105.603;vtkMRMLLinearTransformNode916:105.703;vtkMRMLLinearTransformNode917:105.804;vtkMRMLLinearTransformNode918:105.906;vtkMRMLLinearTransformNode919:106.067;vtkMRMLLinearTransformNode920:106.167;vtkMRMLLinearTransformNode921:106.302;vtkMRMLLinearTransformNode922:106.407;vtkMRMLLinearTransformNode923:106.508;vtkMRMLLinearTransformNode924:106.635;vtkMRMLLinearTransformNode925:106.746;vtkMRMLLinearTransformNode926:106.848;vtkMRMLLinearTransformNode927:106.951;vtkMRMLLinearTransformNode928:107.051;vtkMRMLLinearTransformNode929:107.153;vtkMRMLLinearTransformNode930:107.254;vtkMRMLLinearTransformNode931:107.354;vtkMRMLLinearTransformNode932:107.502;vtkMRMLLinearTransformNode933:107.618;vtkMRMLLinearTransformNode934:107.747;vtkMRMLLinearTransformNode935:107.852;vtkMRMLLinearTransformNode936:108.001;vtkMRMLLinearTransformNode937:108.101;vtkMRMLLinearTransformNode938:108.202;vtkMRMLLinearTransformNode939:108.316;vtkMRMLLinearTransformNode940:108.420;vtkMRMLLinearTransformNode941:108.551;vtkMRMLLinearTransformNode942:108.652;vtkMRMLLinearTransformNode943:108.756;vtkMRMLLinearTransformNode944:108.896;vtkMRMLLinearTransformNode945:108.996;vtkMRMLLinearTransformNode946:109.098;vtkMRMLLinearTransformNode947:109.203;vtkMRMLLinearTransformNode948:109.307;vtkMRMLLinearTransformNode949:109.461;vtkMRMLLinearTransformNode950:109.561;vtkMRMLLinearTransformNode951:109.677;vtkMRMLLinearTransformNode952:109.797;vtkMRMLLinearTransformNode953:109.904;vtkMRMLLinearTransformNode954:110.008;vtkMRMLLinearTransformNode955:110.141;vtkMRMLLinearTransformNode956:110.261;vtkMRMLLinearTransformNode957:110.376;vtkMRMLLinearTransformNode958:110.497;vtkMRMLLinearTransformNode959:110.597;vtkMRMLLinearTransformNode960:110.698;vtkMRMLLinearTransformNode961:110.798;vtkMRMLLinearTransformNode962:110.899;vtkMRMLLinearTransformNode963:110.999;vtkMRMLLinearTransformNode964:111.105;vtkMRMLLinearTransformNode965:111.261;vtkMRMLLinearTransformNode966:111.361;vtkMRMLLinearTransformNode967:111.496;vtkMRMLLinearTransformNode968:111.606;vtkMRMLLinearTransformNode969:111.749;vtkMRMLLinearTransformNode970:111.876;vtkMRMLLinearTransformNode971:111.985;vtkMRMLLinearTransformNode972:112.093;vtkMRMLLinearTransformNode973:112.196;vtkMRMLLinearTransformNode974:112.307;vtkMRMLLinearTransformNode975:112.442;vtkMRMLLinearTransformNode976:112.542;vtkMRMLLinearTransformNode977:112.657;vtkMRMLLinearTransformNode978:112.758;vtkMRMLLinearTransformNode979:112.890;vtkMRMLLinearTransformNode980:113.006;vtkMRMLLinearTransformNode981:113.107;vtkMRMLLinearTransformNode982:113.241;vtkMRMLLinearTransformNode983:113.345;vtkMRMLLinearTransformNode984:113.457;vtkMRMLLinearTransformNode985:113.563;vtkMRMLLinearTransformNode986:113.691;vtkMRMLLinearTransformNode987:113.791;vtkMRMLLinearTransformNode988:113.898;vtkMRMLLinearTransformNode989:114.001;vtkMRMLLinearTransformNode990:114.152;vtkMRMLLinearTransformNode991:114.256;vtkMRMLLinearTransformNode992:114.357;vtkMRMLLinearTransformNode993:114.458;vtkMRMLLinearTransformNode994:114.558;vtkMRMLLinearTransformNode995:114.692;vtkMRMLLinearTransformNode996:114.793;vtkMRMLLinearTransformNode997:114.893;vtkMRMLLinearTransformNode998:114.994;vtkMRMLLinearTransformNode999:115.096;vtkMRMLLinearTransformNode1000:115.241;vtkMRMLLinearTransformNode1001:115.347;vtkMRMLLinearTransformNode1002:115.451;vtkMRMLLinearTransformNode1003:115.591;vtkMRMLLinearTransformNode1004:115.693;vtkMRMLLinearTransformNode1005:115.795;vtkMRMLLinearTransformNode1006:115.906;vtkMRMLLinearTransformNode1007:116.026;vtkMRMLLinearTransformNode1008:116.141;vtkMRMLLinearTransformNode1009:116.271;vtkMRMLLinearTransformNode1010:116.402;vtkMRMLLinearTransformNode1011:116.506;vtkMRMLLinearTransformNode1012:116.641;vtkMRMLLinearTransformNode1013:116.742;vtkMRMLLinearTransformNode1014:116.843;vtkMRMLLinearTransformNode1015:116.943;vtkMRMLLinearTransformNode1016:117.044;vtkMRMLLinearTransformNode1017:117.146;vtkMRMLLinearTransformNode1018:117.252;vtkMRMLLinearTransformNode1019:117.401;vtkMRMLLinearTransformNode1020:117.503;vtkMRMLLinearTransformNode1021:117.606;vtkMRMLLinearTransformNode1022:117.729;vtkMRMLLinearTransformNode1023:117.841;vtkMRMLLinearTransformNode1024:117.957;vtkMRMLLinearTransformNode1025:118.086;vtkMRMLLinearTransformNode1026:118.201;vtkMRMLLinearTransformNode1027:118.341;vtkMRMLLinearTransformNode1028:118.446;vtkMRMLLinearTransformNode1029:118.589;vtkMRMLLinearTransformNode1030:118.697;vtkMRMLLinearTransformNode1031:118.801;vtkMRMLLinearTransformNode1032:118.902;vtkMRMLLinearTransformNode1033:119.017;vtkMRMLLinearTransformNode1034:119.136;vtkMRMLLinearTransformNode1035:119.237;vtkMRMLLinearTransformNode1036:119.337;vtkMRMLLinearTransformNode1037:119.438;vtkMRMLLinearTransformNode1038:119.541;vtkMRMLLinearTransformNode1039:119.646;vtkMRMLLinearTransformNode1040:119.766;vtkMRMLLinearTransformNode1041:119.897;vtkMRMLLinearTransformNode1042:120.001;vtkMRMLLinearTransformNode1043:120.136;vtkMRMLLinearTransformNode1044:120.237;vtkMRMLLinearTransformNode1045:120.338;vtkMRMLLinearTransformNode1046:120.454;vtkMRMLLinearTransformNode1047:120.586;vtkMRMLLinearTransformNode1048:120.687;vtkMRMLLinearTransformNode1049:120.797;vtkMRMLLinearTransformNode1050:120.897;vtkMRMLLinearTransformNode1051:121.002;vtkMRMLLinearTransformNode1052:121.125;vtkMRMLLinearTransformNode1053:121.236;vtkMRMLLinearTransformNode1054:121.382;vtkMRMLLinearTransformNode1055:121.482;vtkMRMLLinearTransformNode1056:121.587;vtkMRMLLinearTransformNode1057:121.688;vtkMRMLLinearTransformNode1058:121.836;vtkMRMLLinearTransformNode1059:121.946;vtkMRMLLinearTransformNode1060:122.047;vtkMRMLLinearTransformNode1061:122.186;vtkMRMLLinearTransformNode1062:122.351;vtkMRMLLinearTransformNode1063:122.474;vtkMRMLLinearTransformNode1064:122.582;vtkMRMLLinearTransformNode1065:122.684;vtkMRMLLinearTransformNode1066:122.791;vtkMRMLLinearTransformNode1067:122.892;vtkMRMLLinearTransformNode1068:123.047;vtkMRMLLinearTransformNode1069:123.165;vtkMRMLLinearTransformNode1070:123.281;vtkMRMLLinearTransformNode1071:123.386;vtkMRMLLinearTransformNode1072:123.525;vtkMRMLLinearTransformNode1073:123.634;vtkMRMLLinearTransformNode1074:123.781;vtkMRMLLinearTransformNode1075:123.883;vtkMRMLLinearTransformNode1076:123.984;vtkMRMLLinearTransformNode1077:124.084;vtkMRMLLinearTransformNode1078:124.187;vtkMRMLLinearTransformNode1079:124.332;vtkMRMLLinearTransformNode1080:124.446;vtkMRMLLinearTransformNode1081:124.576;vtkMRMLLinearTransformNode1082:124.677;vtkMRMLLinearTransformNode1083:124.781;vtkMRMLLinearTransformNode1084:124.882;vtkMRMLLinearTransformNode1085:124.982;vtkMRMLLinearTransformNode1086:125.083;vtkMRMLLinearTransformNode1087:125.231;vtkMRMLLinearTransformNode1088:125.336;vtkMRMLLinearTransformNode1089:125.477;vtkMRMLLinearTransformNode1090:125.577;vtkMRMLLinearTransformNode1091:125.681;vtkMRMLLinearTransformNode1092:125.841;vtkMRMLLinearTransformNode1093:125.977;vtkMRMLLinearTransformNode1094:126.078;vtkMRMLLinearTransformNode1095:126.179;vtkMRMLLinearTransformNode1096:126.282;vtkMRMLLinearTransformNode1097:126.383;vtkMRMLLinearTransformNode1098:126.491;vtkMRMLLinearTransformNode1099:126.642;vtkMRMLLinearTransformNode1100:126.748;vtkMRMLLinearTransformNode1101:126.876;vtkMRMLLinearTransformNode1102:126.977;vtkMRMLLinearTransformNode1103:127.083;vtkMRMLLinearTransformNode1104:127.241;vtkMRMLLinearTransformNode1105:127.376;vtkMRMLLinearTransformNode1106:127.485;vtkMRMLLinearTransformNode1107:127.630;vtkMRMLLinearTransformNode1108:127.741;vtkMRMLLinearTransformNode1109:127.852;vtkMRMLLinearTransformNode1110:127.976;vtkMRMLLinearTransformNode1111:128.078;vtkMRMLLinearTransformNode1112:128.185;vtkMRMLLinearTransformNode1113:128.307;vtkMRMLLinearTransformNode1114:128.426;vtkMRMLLinearTransformNode1115:128.527;vtkMRMLLinearTransformNode1116:128.642;vtkMRMLLinearTransformNode1117:128.743;vtkMRMLLinearTransformNode1118:128.876;vtkMRMLLinearTransformNode1119:128.976;vtkMRMLLinearTransformNode1120:129.127;vtkMRMLLinearTransformNode1121:129.228;vtkMRMLLinearTransformNode1122:129.337;vtkMRMLLinearTransformNode1123:129.476;vtkMRMLLinearTransformNode1124:129.577;vtkMRMLLinearTransformNode1125:129.682;vtkMRMLLinearTransformNode1126:129.836;vtkMRMLLinearTransformNode1127:129.941;vtkMRMLLinearTransformNode1128:130.054;vtkMRMLLinearTransformNode1129:130.177;vtkMRMLLinearTransformNode1130:130.278;vtkMRMLLinearTransformNode1131:130.379;vtkMRMLLinearTransformNode1132:130.504;vtkMRMLLinearTransformNode1133:130.626;vtkMRMLLinearTransformNode1134:130.754;vtkMRMLLinearTransformNode1135:130.871;vtkMRMLLinearTransformNode1136:130.976;vtkMRMLLinearTransformNode1137:131.137;vtkMRMLLinearTransformNode1138:131.238;vtkMRMLLinearTransformNode1139:131.372;vtkMRMLLinearTransformNode1140:131.477;vtkMRMLLinearTransformNode1141:131.626;vtkMRMLLinearTransformNode1142:131.776;vtkMRMLLinearTransformNode1143:131.882;vtkMRMLLinearTransformNode1144:132.006;vtkMRMLLinearTransformNode1145:132.136;vtkMRMLLinearTransformNode1146:132.257;vtkMRMLLinearTransformNode1147:132.372;vtkMRMLLinearTransformNode1148:132.473;vtkMRMLLinearTransformNode1149:132.583;vtkMRMLLinearTransformNode1150:132.722;vtkMRMLLinearTransformNode1151:132.824;vtkMRMLLinearTransformNode1152:132.956;vtkMRMLLinearTransformNode1153:133.071;vtkMRMLLinearTransformNode1154:133.173;vtkMRMLLinearTransformNode1155:133.274;vtkMRMLLinearTransformNode1156:133.374;vtkMRMLLinearTransformNode1157:133.478;vtkMRMLLinearTransformNode1158:133.632;vtkMRMLLinearTransformNode1159:133.732;vtkMRMLLinearTransformNode1160:133.836;vtkMRMLLinearTransformNode1161:133.937;vtkMRMLLinearTransformNode1162:134.040;vtkMRMLLinearTransformNode1163:134.171;vtkMRMLLinearTransformNode1164:134.273;vtkMRMLLinearTransformNode1165:134.373;vtkMRMLLinearTransformNode1166:134.474;vtkMRMLLinearTransformNode1167:134.621;vtkMRMLLinearTransformNode1168:134.752;vtkMRMLLinearTransformNode1169:134.860;vtkMRMLLinearTransformNode1170:134.966;vtkMRMLLinearTransformNode1171:135.080;vtkMRMLLinearTransformNode1172:135.182;vtkMRMLLinearTransformNode1173:135.331;vtkMRMLLinearTransformNode1174:135.438;vtkMRMLLinearTransformNode1175:135.538;vtkMRMLLinearTransformNode1176:135.646;vtkMRMLLinearTransformNode1177:135.766;vtkMRMLLinearTransformNode1178:135.867;vtkMRMLLinearTransformNode1179:135.975;vtkMRMLLinearTransformNode1180:136.076;vtkMRMLLinearTransformNode1181:136.216;vtkMRMLLinearTransformNode1182:136.332;vtkMRMLLinearTransformNode1183:136.433;vtkMRMLLinearTransformNode1184:136.560;vtkMRMLLinearTransformNode1185:136.672;vtkMRMLLinearTransformNode1186:136.776;vtkMRMLLinearTransformNode1187:136.916;vtkMRMLLinearTransformNode1188:137.026;vtkMRMLLinearTransformNode1189:137.131;vtkMRMLLinearTransformNode1190:137.233;vtkMRMLLinearTransformNode1191:137.334;vtkMRMLLinearTransformNode1192:137.466;vtkMRMLLinearTransformNode1193:137.567;vtkMRMLLinearTransformNode1194:137.667;vtkMRMLLinearTransformNode1195:137.768;vtkMRMLLinearTransformNode1196:137.869;vtkMRMLLinearTransformNode1197:137.969;vtkMRMLLinearTransformNode1198:138.077;vtkMRMLLinearTransformNode1199:138.216;vtkMRMLLinearTransformNode1200:138.326;vtkMRMLLinearTransformNode1201:138.466;vtkMRMLLinearTransformNode1202:138.611;vtkMRMLLinearTransformNode1203:138.716;vtkMRMLLinearTransformNode1204:138.827;vtkMRMLLinearTransformNode1205:138.932;vtkMRMLLinearTransformNode1206:139.032;vtkMRMLLinearTransformNode1207:139.166;vtkMRMLLinearTransformNode1208:139.267;vtkMRMLLinearTransformNode1209:139.368;vtkMRMLLinearTransformNode1210:139.470;vtkMRMLLinearTransformNode1211:139.595;vtkMRMLLinearTransformNode1212:139.717;vtkMRMLLinearTransformNode1213:139.818;vtkMRMLLinearTransformNode1214:139.966;vtkMRMLLinearTransformNode1215:140.095;vtkMRMLLinearTransformNode1216:140.216;vtkMRMLLinearTransformNode1217:140.317;vtkMRMLLinearTransformNode1218:140.477;vtkMRMLLinearTransformNode1219:140.577;vtkMRMLLinearTransformNode1220:140.683;vtkMRMLLinearTransformNode1221:140.812;vtkMRMLLinearTransformNode1222:140.913;vtkMRMLLinearTransformNode1223:141.014;vtkMRMLLinearTransformNode1224:141.114;vtkMRMLLinearTransformNode1225:141.215;vtkMRMLLinearTransformNode1226:141.315;vtkMRMLLinearTransformNode1227:141.465;vtkMRMLLinearTransformNode1228:141.576;vtkMRMLLinearTransformNode1229:141.677;vtkMRMLLinearTransformNode1230:141.778;vtkMRMLLinearTransformNode1231:141.879;vtkMRMLLinearTransformNode1232:142.012;vtkMRMLLinearTransformNode1233:142.113;vtkMRMLLinearTransformNode1234:142.218;vtkMRMLLinearTransformNode1235:142.361;vtkMRMLLinearTransformNode1236:142.463;vtkMRMLLinearTransformNode1237:142.564;vtkMRMLLinearTransformNode1238:142.666;vtkMRMLLinearTransformNode1239:142.771;vtkMRMLLinearTransformNode1240:142.880;vtkMRMLLinearTransformNode1241:143.011;vtkMRMLLinearTransformNode1242:143.111;vtkMRMLLinearTransformNode1243:143.216;vtkMRMLLinearTransformNode1244:143.356;vtkMRMLLinearTransformNode1245:143.462;vtkMRMLLinearTransformNode1246:143.566;vtkMRMLLinearTransformNode1247:143.672;vtkMRMLLinearTransformNode1248:143.773;vtkMRMLLinearTransformNode1249:143.899;vtkMRMLLinearTransformNode1250:144.011;vtkMRMLLinearTransformNode1251:144.111;vtkMRMLLinearTransformNode1252:144.217;vtkMRMLLinearTransformNode1253:144.329;vtkMRMLLinearTransformNode1254:144.472;vtkMRMLLinearTransformNode1255:144.611;vtkMRMLLinearTransformNode1256:144.717;vtkMRMLLinearTransformNode1257:144.856;vtkMRMLLinearTransformNode1258:144.961;vtkMRMLLinearTransformNode1259:145.106;vtkMRMLLinearTransformNode1260:145.211;vtkMRMLLinearTransformNode1261:145.314;vtkMRMLLinearTransformNode1262:145.421;vtkMRMLLinearTransformNode1263:145.528;vtkMRMLLinearTransformNode1264:145.657;vtkMRMLLinearTransformNode1265:145.758;vtkMRMLLinearTransformNode1266:145.859;vtkMRMLLinearTransformNode1267:145.959;vtkMRMLLinearTransformNode1268:146.107;vtkMRMLLinearTransformNode1269:146.216;vtkMRMLLinearTransformNode1270:146.356;vtkMRMLLinearTransformNode1271:146.467;vtkMRMLLinearTransformNode1272:146.622;vtkMRMLLinearTransformNode1273:146.722;vtkMRMLLinearTransformNode1274:146.856;vtkMRMLLinearTransformNode1275:146.957;vtkMRMLLinearTransformNode1276:147.058;vtkMRMLLinearTransformNode1277:147.159;vtkMRMLLinearTransformNode1278:147.259;vtkMRMLLinearTransformNode1279:147.394;vtkMRMLLinearTransformNode1280:147.517;vtkMRMLLinearTransformNode1281:147.652;vtkMRMLLinearTransformNode1282:147.758;vtkMRMLLinearTransformNode1283:147.902;vtkMRMLLinearTransformNode1284:148.016;vtkMRMLLinearTransformNode1285:148.118;vtkMRMLLinearTransformNode1286:148.223;vtkMRMLLinearTransformNode1287:148.356;vtkMRMLLinearTransformNode1288:148.485;vtkMRMLLinearTransformNode1289:148.622;vtkMRMLLinearTransformNode1290:148.735;vtkMRMLLinearTransformNode1291:148.851;vtkMRMLLinearTransformNode1292:148.952;vtkMRMLLinearTransformNode1293:149.059;vtkMRMLLinearTransformNode1294:149.161;vtkMRMLLinearTransformNode1295:149.302;vtkMRMLLinearTransformNode1296:149.407;vtkMRMLLinearTransformNode1297:149.516;vtkMRMLLinearTransformNode1298:149.652;vtkMRMLLinearTransformNode1299:149.758;vtkMRMLLinearTransformNode1300:149.859;vtkMRMLLinearTransformNode1301:149.959;vtkMRMLLinearTransformNode1302:150.116;vtkMRMLLinearTransformNode1303:150.236;vtkMRMLLinearTransformNode1304:150.352;vtkMRMLLinearTransformNode1305:150.458;vtkMRMLLinearTransformNode1306:150.601;vtkMRMLLinearTransformNode1307:150.703;vtkMRMLLinearTransformNode1308:150.804;vtkMRMLLinearTransformNode1309:150.916;vtkMRMLLinearTransformNode1310:151.021;vtkMRMLLinearTransformNode1311:151.152;vtkMRMLLinearTransformNode1312:151.258;vtkMRMLLinearTransformNode1313:151.401;vtkMRMLLinearTransformNode1314:151.503;vtkMRMLLinearTransformNode1315:151.608;vtkMRMLLinearTransformNode1316:151.751;vtkMRMLLinearTransformNode1317:151.851;vtkMRMLLinearTransformNode1318:151.981;vtkMRMLLinearTransformNode1319:152.111;vtkMRMLLinearTransformNode1320:152.216;vtkMRMLLinearTransformNode1321:152.317;vtkMRMLLinearTransformNode1322:152.438;vtkMRMLLinearTransformNode1323:152.547;vtkMRMLLinearTransformNode1324:152.652;vtkMRMLLinearTransformNode1325:152.755;vtkMRMLLinearTransformNode1326:152.905;vtkMRMLLinearTransformNode1327:153.022;vtkMRMLLinearTransformNode1328:153.139;vtkMRMLLinearTransformNode1329:153.251;vtkMRMLLinearTransformNode1330:153.357;vtkMRMLLinearTransformNode1331:153.501;vtkMRMLLinearTransformNode1332:153.606;vtkMRMLLinearTransformNode1333:153.746;vtkMRMLLinearTransformNode1334:153.853;vtkMRMLLinearTransformNode1335:153.996;vtkMRMLLinearTransformNode1336:154.102;vtkMRMLLinearTransformNode1337:154.203;vtkMRMLLinearTransformNode1338:154.362;vtkMRMLLinearTransformNode1339:154.462;vtkMRMLLinearTransformNode1340:154.563;vtkMRMLLinearTransformNode1341:154.663;vtkMRMLLinearTransformNode1342:154.797;vtkMRMLLinearTransformNode1343:154.897;vtkMRMLLinearTransformNode1344:154.998;vtkMRMLLinearTransformNode1345:155.099;vtkMRMLLinearTransformNode1346:155.199;vtkMRMLLinearTransformNode1347:155.300;vtkMRMLLinearTransformNode1348:155.400;vtkMRMLLinearTransformNode1349:155.547;vtkMRMLLinearTransformNode1350:155.661;vtkMRMLLinearTransformNode1351:155.796;vtkMRMLLinearTransformNode1352:155.897;vtkMRMLLinearTransformNode1353:155.998;vtkMRMLLinearTransformNode1354:156.099;vtkMRMLLinearTransformNode1355:156.201;vtkMRMLLinearTransformNode1356:156.356;vtkMRMLLinearTransformNode1357:156.457;vtkMRMLLinearTransformNode1358:156.558;vtkMRMLLinearTransformNode1359:156.696;vtkMRMLLinearTransformNode1360:156.803;vtkMRMLLinearTransformNode1361:156.946;vtkMRMLLinearTransformNode1362:157.052;vtkMRMLLinearTransformNode1363:157.196;vtkMRMLLinearTransformNode1364:157.297;vtkMRMLLinearTransformNode1365:157.397;vtkMRMLLinearTransformNode1366:157.498;vtkMRMLLinearTransformNode1367:157.608;vtkMRMLLinearTransformNode1368:157.746;vtkMRMLLinearTransformNode1369:157.897;vtkMRMLLinearTransformNode1370:157.998;vtkMRMLLinearTransformNode1371:158.099;vtkMRMLLinearTransformNode1372:158.262;vtkMRMLLinearTransformNode1373:158.393;vtkMRMLLinearTransformNode1374:158.499;vtkMRMLLinearTransformNode1375:158.626;vtkMRMLLinearTransformNode1376:158.746;vtkMRMLLinearTransformNode1377:158.859;vtkMRMLLinearTransformNode1378:158.992;vtkMRMLLinearTransformNode1379:159.098;vtkMRMLLinearTransformNode1380:159.242;vtkMRMLLinearTransformNode1381:159.343;vtkMRMLLinearTransformNode1382:159.443;vtkMRMLLinearTransformNode1383:159.544;vtkMRMLLinearTransformNode1384:159.644;vtkMRMLLinearTransformNode1385:159.751;vtkMRMLLinearTransformNode1386:159.877;vtkMRMLLinearTransformNode1387:160.006;vtkMRMLLinearTransformNode1388:160.127;vtkMRMLLinearTransformNode1389:160.241;vtkMRMLLinearTransformNode1390:160.341;vtkMRMLLinearTransformNode1391:160.442;vtkMRMLLinearTransformNode1392:160.542;vtkMRMLLinearTransformNode1393:160.651;vtkMRMLLinearTransformNode1394:160.752;vtkMRMLLinearTransformNode1395:160.886;vtkMRMLLinearTransformNode1396:160.991;vtkMRMLLinearTransformNode1397:161.091;vtkMRMLLinearTransformNode1398:161.194;vtkMRMLLinearTransformNode1399:161.296;vtkMRMLLinearTransformNode1400:161.437;vtkMRMLLinearTransformNode1401:161.541;vtkMRMLLinearTransformNode1402:161.706;vtkMRMLLinearTransformNode1403:161.822;vtkMRMLLinearTransformNode1404:161.936;vtkMRMLLinearTransformNode1405:162.037;vtkMRMLLinearTransformNode1406:162.137;vtkMRMLLinearTransformNode1407:162.238;vtkMRMLLinearTransformNode1408:162.343;vtkMRMLLinearTransformNode1409:162.443;vtkMRMLLinearTransformNode1410:162.544;vtkMRMLLinearTransformNode1411:162.691;vtkMRMLLinearTransformNode1412:162.821;vtkMRMLLinearTransformNode1413:162.941;vtkMRMLLinearTransformNode1414:163.079;vtkMRMLLinearTransformNode1415:163.186;vtkMRMLLinearTransformNode1416:163.294;vtkMRMLLinearTransformNode1417:163.402;vtkMRMLLinearTransformNode1418:163.537;vtkMRMLLinearTransformNode1419:163.638;vtkMRMLLinearTransformNode1420:163.746;vtkMRMLLinearTransformNode1421:163.902;vtkMRMLLinearTransformNode1422:164.002;vtkMRMLLinearTransformNode1423:164.103;vtkMRMLLinearTransformNode1424:164.203;vtkMRMLLinearTransformNode1425:164.304;vtkMRMLLinearTransformNode1426:164.436;vtkMRMLLinearTransformNode1427:164.538;vtkMRMLLinearTransformNode1428:164.642;vtkMRMLLinearTransformNode1429:164.747;vtkMRMLLinearTransformNode1430:164.889;vtkMRMLLinearTransformNode1431:165.001;vtkMRMLLinearTransformNode1432:165.101;vtkMRMLLinearTransformNode1433:165.203;vtkMRMLLinearTransformNode1434:165.336;vtkMRMLLinearTransformNode1435:165.437;vtkMRMLLinearTransformNode1436:165.538;vtkMRMLLinearTransformNode1437:165.641;vtkMRMLLinearTransformNode1438:165.765;vtkMRMLLinearTransformNode1439:165.901;vtkMRMLLinearTransformNode1440:166.015;vtkMRMLLinearTransformNode1441:166.137;vtkMRMLLinearTransformNode1442:166.265;vtkMRMLLinearTransformNode1443:166.381;vtkMRMLLinearTransformNode1444:166.482;vtkMRMLLinearTransformNode1445:166.588;vtkMRMLLinearTransformNode1446:166.689;vtkMRMLLinearTransformNode1447:166.836;vtkMRMLLinearTransformNode1448:166.954;vtkMRMLLinearTransformNode1449:167.081;vtkMRMLLinearTransformNode1450:167.183;vtkMRMLLinearTransformNode1451:167.288;vtkMRMLLinearTransformNode1452:167.392;vtkMRMLLinearTransformNode1453:167.531;vtkMRMLLinearTransformNode1454:167.632;vtkMRMLLinearTransformNode1455:167.733;vtkMRMLLinearTransformNode1456:167.834;vtkMRMLLinearTransformNode1457:167.967;vtkMRMLLinearTransformNode1458:168.081;vtkMRMLLinearTransformNode1459:168.182;vtkMRMLLinearTransformNode1460:168.283;vtkMRMLLinearTransformNode1461:168.383;vtkMRMLLinearTransformNode1462:168.489;vtkMRMLLinearTransformNode1463:168.632;vtkMRMLLinearTransformNode1464:168.732;vtkMRMLLinearTransformNode1465:168.839;vtkMRMLLinearTransformNode1466:168.956;vtkMRMLLinearTransformNode1467:169.081;vtkMRMLLinearTransformNode1468:169.183;vtkMRMLLinearTransformNode1469:169.331;vtkMRMLLinearTransformNode1470:169.432;vtkMRMLLinearTransformNode1471:169.533;vtkMRMLLinearTransformNode1472:169.633;vtkMRMLLinearTransformNode1473:169.770;vtkMRMLLinearTransformNode1474:169.876;vtkMRMLLinearTransformNode1475:169.991;vtkMRMLLinearTransformNode1476:170.126;vtkMRMLLinearTransformNode1477:170.234;vtkMRMLLinearTransformNode1478:170.334;vtkMRMLLinearTransformNode1479:170.435;vtkMRMLLinearTransformNode1480:170.581;vtkMRMLLinearTransformNode1481:170.682;vtkMRMLLinearTransformNode1482:170.782;vtkMRMLLinearTransformNode1483:170.891;vtkMRMLLinearTransformNode1484:171.031;vtkMRMLLinearTransformNode1485:171.133;vtkMRMLLinearTransformNode1486:171.234;vtkMRMLLinearTransformNode1487:171.334;vtkMRMLLinearTransformNode1488:171.441;vtkMRMLLinearTransformNode1489:171.576;vtkMRMLLinearTransformNode1490:171.686;vtkMRMLLinearTransformNode1491:171.834;vtkMRMLLinearTransformNode1492:171.942;vtkMRMLLinearTransformNode1493:172.042;vtkMRMLLinearTransformNode1494:172.177;vtkMRMLLinearTransformNode1495:172.282;vtkMRMLLinearTransformNode1496:172.399;vtkMRMLLinearTransformNode1497:172.526;vtkMRMLLinearTransformNode1498:172.628;vtkMRMLLinearTransformNode1499:172.729;vtkMRMLLinearTransformNode1500:172.877;vtkMRMLLinearTransformNode1501:172.978;vtkMRMLLinearTransformNode1502:173.078;vtkMRMLLinearTransformNode1503:173.182;vtkMRMLLinearTransformNode1504:173.326;vtkMRMLLinearTransformNode1505:173.427;vtkMRMLLinearTransformNode1506:173.528;vtkMRMLLinearTransformNode1507:173.629;vtkMRMLLinearTransformNode1508:173.729;vtkMRMLLinearTransformNode1509:173.876;vtkMRMLLinearTransformNode1510:173.977;vtkMRMLLinearTransformNode1511:174.077;vtkMRMLLinearTransformNode1512:174.178;vtkMRMLLinearTransformNode1513:174.279;vtkMRMLLinearTransformNode1514:174.405;vtkMRMLLinearTransformNode1515:174.526;vtkMRMLLinearTransformNode1516:174.627;vtkMRMLLinearTransformNode1517:174.736;vtkMRMLLinearTransformNode1518:174.839;vtkMRMLLinearTransformNode1519:174.955;vtkMRMLLinearTransformNode1520:175.077;vtkMRMLLinearTransformNode1521:175.178;vtkMRMLLinearTransformNode1522:175.279;vtkMRMLLinearTransformNode1523:175.380;vtkMRMLLinearTransformNode1524:175.486;vtkMRMLLinearTransformNode1525:175.587;vtkMRMLLinearTransformNode1526:175.694;vtkMRMLLinearTransformNode1527:175.827;vtkMRMLLinearTransformNode1528:175.929;vtkMRMLLinearTransformNode1529:176.031;vtkMRMLLinearTransformNode1530:176.157;vtkMRMLLinearTransformNode1531:176.291;vtkMRMLLinearTransformNode1532:176.407;vtkMRMLLinearTransformNode1533:176.523;vtkMRMLLinearTransformNode1534:176.623;vtkMRMLLinearTransformNode1535:176.724;vtkMRMLLinearTransformNode1536:176.832;vtkMRMLLinearTransformNode1537:176.971;vtkMRMLLinearTransformNode1538:177.076;vtkMRMLLinearTransformNode1539:177.188;vtkMRMLLinearTransformNode1540:177.322;vtkMRMLLinearTransformNode1541:177.427;vtkMRMLLinearTransformNode1542:177.531;vtkMRMLLinearTransformNode1543:177.671;vtkMRMLLinearTransformNode1544:177.772;vtkMRMLLinearTransformNode1545:177.874;vtkMRMLLinearTransformNode1546:178.021;vtkMRMLLinearTransformNode1547:178.122;vtkMRMLLinearTransformNode1548:178.231;vtkMRMLLinearTransformNode1549:178.331;vtkMRMLLinearTransformNode1550:178.471;vtkMRMLLinearTransformNode1551:178.572;vtkMRMLLinearTransformNode1552:178.673;vtkMRMLLinearTransformNode1553:178.774;vtkMRMLLinearTransformNode1554:178.875;vtkMRMLLinearTransformNode1555:179.021;vtkMRMLLinearTransformNode1556:179.123;vtkMRMLLinearTransformNode1557:179.224;vtkMRMLLinearTransformNode1558:179.352;vtkMRMLLinearTransformNode1559:179.466;vtkMRMLLinearTransformNode1560:179.568;vtkMRMLLinearTransformNode1561:179.669;vtkMRMLLinearTransformNode1562:179.771;vtkMRMLLinearTransformNode1563:179.881;vtkMRMLLinearTransformNode1564:179.987;vtkMRMLLinearTransformNode1565:180.087;vtkMRMLLinearTransformNode1566:180.216;vtkMRMLLinearTransformNode1567:180.321;vtkMRMLLinearTransformNode1568:180.430;vtkMRMLLinearTransformNode1569:180.571;vtkMRMLLinearTransformNode1570:180.716;vtkMRMLLinearTransformNode1571:180.822;vtkMRMLLinearTransformNode1572:180.966;vtkMRMLLinearTransformNode1573:181.077;vtkMRMLLinearTransformNode1574:181.231;vtkMRMLLinearTransformNode1575:181.346;vtkMRMLLinearTransformNode1576:181.466;vtkMRMLLinearTransformNode1577:181.567;vtkMRMLLinearTransformNode1578:181.667;vtkMRMLLinearTransformNode1579:181.768;vtkMRMLLinearTransformNode1580:181.869;vtkMRMLLinearTransformNode1581:181.971;vtkMRMLLinearTransformNode1582:182.071;vtkMRMLLinearTransformNode1583:182.217;vtkMRMLLinearTransformNode1584:182.318;vtkMRMLLinearTransformNode1585:182.419;vtkMRMLLinearTransformNode1586:182.519;vtkMRMLLinearTransformNode1587:182.620;vtkMRMLLinearTransformNode1588:182.766;vtkMRMLLinearTransformNode1589:182.868;vtkMRMLLinearTransformNode1590:182.969;vtkMRMLLinearTransformNode1591:183.095;vtkMRMLLinearTransformNode1592:183.210;vtkMRMLLinearTransformNode1593:183.317;vtkMRMLLinearTransformNode1594:183.430;vtkMRMLLinearTransformNode1595:183.531;vtkMRMLLinearTransformNode1596:183.632;vtkMRMLLinearTransformNode1597:183.732;vtkMRMLLinearTransformNode1598:183.834;vtkMRMLLinearTransformNode1599:183.935;vtkMRMLLinearTransformNode1600:184.063;vtkMRMLLinearTransformNode1601:184.163;vtkMRMLLinearTransformNode1602:184.266;vtkMRMLLinearTransformNode1603:184.427;vtkMRMLLinearTransformNode1604:184.535;vtkMRMLLinearTransformNode1605:184.666;vtkMRMLLinearTransformNode1606:184.773;vtkMRMLLinearTransformNode1607:184.932;vtkMRMLLinearTransformNode1608:185.047;vtkMRMLLinearTransformNode1609:185.166;vtkMRMLLinearTransformNode1610:185.272;vtkMRMLLinearTransformNode1611:185.411;vtkMRMLLinearTransformNode1612:185.520;vtkMRMLLinearTransformNode1613:185.655;vtkMRMLLinearTransformNode1614:185.768;vtkMRMLLinearTransformNode1615:185.871;vtkMRMLLinearTransformNode1616:185.984;vtkMRMLLinearTransformNode1617:186.106;vtkMRMLLinearTransformNode1618:186.216;vtkMRMLLinearTransformNode1619:186.361;vtkMRMLLinearTransformNode1620:186.471;vtkMRMLLinearTransformNode1621:186.611;vtkMRMLLinearTransformNode1622:186.712;vtkMRMLLinearTransformNode1623:186.822;vtkMRMLLinearTransformNode1624:186.923;vtkMRMLLinearTransformNode1625:187.063;vtkMRMLLinearTransformNode1626:187.163;vtkMRMLLinearTransformNode1627:187.268;vtkMRMLLinearTransformNode1628:187.412;vtkMRMLLinearTransformNode1629:187.512;vtkMRMLLinearTransformNode1630:187.613;vtkMRMLLinearTransformNode1631:187.714;vtkMRMLLinearTransformNode1632:187.814;vtkMRMLLinearTransformNode1633:187.917;vtkMRMLLinearTransformNode1634:188.071;vtkMRMLLinearTransformNode1635:188.172;vtkMRMLLinearTransformNode1636:188.278;vtkMRMLLinearTransformNode1637:188.379;vtkMRMLLinearTransformNode1638:188.506;vtkMRMLLinearTransformNode1639:188.612;vtkMRMLLinearTransformNode1640:188.728;vtkMRMLLinearTransformNode1641:188.861;vtkMRMLLinearTransformNode1642:188.991;vtkMRMLLinearTransformNode1643:189.111;vtkMRMLLinearTransformNode1644:189.213;vtkMRMLLinearTransformNode1645:189.314;vtkMRMLLinearTransformNode1646:189.417;vtkMRMLLinearTransformNode1647:189.557;vtkMRMLLinearTransformNode1648:189.665;vtkMRMLLinearTransformNode1649:189.777;vtkMRMLLinearTransformNode1650:189.899;vtkMRMLLinearTransformNode1651:190.006;vtkMRMLLinearTransformNode1652:190.108;vtkMRMLLinearTransformNode1653:190.227;vtkMRMLLinearTransformNode1654:190.371;vtkMRMLLinearTransformNode1655:190.486;vtkMRMLLinearTransformNode1656:190.611;vtkMRMLLinearTransformNode1657:190.756;vtkMRMLLinearTransformNode1658:190.858;vtkMRMLLinearTransformNode1659:190.959;vtkMRMLLinearTransformNode1660:191.107;vtkMRMLLinearTransformNode1661:191.208;vtkMRMLLinearTransformNode1662:191.308;vtkMRMLLinearTransformNode1663:191.413;vtkMRMLLinearTransformNode1664:191.556;vtkMRMLLinearTransformNode1665:191.657;vtkMRMLLinearTransformNode1666:191.806;vtkMRMLLinearTransformNode1667:191.907;vtkMRMLLinearTransformNode1668:192.009;vtkMRMLLinearTransformNode1669:192.116;vtkMRMLLinearTransformNode1670:192.256;vtkMRMLLinearTransformNode1671:192.357;vtkMRMLLinearTransformNode1672:192.458;vtkMRMLLinearTransformNode1673:192.558;vtkMRMLLinearTransformNode1674:192.673;vtkMRMLLinearTransformNode1675:192.816;vtkMRMLLinearTransformNode1676:192.935;vtkMRMLLinearTransformNode1677:193.051;vtkMRMLLinearTransformNode1678:193.156;vtkMRMLLinearTransformNode1679:193.258;vtkMRMLLinearTransformNode1680:193.359;vtkMRMLLinearTransformNode1681:193.460;vtkMRMLLinearTransformNode1682:193.596;vtkMRMLLinearTransformNode1683:193.704;vtkMRMLLinearTransformNode1684:193.816;vtkMRMLLinearTransformNode1685:193.916;vtkMRMLLinearTransformNode1686:194.021;vtkMRMLLinearTransformNode1687:194.144;vtkMRMLLinearTransformNode1688:194.256;vtkMRMLLinearTransformNode1689:194.357;vtkMRMLLinearTransformNode1690:194.517;vtkMRMLLinearTransformNode1691:194.618;vtkMRMLLinearTransformNode1692:194.719;vtkMRMLLinearTransformNode1693:194.856;vtkMRMLLinearTransformNode1694:194.957;vtkMRMLLinearTransformNode1695:195.106;vtkMRMLLinearTransformNode1696:195.207;vtkMRMLLinearTransformNode1697:195.351;vtkMRMLLinearTransformNode1698:195.456;vtkMRMLLinearTransformNode1699:195.602;vtkMRMLLinearTransformNode1700:195.710;vtkMRMLLinearTransformNode1701:195.812;vtkMRMLLinearTransformNode1702:195.922;vtkMRMLLinearTransformNode1703:196.051;vtkMRMLLinearTransformNode1704:196.154;vtkMRMLLinearTransformNode1705:196.316;vtkMRMLLinearTransformNode1706:196.418;vtkMRMLLinearTransformNode1707:196.518;vtkMRMLLinearTransformNode1708:196.619;vtkMRMLLinearTransformNode1709:196.719;vtkMRMLLinearTransformNode1710:197.067;vtkMRMLLinearTransformNode1711:197.189;vtkMRMLLinearTransformNode1712:197.312;vtkMRMLLinearTransformNode1713:197.432;vtkMRMLLinearTransformNode1714:197.551;vtkMRMLLinearTransformNode1715:197.652;vtkMRMLLinearTransformNode1716:197.756;vtkMRMLLinearTransformNode1717:197.896;vtkMRMLLinearTransformNode1718:198.001;vtkMRMLLinearTransformNode1719:198.102;vtkMRMLLinearTransformNode1720:198.203;vtkMRMLLinearTransformNode1721:198.304;vtkMRMLLinearTransformNode1722:198.406;vtkMRMLLinearTransformNode1723:198.547;vtkMRMLLinearTransformNode1724:198.647;vtkMRMLLinearTransformNode1725:198.757;vtkMRMLLinearTransformNode1726:198.902;vtkMRMLLinearTransformNode1727:199.027;vtkMRMLLinearTransformNode1728:199.152;vtkMRMLLinearTransformNode1729:199.253;vtkMRMLLinearTransformNode1730:199.362;vtkMRMLLinearTransformNode1731:199.463;vtkMRMLLinearTransformNode1732:199.596;vtkMRMLLinearTransformNode1733:199.696;vtkMRMLLinearTransformNode1734:199.802;vtkMRMLLinearTransformNode1735:199.961;vtkMRMLLinearTransformNode1736:200.097;vtkMRMLLinearTransformNode1737:200.198;vtkMRMLLinearTransformNode1738:200.303;vtkMRMLLinearTransformNode1739:200.407;vtkMRMLLinearTransformNode1740:200.518;vtkMRMLLinearTransformNode1741:200.662;vtkMRMLLinearTransformNode1742:200.762;vtkMRMLLinearTransformNode1743:200.863;vtkMRMLLinearTransformNode1744:200.963;vtkMRMLLinearTransformNode1745:201.089;vtkMRMLLinearTransformNode1746:201.209;vtkMRMLLinearTransformNode1747:201.311;vtkMRMLLinearTransformNode1748:201.426;vtkMRMLLinearTransformNode1749:201.556;vtkMRMLLinearTransformNode1750:201.661;vtkMRMLLinearTransformNode1751:201.762;vtkMRMLLinearTransformNode1752:201.864;vtkMRMLLinearTransformNode1753:201.982;vtkMRMLLinearTransformNode1754:202.097;vtkMRMLLinearTransformNode1755:202.198;vtkMRMLLinearTransformNode1756:202.298;vtkMRMLLinearTransformNode1757:202.404;vtkMRMLLinearTransformNode1758:202.556;vtkMRMLLinearTransformNode1759:202.656;vtkMRMLLinearTransformNode1760:202.762;vtkMRMLLinearTransformNode1761:202.897;vtkMRMLLinearTransformNode1762:203.061;vtkMRMLLinearTransformNode1763:203.162;vtkMRMLLinearTransformNode1764:203.296;vtkMRMLLinearTransformNode1765:203.447;vtkMRMLLinearTransformNode1766:203.552;vtkMRMLLinearTransformNode1767:203.656;vtkMRMLLinearTransformNode1768:203.796;vtkMRMLLinearTransformNode1769:203.941;vtkMRMLLinearTransformNode1770:204.042;vtkMRMLLinearTransformNode1771:204.151;vtkMRMLLinearTransformNode1772:204.292;vtkMRMLLinearTransformNode1773:204.393;vtkMRMLLinearTransformNode1774:204.494;vtkMRMLLinearTransformNode1775:204.601;vtkMRMLLinearTransformNode1776:204.742;vtkMRMLLinearTransformNode1777:204.856;vtkMRMLLinearTransformNode1778:204.991;vtkMRMLLinearTransformNode1779:205.091;vtkMRMLLinearTransformNode1780:205.193;vtkMRMLLinearTransformNode1781:205.294;vtkMRMLLinearTransformNode1782:205.394;vtkMRMLLinearTransformNode1783:205.541;vtkMRMLLinearTransformNode1784:205.642;vtkMRMLLinearTransformNode1785:205.742;vtkMRMLLinearTransformNode1786:205.891;vtkMRMLLinearTransformNode1787:205.993;vtkMRMLLinearTransformNode1788:206.094;vtkMRMLLinearTransformNode1789:206.196;vtkMRMLLinearTransformNode1790:206.301;vtkMRMLLinearTransformNode1791:206.406;vtkMRMLLinearTransformNode1792:206.507;vtkMRMLLinearTransformNode1793:206.607;vtkMRMLLinearTransformNode1794:206.741;vtkMRMLLinearTransformNode1795:206.841;vtkMRMLLinearTransformNode1796:206.947;vtkMRMLLinearTransformNode1797:207.091;vtkMRMLLinearTransformNode1798:207.196;vtkMRMLLinearTransformNode1799:207.341;vtkMRMLLinearTransformNode1800:207.442;vtkMRMLLinearTransformNode1801:207.591;vtkMRMLLinearTransformNode1802:207.692;vtkMRMLLinearTransformNode1803:207.838;vtkMRMLLinearTransformNode1804:207.941;vtkMRMLLinearTransformNode1805:208.043;vtkMRMLLinearTransformNode1806:208.191;vtkMRMLLinearTransformNode1807:208.298;vtkMRMLLinearTransformNode1808:208.441;vtkMRMLLinearTransformNode1809:208.541;vtkMRMLLinearTransformNode1810:208.686;vtkMRMLLinearTransformNode1811:208.799;vtkMRMLLinearTransformNode1812:208.936;vtkMRMLLinearTransformNode1813:209.051;vtkMRMLLinearTransformNode1814:209.166;vtkMRMLLinearTransformNode1815:209.267;vtkMRMLLinearTransformNode1816:209.367;vtkMRMLLinearTransformNode1817:209.468;vtkMRMLLinearTransformNode1818:209.573;vtkMRMLLinearTransformNode1819:209.699;vtkMRMLLinearTransformNode1820:209.800;vtkMRMLLinearTransformNode1821:209.901;vtkMRMLLinearTransformNode1822:210.067;vtkMRMLLinearTransformNode1823:210.167;vtkMRMLLinearTransformNode1824:210.301;vtkMRMLLinearTransformNode1825:210.423;vtkMRMLLinearTransformNode1826:210.551;vtkMRMLLinearTransformNode1827:210.652;vtkMRMLLinearTransformNode1828:210.752;vtkMRMLLinearTransformNode1829:210.897;vtkMRMLLinearTransformNode1830:211.001;vtkMRMLLinearTransformNode1831:211.106;vtkMRMLLinearTransformNode1832:211.269;vtkMRMLLinearTransformNode1833:211.402;vtkMRMLLinearTransformNode1834:211.502;vtkMRMLLinearTransformNode1835:211.604;vtkMRMLLinearTransformNode1836:211.766" ></Sequence>
 <VolumeArchetypeStorage
  id="vtkMRMLVolumeArchetypeStorageNode1" name="VolumeArchetypeStorage" hideFromEditors="true" selectable="true" selected="false" fileName="Image_Reference1.nrrd" fileListMember0="Image_Reference1.nrrd" useCompression="1" defaultWriteFileExtension="nrrd" readState="0" writeState="4" centerImage="0" UseOrientationFromFile="1" ></VolumeArchetypeStorage>
 <TransformStorage
  id="vtkMRMLTransformStorageNode1" name="TransformStorage" hideFromEditors="true" selectable="true" selected="false" fileName="ProbeToReference.h5" useCompression="1" defaultWriteFileExtension="h5" readState="0" writeState="4" preferITKv3CompatibleTransforms="false" ></TransformStorage>
 <TransformStorage
  id="vtkMRMLTransformStorageNode2" name="TransformStorage_1" hideFromEditors="true" selectable="true" selected="false" fileName="ReferenceToProbe.h5" useCompression="1" defaultWriteFileExtension="h5" readState="0" writeState="4" preferITKv3CompatibleTransforms="false" ></TransformStorage>
 <TransformStorage
  id="vtkMRMLTransformStorageNode3" name="TransformStorage_2" hideFromEditors="true" selectable="true" selected="false" fileName="StylusTipToProbe.h5" useCompression="1" defaultWriteFileExtension="h5" readState="0" writeState="4" preferITKv3CompatibleTransforms="false" ></TransformStorage>
 <TransformStorage
  id="vtkMRMLTransformStorageNode4" name="TransformStorage_3" hideFromEditors="true" selectable="true" selected="false" fileName="StylusTipToReference.h5" useCompression="1" defaultWriteFileExtension="h5" readState="0" writeState="4" preferITKv3CompatibleTransforms="false" ></TransformStorage>
 <ModelStorage
  id="vtkMRMLModelStorageNode1" name="ModelStorage" hideFromEditors="true" selectable="true" selected="false" fileName="Locator_StylusTipToProbe.vtk" useCompression="1" defaultWriteFileExtension="vtk" readState="0" writeState="4" coordinateSystem="RAS" ></ModelStorage>
 <VolumeSequenceStorage
  id="vtkMRMLVolumeSequenceStorageNode1" name="VolumeSequenceStorage" hideFromEditors="true" selectable="true" selected="false" fileName="Sequence.seq.nrrd" useCompression="1" defaultWriteFileExtension="seq.nrrd" readState="0" writeState="4" centerImage="0" ></VolumeSequenceStorage>
 <LinearTransformSequenceStorage
  id="vtkMRMLLinearTransformSequenceStorageNode1" name="LinearTransformSequenceStorage" hideFromEditors="true" selectable="true" selected="false" fileName="Sequence_1-Sequence_1-Seq.seq.mha" useCompression="1" defaultWriteFileExtension="seq.mha" readState="0" writeState="4" centerImage="0" ></LinearTransformSequenceStorage>
 <SceneView
  id="vtkMRMLSceneViewNode1" name="Master Scene View" hideFromEditors="false" selectable="true" selected="false" storageNodeRef="vtkMRMLSceneViewStorageNode1" references="storage:vtkMRMLSceneViewStorageNode1;" userTags="" screenshotType="4" sceneViewDescription="Scene at MRML file save point" >  <Crosshair
    id="vtkMRMLCrosshairNodedefault" name="Crosshair" hideFromEditors="true" selectable="true" selected="false" singletonTag="default" crosshairMode="NoCrosshair" navigation="false" crosshairBehavior="OffsetJumpSlice" crosshairThickness="Fine" crosshairRAS="0 0 0"  ></Crosshair>
  <Selection
    id="vtkMRMLSelectionNodeSingleton" name="Selection" hideFromEditors="true" selectable="true" selected="false" singletonTag="Singleton" frequencyUnitNodeRef="vtkMRMLUnitNodeApplicationFrequency" intensityUnitNodeRef="vtkMRMLUnitNodeApplicationIntensity" lengthUnitNodeRef="vtkMRMLUnitNodeApplicationLength" timeUnitNodeRef="vtkMRMLUnitNodeApplicationTime" velocityUnitNodeRef="vtkMRMLUnitNodeApplicationVelocity" references="unit/frequency:vtkMRMLUnitNodeApplicationFrequency;unit/intensity:vtkMRMLUnitNodeApplicationIntensity;unit/length:vtkMRMLUnitNodeApplicationLength;unit/time:vtkMRMLUnitNodeApplicationTime;unit/velocity:vtkMRMLUnitNodeApplicationVelocity;" activeVolumeID="NULL" secondaryVolumeID="NULL" activeLabelVolumeID="NULL" activeFiducialListID="NULL" activePlaceNodeID="vtkMRMLMarkupsFiducialNode1" activePlaceNodeClassName="vtkMRMLMarkupsFiducialNode" activeROIListID="NULL" activeCameraID="NULL" activeTableID="NULL" activeViewID="NULL" activeLayoutID="NULL" activePlotChartID="NULL"  ></Selection>
  <Interaction
    id="vtkMRMLInteractionNodeSingleton" name="Interaction" hideFromEditors="true" selectable="true" selected="false" singletonTag="Singleton" currentInteractionMode="ViewTransform" placeModePersistence="false" lastInteractionMode="Place"  ></Interaction>
  <View
    id="vtkMRMLViewNode1" name="View1" hideFromEditors="false" selectable="true" selected="false" singletonTag="1" attributes="MappedInLayout:1" layoutLabel="1" layoutName="1" active="false" visibility="true" backgroundColor="0.756863 0.764706 0.909804" backgroundColor2="0.454902 0.470588 0.745098" orientationMarkerType="none" orientationMarkerSize="medium" rulerType="none" AxisLabels="L;R;P;A;I;S" fieldOfView="200" letterSize="0.05" boxVisible="true" fiducialsVisible="true" fiducialLabelsVisible="true" axisLabelsVisible="true" axisLabelsCameraDependent="true" animationMode="Off" viewAxisMode="LookFrom" spinDegrees="2" spinMs="5" spinDirection="YawLeft" rotateDegrees="5" rockLength="200" rockCount="0" stereoType="NoStereo" renderMode="Perspective" useDepthPeeling="0"  ></View>
  <Slice
    id="vtkMRMLSliceNodeRed" name="Red" hideFromEditors="false" selectable="true" selected="false" singletonTag="Red" attributes="MappedInLayout:1" layoutLabel="R" layoutName="Red" active="false" visibility="true" backgroundColor="0 0 0" backgroundColor2="0 0 0" orientationMarkerType="none" orientationMarkerSize="medium" rulerType="none" AxisLabels="L;R;P;A;I;S" fieldOfView="335.977 254.513 1" dimensions="664 503 1" xyzOrigin="-59.8411 13.0287 0" sliceResolutionMode="1" uvwExtents="335.977 254.513 1" uvwDimensions="256 256 1" uvwOrigin="0 0 0" activeSlice="0" layoutGridRows="1" layoutGridColumns="1" sliceToRAS="-1 0 0 405.5 0 1 0 405.5 0 0 1 0 0 0 0 1" orientationMatrixAxial="-1 0 0 0 1 0 0 0 1" orientationMatrixSagittal="0 0 1 -1 0 0 0 1 0" orientationMatrixCoronal="-1 0 0 0 0 1 0 1 0" layoutColor="0.952941 0.290196 0.2" orientation="Axial" orientationReference="Axial" jumpMode="1" sliceVisibility="false" widgetVisibility="false" useLabelOutline="false" sliceSpacingMode="0" prescribedSliceSpacing="1 1 1"  ></Slice>
  <Slice
    id="vtkMRMLSliceNodeYellow" name="Yellow" hideFromEditors="false" selectable="true" selected="false" singletonTag="Yellow" attributes="MappedInLayout:1" layoutLabel="Y" layoutName="Yellow" active="false" visibility="true" backgroundColor="0 0 0" backgroundColor2="0 0 0" orientationMarkerType="none" orientationMarkerSize="medium" rulerType="none" AxisLabels="L;R;P;A;I;S" fieldOfView="505.132 382.653 1" dimensions="664 503 1" xyzOrigin="0 0 0" sliceResolutionMode="1" uvwExtents="505.132 382.653 1" uvwDimensions="256 256 1" uvwOrigin="0 0 0" activeSlice="0" layoutGridRows="1" layoutGridColumns="1" sliceToRAS="0 0 1 0 -1 0 0 0 0 1 0 0 0 0 0 1" orientationMatrixAxial="-1 0 0 0 1 0 0 0 1" orientationMatrixSagittal="0 0 1 -1 0 0 0 1 0" orientationMatrixCoronal="-1 0 0 0 0 1 0 1 0" layoutColor="0.929412 0.835294 0.298039" orientation="Sagittal" orientationReference="Sagittal" jumpMode="1" sliceVisibility="false" widgetVisibility="false" useLabelOutline="false" sliceSpacingMode="0" prescribedSliceSpacing="1 1 1"  ></Slice>
  <Slice
    id="vtkMRMLSliceNodeGreen" name="Green" hideFromEditors="false" selectable="true" selected="false" singletonTag="Green" attributes="MappedInLayout:1" layoutLabel="G" layoutName="Green" active="false" visibility="true" backgroundColor="0 0 0" backgroundColor2="0 0 0" orientationMarkerType="none" orientationMarkerSize="medium" rulerType="none" AxisLabels="L;R;P;A;I;S" fieldOfView="505.132 382.653 1" dimensions="664 503 1" xyzOrigin="0 0 0" sliceResolutionMode="1" uvwExtents="505.132 382.653 1" uvwDimensions="256 256 1" uvwOrigin="0 0 0" activeSlice="0" layoutGridRows="1" layoutGridColumns="1" sliceToRAS="-1 0 0 0 0 0 1 0 0 1 0 0 0 0 0 1" orientationMatrixAxial="-1 0 0 0 1 0 0 0 1" orientationMatrixSagittal="0 0 1 -1 0 0 0 1 0" orientationMatrixCoronal="-1 0 0 0 0 1 0 1 0" layoutColor="0.431373 0.690196 0.294118" orientation="Coronal" orientationReference="Coronal" jumpMode="1" sliceVisibility="false" widgetVisibility="false" useLabelOutline="false" sliceSpacingMode="0" prescribedSliceSpacing="1 1 1"  ></Slice>
  <Layout
    id="vtkMRMLLayoutNodevtkMRMLLayoutNode" name="Layout" hideFromEditors="true" selectable="true" selected="false" singletonTag="vtkMRMLLayoutNode" currentViewArrangement="3" guiPanelVisibility="1" bottomPanelVisibility ="1" guiPanelLR="0" collapseSliceControllers="0"
 numberOfCompareViewRows="1" numberOfCompareViewColumns="1" numberOfLightboxRows="6" numberOfLightboxColumns="6" mainPanelSize="400" secondaryPanelSize="400"  ></Layout>
  <SliceComposite
    id="vtkMRMLSliceCompositeNodeRed" name="SliceComposite" hideFromEditors="true" selectable="true" selected="false" singletonTag="Red" backgroundVolumeID="vtkMRMLScalarVolumeNode1" foregroundVolumeID="" labelVolumeID="" compositing="0" foregroundOpacity="0" labelOpacity="1" linkedControl="0" fiducialVisibility="1" fiducialLabelVisibility="1" sliceIntersectionVisibility="0" layoutName="Red" annotationSpace="IJKAndRAS" annotationMode="All" doPropagateVolumeSelection="1"  ></SliceComposite>
  <SliceComposite
    id="vtkMRMLSliceCompositeNodeYellow" name="SliceComposite_1" hideFromEditors="true" selectable="true" selected="false" singletonTag="Yellow" backgroundVolumeID="" foregroundVolumeID="" labelVolumeID="" compositing="0" foregroundOpacity="0" labelOpacity="1" linkedControl="0" fiducialVisibility="1" fiducialLabelVisibility="1" sliceIntersectionVisibility="0" layoutName="Yellow" annotationSpace="IJKAndRAS" annotationMode="All" doPropagateVolumeSelection="1"  ></SliceComposite>
  <SliceComposite
    id="vtkMRMLSliceCompositeNodeGreen" name="SliceComposite_2" hideFromEditors="true" selectable="true" selected="false" singletonTag="Green" backgroundVolumeID="" foregroundVolumeID="" labelVolumeID="" compositing="0" foregroundOpacity="0" labelOpacity="1" linkedControl="0" fiducialVisibility="1" fiducialLabelVisibility="1" sliceIntersectionVisibility="0" layoutName="Green" annotationSpace="IJKAndRAS" annotationMode="All" doPropagateVolumeSelection="1"  ></SliceComposite>
  <Camera
    id="vtkMRMLCameraNode1" name="Default Scene Camera" hideFromEditors="false" selectable="true" selected="false" userTags="" position="0 500 0" focalPoint="-28.8395 51.3156 -139.662" viewUp="-0.0190279 -0.296036 0.954987" parallelProjection="false" parallelScale="1" appliedTransform="1 0 0 0  0 1 0 0  0 0 1 0  0 0 0 1"  ></Camera>
  <SubjectHierarchy
    id="vtkMRMLSubjectHierarchyNode1" name="SubjectHierarchy" hideFromEditors="false" selectable="true" selected="false" attributes="SubjectHierarchyVersion:2"  >
    <SubjectHierarchyItem id="39" name="Scene" parent="0" type="" expanded="true" attributes="Level^Scene|"></SubjectHierarchyItem>
    <SubjectHierarchyItem id="40" name="UnresolvedItems" parent="0" type="" expanded="true" attributes="Level^UnresolvedItems|">
      <SubjectHierarchyItem id="29" dataNode="vtkMRMLScalarVolumeNode1" parent="3" type="Volumes" expanded="true"></SubjectHierarchyItem>
      <SubjectHierarchyItem id="30" dataNode="vtkMRMLLinearTransformNode4" parent="3" type="Transforms" expanded="true"></SubjectHierarchyItem>
      <SubjectHierarchyItem id="31" dataNode="vtkMRMLLinearTransformNode5" parent="3" type="Transforms" expanded="true"></SubjectHierarchyItem>
      <SubjectHierarchyItem id="32" dataNode="vtkMRMLLinearTransformNode6" parent="3" type="Transforms" expanded="true"></SubjectHierarchyItem>
      <SubjectHierarchyItem id="33" dataNode="vtkMRMLLinearTransformNode7" parent="3" type="Transforms" expanded="true"></SubjectHierarchyItem>
      <SubjectHierarchyItem id="34" dataNode="vtkMRMLModelNode4" parent="3" type="Models" expanded="true"></SubjectHierarchyItem>
      <SubjectHierarchyItem id="35" dataNode="vtkMRMLSceneViewNode1" parent="3" type="SceneViews" expanded="true"></SubjectHierarchyItem>
      <SubjectHierarchyItem id="36" dataNode="vtkMRMLMarkupsFiducialNode1" parent="3" type="Markups" expanded="true"></SubjectHierarchyItem>
      <SubjectHierarchyItem id="37" dataNode="vtkMRMLMarkupsFiducialNode2" parent="3" type="Markups" expanded="true"></SubjectHierarchyItem>
      <SubjectHierarchyItem id="38" dataNode="vtkMRMLTransformNode1" parent="3" type="Transforms" expanded="true"></SubjectHierarchyItem>
      <SubjectHierarchyItem id="3" name="Scene" parent="40" type="" expanded="true" attributes="Level^Scene|"></SubjectHierarchyItem></SubjectHierarchyItem></SubjectHierarchy>
  <ColorTableStorage
    id="vtkMRMLColorTableStorageNode22" name="ColorTableStorage_21" hideFromEditors="true" selectable="true" selected="false" fileName="../../../../AppData/Roaming/NA-MIC/Extensions-26813/SlicerRT/share/Slicer-4.8/qt-loadable-modules/Isodose/Isodose_ColorTable.ctbl" useCompression="1" defaultWriteFileExtension="ctbl" readState="0" writeState="0"  ></ColorTableStorage>
  <ClipModels
    id="vtkMRMLClipModelsNodevtkMRMLClipModelsNode" name="ClipModels" hideFromEditors="true" selectable="true" selected="false" singletonTag="vtkMRMLClipModelsNode" clipType="0" redSliceClipState="0" yellowSliceClipState="0" greenSliceClipState="0"  ></ClipModels>
  <ColorTableStorage
    id="vtkMRMLColorTableStorageNode23" name="ColorTableStorage_22" hideFromEditors="true" selectable="true" selected="false" fileName="../../../../AppData/Roaming/NA-MIC/Extensions-26813/SlicerRT/share/Slicer-4.8/qt-loadable-modules/DoseComparison/Gamma_ColorTable.ctbl" useCompression="1" defaultWriteFileExtension="ctbl" readState="0" writeState="0"  ></ColorTableStorage>
  <ScriptedModule
    id="vtkMRMLScriptedModuleNodeDataProbe" name="ScriptedModule" hideFromEditors="true" selectable="true" selected="false" singletonTag="DataProbe" ModuleName ="DataProbe"  ></ScriptedModule>
  <Camera
    id="vtkMRMLCameraNode2" name="Default Scene Camera" hideFromEditors="false" selectable="true" selected="false" userTags="" position="-37.1868 193.13 80.1689" focalPoint="-16.3984 168.249 -151.954" viewUp="-0.969427 -0.237587 -0.0613526" parallelProjection="false" parallelScale="1" activetag="vtkMRMLViewNode1" appliedTransform="1 0 0 0  0 1 0 0  0 0 1 0  0 0 0 1"  ></Camera>
  <ColorTableStorage
    id="vtkMRMLColorTableStorageNode24" name="ColorTableStorage_21" hideFromEditors="true" selectable="true" selected="false" fileName="../../../../AppData/Roaming/NA-MIC/Extensions-26813/SlicerRT/share/Slicer-4.8/qt-loadable-modules/Isodose/Isodose_ColorTable.ctbl" useCompression="1" defaultWriteFileExtension="ctbl" readState="0" writeState="0"  ></ColorTableStorage>
  <ColorTableStorage
    id="vtkMRMLColorTableStorageNode25" name="ColorTableStorage_22" hideFromEditors="true" selectable="true" selected="false" fileName="../../../../AppData/Roaming/NA-MIC/Extensions-26813/SlicerRT/share/Slicer-4.8/qt-loadable-modules/DoseComparison/Gamma_ColorTable.ctbl" useCompression="1" defaultWriteFileExtension="ctbl" readState="0" writeState="0"  ></ColorTableStorage>
  <IGTLConnector
    id="vtkMRMLIGTLConnectorNode1" name="IGTLConnector" hideFromEditors="false" selectable="true" selected="false" incomingNodeRef="vtkMRMLScalarVolumeNode1 vtkMRMLLinearTransformNode4 vtkMRMLLinearTransformNode5 vtkMRMLLinearTransformNode6 vtkMRMLLinearTransformNode7" references="incoming:vtkMRMLScalarVolumeNode1 vtkMRMLLinearTransformNode4 vtkMRMLLinearTransformNode5 vtkMRMLLinearTransformNode6 vtkMRMLLinearTransformNode7;" connectorType="CLIENT"  serverHostname="localhost"  serverPort="18944"  persistent="0"  state="0" restrictDeviceName="0"   ></IGTLConnector>
  <Volume
    id="vtkMRMLScalarVolumeNode1" name="Image_Reference1" description="Received by OpenIGTLink" hideFromEditors="false" selectable="true" selected="false" attributes="Sequences.BaseName:Image_Reference1" displayNodeRef="vtkMRMLScalarVolumeDisplayNode1" storageNodeRef="vtkMRMLVolumeArchetypeStorageNode1" references="display:vtkMRMLScalarVolumeDisplayNode1;storage:vtkMRMLVolumeArchetypeStorageNode1;" userTags="" ijkToRASDirections="1   0   0 0   1   0 0 0 1 " spacing="1 1 1" origin="0 0 0"  ></Volume>
  <VolumeDisplay
    id="vtkMRMLScalarVolumeDisplayNode1" name="VolumeDisplay" hideFromEditors="true" selectable="true" selected="false" color="0.5 0.5 0.5" edgeColor="0 0 0" selectedColor="1 0 0" selectedAmbient="0.4" ambient="0" diffuse="1" selectedSpecular="0.5" specular="0" power="1" opacity="1" sliceIntersectionOpacity="1" pointSize="1" lineWidth="1" representation="2" lighting="true" interpolation="1" shading="true" visibility="true" edgeVisibility="false" clipping="false" sliceIntersectionVisibility="false" sliceIntersectionThickness="1" frontfaceCulling="false" backfaceCulling="true" scalarVisibility="false" vectorVisibility="false" tensorVisibility="false" interpolateTexture="false" scalarRangeFlag="UseManual" scalarRange="0 100" colorNodeID="vtkMRMLColorTableNodeGrey"  window="165.108" level="38.5149" upperThreshold="32767" lowerThreshold="-32768" interpolate="1" windowLevelLocked="false" autoWindowLevel="0" applyThreshold="0" autoThreshold="0"  ></VolumeDisplay>
  <LinearTransform
    id="vtkMRMLLinearTransformNode4" name="ProbeToReference" description="Received by OpenIGTLink" hideFromEditors="false" selectable="true" selected="false" attributes="Timestamp:15435965012258785260" storageNodeRef="vtkMRMLTransformStorageNode1" references="storage:vtkMRMLTransformStorageNode1;" userTags="" matrixTransformToParent="0.999512 0.0174582 -0.0258885 -80.4176  0.0245809 -0.951207 0.307574 159.979  -0.0192556 -0.30806 -0.951172 13.9251  0 0 0 1"  ></LinearTransform>
  <LinearTransform
    id="vtkMRMLLinearTransformNode5" name="ReferenceToProbe" description="Received by OpenIGTLink" hideFromEditors="false" selectable="true" selected="false" attributes="Timestamp:15435965012258785260" storageNodeRef="vtkMRMLTransformStorageNode2" references="storage:vtkMRMLTransformStorageNode2;" userTags="" matrixTransformToParent="0.999512 0.0245809 -0.0192556 76.7141  0.0174582 -0.951207 -0.30806 157.867  -0.0258885 0.307574 -0.951172 -38.0421  0 0 0 1"  ></LinearTransform>
  <LinearTransform
    id="vtkMRMLLinearTransformNode6" name="StylusTipToProbe" description="Received by OpenIGTLink" hideFromEditors="false" selectable="true" selected="false" attributes="IGTLVisible:true;Sequences.BaseName:StylusTipToProbe;Timestamp:15435964853907622884" storageNodeRef="vtkMRMLTransformStorageNode3" references="LocatorModel:vtkMRMLModelNode4;storage:vtkMRMLTransformStorageNode3;" userTags="" matrixTransformToParent="0.99991 0.0122508 -0.00557648 -38.8321  -0.00179159 0.531738 0.846907 159.35  0.0133405 -0.84682 0.531712 -77.7593  0 0 0 1"  ></LinearTransform>
  <LinearTransform
    id="vtkMRMLLinearTransformNode7" name="StylusTipToReference" description="Received by OpenIGTLink" hideFromEditors="false" selectable="true" selected="false" attributes="Timestamp:15435964853907622884" storageNodeRef="vtkMRMLTransformStorageNode4" references="storage:vtkMRMLTransformStorageNode4;" userTags="" matrixTransformToParent="0.964855 0.0856451 0.248436 -283.258  0.250901 -0.0191519 -0.967823 -126.978  -0.0781313 0.996142 -0.0399672 445.849  0 0 0 1"  ></LinearTransform>
  <ModelDisplay
    id="vtkMRMLModelDisplayNode4" name="ModelDisplay" hideFromEditors="true" selectable="true" selected="false" color="0 1 1" edgeColor="0 0 0" selectedColor="1 0 0" selectedAmbient="0.4" ambient="0" diffuse="1" selectedSpecular="0.5" specular="0" power="1" opacity="1" sliceIntersectionOpacity="1" pointSize="1" lineWidth="1" representation="2" lighting="true" interpolation="1" shading="true" visibility="true" edgeVisibility="false" clipping="false" sliceIntersectionVisibility="false" sliceIntersectionThickness="1" frontfaceCulling="false" backfaceCulling="true" scalarVisibility="false" vectorVisibility="false" tensorVisibility="false" interpolateTexture="false" scalarRangeFlag="UseManual" scalarRange="0 1"   ></ModelDisplay>
  <Model
    id="vtkMRMLModelNode4" name="Locator_StylusTipToProbe" hideFromEditors="false" selectable="true" selected="false" displayNodeRef="vtkMRMLModelDisplayNode4" storageNodeRef="vtkMRMLModelStorageNode1" transformNodeRef="vtkMRMLLinearTransformNode6" references="display:vtkMRMLModelDisplayNode4;storage:vtkMRMLModelStorageNode1;transform:vtkMRMLLinearTransformNode6;" userTags=""  ></Model>
  <SequenceBrowser
    id="vtkMRMLSequenceBrowserNode1" name="SequenceBrowser" hideFromEditors="false" selectable="true" selected="false" references="dataNodeRef0:vtkMRMLScalarVolumeNode1;dataNodeRef1:vtkMRMLLinearTransformNode6;sequenceNodeRef0:vtkMRMLSequenceNode1;sequenceNodeRef1:vtkMRMLSequenceNode2;"    playbackActive="false"    playbackRateFps="100"    playbackItemSkippingEnabled="true"    playbackLooped="true"    selectedItemNumber="666"    recordingActive="false"    recordOnMasterModifiedOnly="false"    recordingSamplingMode="limitedToPlaybackFrameRate"    indexDisplayMode="[indexValue]"    virtualNodePostfixes="0 1"    SynchronizationPropertiesMap0="playback true recording true overwriteProxyName false saveChanges false "    SynchronizationPropertiesMap1="playback true recording true overwriteProxyName false saveChanges false "  ></SequenceBrowser>
  <Sequence
    id="vtkMRMLSequenceNode1" name="Sequence" hideFromEditors="false" selectable="true" selected="false" attributes="space:right-anterior-superior" storageNodeRef="vtkMRMLVolumeSequenceStorageNode1" references="storage:vtkMRMLVolumeSequenceStorageNode1;" userTags=""    indexName="time"    indexUnit="s"    indexType="numeric"    numericIndexValueTolerance="0.001"    indexValues="vtkMRMLScalarVolumeNode1:0.026;vtkMRMLScalarVolumeNode2:0.166;vtkMRMLScalarVolumeNode3:0.267;vtkMRMLScalarVolumeNode4:0.367;vtkMRMLScalarVolumeNode5:0.468;vtkMRMLScalarVolumeNode6:0.568;vtkMRMLScalarVolumeNode7:0.677;vtkMRMLScalarVolumeNode8:0.816;vtkMRMLScalarVolumeNode9:0.916;vtkMRMLScalarVolumeNode10:1.031;vtkMRMLScalarVolumeNode11:1.132;vtkMRMLScalarVolumeNode12:1.266;vtkMRMLScalarVolumeNode13:1.367;vtkMRMLScalarVolumeNode14:1.468;vtkMRMLScalarVolumeNode15:1.568;vtkMRMLScalarVolumeNode16:1.669;vtkMRMLScalarVolumeNode17:1.816;vtkMRMLScalarVolumeNode18:1.92;vtkMRMLScalarVolumeNode19:2.026;vtkMRMLScalarVolumeNode20:2.128;vtkMRMLScalarVolumeNode21:2.253;vtkMRMLScalarVolumeNode22:2.366;vtkMRMLScalarVolumeNode23:2.467;vtkMRMLScalarVolumeNode24:2.569;vtkMRMLScalarVolumeNode25:2.671;vtkMRMLScalarVolumeNode26:2.772;vtkMRMLScalarVolumeNode27:2.911;vtkMRMLScalarVolumeNode28:3.027;vtkMRMLScalarVolumeNode29:3.128;vtkMRMLScalarVolumeNode30:3.229;vtkMRMLScalarVolumeNode31:3.366;vtkMRMLScalarVolumeNode32:3.466;vtkMRMLScalarVolumeNode33:3.617;vtkMRMLScalarVolumeNode34:3.742;vtkMRMLScalarVolumeNode35:3.861;vtkMRMLScalarVolumeNode36:3.967;vtkMRMLScalarVolumeNode37:4.126;vtkMRMLScalarVolumeNode38:4.234;vtkMRMLScalarVolumeNode39:4.361;vtkMRMLScalarVolumeNode40:4.463;vtkMRMLScalarVolumeNode41:4.568;vtkMRMLScalarVolumeNode42:4.673;vtkMRMLScalarVolumeNode43:4.811;vtkMRMLScalarVolumeNode44:4.926;vtkMRMLScalarVolumeNode45:5.027;vtkMRMLScalarVolumeNode46:5.128;vtkMRMLScalarVolumeNode47:5.229;vtkMRMLScalarVolumeNode48:5.362;vtkMRMLScalarVolumeNode49:5.468;vtkMRMLScalarVolumeNode50:5.626;vtkMRMLScalarVolumeNode51:5.726;vtkMRMLScalarVolumeNode52:5.828;vtkMRMLScalarVolumeNode53:5.94;vtkMRMLScalarVolumeNode54:6.061;vtkMRMLScalarVolumeNode55:6.163;vtkMRMLScalarVolumeNode56:6.264;vtkMRMLScalarVolumeNode57:6.396;vtkMRMLScalarVolumeNode58:6.511;vtkMRMLScalarVolumeNode59:6.611;vtkMRMLScalarVolumeNode60:6.726;vtkMRMLScalarVolumeNode61:6.83;vtkMRMLScalarVolumeNode62:6.944;vtkMRMLScalarVolumeNode63:7.061;vtkMRMLScalarVolumeNode64:7.162;vtkMRMLScalarVolumeNode65:7.274;vtkMRMLScalarVolumeNode66:7.399;vtkMRMLScalarVolumeNode67:7.511;vtkMRMLScalarVolumeNode68:7.612;vtkMRMLScalarVolumeNode69:7.721;vtkMRMLScalarVolumeNode70:7.826;vtkMRMLScalarVolumeNode71:7.926;vtkMRMLScalarVolumeNode72:8.062;vtkMRMLScalarVolumeNode73:8.164;vtkMRMLScalarVolumeNode74:8.306;vtkMRMLScalarVolumeNode75:8.425;vtkMRMLScalarVolumeNode76:8.556;vtkMRMLScalarVolumeNode77:8.658;vtkMRMLScalarVolumeNode78:8.758;vtkMRMLScalarVolumeNode79:8.866;vtkMRMLScalarVolumeNode80:8.966;vtkMRMLScalarVolumeNode81:9.067;vtkMRMLScalarVolumeNode82:9.206;vtkMRMLScalarVolumeNode83:9.307;vtkMRMLScalarVolumeNode84:9.413;vtkMRMLScalarVolumeNode85:9.515;vtkMRMLScalarVolumeNode86:9.643;vtkMRMLScalarVolumeNode87:9.757;vtkMRMLScalarVolumeNode88:9.858;vtkMRMLScalarVolumeNode89:9.959;vtkMRMLScalarVolumeNode90:10.066;vtkMRMLScalarVolumeNode91:10.167;vtkMRMLScalarVolumeNode92:10.306;vtkMRMLScalarVolumeNode93:10.406;vtkMRMLScalarVolumeNode94:10.508;vtkMRMLScalarVolumeNode95:10.637;vtkMRMLScalarVolumeNode96:10.756;vtkMRMLScalarVolumeNode97:10.858;vtkMRMLScalarVolumeNode98:11.006;vtkMRMLScalarVolumeNode99:11.116;vtkMRMLScalarVolumeNode100:11.221;vtkMRMLScalarVolumeNode101:11.321;vtkMRMLScalarVolumeNode102:11.437;vtkMRMLScalarVolumeNode103:11.551;vtkMRMLScalarVolumeNode104:11.652;vtkMRMLScalarVolumeNode105:11.757;vtkMRMLScalarVolumeNode106:11.861;vtkMRMLScalarVolumeNode107:12.009;vtkMRMLScalarVolumeNode108:12.11;vtkMRMLScalarVolumeNode109:12.221;vtkMRMLScalarVolumeNode110:12.357;vtkMRMLScalarVolumeNode111:12.522;vtkMRMLScalarVolumeNode112:12.627;vtkMRMLScalarVolumeNode113:12.751;vtkMRMLScalarVolumeNode114:12.851;vtkMRMLScalarVolumeNode115:12.953;vtkMRMLScalarVolumeNode116:13.054;vtkMRMLScalarVolumeNode117:13.217;vtkMRMLScalarVolumeNode118:13.351;vtkMRMLScalarVolumeNode119:13.457;vtkMRMLScalarVolumeNode120:13.601;vtkMRMLScalarVolumeNode121:13.717;vtkMRMLScalarVolumeNode122:13.818;vtkMRMLScalarVolumeNode123:13.919;vtkMRMLScalarVolumeNode124:14.052;vtkMRMLScalarVolumeNode125:14.153;vtkMRMLScalarVolumeNode126:14.254;vtkMRMLScalarVolumeNode127:14.354;vtkMRMLScalarVolumeNode128:14.501;vtkMRMLScalarVolumeNode129:14.612;vtkMRMLScalarVolumeNode130:14.751;vtkMRMLScalarVolumeNode131:14.852;vtkMRMLScalarVolumeNode132:14.952;vtkMRMLScalarVolumeNode133:15.053;vtkMRMLScalarVolumeNode134:15.153;vtkMRMLScalarVolumeNode135:15.254;vtkMRMLScalarVolumeNode136:15.366;vtkMRMLScalarVolumeNode137:15.47;vtkMRMLScalarVolumeNode138:15.588;vtkMRMLScalarVolumeNode139:15.698;vtkMRMLScalarVolumeNode140:15.798;vtkMRMLScalarVolumeNode141:15.901;vtkMRMLScalarVolumeNode142:16.019;vtkMRMLScalarVolumeNode143:16.166;vtkMRMLScalarVolumeNode144:16.267;vtkMRMLScalarVolumeNode145:16.367;vtkMRMLScalarVolumeNode146:16.496;vtkMRMLScalarVolumeNode147:16.601;vtkMRMLScalarVolumeNode148:16.703;vtkMRMLScalarVolumeNode149:16.861;vtkMRMLScalarVolumeNode150:16.962;vtkMRMLScalarVolumeNode151:17.066;vtkMRMLScalarVolumeNode152:17.198;vtkMRMLScalarVolumeNode153:17.306;vtkMRMLScalarVolumeNode154:17.446;vtkMRMLScalarVolumeNode155:17.566;vtkMRMLScalarVolumeNode156:17.691;vtkMRMLScalarVolumeNode157:17.798;vtkMRMLScalarVolumeNode158:17.899;vtkMRMLScalarVolumeNode159:17.999;vtkMRMLScalarVolumeNode160:18.106;vtkMRMLScalarVolumeNode161:18.22;vtkMRMLScalarVolumeNode162:18.35;vtkMRMLScalarVolumeNode163:18.451;vtkMRMLScalarVolumeNode164:18.551;vtkMRMLScalarVolumeNode165:18.657;vtkMRMLScalarVolumeNode166:18.811;vtkMRMLScalarVolumeNode167:18.927;vtkMRMLScalarVolumeNode168:19.046;vtkMRMLScalarVolumeNode169:19.147;vtkMRMLScalarVolumeNode170:19.248;vtkMRMLScalarVolumeNode171:19.349;vtkMRMLScalarVolumeNode172:19.507;vtkMRMLScalarVolumeNode173:19.611;vtkMRMLScalarVolumeNode174:19.748;vtkMRMLScalarVolumeNode175:19.857;vtkMRMLScalarVolumeNode176:19.996;vtkMRMLScalarVolumeNode177:20.101;vtkMRMLScalarVolumeNode178:20.217;vtkMRMLScalarVolumeNode179:20.346;vtkMRMLScalarVolumeNode180:20.446;vtkMRMLScalarVolumeNode181:20.548;vtkMRMLScalarVolumeNode182:20.649;vtkMRMLScalarVolumeNode183:20.796;vtkMRMLScalarVolumeNode184:20.941;vtkMRMLScalarVolumeNode185:21.046;vtkMRMLScalarVolumeNode186:21.147;vtkMRMLScalarVolumeNode187:21.248;vtkMRMLScalarVolumeNode188:21.392;vtkMRMLScalarVolumeNode189:21.499;vtkMRMLScalarVolumeNode190:21.6;vtkMRMLScalarVolumeNode191:21.747;vtkMRMLScalarVolumeNode192:21.876;vtkMRMLScalarVolumeNode193:21.991;vtkMRMLScalarVolumeNode194:22.092;vtkMRMLScalarVolumeNode195:22.193;vtkMRMLScalarVolumeNode196:22.294;vtkMRMLScalarVolumeNode197:22.407;vtkMRMLScalarVolumeNode198:22.541;vtkMRMLScalarVolumeNode199:22.645;vtkMRMLScalarVolumeNode200:22.796;vtkMRMLScalarVolumeNode201:22.906;vtkMRMLScalarVolumeNode202:23.007;vtkMRMLScalarVolumeNode203:23.112;vtkMRMLScalarVolumeNode204:23.241;vtkMRMLScalarVolumeNode205:23.341;vtkMRMLScalarVolumeNode206:23.443;vtkMRMLScalarVolumeNode207:23.544;vtkMRMLScalarVolumeNode208:23.653;vtkMRMLScalarVolumeNode209:23.791;vtkMRMLScalarVolumeNode210:23.903;vtkMRMLScalarVolumeNode211:24.041;vtkMRMLScalarVolumeNode212:24.142;vtkMRMLScalarVolumeNode213:24.242;vtkMRMLScalarVolumeNode214:24.343;vtkMRMLScalarVolumeNode215:24.456;vtkMRMLScalarVolumeNode216:24.557;vtkMRMLScalarVolumeNode217:24.658;vtkMRMLScalarVolumeNode218:24.761;vtkMRMLScalarVolumeNode219:24.871;vtkMRMLScalarVolumeNode220:24.981;vtkMRMLScalarVolumeNode221:25.087;vtkMRMLScalarVolumeNode222:25.191;vtkMRMLScalarVolumeNode223:25.293;vtkMRMLScalarVolumeNode224:25.393;vtkMRMLScalarVolumeNode225:25.494;vtkMRMLScalarVolumeNode226:25.594;vtkMRMLScalarVolumeNode227:25.697;vtkMRMLScalarVolumeNode228:25.836;vtkMRMLScalarVolumeNode229:25.942;vtkMRMLScalarVolumeNode230:26.044;vtkMRMLScalarVolumeNode231:26.191;vtkMRMLScalarVolumeNode232:26.341;vtkMRMLScalarVolumeNode233:26.472;vtkMRMLScalarVolumeNode234:26.586;vtkMRMLScalarVolumeNode235:26.687;vtkMRMLScalarVolumeNode236:26.794;vtkMRMLScalarVolumeNode237:26.951;vtkMRMLScalarVolumeNode238:27.051;vtkMRMLScalarVolumeNode239:27.153;vtkMRMLScalarVolumeNode240:27.272;vtkMRMLScalarVolumeNode241:27.38;vtkMRMLScalarVolumeNode242:27.487;vtkMRMLScalarVolumeNode243:27.589;vtkMRMLScalarVolumeNode244:27.689;vtkMRMLScalarVolumeNode245:27.836;vtkMRMLScalarVolumeNode246:27.937;vtkMRMLScalarVolumeNode247:28.043;vtkMRMLScalarVolumeNode248:28.18;vtkMRMLScalarVolumeNode249:28.287;vtkMRMLScalarVolumeNode250:28.387;vtkMRMLScalarVolumeNode251:28.501;vtkMRMLScalarVolumeNode252:28.636;vtkMRMLScalarVolumeNode253:28.737;vtkMRMLScalarVolumeNode254:28.838;vtkMRMLScalarVolumeNode255:28.941;vtkMRMLScalarVolumeNode256:29.086;vtkMRMLScalarVolumeNode257:29.202;vtkMRMLScalarVolumeNode258:29.336;vtkMRMLScalarVolumeNode259:29.436;vtkMRMLScalarVolumeNode260:29.539;vtkMRMLScalarVolumeNode261:29.701;vtkMRMLScalarVolumeNode262:29.836;vtkMRMLScalarVolumeNode263:29.936;vtkMRMLScalarVolumeNode264:30.04;vtkMRMLScalarVolumeNode265:30.141;vtkMRMLScalarVolumeNode266:30.252;vtkMRMLScalarVolumeNode267:30.402;vtkMRMLScalarVolumeNode268:30.505;vtkMRMLScalarVolumeNode269:30.631;vtkMRMLScalarVolumeNode270:30.732;vtkMRMLScalarVolumeNode271:30.836;vtkMRMLScalarVolumeNode272:30.966;vtkMRMLScalarVolumeNode273:31.081;vtkMRMLScalarVolumeNode274:31.183;vtkMRMLScalarVolumeNode275:31.286;vtkMRMLScalarVolumeNode276:31.431;vtkMRMLScalarVolumeNode277:31.532;vtkMRMLScalarVolumeNode278:31.633;vtkMRMLScalarVolumeNode279:31.734;vtkMRMLScalarVolumeNode280:31.843;vtkMRMLScalarVolumeNode281:31.952;vtkMRMLScalarVolumeNode282:32.096;vtkMRMLScalarVolumeNode283:32.197;vtkMRMLScalarVolumeNode284:32.331;vtkMRMLScalarVolumeNode285:32.436;vtkMRMLScalarVolumeNode286:32.584;vtkMRMLScalarVolumeNode287:32.692;vtkMRMLScalarVolumeNode288:32.796;vtkMRMLScalarVolumeNode289:32.897;vtkMRMLScalarVolumeNode290:33.031;vtkMRMLScalarVolumeNode291:33.133;vtkMRMLScalarVolumeNode292:33.291;vtkMRMLScalarVolumeNode293:33.431;vtkMRMLScalarVolumeNode294:33.531;vtkMRMLScalarVolumeNode295:33.632;vtkMRMLScalarVolumeNode296:33.732;vtkMRMLScalarVolumeNode297:33.833;vtkMRMLScalarVolumeNode298:33.981;vtkMRMLScalarVolumeNode299:34.082;vtkMRMLScalarVolumeNode300:34.212;vtkMRMLScalarVolumeNode301:34.326;vtkMRMLScalarVolumeNode302:34.426;vtkMRMLScalarVolumeNode303:34.531;vtkMRMLScalarVolumeNode304:34.633;vtkMRMLScalarVolumeNode305:34.734;vtkMRMLScalarVolumeNode306:34.836;vtkMRMLScalarVolumeNode307:34.962;vtkMRMLScalarVolumeNode308:35.082;vtkMRMLScalarVolumeNode309:35.232;vtkMRMLScalarVolumeNode310:35.337;vtkMRMLScalarVolumeNode311:35.438;vtkMRMLScalarVolumeNode312:35.577;vtkMRMLScalarVolumeNode313:35.681;vtkMRMLScalarVolumeNode314:35.781;vtkMRMLScalarVolumeNode315:35.882;vtkMRMLScalarVolumeNode316:36.02;vtkMRMLScalarVolumeNode317:36.141;vtkMRMLScalarVolumeNode318:36.281;vtkMRMLScalarVolumeNode319:36.411;vtkMRMLScalarVolumeNode320:36.526;vtkMRMLScalarVolumeNode321:36.628;vtkMRMLScalarVolumeNode322:36.729;vtkMRMLScalarVolumeNode323:36.837;vtkMRMLScalarVolumeNode324:36.976;vtkMRMLScalarVolumeNode325:37.078;vtkMRMLScalarVolumeNode326:37.179;vtkMRMLScalarVolumeNode327:37.28;vtkMRMLScalarVolumeNode328:37.391;vtkMRMLScalarVolumeNode329:37.522;vtkMRMLScalarVolumeNode330:37.631;vtkMRMLScalarVolumeNode331:37.772;vtkMRMLScalarVolumeNode332:37.891;vtkMRMLScalarVolumeNode333:38.026;vtkMRMLScalarVolumeNode334:38.128;vtkMRMLScalarVolumeNode335:38.229;vtkMRMLScalarVolumeNode336:38.356;vtkMRMLScalarVolumeNode337:38.476;vtkMRMLScalarVolumeNode338:38.578;vtkMRMLScalarVolumeNode339:38.679;vtkMRMLScalarVolumeNode340:38.826;vtkMRMLScalarVolumeNode341:38.932;vtkMRMLScalarVolumeNode342:39.036;vtkMRMLScalarVolumeNode343:39.156;vtkMRMLScalarVolumeNode344:39.291;vtkMRMLScalarVolumeNode345:39.392;vtkMRMLScalarVolumeNode346:39.492;vtkMRMLScalarVolumeNode347:39.627;vtkMRMLScalarVolumeNode348:39.786;vtkMRMLScalarVolumeNode349:39.887;vtkMRMLScalarVolumeNode350:40.022;vtkMRMLScalarVolumeNode351:40.125;vtkMRMLScalarVolumeNode352:40.231;vtkMRMLScalarVolumeNode353:40.356;vtkMRMLScalarVolumeNode354:40.471;vtkMRMLScalarVolumeNode355:40.586;vtkMRMLScalarVolumeNode356:40.693;vtkMRMLScalarVolumeNode357:40.821;vtkMRMLScalarVolumeNode358:40.934;vtkMRMLScalarVolumeNode359:41.086;vtkMRMLScalarVolumeNode360:41.186;vtkMRMLScalarVolumeNode361:41.288;vtkMRMLScalarVolumeNode362:41.421;vtkMRMLScalarVolumeNode363:41.523;vtkMRMLScalarVolumeNode364:41.627;vtkMRMLScalarVolumeNode365:41.731;vtkMRMLScalarVolumeNode366:41.871;vtkMRMLScalarVolumeNode367:41.973;vtkMRMLScalarVolumeNode368:42.101;vtkMRMLScalarVolumeNode369:42.236;vtkMRMLScalarVolumeNode370:42.338;vtkMRMLScalarVolumeNode371:42.471;vtkMRMLScalarVolumeNode372:42.571;vtkMRMLScalarVolumeNode373:42.673;vtkMRMLScalarVolumeNode374:42.776;vtkMRMLScalarVolumeNode375:42.921;vtkMRMLScalarVolumeNode376:43.022;vtkMRMLScalarVolumeNode377:43.124;vtkMRMLScalarVolumeNode378:43.271;vtkMRMLScalarVolumeNode379:43.372;vtkMRMLScalarVolumeNode380:43.476;vtkMRMLScalarVolumeNode381:43.577;vtkMRMLScalarVolumeNode382:43.71;vtkMRMLScalarVolumeNode383:43.816;vtkMRMLScalarVolumeNode384:43.926;vtkMRMLScalarVolumeNode385:44.031;vtkMRMLScalarVolumeNode386:44.167;vtkMRMLScalarVolumeNode387:44.268;vtkMRMLScalarVolumeNode388:44.37;vtkMRMLScalarVolumeNode389:44.471;vtkMRMLScalarVolumeNode390:44.601;vtkMRMLScalarVolumeNode391:44.717;vtkMRMLScalarVolumeNode392:44.818;vtkMRMLScalarVolumeNode393:44.921;vtkMRMLScalarVolumeNode394:45.027;vtkMRMLScalarVolumeNode395:45.127;vtkMRMLScalarVolumeNode396:45.228;vtkMRMLScalarVolumeNode397:45.371;vtkMRMLScalarVolumeNode398:45.472;vtkMRMLScalarVolumeNode399:45.61;vtkMRMLScalarVolumeNode400:45.731;vtkMRMLScalarVolumeNode401:45.831;vtkMRMLScalarVolumeNode402:45.933;vtkMRMLScalarVolumeNode403:46.066;vtkMRMLScalarVolumeNode404:46.171;vtkMRMLScalarVolumeNode405:46.316;vtkMRMLScalarVolumeNode406:46.417;vtkMRMLScalarVolumeNode407:46.518;vtkMRMLScalarVolumeNode408:46.619;vtkMRMLScalarVolumeNode409:46.719;vtkMRMLScalarVolumeNode410:46.867;vtkMRMLScalarVolumeNode411:46.969;vtkMRMLScalarVolumeNode412:47.116;vtkMRMLScalarVolumeNode413:47.216;vtkMRMLScalarVolumeNode414:47.317;vtkMRMLScalarVolumeNode415:47.417;vtkMRMLScalarVolumeNode416:47.518;vtkMRMLScalarVolumeNode417:47.619;vtkMRMLScalarVolumeNode418:47.719;vtkMRMLScalarVolumeNode419:47.882;vtkMRMLScalarVolumeNode420:47.983;vtkMRMLScalarVolumeNode421:48.084;vtkMRMLScalarVolumeNode422:48.216;vtkMRMLScalarVolumeNode423:48.317;vtkMRMLScalarVolumeNode424:48.423;vtkMRMLScalarVolumeNode425:48.524;vtkMRMLScalarVolumeNode426:48.676;vtkMRMLScalarVolumeNode427:48.777;vtkMRMLScalarVolumeNode428:48.911;vtkMRMLScalarVolumeNode429:49.017;vtkMRMLScalarVolumeNode430:49.176;vtkMRMLScalarVolumeNode431:49.316;vtkMRMLScalarVolumeNode432:49.424;vtkMRMLScalarVolumeNode433:49.571;vtkMRMLScalarVolumeNode434:49.676;vtkMRMLScalarVolumeNode435:49.813;vtkMRMLScalarVolumeNode436:49.913;vtkMRMLScalarVolumeNode437:50.017;vtkMRMLScalarVolumeNode438:50.161;vtkMRMLScalarVolumeNode439:50.277;vtkMRMLScalarVolumeNode440:50.411;vtkMRMLScalarVolumeNode441:50.513;vtkMRMLScalarVolumeNode442:50.614;vtkMRMLScalarVolumeNode443:50.761;vtkMRMLScalarVolumeNode444:50.861;vtkMRMLScalarVolumeNode445:50.962;vtkMRMLScalarVolumeNode446:51.063;vtkMRMLScalarVolumeNode447:51.163;vtkMRMLScalarVolumeNode448:51.311;vtkMRMLScalarVolumeNode449:51.415;vtkMRMLScalarVolumeNode450:51.525;vtkMRMLScalarVolumeNode451:51.676;vtkMRMLScalarVolumeNode452:51.807;vtkMRMLScalarVolumeNode453:51.911;vtkMRMLScalarVolumeNode454:52.015;vtkMRMLScalarVolumeNode455:52.161;vtkMRMLScalarVolumeNode456:52.276;vtkMRMLScalarVolumeNode457:52.411;vtkMRMLScalarVolumeNode458:52.512;vtkMRMLScalarVolumeNode459:52.613;vtkMRMLScalarVolumeNode460:52.713;vtkMRMLScalarVolumeNode461:52.826;vtkMRMLScalarVolumeNode462:52.971;vtkMRMLScalarVolumeNode463:53.072;vtkMRMLScalarVolumeNode464:53.173;vtkMRMLScalarVolumeNode465:53.277;vtkMRMLScalarVolumeNode466:53.377;vtkMRMLScalarVolumeNode467:53.493;vtkMRMLScalarVolumeNode468:53.606;vtkMRMLScalarVolumeNode469:53.711;vtkMRMLScalarVolumeNode470:53.811;vtkMRMLScalarVolumeNode471:53.914;vtkMRMLScalarVolumeNode472:54.015;vtkMRMLScalarVolumeNode473:54.171;vtkMRMLScalarVolumeNode474:54.272;vtkMRMLScalarVolumeNode475:54.373;vtkMRMLScalarVolumeNode476:54.478;vtkMRMLScalarVolumeNode477:54.611;vtkMRMLScalarVolumeNode478:54.713;vtkMRMLScalarVolumeNode479:54.856;vtkMRMLScalarVolumeNode480:54.963;vtkMRMLScalarVolumeNode481:55.106;vtkMRMLScalarVolumeNode482:55.206;vtkMRMLScalarVolumeNode483:55.313;vtkMRMLScalarVolumeNode484:55.413;vtkMRMLScalarVolumeNode485:55.556;vtkMRMLScalarVolumeNode486:55.656;vtkMRMLScalarVolumeNode487:55.757;vtkMRMLScalarVolumeNode488:55.858;vtkMRMLScalarVolumeNode489:55.959;vtkMRMLScalarVolumeNode490:56.107;vtkMRMLScalarVolumeNode491:56.256;vtkMRMLScalarVolumeNode492:56.362;vtkMRMLScalarVolumeNode493:56.462;vtkMRMLScalarVolumeNode494:56.607;vtkMRMLScalarVolumeNode495:56.708;vtkMRMLScalarVolumeNode496:56.808;vtkMRMLScalarVolumeNode497:56.957;vtkMRMLScalarVolumeNode498:57.058;vtkMRMLScalarVolumeNode499:57.171;vtkMRMLScalarVolumeNode500:57.306;vtkMRMLScalarVolumeNode501:57.407;vtkMRMLScalarVolumeNode502:57.511;vtkMRMLScalarVolumeNode503:57.646;vtkMRMLScalarVolumeNode504:57.758;vtkMRMLScalarVolumeNode505:57.886;vtkMRMLScalarVolumeNode506:58.002;vtkMRMLScalarVolumeNode507:58.104;vtkMRMLScalarVolumeNode508:58.208;vtkMRMLScalarVolumeNode509:58.308;vtkMRMLScalarVolumeNode510:58.41;vtkMRMLScalarVolumeNode511:58.566;vtkMRMLScalarVolumeNode512:58.671;vtkMRMLScalarVolumeNode513:58.801;vtkMRMLScalarVolumeNode514:58.903;vtkMRMLScalarVolumeNode515:59.006;vtkMRMLScalarVolumeNode516:59.166;vtkMRMLScalarVolumeNode517:59.301;vtkMRMLScalarVolumeNode518:59.403;vtkMRMLScalarVolumeNode519:59.504;vtkMRMLScalarVolumeNode520:59.632;vtkMRMLScalarVolumeNode521:59.749;vtkMRMLScalarVolumeNode522:59.852;vtkMRMLScalarVolumeNode523:60.002;vtkMRMLScalarVolumeNode524:60.117;vtkMRMLScalarVolumeNode525:60.252;vtkMRMLScalarVolumeNode526:60.353;vtkMRMLScalarVolumeNode527:60.453;vtkMRMLScalarVolumeNode528:60.602;vtkMRMLScalarVolumeNode529:60.703;vtkMRMLScalarVolumeNode530:60.804;vtkMRMLScalarVolumeNode531:60.951;vtkMRMLScalarVolumeNode532:61.051;vtkMRMLScalarVolumeNode533:61.156;vtkMRMLScalarVolumeNode534:61.261;vtkMRMLScalarVolumeNode535:61.398;vtkMRMLScalarVolumeNode536:61.501;vtkMRMLScalarVolumeNode537:61.616;vtkMRMLScalarVolumeNode538:61.716;vtkMRMLScalarVolumeNode539:61.851;vtkMRMLScalarVolumeNode540:61.952;vtkMRMLScalarVolumeNode541:62.053;vtkMRMLScalarVolumeNode542:62.212;vtkMRMLScalarVolumeNode543:62.313;vtkMRMLScalarVolumeNode544:62.451;vtkMRMLScalarVolumeNode545:62.551;vtkMRMLScalarVolumeNode546:62.701;vtkMRMLScalarVolumeNode547:62.811;vtkMRMLScalarVolumeNode548:62.913;vtkMRMLScalarVolumeNode549:63.014;vtkMRMLScalarVolumeNode550:63.146;vtkMRMLScalarVolumeNode551:63.253;vtkMRMLScalarVolumeNode552:63.396;vtkMRMLScalarVolumeNode553:63.504;vtkMRMLScalarVolumeNode554:63.64;vtkMRMLScalarVolumeNode555:63.752;vtkMRMLScalarVolumeNode556:63.857;vtkMRMLScalarVolumeNode557:64.012;vtkMRMLScalarVolumeNode558:64.151;vtkMRMLScalarVolumeNode559:64.257;vtkMRMLScalarVolumeNode560:64.411;vtkMRMLScalarVolumeNode561:64.547;vtkMRMLScalarVolumeNode562:64.653;vtkMRMLScalarVolumeNode563:64.755;vtkMRMLScalarVolumeNode564:64.906;vtkMRMLScalarVolumeNode565:65.007;vtkMRMLScalarVolumeNode566:65.119;vtkMRMLScalarVolumeNode567:65.246;vtkMRMLScalarVolumeNode568:65.347;vtkMRMLScalarVolumeNode569:65.448;vtkMRMLScalarVolumeNode570:65.549;vtkMRMLScalarVolumeNode571:65.706;vtkMRMLScalarVolumeNode572:65.807;vtkMRMLScalarVolumeNode573:65.911;vtkMRMLScalarVolumeNode574:66.013;vtkMRMLScalarVolumeNode575:66.142;vtkMRMLScalarVolumeNode576:66.242;vtkMRMLScalarVolumeNode577:66.346;vtkMRMLScalarVolumeNode578:66.448;vtkMRMLScalarVolumeNode579:66.592;vtkMRMLScalarVolumeNode580:66.693;vtkMRMLScalarVolumeNode581:66.797;vtkMRMLScalarVolumeNode582:66.901;vtkMRMLScalarVolumeNode583:67.026;vtkMRMLScalarVolumeNode584:67.141;vtkMRMLScalarVolumeNode585:67.248;vtkMRMLScalarVolumeNode586:67.396;vtkMRMLScalarVolumeNode587:67.526;vtkMRMLScalarVolumeNode588:67.641;vtkMRMLScalarVolumeNode589:67.755;vtkMRMLScalarVolumeNode590:67.859;vtkMRMLScalarVolumeNode591:67.997;vtkMRMLScalarVolumeNode592:68.141;vtkMRMLScalarVolumeNode593:68.246;vtkMRMLScalarVolumeNode594:68.407;vtkMRMLScalarVolumeNode595:68.512;vtkMRMLScalarVolumeNode596:68.639;vtkMRMLScalarVolumeNode597:68.739;vtkMRMLScalarVolumeNode598:68.84;vtkMRMLScalarVolumeNode599:68.941;vtkMRMLScalarVolumeNode600:69.041;vtkMRMLScalarVolumeNode601:69.142;vtkMRMLScalarVolumeNode602:69.242;vtkMRMLScalarVolumeNode603:69.343;vtkMRMLScalarVolumeNode604:69.45;vtkMRMLScalarVolumeNode605:69.591;vtkMRMLScalarVolumeNode606:69.692;vtkMRMLScalarVolumeNode607:69.792;vtkMRMLScalarVolumeNode608:69.896;vtkMRMLScalarVolumeNode609:70.006;vtkMRMLScalarVolumeNode610:70.141;vtkMRMLScalarVolumeNode611:70.242;vtkMRMLScalarVolumeNode612:70.356;vtkMRMLScalarVolumeNode613:70.491;vtkMRMLScalarVolumeNode614:70.596;vtkMRMLScalarVolumeNode615:70.724;vtkMRMLScalarVolumeNode616:70.83;vtkMRMLScalarVolumeNode617:70.93;vtkMRMLScalarVolumeNode618:71.037;vtkMRMLScalarVolumeNode619:71.141;vtkMRMLScalarVolumeNode620:71.286;vtkMRMLScalarVolumeNode621:71.388;vtkMRMLScalarVolumeNode622:71.489;vtkMRMLScalarVolumeNode623:71.641;vtkMRMLScalarVolumeNode624:71.746;vtkMRMLScalarVolumeNode625:71.906;vtkMRMLScalarVolumeNode626:72.007;vtkMRMLScalarVolumeNode627:72.136;vtkMRMLScalarVolumeNode628:72.236;vtkMRMLScalarVolumeNode629:72.341;vtkMRMLScalarVolumeNode630:72.446;vtkMRMLScalarVolumeNode631:72.602;vtkMRMLScalarVolumeNode632:72.703;vtkMRMLScalarVolumeNode633:72.808;vtkMRMLScalarVolumeNode634:72.937;vtkMRMLScalarVolumeNode635:73.042;vtkMRMLScalarVolumeNode636:73.147;vtkMRMLScalarVolumeNode637:73.297;vtkMRMLScalarVolumeNode638:73.401;vtkMRMLScalarVolumeNode639:73.502;vtkMRMLScalarVolumeNode640:73.603;vtkMRMLScalarVolumeNode641:73.714;vtkMRMLScalarVolumeNode642:73.836;vtkMRMLScalarVolumeNode643:73.936;vtkMRMLScalarVolumeNode644:74.042;vtkMRMLScalarVolumeNode645:74.143;vtkMRMLScalarVolumeNode646:74.289;vtkMRMLScalarVolumeNode647:74.401;vtkMRMLScalarVolumeNode648:74.503;vtkMRMLScalarVolumeNode649:74.637;vtkMRMLScalarVolumeNode650:74.738;vtkMRMLScalarVolumeNode651:74.838;vtkMRMLScalarVolumeNode652:74.939;vtkMRMLScalarVolumeNode653:75.102;vtkMRMLScalarVolumeNode654:75.237;vtkMRMLScalarVolumeNode655:75.338;vtkMRMLScalarVolumeNode656:75.439;vtkMRMLScalarVolumeNode657:75.541;vtkMRMLScalarVolumeNode658:75.681;vtkMRMLScalarVolumeNode659:75.796;vtkMRMLScalarVolumeNode660:75.898;vtkMRMLScalarVolumeNode661:76.031;vtkMRMLScalarVolumeNode662:76.133;vtkMRMLScalarVolumeNode663:76.234;vtkMRMLScalarVolumeNode664:76.336;vtkMRMLScalarVolumeNode665:76.496;vtkMRMLScalarVolumeNode666:76.597;vtkMRMLScalarVolumeNode667:76.698;vtkMRMLScalarVolumeNode668:76.836;vtkMRMLScalarVolumeNode669:76.937;vtkMRMLScalarVolumeNode670:77.038;vtkMRMLScalarVolumeNode671:77.152;vtkMRMLScalarVolumeNode672:77.296;vtkMRMLScalarVolumeNode673:77.412;vtkMRMLScalarVolumeNode674:77.531;vtkMRMLScalarVolumeNode675:77.632;vtkMRMLScalarVolumeNode676:77.736;vtkMRMLScalarVolumeNode677:77.846;vtkMRMLScalarVolumeNode678:77.981;vtkMRMLScalarVolumeNode679:78.087;vtkMRMLScalarVolumeNode680:78.225;vtkMRMLScalarVolumeNode681:78.337;vtkMRMLScalarVolumeNode682:78.481;vtkMRMLScalarVolumeNode683:78.582;vtkMRMLScalarVolumeNode684:78.683;vtkMRMLScalarVolumeNode685:78.784;vtkMRMLScalarVolumeNode686:78.884;vtkMRMLScalarVolumeNode687:78.987;vtkMRMLScalarVolumeNode688:79.091;vtkMRMLScalarVolumeNode689:79.231;vtkMRMLScalarVolumeNode690:79.346;vtkMRMLScalarVolumeNode691:79.448;vtkMRMLScalarVolumeNode692:79.582;vtkMRMLScalarVolumeNode693:79.683;vtkMRMLScalarVolumeNode694:79.846;vtkMRMLScalarVolumeNode695:79.981;vtkMRMLScalarVolumeNode696:80.081;vtkMRMLScalarVolumeNode697:80.182;vtkMRMLScalarVolumeNode698:80.283;vtkMRMLScalarVolumeNode699:80.383;vtkMRMLScalarVolumeNode700:80.527;vtkMRMLScalarVolumeNode701:80.628;vtkMRMLScalarVolumeNode702:80.731;vtkMRMLScalarVolumeNode703:80.833;vtkMRMLScalarVolumeNode704:80.941;vtkMRMLScalarVolumeNode705:81.041;vtkMRMLScalarVolumeNode706:81.178;vtkMRMLScalarVolumeNode707:81.279;vtkMRMLScalarVolumeNode708:81.431;vtkMRMLScalarVolumeNode709:81.537;vtkMRMLScalarVolumeNode710:81.676;vtkMRMLScalarVolumeNode711:81.778;vtkMRMLScalarVolumeNode712:81.882;vtkMRMLScalarVolumeNode713:82.027;vtkMRMLScalarVolumeNode714:82.13;vtkMRMLScalarVolumeNode715:82.243;vtkMRMLScalarVolumeNode716:82.356;vtkMRMLScalarVolumeNode717:82.465;vtkMRMLScalarVolumeNode718:82.576;vtkMRMLScalarVolumeNode719:82.677;vtkMRMLScalarVolumeNode720:82.779;vtkMRMLScalarVolumeNode721:82.887;vtkMRMLScalarVolumeNode722:83.026;vtkMRMLScalarVolumeNode723:83.141;vtkMRMLScalarVolumeNode724:83.266;vtkMRMLScalarVolumeNode725:83.377;vtkMRMLScalarVolumeNode726:83.481;vtkMRMLScalarVolumeNode727:83.641;vtkMRMLScalarVolumeNode728:83.776;vtkMRMLScalarVolumeNode729:83.878;vtkMRMLScalarVolumeNode730:83.984;vtkMRMLScalarVolumeNode731:84.106;vtkMRMLScalarVolumeNode732:84.236;vtkMRMLScalarVolumeNode733:84.344;vtkMRMLScalarVolumeNode734:84.471;vtkMRMLScalarVolumeNode735:84.572;vtkMRMLScalarVolumeNode736:84.676;vtkMRMLScalarVolumeNode737:84.782;vtkMRMLScalarVolumeNode738:84.922;vtkMRMLScalarVolumeNode739:85.026;vtkMRMLScalarVolumeNode740:85.176;vtkMRMLScalarVolumeNode741:85.282;vtkMRMLScalarVolumeNode742:85.436;vtkMRMLScalarVolumeNode743:85.537;vtkMRMLScalarVolumeNode744:85.671;vtkMRMLScalarVolumeNode745:85.773;vtkMRMLScalarVolumeNode746:85.878;vtkMRMLScalarVolumeNode747:86.021;vtkMRMLScalarVolumeNode748:86.126;vtkMRMLScalarVolumeNode749:86.226;vtkMRMLScalarVolumeNode750:86.327;vtkMRMLScalarVolumeNode751:86.432;vtkMRMLScalarVolumeNode752:86.571;vtkMRMLScalarVolumeNode753:86.678;vtkMRMLScalarVolumeNode754:86.821;vtkMRMLScalarVolumeNode755:86.922;vtkMRMLScalarVolumeNode756:87.025;vtkMRMLScalarVolumeNode757:87.171;vtkMRMLScalarVolumeNode758:87.286;vtkMRMLScalarVolumeNode759:87.388;vtkMRMLScalarVolumeNode760:87.521;vtkMRMLScalarVolumeNode761:87.637;vtkMRMLScalarVolumeNode762:87.781;vtkMRMLScalarVolumeNode763:87.917;vtkMRMLScalarVolumeNode764:88.026;vtkMRMLScalarVolumeNode765:88.16;vtkMRMLScalarVolumeNode766:88.271;vtkMRMLScalarVolumeNode767:88.371;vtkMRMLScalarVolumeNode768:88.473;vtkMRMLScalarVolumeNode769:88.578;vtkMRMLScalarVolumeNode770:88.681;vtkMRMLScalarVolumeNode771:88.786;vtkMRMLScalarVolumeNode772:88.887;vtkMRMLScalarVolumeNode773:89.021;vtkMRMLScalarVolumeNode774:89.127;vtkMRMLScalarVolumeNode775:89.267;vtkMRMLScalarVolumeNode776:89.371;vtkMRMLScalarVolumeNode777:89.472;vtkMRMLScalarVolumeNode778:89.573;vtkMRMLScalarVolumeNode779:89.676;vtkMRMLScalarVolumeNode780:89.836;vtkMRMLScalarVolumeNode781:89.967;vtkMRMLScalarVolumeNode782:90.072;vtkMRMLScalarVolumeNode783:90.174;vtkMRMLScalarVolumeNode784:90.325;vtkMRMLScalarVolumeNode785:90.431;vtkMRMLScalarVolumeNode786:90.531;vtkMRMLScalarVolumeNode787:90.667;vtkMRMLScalarVolumeNode788:90.768;vtkMRMLScalarVolumeNode789:90.869;vtkMRMLScalarVolumeNode790:90.969;vtkMRMLScalarVolumeNode791:91.081;vtkMRMLScalarVolumeNode792:91.182;vtkMRMLScalarVolumeNode793:91.282;vtkMRMLScalarVolumeNode794:91.416;vtkMRMLScalarVolumeNode795:91.518;vtkMRMLScalarVolumeNode796:91.619;vtkMRMLScalarVolumeNode797:91.719;vtkMRMLScalarVolumeNode798:91.823;vtkMRMLScalarVolumeNode799:91.926;vtkMRMLScalarVolumeNode800:92.066;vtkMRMLScalarVolumeNode801:92.182;vtkMRMLScalarVolumeNode802:92.304;vtkMRMLScalarVolumeNode803:92.417;vtkMRMLScalarVolumeNode804:92.518;vtkMRMLScalarVolumeNode805:92.619;vtkMRMLScalarVolumeNode806:92.746;vtkMRMLScalarVolumeNode807:92.876;vtkMRMLScalarVolumeNode808:92.981;vtkMRMLScalarVolumeNode809:93.116;vtkMRMLScalarVolumeNode810:93.217;vtkMRMLScalarVolumeNode811:93.319;vtkMRMLScalarVolumeNode812:93.427;vtkMRMLScalarVolumeNode813:93.581;vtkMRMLScalarVolumeNode814:93.716;vtkMRMLScalarVolumeNode815:93.817;vtkMRMLScalarVolumeNode816:93.922;vtkMRMLScalarVolumeNode817:94.025;vtkMRMLScalarVolumeNode818:94.162;vtkMRMLScalarVolumeNode819:94.281;vtkMRMLScalarVolumeNode820:94.412;vtkMRMLScalarVolumeNode821:94.518;vtkMRMLScalarVolumeNode822:94.622;vtkMRMLScalarVolumeNode823:94.747;vtkMRMLScalarVolumeNode824:94.876;vtkMRMLScalarVolumeNode825:94.977;vtkMRMLScalarVolumeNode826:95.077;vtkMRMLScalarVolumeNode827:95.183;vtkMRMLScalarVolumeNode828:95.305;vtkMRMLScalarVolumeNode829:95.416;vtkMRMLScalarVolumeNode830:95.576;vtkMRMLScalarVolumeNode831:95.711;vtkMRMLScalarVolumeNode832:95.811;vtkMRMLScalarVolumeNode833:95.912;vtkMRMLScalarVolumeNode834:96.012;vtkMRMLScalarVolumeNode835:96.113;vtkMRMLScalarVolumeNode836:96.218;vtkMRMLScalarVolumeNode837:96.321;vtkMRMLScalarVolumeNode838:96.461;vtkMRMLScalarVolumeNode839:96.561;vtkMRMLScalarVolumeNode840:96.666;vtkMRMLScalarVolumeNode841:96.811;vtkMRMLScalarVolumeNode842:96.913;vtkMRMLScalarVolumeNode843:97.049;vtkMRMLScalarVolumeNode844:97.167;vtkMRMLScalarVolumeNode845:97.311;vtkMRMLScalarVolumeNode846:97.412;vtkMRMLScalarVolumeNode847:97.513;vtkMRMLScalarVolumeNode848:97.614;vtkMRMLScalarVolumeNode849:97.757;vtkMRMLScalarVolumeNode850:97.857;vtkMRMLScalarVolumeNode851:97.961;vtkMRMLScalarVolumeNode852:98.071;vtkMRMLScalarVolumeNode853:98.206;vtkMRMLScalarVolumeNode854:98.313;vtkMRMLScalarVolumeNode855:98.413;vtkMRMLScalarVolumeNode856:98.517;vtkMRMLScalarVolumeNode857:98.671;vtkMRMLScalarVolumeNode858:98.799;vtkMRMLScalarVolumeNode859:98.906;vtkMRMLScalarVolumeNode860:99.007;vtkMRMLScalarVolumeNode861:99.114;vtkMRMLScalarVolumeNode862:99.261;vtkMRMLScalarVolumeNode863:99.377;vtkMRMLScalarVolumeNode864:99.513;vtkMRMLScalarVolumeNode865:99.615;vtkMRMLScalarVolumeNode866:99.716;vtkMRMLScalarVolumeNode867:99.856;vtkMRMLScalarVolumeNode868:99.956;vtkMRMLScalarVolumeNode869:100.064;vtkMRMLScalarVolumeNode870:100.211;vtkMRMLScalarVolumeNode871:100.329;vtkMRMLScalarVolumeNode872:100.449;vtkMRMLScalarVolumeNode873:100.556;vtkMRMLScalarVolumeNode874:100.672;vtkMRMLScalarVolumeNode875:100.773;vtkMRMLScalarVolumeNode876:100.888;vtkMRMLScalarVolumeNode877:100.999;vtkMRMLScalarVolumeNode878:101.106;vtkMRMLScalarVolumeNode879:101.207;vtkMRMLScalarVolumeNode880:101.309;vtkMRMLScalarVolumeNode881:101.456;vtkMRMLScalarVolumeNode882:101.606;vtkMRMLScalarVolumeNode883:101.706;vtkMRMLScalarVolumeNode884:101.815;vtkMRMLScalarVolumeNode885:101.944;vtkMRMLScalarVolumeNode886:102.057;vtkMRMLScalarVolumeNode887:102.206;vtkMRMLScalarVolumeNode888:102.356;vtkMRMLScalarVolumeNode889:102.461;vtkMRMLScalarVolumeNode890:102.601;vtkMRMLScalarVolumeNode891:102.703;vtkMRMLScalarVolumeNode892:102.816;vtkMRMLScalarVolumeNode893:102.945;vtkMRMLScalarVolumeNode894:103.066;vtkMRMLScalarVolumeNode895:103.201;vtkMRMLScalarVolumeNode896:103.305;vtkMRMLScalarVolumeNode897:103.456;vtkMRMLScalarVolumeNode898:103.616;vtkMRMLScalarVolumeNode899:103.757;vtkMRMLScalarVolumeNode900:103.858;vtkMRMLScalarVolumeNode901:103.966;vtkMRMLScalarVolumeNode902:104.067;vtkMRMLScalarVolumeNode903:104.195;vtkMRMLScalarVolumeNode904:104.317;vtkMRMLScalarVolumeNode905:104.452;vtkMRMLScalarVolumeNode906:104.553;vtkMRMLScalarVolumeNode907:104.653;vtkMRMLScalarVolumeNode908:104.756;vtkMRMLScalarVolumeNode909:104.901;vtkMRMLScalarVolumeNode910:105.006;vtkMRMLScalarVolumeNode911:105.151;vtkMRMLScalarVolumeNode912:105.256;vtkMRMLScalarVolumeNode913:105.401;vtkMRMLScalarVolumeNode914:105.502;vtkMRMLScalarVolumeNode915:105.603;vtkMRMLScalarVolumeNode916:105.703;vtkMRMLScalarVolumeNode917:105.804;vtkMRMLScalarVolumeNode918:105.906;vtkMRMLScalarVolumeNode919:106.067;vtkMRMLScalarVolumeNode920:106.167;vtkMRMLScalarVolumeNode921:106.302;vtkMRMLScalarVolumeNode922:106.407;vtkMRMLScalarVolumeNode923:106.508;vtkMRMLScalarVolumeNode924:106.635;vtkMRMLScalarVolumeNode925:106.746;vtkMRMLScalarVolumeNode926:106.848;vtkMRMLScalarVolumeNode927:106.951;vtkMRMLScalarVolumeNode928:107.051;vtkMRMLScalarVolumeNode929:107.153;vtkMRMLScalarVolumeNode930:107.254;vtkMRMLScalarVolumeNode931:107.354;vtkMRMLScalarVolumeNode932:107.502;vtkMRMLScalarVolumeNode933:107.618;vtkMRMLScalarVolumeNode934:107.747;vtkMRMLScalarVolumeNode935:107.852;vtkMRMLScalarVolumeNode936:108.001;vtkMRMLScalarVolumeNode937:108.101;vtkMRMLScalarVolumeNode938:108.202;vtkMRMLScalarVolumeNode939:108.316;vtkMRMLScalarVolumeNode940:108.42;vtkMRMLScalarVolumeNode941:108.551;vtkMRMLScalarVolumeNode942:108.652;vtkMRMLScalarVolumeNode943:108.756;vtkMRMLScalarVolumeNode944:108.896;vtkMRMLScalarVolumeNode945:108.996;vtkMRMLScalarVolumeNode946:109.098;vtkMRMLScalarVolumeNode947:109.203;vtkMRMLScalarVolumeNode948:109.307;vtkMRMLScalarVolumeNode949:109.461;vtkMRMLScalarVolumeNode950:109.561;vtkMRMLScalarVolumeNode951:109.677;vtkMRMLScalarVolumeNode952:109.797;vtkMRMLScalarVolumeNode953:109.904;vtkMRMLScalarVolumeNode954:110.008;vtkMRMLScalarVolumeNode955:110.141;vtkMRMLScalarVolumeNode956:110.261;vtkMRMLScalarVolumeNode957:110.376;vtkMRMLScalarVolumeNode958:110.497;vtkMRMLScalarVolumeNode959:110.597;vtkMRMLScalarVolumeNode960:110.698;vtkMRMLScalarVolumeNode961:110.798;vtkMRMLScalarVolumeNode962:110.899;vtkMRMLScalarVolumeNode963:110.999;vtkMRMLScalarVolumeNode964:111.105;vtkMRMLScalarVolumeNode965:111.261;vtkMRMLScalarVolumeNode966:111.361;vtkMRMLScalarVolumeNode967:111.496;vtkMRMLScalarVolumeNode968:111.606;vtkMRMLScalarVolumeNode969:111.749;vtkMRMLScalarVolumeNode970:111.876;vtkMRMLScalarVolumeNode971:111.985;vtkMRMLScalarVolumeNode972:112.093;vtkMRMLScalarVolumeNode973:112.196;vtkMRMLScalarVolumeNode974:112.307;vtkMRMLScalarVolumeNode975:112.442;vtkMRMLScalarVolumeNode976:112.542;vtkMRMLScalarVolumeNode977:112.657;vtkMRMLScalarVolumeNode978:112.758;vtkMRMLScalarVolumeNode979:112.89;vtkMRMLScalarVolumeNode980:113.006;vtkMRMLScalarVolumeNode981:113.107;vtkMRMLScalarVolumeNode982:113.241;vtkMRMLScalarVolumeNode983:113.345;vtkMRMLScalarVolumeNode984:113.457;vtkMRMLScalarVolumeNode985:113.563;vtkMRMLScalarVolumeNode986:113.691;vtkMRMLScalarVolumeNode987:113.791;vtkMRMLScalarVolumeNode988:113.898;vtkMRMLScalarVolumeNode989:114.001;vtkMRMLScalarVolumeNode990:114.152;vtkMRMLScalarVolumeNode991:114.256;vtkMRMLScalarVolumeNode992:114.357;vtkMRMLScalarVolumeNode993:114.458;vtkMRMLScalarVolumeNode994:114.558;vtkMRMLScalarVolumeNode995:114.692;vtkMRMLScalarVolumeNode996:114.793;vtkMRMLScalarVolumeNode997:114.893;vtkMRMLScalarVolumeNode998:114.994;vtkMRMLScalarVolumeNode999:115.096;vtkMRMLScalarVolumeNode1000:115.241;vtkMRMLScalarVolumeNode1001:115.347;vtkMRMLScalarVolumeNode1002:115.451;vtkMRMLScalarVolumeNode1003:115.591;vtkMRMLScalarVolumeNode1004:115.693;vtkMRMLScalarVolumeNode1005:115.795;vtkMRMLScalarVolumeNode1006:115.906;vtkMRMLScalarVolumeNode1007:116.026;vtkMRMLScalarVolumeNode1008:116.141;vtkMRMLScalarVolumeNode1009:116.271;vtkMRMLScalarVolumeNode1010:116.402;vtkMRMLScalarVolumeNode1011:116.506;vtkMRMLScalarVolumeNode1012:116.641;vtkMRMLScalarVolumeNode1013:116.742;vtkMRMLScalarVolumeNode1014:116.843;vtkMRMLScalarVolumeNode1015:116.943;vtkMRMLScalarVolumeNode1016:117.044;vtkMRMLScalarVolumeNode1017:117.146;vtkMRMLScalarVolumeNode1018:117.252;vtkMRMLScalarVolumeNode1019:117.401;vtkMRMLScalarVolumeNode1020:117.503;vtkMRMLScalarVolumeNode1021:117.606;vtkMRMLScalarVolumeNode1022:117.729;vtkMRMLScalarVolumeNode1023:117.841;vtkMRMLScalarVolumeNode1024:117.957;vtkMRMLScalarVolumeNode1025:118.086;vtkMRMLScalarVolumeNode1026:118.201;vtkMRMLScalarVolumeNode1027:118.341;vtkMRMLScalarVolumeNode1028:118.446;vtkMRMLScalarVolumeNode1029:118.589;vtkMRMLScalarVolumeNode1030:118.697;vtkMRMLScalarVolumeNode1031:118.801;vtkMRMLScalarVolumeNode1032:118.902;vtkMRMLScalarVolumeNode1033:119.017;vtkMRMLScalarVolumeNode1034:119.136;vtkMRMLScalarVolumeNode1035:119.237;vtkMRMLScalarVolumeNode1036:119.337;vtkMRMLScalarVolumeNode1037:119.438;vtkMRMLScalarVolumeNode1038:119.541;vtkMRMLScalarVolumeNode1039:119.646;vtkMRMLScalarVolumeNode1040:119.766;vtkMRMLScalarVolumeNode1041:119.897;vtkMRMLScalarVolumeNode1042:120.001;vtkMRMLScalarVolumeNode1043:120.136;vtkMRMLScalarVolumeNode1044:120.237;vtkMRMLScalarVolumeNode1045:120.338;vtkMRMLScalarVolumeNode1046:120.454;vtkMRMLScalarVolumeNode1047:120.586;vtkMRMLScalarVolumeNode1048:120.687;vtkMRMLScalarVolumeNode1049:120.797;vtkMRMLScalarVolumeNode1050:120.897;vtkMRMLScalarVolumeNode1051:121.002;vtkMRMLScalarVolumeNode1052:121.125;vtkMRMLScalarVolumeNode1053:121.236;vtkMRMLScalarVolumeNode1054:121.382;vtkMRMLScalarVolumeNode1055:121.482;vtkMRMLScalarVolumeNode1056:121.587;vtkMRMLScalarVolumeNode1057:121.688;vtkMRMLScalarVolumeNode1058:121.836;vtkMRMLScalarVolumeNode1059:121.946;vtkMRMLScalarVolumeNode1060:122.047;vtkMRMLScalarVolumeNode1061:122.186;vtkMRMLScalarVolumeNode1062:122.351;vtkMRMLScalarVolumeNode1063:122.474;vtkMRMLScalarVolumeNode1064:122.582;vtkMRMLScalarVolumeNode1065:122.684;vtkMRMLScalarVolumeNode1066:122.791;vtkMRMLScalarVolumeNode1067:122.892;vtkMRMLScalarVolumeNode1068:123.047;vtkMRMLScalarVolumeNode1069:123.165;vtkMRMLScalarVolumeNode1070:123.281;vtkMRMLScalarVolumeNode1071:123.386;vtkMRMLScalarVolumeNode1072:123.525;vtkMRMLScalarVolumeNode1073:123.634;vtkMRMLScalarVolumeNode1074:123.781;vtkMRMLScalarVolumeNode1075:123.883;vtkMRMLScalarVolumeNode1076:123.984;vtkMRMLScalarVolumeNode1077:124.084;vtkMRMLScalarVolumeNode1078:124.187;vtkMRMLScalarVolumeNode1079:124.332;vtkMRMLScalarVolumeNode1080:124.446;vtkMRMLScalarVolumeNode1081:124.576;vtkMRMLScalarVolumeNode1082:124.677;vtkMRMLScalarVolumeNode1083:124.781;vtkMRMLScalarVolumeNode1084:124.882;vtkMRMLScalarVolumeNode1085:124.982;vtkMRMLScalarVolumeNode1086:125.083;vtkMRMLScalarVolumeNode1087:125.231;vtkMRMLScalarVolumeNode1088:125.336;vtkMRMLScalarVolumeNode1089:125.477;vtkMRMLScalarVolumeNode1090:125.577;vtkMRMLScalarVolumeNode1091:125.681;vtkMRMLScalarVolumeNode1092:125.841;vtkMRMLScalarVolumeNode1093:125.977;vtkMRMLScalarVolumeNode1094:126.078;vtkMRMLScalarVolumeNode1095:126.179;vtkMRMLScalarVolumeNode1096:126.282;vtkMRMLScalarVolumeNode1097:126.383;vtkMRMLScalarVolumeNode1098:126.491;vtkMRMLScalarVolumeNode1099:126.642;vtkMRMLScalarVolumeNode1100:126.748;vtkMRMLScalarVolumeNode1101:126.876;vtkMRMLScalarVolumeNode1102:126.977;vtkMRMLScalarVolumeNode1103:127.083;vtkMRMLScalarVolumeNode1104:127.241;vtkMRMLScalarVolumeNode1105:127.376;vtkMRMLScalarVolumeNode1106:127.485;vtkMRMLScalarVolumeNode1107:127.63;vtkMRMLScalarVolumeNode1108:127.741;vtkMRMLScalarVolumeNode1109:127.852;vtkMRMLScalarVolumeNode1110:127.976;vtkMRMLScalarVolumeNode1111:128.078;vtkMRMLScalarVolumeNode1112:128.185;vtkMRMLScalarVolumeNode1113:128.307;vtkMRMLScalarVolumeNode1114:128.426;vtkMRMLScalarVolumeNode1115:128.527;vtkMRMLScalarVolumeNode1116:128.642;vtkMRMLScalarVolumeNode1117:128.743;vtkMRMLScalarVolumeNode1118:128.876;vtkMRMLScalarVolumeNode1119:128.976;vtkMRMLScalarVolumeNode1120:129.127;vtkMRMLScalarVolumeNode1121:129.228;vtkMRMLScalarVolumeNode1122:129.337;vtkMRMLScalarVolumeNode1123:129.476;vtkMRMLScalarVolumeNode1124:129.577;vtkMRMLScalarVolumeNode1125:129.682;vtkMRMLScalarVolumeNode1126:129.836;vtkMRMLScalarVolumeNode1127:129.941;vtkMRMLScalarVolumeNode1128:130.054;vtkMRMLScalarVolumeNode1129:130.177;vtkMRMLScalarVolumeNode1130:130.278;vtkMRMLScalarVolumeNode1131:130.379;vtkMRMLScalarVolumeNode1132:130.504;vtkMRMLScalarVolumeNode1133:130.626;vtkMRMLScalarVolumeNode1134:130.754;vtkMRMLScalarVolumeNode1135:130.871;vtkMRMLScalarVolumeNode1136:130.976;vtkMRMLScalarVolumeNode1137:131.137;vtkMRMLScalarVolumeNode1138:131.238;vtkMRMLScalarVolumeNode1139:131.372;vtkMRMLScalarVolumeNode1140:131.477;vtkMRMLScalarVolumeNode1141:131.626;vtkMRMLScalarVolumeNode1142:131.776;vtkMRMLScalarVolumeNode1143:131.882;vtkMRMLScalarVolumeNode1144:132.006;vtkMRMLScalarVolumeNode1145:132.136;vtkMRMLScalarVolumeNode1146:132.257;vtkMRMLScalarVolumeNode1147:132.372;vtkMRMLScalarVolumeNode1148:132.473;vtkMRMLScalarVolumeNode1149:132.583;vtkMRMLScalarVolumeNode1150:132.722;vtkMRMLScalarVolumeNode1151:132.824;vtkMRMLScalarVolumeNode1152:132.956;vtkMRMLScalarVolumeNode1153:133.071;vtkMRMLScalarVolumeNode1154:133.173;vtkMRMLScalarVolumeNode1155:133.274;vtkMRMLScalarVolumeNode1156:133.374;vtkMRMLScalarVolumeNode1157:133.478;vtkMRMLScalarVolumeNode1158:133.632;vtkMRMLScalarVolumeNode1159:133.732;vtkMRMLScalarVolumeNode1160:133.836;vtkMRMLScalarVolumeNode1161:133.937;vtkMRMLScalarVolumeNode1162:134.04;vtkMRMLScalarVolumeNode1163:134.171;vtkMRMLScalarVolumeNode1164:134.273;vtkMRMLScalarVolumeNode1165:134.373;vtkMRMLScalarVolumeNode1166:134.474;vtkMRMLScalarVolumeNode1167:134.621;vtkMRMLScalarVolumeNode1168:134.752;vtkMRMLScalarVolumeNode1169:134.86;vtkMRMLScalarVolumeNode1170:134.966;vtkMRMLScalarVolumeNode1171:135.08;vtkMRMLScalarVolumeNode1172:135.182;vtkMRMLScalarVolumeNode1173:135.331;vtkMRMLScalarVolumeNode1174:135.438;vtkMRMLScalarVolumeNode1175:135.538;vtkMRMLScalarVolumeNode1176:135.646;vtkMRMLScalarVolumeNode1177:135.766;vtkMRMLScalarVolumeNode1178:135.867;vtkMRMLScalarVolumeNode1179:135.975;vtkMRMLScalarVolumeNode1180:136.076;vtkMRMLScalarVolumeNode1181:136.216;vtkMRMLScalarVolumeNode1182:136.332;vtkMRMLScalarVolumeNode1183:136.433;vtkMRMLScalarVolumeNode1184:136.56;vtkMRMLScalarVolumeNode1185:136.672;vtkMRMLScalarVolumeNode1186:136.776;vtkMRMLScalarVolumeNode1187:136.916;vtkMRMLScalarVolumeNode1188:137.026;vtkMRMLScalarVolumeNode1189:137.131;vtkMRMLScalarVolumeNode1190:137.233;vtkMRMLScalarVolumeNode1191:137.334;vtkMRMLScalarVolumeNode1192:137.466;vtkMRMLScalarVolumeNode1193:137.567;vtkMRMLScalarVolumeNode1194:137.667;vtkMRMLScalarVolumeNode1195:137.768;vtkMRMLScalarVolumeNode1196:137.869;vtkMRMLScalarVolumeNode1197:137.969;vtkMRMLScalarVolumeNode1198:138.077;vtkMRMLScalarVolumeNode1199:138.216;vtkMRMLScalarVolumeNode1200:138.326;vtkMRMLScalarVolumeNode1201:138.466;vtkMRMLScalarVolumeNode1202:138.611;vtkMRMLScalarVolumeNode1203:138.716;vtkMRMLScalarVolumeNode1204:138.827;vtkMRMLScalarVolumeNode1205:138.932;vtkMRMLScalarVolumeNode1206:139.032;vtkMRMLScalarVolumeNode1207:139.166;vtkMRMLScalarVolumeNode1208:139.267;vtkMRMLScalarVolumeNode1209:139.368;vtkMRMLScalarVolumeNode1210:139.47;vtkMRMLScalarVolumeNode1211:139.595;vtkMRMLScalarVolumeNode1212:139.717;vtkMRMLScalarVolumeNode1213:139.818;vtkMRMLScalarVolumeNode1214:139.966;vtkMRMLScalarVolumeNode1215:140.095;vtkMRMLScalarVolumeNode1216:140.216;vtkMRMLScalarVolumeNode1217:140.317;vtkMRMLScalarVolumeNode1218:140.477;vtkMRMLScalarVolumeNode1219:140.577;vtkMRMLScalarVolumeNode1220:140.683;vtkMRMLScalarVolumeNode1221:140.812;vtkMRMLScalarVolumeNode1222:140.913;vtkMRMLScalarVolumeNode1223:141.014;vtkMRMLScalarVolumeNode1224:141.114;vtkMRMLScalarVolumeNode1225:141.215;vtkMRMLScalarVolumeNode1226:141.315;vtkMRMLScalarVolumeNode1227:141.465;vtkMRMLScalarVolumeNode1228:141.576;vtkMRMLScalarVolumeNode1229:141.677;vtkMRMLScalarVolumeNode1230:141.778;vtkMRMLScalarVolumeNode1231:141.879;vtkMRMLScalarVolumeNode1232:142.012;vtkMRMLScalarVolumeNode1233:142.113;vtkMRMLScalarVolumeNode1234:142.218;vtkMRMLScalarVolumeNode1235:142.361;vtkMRMLScalarVolumeNode1236:142.463;vtkMRMLScalarVolumeNode1237:142.564;vtkMRMLScalarVolumeNode1238:142.666;vtkMRMLScalarVolumeNode1239:142.771;vtkMRMLScalarVolumeNode1240:142.88;vtkMRMLScalarVolumeNode1241:143.011;vtkMRMLScalarVolumeNode1242:143.111;vtkMRMLScalarVolumeNode1243:143.216;vtkMRMLScalarVolumeNode1244:143.356;vtkMRMLScalarVolumeNode1245:143.462;vtkMRMLScalarVolumeNode1246:143.566;vtkMRMLScalarVolumeNode1247:143.672;vtkMRMLScalarVolumeNode1248:143.773;vtkMRMLScalarVolumeNode1249:143.899;vtkMRMLScalarVolumeNode1250:144.011;vtkMRMLScalarVolumeNode1251:144.111;vtkMRMLScalarVolumeNode1252:144.217;vtkMRMLScalarVolumeNode1253:144.329;vtkMRMLScalarVolumeNode1254:144.472;vtkMRMLScalarVolumeNode1255:144.611;vtkMRMLScalarVolumeNode1256:144.717;vtkMRMLScalarVolumeNode1257:144.856;vtkMRMLScalarVolumeNode1258:144.961;vtkMRMLScalarVolumeNode1259:145.106;vtkMRMLScalarVolumeNode1260:145.211;vtkMRMLScalarVolumeNode1261:145.314;vtkMRMLScalarVolumeNode1262:145.421;vtkMRMLScalarVolumeNode1263:145.528;vtkMRMLScalarVolumeNode1264:145.657;vtkMRMLScalarVolumeNode1265:145.758;vtkMRMLScalarVolumeNode1266:145.859;vtkMRMLScalarVolumeNode1267:145.959;vtkMRMLScalarVolumeNode1268:146.107;vtkMRMLScalarVolumeNode1269:146.216;vtkMRMLScalarVolumeNode1270:146.356;vtkMRMLScalarVolumeNode1271:146.467;vtkMRMLScalarVolumeNode1272:146.622;vtkMRMLScalarVolumeNode1273:146.722;vtkMRMLScalarVolumeNode1274:146.856;vtkMRMLScalarVolumeNode1275:146.957;vtkMRMLScalarVolumeNode1276:147.058;vtkMRMLScalarVolumeNode1277:147.159;vtkMRMLScalarVolumeNode1278:147.259;vtkMRMLScalarVolumeNode1279:147.394;vtkMRMLScalarVolumeNode1280:147.517;vtkMRMLScalarVolumeNode1281:147.652;vtkMRMLScalarVolumeNode1282:147.758;vtkMRMLScalarVolumeNode1283:147.902;vtkMRMLScalarVolumeNode1284:148.016;vtkMRMLScalarVolumeNode1285:148.118;vtkMRMLScalarVolumeNode1286:148.223;vtkMRMLScalarVolumeNode1287:148.356;vtkMRMLScalarVolumeNode1288:148.485;vtkMRMLScalarVolumeNode1289:148.622;vtkMRMLScalarVolumeNode1290:148.735;vtkMRMLScalarVolumeNode1291:148.851;vtkMRMLScalarVolumeNode1292:148.952;vtkMRMLScalarVolumeNode1293:149.059;vtkMRMLScalarVolumeNode1294:149.161;vtkMRMLScalarVolumeNode1295:149.302;vtkMRMLScalarVolumeNode1296:149.407;vtkMRMLScalarVolumeNode1297:149.516;vtkMRMLScalarVolumeNode1298:149.652;vtkMRMLScalarVolumeNode1299:149.758;vtkMRMLScalarVolumeNode1300:149.859;vtkMRMLScalarVolumeNode1301:149.959;vtkMRMLScalarVolumeNode1302:150.116;vtkMRMLScalarVolumeNode1303:150.236;vtkMRMLScalarVolumeNode1304:150.352;vtkMRMLScalarVolumeNode1305:150.458;vtkMRMLScalarVolumeNode1306:150.601;vtkMRMLScalarVolumeNode1307:150.703;vtkMRMLScalarVolumeNode1308:150.804;vtkMRMLScalarVolumeNode1309:150.916;vtkMRMLScalarVolumeNode1310:151.021;vtkMRMLScalarVolumeNode1311:151.152;vtkMRMLScalarVolumeNode1312:151.258;vtkMRMLScalarVolumeNode1313:151.401;vtkMRMLScalarVolumeNode1314:151.503;vtkMRMLScalarVolumeNode1315:151.608;vtkMRMLScalarVolumeNode1316:151.751;vtkMRMLScalarVolumeNode1317:151.851;vtkMRMLScalarVolumeNode1318:151.981;vtkMRMLScalarVolumeNode1319:152.111;vtkMRMLScalarVolumeNode1320:152.216;vtkMRMLScalarVolumeNode1321:152.317;vtkMRMLScalarVolumeNode1322:152.438;vtkMRMLScalarVolumeNode1323:152.547;vtkMRMLScalarVolumeNode1324:152.652;vtkMRMLScalarVolumeNode1325:152.755;vtkMRMLScalarVolumeNode1326:152.905;vtkMRMLScalarVolumeNode1327:153.022;vtkMRMLScalarVolumeNode1328:153.139;vtkMRMLScalarVolumeNode1329:153.251;vtkMRMLScalarVolumeNode1330:153.357;vtkMRMLScalarVolumeNode1331:153.501;vtkMRMLScalarVolumeNode1332:153.606;vtkMRMLScalarVolumeNode1333:153.746;vtkMRMLScalarVolumeNode1334:153.853;vtkMRMLScalarVolumeNode1335:153.996;vtkMRMLScalarVolumeNode1336:154.102;vtkMRMLScalarVolumeNode1337:154.203;vtkMRMLScalarVolumeNode1338:154.362;vtkMRMLScalarVolumeNode1339:154.462;vtkMRMLScalarVolumeNode1340:154.563;vtkMRMLScalarVolumeNode1341:154.663;vtkMRMLScalarVolumeNode1342:154.797;vtkMRMLScalarVolumeNode1343:154.897;vtkMRMLScalarVolumeNode1344:154.998;vtkMRMLScalarVolumeNode1345:155.099;vtkMRMLScalarVolumeNode1346:155.199;vtkMRMLScalarVolumeNode1347:155.3;vtkMRMLScalarVolumeNode1348:155.4;vtkMRMLScalarVolumeNode1349:155.547;vtkMRMLScalarVolumeNode1350:155.661;vtkMRMLScalarVolumeNode1351:155.796;vtkMRMLScalarVolumeNode1352:155.897;vtkMRMLScalarVolumeNode1353:155.998;vtkMRMLScalarVolumeNode1354:156.099;vtkMRMLScalarVolumeNode1355:156.201;vtkMRMLScalarVolumeNode1356:156.356;vtkMRMLScalarVolumeNode1357:156.457;vtkMRMLScalarVolumeNode1358:156.558;vtkMRMLScalarVolumeNode1359:156.696;vtkMRMLScalarVolumeNode1360:156.803;vtkMRMLScalarVolumeNode1361:156.946;vtkMRMLScalarVolumeNode1362:157.052;vtkMRMLScalarVolumeNode1363:157.196;vtkMRMLScalarVolumeNode1364:157.297;vtkMRMLScalarVolumeNode1365:157.397;vtkMRMLScalarVolumeNode1366:157.498;vtkMRMLScalarVolumeNode1367:157.608;vtkMRMLScalarVolumeNode1368:157.746;vtkMRMLScalarVolumeNode1369:157.897;vtkMRMLScalarVolumeNode1370:157.998;vtkMRMLScalarVolumeNode1371:158.099;vtkMRMLScalarVolumeNode1372:158.262;vtkMRMLScalarVolumeNode1373:158.393;vtkMRMLScalarVolumeNode1374:158.499;vtkMRMLScalarVolumeNode1375:158.626;vtkMRMLScalarVolumeNode1376:158.746;vtkMRMLScalarVolumeNode1377:158.859;vtkMRMLScalarVolumeNode1378:158.992;vtkMRMLScalarVolumeNode1379:159.098;vtkMRMLScalarVolumeNode1380:159.242;vtkMRMLScalarVolumeNode1381:159.343;vtkMRMLScalarVolumeNode1382:159.443;vtkMRMLScalarVolumeNode1383:159.544;vtkMRMLScalarVolumeNode1384:159.644;vtkMRMLScalarVolumeNode1385:159.751;vtkMRMLScalarVolumeNode1386:159.877;vtkMRMLScalarVolumeNode1387:160.006;vtkMRMLScalarVolumeNode1388:160.127;vtkMRMLScalarVolumeNode1389:160.241;vtkMRMLScalarVolumeNode1390:160.341;vtkMRMLScalarVolumeNode1391:160.442;vtkMRMLScalarVolumeNode1392:160.542;vtkMRMLScalarVolumeNode1393:160.651;vtkMRMLScalarVolumeNode1394:160.752;vtkMRMLScalarVolumeNode1395:160.886;vtkMRMLScalarVolumeNode1396:160.991;vtkMRMLScalarVolumeNode1397:161.091;vtkMRMLScalarVolumeNode1398:161.194;vtkMRMLScalarVolumeNode1399:161.296;vtkMRMLScalarVolumeNode1400:161.437;vtkMRMLScalarVolumeNode1401:161.541;vtkMRMLScalarVolumeNode1402:161.706;vtkMRMLScalarVolumeNode1403:161.822;vtkMRMLScalarVolumeNode1404:161.936;vtkMRMLScalarVolumeNode1405:162.037;vtkMRMLScalarVolumeNode1406:162.137;vtkMRMLScalarVolumeNode1407:162.238;vtkMRMLScalarVolumeNode1408:162.343;vtkMRMLScalarVolumeNode1409:162.443;vtkMRMLScalarVolumeNode1410:162.544;vtkMRMLScalarVolumeNode1411:162.691;vtkMRMLScalarVolumeNode1412:162.821;vtkMRMLScalarVolumeNode1413:162.941;vtkMRMLScalarVolumeNode1414:163.079;vtkMRMLScalarVolumeNode1415:163.186;vtkMRMLScalarVolumeNode1416:163.294;vtkMRMLScalarVolumeNode1417:163.402;vtkMRMLScalarVolumeNode1418:163.537;vtkMRMLScalarVolumeNode1419:163.638;vtkMRMLScalarVolumeNode1420:163.746;vtkMRMLScalarVolumeNode1421:163.902;vtkMRMLScalarVolumeNode1422:164.002;vtkMRMLScalarVolumeNode1423:164.103;vtkMRMLScalarVolumeNode1424:164.203;vtkMRMLScalarVolumeNode1425:164.304;vtkMRMLScalarVolumeNode1426:164.436;vtkMRMLScalarVolumeNode1427:164.538;vtkMRMLScalarVolumeNode1428:164.642;vtkMRMLScalarVolumeNode1429:164.747;vtkMRMLScalarVolumeNode1430:164.889;vtkMRMLScalarVolumeNode1431:165.001;vtkMRMLScalarVolumeNode1432:165.101;vtkMRMLScalarVolumeNode1433:165.203;vtkMRMLScalarVolumeNode1434:165.336;vtkMRMLScalarVolumeNode1435:165.437;vtkMRMLScalarVolumeNode1436:165.538;vtkMRMLScalarVolumeNode1437:165.641;vtkMRMLScalarVolumeNode1438:165.765;vtkMRMLScalarVolumeNode1439:165.901;vtkMRMLScalarVolumeNode1440:166.015;vtkMRMLScalarVolumeNode1441:166.137;vtkMRMLScalarVolumeNode1442:166.265;vtkMRMLScalarVolumeNode1443:166.381;vtkMRMLScalarVolumeNode1444:166.482;vtkMRMLScalarVolumeNode1445:166.588;vtkMRMLScalarVolumeNode1446:166.689;vtkMRMLScalarVolumeNode1447:166.836;vtkMRMLScalarVolumeNode1448:166.954;vtkMRMLScalarVolumeNode1449:167.081;vtkMRMLScalarVolumeNode1450:167.183;vtkMRMLScalarVolumeNode1451:167.288;vtkMRMLScalarVolumeNode1452:167.392;vtkMRMLScalarVolumeNode1453:167.531;vtkMRMLScalarVolumeNode1454:167.632;vtkMRMLScalarVolumeNode1455:167.733;vtkMRMLScalarVolumeNode1456:167.834;vtkMRMLScalarVolumeNode1457:167.967;vtkMRMLScalarVolumeNode1458:168.081;vtkMRMLScalarVolumeNode1459:168.182;vtkMRMLScalarVolumeNode1460:168.283;vtkMRMLScalarVolumeNode1461:168.383;vtkMRMLScalarVolumeNode1462:168.489;vtkMRMLScalarVolumeNode1463:168.632;vtkMRMLScalarVolumeNode1464:168.732;vtkMRMLScalarVolumeNode1465:168.839;vtkMRMLScalarVolumeNode1466:168.956;vtkMRMLScalarVolumeNode1467:169.081;vtkMRMLScalarVolumeNode1468:169.183;vtkMRMLScalarVolumeNode1469:169.331;vtkMRMLScalarVolumeNode1470:169.432;vtkMRMLScalarVolumeNode1471:169.533;vtkMRMLScalarVolumeNode1472:169.633;vtkMRMLScalarVolumeNode1473:169.77;vtkMRMLScalarVolumeNode1474:169.876;vtkMRMLScalarVolumeNode1475:169.991;vtkMRMLScalarVolumeNode1476:170.126;vtkMRMLScalarVolumeNode1477:170.234;vtkMRMLScalarVolumeNode1478:170.334;vtkMRMLScalarVolumeNode1479:170.435;vtkMRMLScalarVolumeNode1480:170.581;vtkMRMLScalarVolumeNode1481:170.682;vtkMRMLScalarVolumeNode1482:170.782;vtkMRMLScalarVolumeNode1483:170.891;vtkMRMLScalarVolumeNode1484:171.031;vtkMRMLScalarVolumeNode1485:171.133;vtkMRMLScalarVolumeNode1486:171.234;vtkMRMLScalarVolumeNode1487:171.334;vtkMRMLScalarVolumeNode1488:171.441;vtkMRMLScalarVolumeNode1489:171.576;vtkMRMLScalarVolumeNode1490:171.686;vtkMRMLScalarVolumeNode1491:171.834;vtkMRMLScalarVolumeNode1492:171.942;vtkMRMLScalarVolumeNode1493:172.042;vtkMRMLScalarVolumeNode1494:172.177;vtkMRMLScalarVolumeNode1495:172.282;vtkMRMLScalarVolumeNode1496:172.399;vtkMRMLScalarVolumeNode1497:172.526;vtkMRMLScalarVolumeNode1498:172.628;vtkMRMLScalarVolumeNode1499:172.729;vtkMRMLScalarVolumeNode1500:172.877;vtkMRMLScalarVolumeNode1501:172.978;vtkMRMLScalarVolumeNode1502:173.078;vtkMRMLScalarVolumeNode1503:173.182;vtkMRMLScalarVolumeNode1504:173.326;vtkMRMLScalarVolumeNode1505:173.427;vtkMRMLScalarVolumeNode1506:173.528;vtkMRMLScalarVolumeNode1507:173.629;vtkMRMLScalarVolumeNode1508:173.729;vtkMRMLScalarVolumeNode1509:173.876;vtkMRMLScalarVolumeNode1510:173.977;vtkMRMLScalarVolumeNode1511:174.077;vtkMRMLScalarVolumeNode1512:174.178;vtkMRMLScalarVolumeNode1513:174.279;vtkMRMLScalarVolumeNode1514:174.405;vtkMRMLScalarVolumeNode1515:174.526;vtkMRMLScalarVolumeNode1516:174.627;vtkMRMLScalarVolumeNode1517:174.736;vtkMRMLScalarVolumeNode1518:174.839;vtkMRMLScalarVolumeNode1519:174.955;vtkMRMLScalarVolumeNode1520:175.077;vtkMRMLScalarVolumeNode1521:175.178;vtkMRMLScalarVolumeNode1522:175.279;vtkMRMLScalarVolumeNode1523:175.38;vtkMRMLScalarVolumeNode1524:175.486;vtkMRMLScalarVolumeNode1525:175.587;vtkMRMLScalarVolumeNode1526:175.694;vtkMRMLScalarVolumeNode1527:175.827;vtkMRMLScalarVolumeNode1528:175.929;vtkMRMLScalarVolumeNode1529:176.031;vtkMRMLScalarVolumeNode1530:176.157;vtkMRMLScalarVolumeNode1531:176.291;vtkMRMLScalarVolumeNode1532:176.407;vtkMRMLScalarVolumeNode1533:176.523;vtkMRMLScalarVolumeNode1534:176.623;vtkMRMLScalarVolumeNode1535:176.724;vtkMRMLScalarVolumeNode1536:176.832;vtkMRMLScalarVolumeNode1537:176.971;vtkMRMLScalarVolumeNode1538:177.076;vtkMRMLScalarVolumeNode1539:177.188;vtkMRMLScalarVolumeNode1540:177.322;vtkMRMLScalarVolumeNode1541:177.427;vtkMRMLScalarVolumeNode1542:177.531;vtkMRMLScalarVolumeNode1543:177.671;vtkMRMLScalarVolumeNode1544:177.772;vtkMRMLScalarVolumeNode1545:177.874;vtkMRMLScalarVolumeNode1546:178.021;vtkMRMLScalarVolumeNode1547:178.122;vtkMRMLScalarVolumeNode1548:178.231;vtkMRMLScalarVolumeNode1549:178.331;vtkMRMLScalarVolumeNode1550:178.471;vtkMRMLScalarVolumeNode1551:178.572;vtkMRMLScalarVolumeNode1552:178.673;vtkMRMLScalarVolumeNode1553:178.774;vtkMRMLScalarVolumeNode1554:178.875;vtkMRMLScalarVolumeNode1555:179.021;vtkMRMLScalarVolumeNode1556:179.123;vtkMRMLScalarVolumeNode1557:179.224;vtkMRMLScalarVolumeNode1558:179.352;vtkMRMLScalarVolumeNode1559:179.466;vtkMRMLScalarVolumeNode1560:179.568;vtkMRMLScalarVolumeNode1561:179.669;vtkMRMLScalarVolumeNode1562:179.771;vtkMRMLScalarVolumeNode1563:179.881;vtkMRMLScalarVolumeNode1564:179.987;vtkMRMLScalarVolumeNode1565:180.087;vtkMRMLScalarVolumeNode1566:180.216;vtkMRMLScalarVolumeNode1567:180.321;vtkMRMLScalarVolumeNode1568:180.43;vtkMRMLScalarVolumeNode1569:180.571;vtkMRMLScalarVolumeNode1570:180.716;vtkMRMLScalarVolumeNode1571:180.822;vtkMRMLScalarVolumeNode1572:180.966;vtkMRMLScalarVolumeNode1573:181.077;vtkMRMLScalarVolumeNode1574:181.231;vtkMRMLScalarVolumeNode1575:181.346;vtkMRMLScalarVolumeNode1576:181.466;vtkMRMLScalarVolumeNode1577:181.567;vtkMRMLScalarVolumeNode1578:181.667;vtkMRMLScalarVolumeNode1579:181.768;vtkMRMLScalarVolumeNode1580:181.869;vtkMRMLScalarVolumeNode1581:181.971;vtkMRMLScalarVolumeNode1582:182.071;vtkMRMLScalarVolumeNode1583:182.217;vtkMRMLScalarVolumeNode1584:182.318;vtkMRMLScalarVolumeNode1585:182.419;vtkMRMLScalarVolumeNode1586:182.519;vtkMRMLScalarVolumeNode1587:182.62;vtkMRMLScalarVolumeNode1588:182.766;vtkMRMLScalarVolumeNode1589:182.868;vtkMRMLScalarVolumeNode1590:182.969;vtkMRMLScalarVolumeNode1591:183.095;vtkMRMLScalarVolumeNode1592:183.21;vtkMRMLScalarVolumeNode1593:183.317;vtkMRMLScalarVolumeNode1594:183.43;vtkMRMLScalarVolumeNode1595:183.531;vtkMRMLScalarVolumeNode1596:183.632;vtkMRMLScalarVolumeNode1597:183.732;vtkMRMLScalarVolumeNode1598:183.834;vtkMRMLScalarVolumeNode1599:183.935;vtkMRMLScalarVolumeNode1600:184.063;vtkMRMLScalarVolumeNode1601:184.163;vtkMRMLScalarVolumeNode1602:184.266;vtkMRMLScalarVolumeNode1603:184.427;vtkMRMLScalarVolumeNode1604:184.535;vtkMRMLScalarVolumeNode1605:184.666;vtkMRMLScalarVolumeNode1606:184.773;vtkMRMLScalarVolumeNode1607:184.932;vtkMRMLScalarVolumeNode1608:185.047;vtkMRMLScalarVolumeNode1609:185.166;vtkMRMLScalarVolumeNode1610:185.272;vtkMRMLScalarVolumeNode1611:185.411;vtkMRMLScalarVolumeNode1612:185.52;vtkMRMLScalarVolumeNode1613:185.655;vtkMRMLScalarVolumeNode1614:185.768;vtkMRMLScalarVolumeNode1615:185.871;vtkMRMLScalarVolumeNode1616:185.984;vtkMRMLScalarVolumeNode1617:186.106;vtkMRMLScalarVolumeNode1618:186.216;vtkMRMLScalarVolumeNode1619:186.361;vtkMRMLScalarVolumeNode1620:186.471;vtkMRMLScalarVolumeNode1621:186.611;vtkMRMLScalarVolumeNode1622:186.712;vtkMRMLScalarVolumeNode1623:186.822;vtkMRMLScalarVolumeNode1624:186.923;vtkMRMLScalarVolumeNode1625:187.063;vtkMRMLScalarVolumeNode1626:187.163;vtkMRMLScalarVolumeNode1627:187.268;vtkMRMLScalarVolumeNode1628:187.412;vtkMRMLScalarVolumeNode1629:187.512;vtkMRMLScalarVolumeNode1630:187.613;vtkMRMLScalarVolumeNode1631:187.714;vtkMRMLScalarVolumeNode1632:187.814;vtkMRMLScalarVolumeNode1633:187.917;vtkMRMLScalarVolumeNode1634:188.071;vtkMRMLScalarVolumeNode1635:188.172;vtkMRMLScalarVolumeNode1636:188.278;vtkMRMLScalarVolumeNode1637:188.379;vtkMRMLScalarVolumeNode1638:188.506;vtkMRMLScalarVolumeNode1639:188.612;vtkMRMLScalarVolumeNode1640:188.728;vtkMRMLScalarVolumeNode1641:188.861;vtkMRMLScalarVolumeNode1642:188.991;vtkMRMLScalarVolumeNode1643:189.111;vtkMRMLScalarVolumeNode1644:189.213;vtkMRMLScalarVolumeNode1645:189.314;vtkMRMLScalarVolumeNode1646:189.417;vtkMRMLScalarVolumeNode1647:189.557;vtkMRMLScalarVolumeNode1648:189.665;vtkMRMLScalarVolumeNode1649:189.777;vtkMRMLScalarVolumeNode1650:189.899;vtkMRMLScalarVolumeNode1651:190.006;vtkMRMLScalarVolumeNode1652:190.108;vtkMRMLScalarVolumeNode1653:190.227;vtkMRMLScalarVolumeNode1654:190.371;vtkMRMLScalarVolumeNode1655:190.486;vtkMRMLScalarVolumeNode1656:190.611;vtkMRMLScalarVolumeNode1657:190.756;vtkMRMLScalarVolumeNode1658:190.858;vtkMRMLScalarVolumeNode1659:190.959;vtkMRMLScalarVolumeNode1660:191.107;vtkMRMLScalarVolumeNode1661:191.208;vtkMRMLScalarVolumeNode1662:191.308;vtkMRMLScalarVolumeNode1663:191.413;vtkMRMLScalarVolumeNode1664:191.556;vtkMRMLScalarVolumeNode1665:191.657;vtkMRMLScalarVolumeNode1666:191.806;vtkMRMLScalarVolumeNode1667:191.907;vtkMRMLScalarVolumeNode1668:192.009;vtkMRMLScalarVolumeNode1669:192.116;vtkMRMLScalarVolumeNode1670:192.256;vtkMRMLScalarVolumeNode1671:192.357;vtkMRMLScalarVolumeNode1672:192.458;vtkMRMLScalarVolumeNode1673:192.558;vtkMRMLScalarVolumeNode1674:192.673;vtkMRMLScalarVolumeNode1675:192.816;vtkMRMLScalarVolumeNode1676:192.935;vtkMRMLScalarVolumeNode1677:193.051;vtkMRMLScalarVolumeNode1678:193.156;vtkMRMLScalarVolumeNode1679:193.258;vtkMRMLScalarVolumeNode1680:193.359;vtkMRMLScalarVolumeNode1681:193.46;vtkMRMLScalarVolumeNode1682:193.596;vtkMRMLScalarVolumeNode1683:193.704;vtkMRMLScalarVolumeNode1684:193.816;vtkMRMLScalarVolumeNode1685:193.916;vtkMRMLScalarVolumeNode1686:194.021;vtkMRMLScalarVolumeNode1687:194.144;vtkMRMLScalarVolumeNode1688:194.256;vtkMRMLScalarVolumeNode1689:194.357;vtkMRMLScalarVolumeNode1690:194.517;vtkMRMLScalarVolumeNode1691:194.618;vtkMRMLScalarVolumeNode1692:194.719;vtkMRMLScalarVolumeNode1693:194.856;vtkMRMLScalarVolumeNode1694:194.957;vtkMRMLScalarVolumeNode1695:195.106;vtkMRMLScalarVolumeNode1696:195.207;vtkMRMLScalarVolumeNode1697:195.351;vtkMRMLScalarVolumeNode1698:195.456;vtkMRMLScalarVolumeNode1699:195.602;vtkMRMLScalarVolumeNode1700:195.71;vtkMRMLScalarVolumeNode1701:195.812;vtkMRMLScalarVolumeNode1702:195.922;vtkMRMLScalarVolumeNode1703:196.051;vtkMRMLScalarVolumeNode1704:196.154;vtkMRMLScalarVolumeNode1705:196.316;vtkMRMLScalarVolumeNode1706:196.418;vtkMRMLScalarVolumeNode1707:196.518;vtkMRMLScalarVolumeNode1708:196.619;vtkMRMLScalarVolumeNode1709:196.719;vtkMRMLScalarVolumeNode1710:197.067;vtkMRMLScalarVolumeNode1711:197.189;vtkMRMLScalarVolumeNode1712:197.312;vtkMRMLScalarVolumeNode1713:197.432;vtkMRMLScalarVolumeNode1714:197.551;vtkMRMLScalarVolumeNode1715:197.652;vtkMRMLScalarVolumeNode1716:197.756;vtkMRMLScalarVolumeNode1717:197.896;vtkMRMLScalarVolumeNode1718:198.001;vtkMRMLScalarVolumeNode1719:198.102;vtkMRMLScalarVolumeNode1720:198.203;vtkMRMLScalarVolumeNode1721:198.304;vtkMRMLScalarVolumeNode1722:198.406;vtkMRMLScalarVolumeNode1723:198.547;vtkMRMLScalarVolumeNode1724:198.647;vtkMRMLScalarVolumeNode1725:198.757;vtkMRMLScalarVolumeNode1726:198.902;vtkMRMLScalarVolumeNode1727:199.027;vtkMRMLScalarVolumeNode1728:199.152;vtkMRMLScalarVolumeNode1729:199.253;vtkMRMLScalarVolumeNode1730:199.362;vtkMRMLScalarVolumeNode1731:199.463;vtkMRMLScalarVolumeNode1732:199.596;vtkMRMLScalarVolumeNode1733:199.696;vtkMRMLScalarVolumeNode1734:199.802;vtkMRMLScalarVolumeNode1735:199.961;vtkMRMLScalarVolumeNode1736:200.097;vtkMRMLScalarVolumeNode1737:200.198;vtkMRMLScalarVolumeNode1738:200.303;vtkMRMLScalarVolumeNode1739:200.407;vtkMRMLScalarVolumeNode1740:200.518;vtkMRMLScalarVolumeNode1741:200.662;vtkMRMLScalarVolumeNode1742:200.762;vtkMRMLScalarVolumeNode1743:200.863;vtkMRMLScalarVolumeNode1744:200.963;vtkMRMLScalarVolumeNode1745:201.089;vtkMRMLScalarVolumeNode1746:201.209;vtkMRMLScalarVolumeNode1747:201.311;vtkMRMLScalarVolumeNode1748:201.426;vtkMRMLScalarVolumeNode1749:201.556;vtkMRMLScalarVolumeNode1750:201.661;vtkMRMLScalarVolumeNode1751:201.762;vtkMRMLScalarVolumeNode1752:201.864;vtkMRMLScalarVolumeNode1753:201.982;vtkMRMLScalarVolumeNode1754:202.097;vtkMRMLScalarVolumeNode1755:202.198;vtkMRMLScalarVolumeNode1756:202.298;vtkMRMLScalarVolumeNode1757:202.404;vtkMRMLScalarVolumeNode1758:202.556;vtkMRMLScalarVolumeNode1759:202.656;vtkMRMLScalarVolumeNode1760:202.762;vtkMRMLScalarVolumeNode1761:202.897;vtkMRMLScalarVolumeNode1762:203.061;vtkMRMLScalarVolumeNode1763:203.162;vtkMRMLScalarVolumeNode1764:203.296;vtkMRMLScalarVolumeNode1765:203.447;vtkMRMLScalarVolumeNode1766:203.552;vtkMRMLScalarVolumeNode1767:203.656;vtkMRMLScalarVolumeNode1768:203.796;vtkMRMLScalarVolumeNode1769:203.941;vtkMRMLScalarVolumeNode1770:204.042;vtkMRMLScalarVolumeNode1771:204.151;vtkMRMLScalarVolumeNode1772:204.292;vtkMRMLScalarVolumeNode1773:204.393;vtkMRMLScalarVolumeNode1774:204.494;vtkMRMLScalarVolumeNode1775:204.601;vtkMRMLScalarVolumeNode1776:204.742;vtkMRMLScalarVolumeNode1777:204.856;vtkMRMLScalarVolumeNode1778:204.991;vtkMRMLScalarVolumeNode1779:205.091;vtkMRMLScalarVolumeNode1780:205.193;vtkMRMLScalarVolumeNode1781:205.294;vtkMRMLScalarVolumeNode1782:205.394;vtkMRMLScalarVolumeNode1783:205.541;vtkMRMLScalarVolumeNode1784:205.642;vtkMRMLScalarVolumeNode1785:205.742;vtkMRMLScalarVolumeNode1786:205.891;vtkMRMLScalarVolumeNode1787:205.993;vtkMRMLScalarVolumeNode1788:206.094;vtkMRMLScalarVolumeNode1789:206.196;vtkMRMLScalarVolumeNode1790:206.301;vtkMRMLScalarVolumeNode1791:206.406;vtkMRMLScalarVolumeNode1792:206.507;vtkMRMLScalarVolumeNode1793:206.607;vtkMRMLScalarVolumeNode1794:206.741;vtkMRMLScalarVolumeNode1795:206.841;vtkMRMLScalarVolumeNode1796:206.947;vtkMRMLScalarVolumeNode1797:207.091;vtkMRMLScalarVolumeNode1798:207.196;vtkMRMLScalarVolumeNode1799:207.341;vtkMRMLScalarVolumeNode1800:207.442;vtkMRMLScalarVolumeNode1801:207.591;vtkMRMLScalarVolumeNode1802:207.692;vtkMRMLScalarVolumeNode1803:207.838;vtkMRMLScalarVolumeNode1804:207.941;vtkMRMLScalarVolumeNode1805:208.043;vtkMRMLScalarVolumeNode1806:208.191;vtkMRMLScalarVolumeNode1807:208.298;vtkMRMLScalarVolumeNode1808:208.441;vtkMRMLScalarVolumeNode1809:208.541;vtkMRMLScalarVolumeNode1810:208.686;vtkMRMLScalarVolumeNode1811:208.799;vtkMRMLScalarVolumeNode1812:208.936;vtkMRMLScalarVolumeNode1813:209.051;vtkMRMLScalarVolumeNode1814:209.166;vtkMRMLScalarVolumeNode1815:209.267;vtkMRMLScalarVolumeNode1816:209.367;vtkMRMLScalarVolumeNode1817:209.468;vtkMRMLScalarVolumeNode1818:209.573;vtkMRMLScalarVolumeNode1819:209.699;vtkMRMLScalarVolumeNode1820:209.8;vtkMRMLScalarVolumeNode1821:209.901;vtkMRMLScalarVolumeNode1822:210.067;vtkMRMLScalarVolumeNode1823:210.167;vtkMRMLScalarVolumeNode1824:210.301;vtkMRMLScalarVolumeNode1825:210.423;vtkMRMLScalarVolumeNode1826:210.551;vtkMRMLScalarVolumeNode1827:210.652;vtkMRMLScalarVolumeNode1828:210.752;vtkMRMLScalarVolumeNode1829:210.897;vtkMRMLScalarVolumeNode1830:211.001;vtkMRMLScalarVolumeNode1831:211.106;vtkMRMLScalarVolumeNode1832:211.269;vtkMRMLScalarVolumeNode1833:211.402;vtkMRMLScalarVolumeNode1834:211.502;vtkMRMLScalarVolumeNode1835:211.604;vtkMRMLScalarVolumeNode1836:211.766"  ></Sequence>
  <Sequence
    id="vtkMRMLSequenceNode2" name="Sequence_1-Sequence_1-Seq" hideFromEditors="false" selectable="true" selected="false" attributes="Sequences.Source:Sequence_1" storageNodeRef="vtkMRMLLinearTransformSequenceStorageNode1" references="storage:vtkMRMLLinearTransformSequenceStorageNode1;" userTags=""    indexName="time"    indexUnit="s"    indexType="numeric"    numericIndexValueTolerance="0.001"    indexValues="vtkMRMLLinearTransformNode1:0.026;vtkMRMLLinearTransformNode2:0.166;vtkMRMLLinearTransformNode3:0.267;vtkMRMLLinearTransformNode4:0.367;vtkMRMLLinearTransformNode5:0.468;vtkMRMLLinearTransformNode6:0.568;vtkMRMLLinearTransformNode7:0.677;vtkMRMLLinearTransformNode8:0.816;vtkMRMLLinearTransformNode9:0.916;vtkMRMLLinearTransformNode10:1.031;vtkMRMLLinearTransformNode11:1.132;vtkMRMLLinearTransformNode12:1.266;vtkMRMLLinearTransformNode13:1.367;vtkMRMLLinearTransformNode14:1.468;vtkMRMLLinearTransformNode15:1.568;vtkMRMLLinearTransformNode16:1.669;vtkMRMLLinearTransformNode17:1.816;vtkMRMLLinearTransformNode18:1.920;vtkMRMLLinearTransformNode19:2.026;vtkMRMLLinearTransformNode20:2.128;vtkMRMLLinearTransformNode21:2.253;vtkMRMLLinearTransformNode22:2.366;vtkMRMLLinearTransformNode23:2.467;vtkMRMLLinearTransformNode24:2.569;vtkMRMLLinearTransformNode25:2.671;vtkMRMLLinearTransformNode26:2.772;vtkMRMLLinearTransformNode27:2.911;vtkMRMLLinearTransformNode28:3.027;vtkMRMLLinearTransformNode29:3.128;vtkMRMLLinearTransformNode30:3.229;vtkMRMLLinearTransformNode31:3.366;vtkMRMLLinearTransformNode32:3.466;vtkMRMLLinearTransformNode33:3.617;vtkMRMLLinearTransformNode34:3.742;vtkMRMLLinearTransformNode35:3.861;vtkMRMLLinearTransformNode36:3.967;vtkMRMLLinearTransformNode37:4.126;vtkMRMLLinearTransformNode38:4.234;vtkMRMLLinearTransformNode39:4.361;vtkMRMLLinearTransformNode40:4.463;vtkMRMLLinearTransformNode41:4.568;vtkMRMLLinearTransformNode42:4.673;vtkMRMLLinearTransformNode43:4.811;vtkMRMLLinearTransformNode44:4.926;vtkMRMLLinearTransformNode45:5.027;vtkMRMLLinearTransformNode46:5.128;vtkMRMLLinearTransformNode47:5.229;vtkMRMLLinearTransformNode48:5.362;vtkMRMLLinearTransformNode49:5.468;vtkMRMLLinearTransformNode50:5.626;vtkMRMLLinearTransformNode51:5.726;vtkMRMLLinearTransformNode52:5.828;vtkMRMLLinearTransformNode53:5.940;vtkMRMLLinearTransformNode54:6.061;vtkMRMLLinearTransformNode55:6.163;vtkMRMLLinearTransformNode56:6.264;vtkMRMLLinearTransformNode57:6.396;vtkMRMLLinearTransformNode58:6.511;vtkMRMLLinearTransformNode59:6.611;vtkMRMLLinearTransformNode60:6.726;vtkMRMLLinearTransformNode61:6.830;vtkMRMLLinearTransformNode62:6.944;vtkMRMLLinearTransformNode63:7.061;vtkMRMLLinearTransformNode64:7.162;vtkMRMLLinearTransformNode65:7.274;vtkMRMLLinearTransformNode66:7.399;vtkMRMLLinearTransformNode67:7.511;vtkMRMLLinearTransformNode68:7.612;vtkMRMLLinearTransformNode69:7.721;vtkMRMLLinearTransformNode70:7.826;vtkMRMLLinearTransformNode71:7.926;vtkMRMLLinearTransformNode72:8.062;vtkMRMLLinearTransformNode73:8.164;vtkMRMLLinearTransformNode74:8.306;vtkMRMLLinearTransformNode75:8.425;vtkMRMLLinearTransformNode76:8.556;vtkMRMLLinearTransformNode77:8.658;vtkMRMLLinearTransformNode78:8.758;vtkMRMLLinearTransformNode79:8.866;vtkMRMLLinearTransformNode80:8.966;vtkMRMLLinearTransformNode81:9.067;vtkMRMLLinearTransformNode82:9.206;vtkMRMLLinearTransformNode83:9.307;vtkMRMLLinearTransformNode84:9.413;vtkMRMLLinearTransformNode85:9.515;vtkMRMLLinearTransformNode86:9.643;vtkMRMLLinearTransformNode87:9.757;vtkMRMLLinearTransformNode88:9.858;vtkMRMLLinearTransformNode89:9.959;vtkMRMLLinearTransformNode90:10.066;vtkMRMLLinearTransformNode91:10.167;vtkMRMLLinearTransformNode92:10.306;vtkMRMLLinearTransformNode93:10.406;vtkMRMLLinearTransformNode94:10.508;vtkMRMLLinearTransformNode95:10.637;vtkMRMLLinearTransformNode96:10.756;vtkMRMLLinearTransformNode97:10.858;vtkMRMLLinearTransformNode98:11.006;vtkMRMLLinearTransformNode99:11.116;vtkMRMLLinearTransformNode100:11.221;vtkMRMLLinearTransformNode101:11.321;vtkMRMLLinearTransformNode102:11.437;vtkMRMLLinearTransformNode103:11.551;vtkMRMLLinearTransformNode104:11.652;vtkMRMLLinearTransformNode105:11.757;vtkMRMLLinearTransformNode106:11.861;vtkMRMLLinearTransformNode107:12.009;vtkMRMLLinearTransformNode108:12.110;vtkMRMLLinearTransformNode109:12.221;vtkMRMLLinearTransformNode110:12.357;vtkMRMLLinearTransformNode111:12.522;vtkMRMLLinearTransformNode112:12.627;vtkMRMLLinearTransformNode113:12.751;vtkMRMLLinearTransformNode114:12.851;vtkMRMLLinearTransformNode115:12.953;vtkMRMLLinearTransformNode116:13.054;vtkMRMLLinearTransformNode117:13.217;vtkMRMLLinearTransformNode118:13.351;vtkMRMLLinearTransformNode119:13.457;vtkMRMLLinearTransformNode120:13.601;vtkMRMLLinearTransformNode121:13.717;vtkMRMLLinearTransformNode122:13.818;vtkMRMLLinearTransformNode123:13.919;vtkMRMLLinearTransformNode124:14.052;vtkMRMLLinearTransformNode125:14.153;vtkMRMLLinearTransformNode126:14.254;vtkMRMLLinearTransformNode127:14.354;vtkMRMLLinearTransformNode128:14.501;vtkMRMLLinearTransformNode129:14.612;vtkMRMLLinearTransformNode130:14.751;vtkMRMLLinearTransformNode131:14.852;vtkMRMLLinearTransformNode132:14.952;vtkMRMLLinearTransformNode133:15.053;vtkMRMLLinearTransformNode134:15.153;vtkMRMLLinearTransformNode135:15.254;vtkMRMLLinearTransformNode136:15.366;vtkMRMLLinearTransformNode137:15.470;vtkMRMLLinearTransformNode138:15.588;vtkMRMLLinearTransformNode139:15.698;vtkMRMLLinearTransformNode140:15.798;vtkMRMLLinearTransformNode141:15.901;vtkMRMLLinearTransformNode142:16.019;vtkMRMLLinearTransformNode143:16.166;vtkMRMLLinearTransformNode144:16.267;vtkMRMLLinearTransformNode145:16.367;vtkMRMLLinearTransformNode146:16.496;vtkMRMLLinearTransformNode147:16.601;vtkMRMLLinearTransformNode148:16.703;vtkMRMLLinearTransformNode149:16.861;vtkMRMLLinearTransformNode150:16.962;vtkMRMLLinearTransformNode151:17.066;vtkMRMLLinearTransformNode152:17.198;vtkMRMLLinearTransformNode153:17.306;vtkMRMLLinearTransformNode154:17.446;vtkMRMLLinearTransformNode155:17.566;vtkMRMLLinearTransformNode156:17.691;vtkMRMLLinearTransformNode157:17.798;vtkMRMLLinearTransformNode158:17.899;vtkMRMLLinearTransformNode159:17.999;vtkMRMLLinearTransformNode160:18.106;vtkMRMLLinearTransformNode161:18.220;vtkMRMLLinearTransformNode162:18.350;vtkMRMLLinearTransformNode163:18.451;vtkMRMLLinearTransformNode164:18.551;vtkMRMLLinearTransformNode165:18.657;vtkMRMLLinearTransformNode166:18.811;vtkMRMLLinearTransformNode167:18.927;vtkMRMLLinearTransformNode168:19.046;vtkMRMLLinearTransformNode169:19.147;vtkMRMLLinearTransformNode170:19.248;vtkMRMLLinearTransformNode171:19.349;vtkMRMLLinearTransformNode172:19.507;vtkMRMLLinearTransformNode173:19.611;vtkMRMLLinearTransformNode174:19.748;vtkMRMLLinearTransformNode175:19.857;vtkMRMLLinearTransformNode176:19.996;vtkMRMLLinearTransformNode177:20.101;vtkMRMLLinearTransformNode178:20.217;vtkMRMLLinearTransformNode179:20.346;vtkMRMLLinearTransformNode180:20.446;vtkMRMLLinearTransformNode181:20.548;vtkMRMLLinearTransformNode182:20.649;vtkMRMLLinearTransformNode183:20.796;vtkMRMLLinearTransformNode184:20.941;vtkMRMLLinearTransformNode185:21.046;vtkMRMLLinearTransformNode186:21.147;vtkMRMLLinearTransformNode187:21.248;vtkMRMLLinearTransformNode188:21.392;vtkMRMLLinearTransformNode189:21.499;vtkMRMLLinearTransformNode190:21.600;vtkMRMLLinearTransformNode191:21.747;vtkMRMLLinearTransformNode192:21.876;vtkMRMLLinearTransformNode193:21.991;vtkMRMLLinearTransformNode194:22.092;vtkMRMLLinearTransformNode195:22.193;vtkMRMLLinearTransformNode196:22.294;vtkMRMLLinearTransformNode197:22.407;vtkMRMLLinearTransformNode198:22.541;vtkMRMLLinearTransformNode199:22.645;vtkMRMLLinearTransformNode200:22.796;vtkMRMLLinearTransformNode201:22.906;vtkMRMLLinearTransformNode202:23.007;vtkMRMLLinearTransformNode203:23.112;vtkMRMLLinearTransformNode204:23.241;vtkMRMLLinearTransformNode205:23.341;vtkMRMLLinearTransformNode206:23.443;vtkMRMLLinearTransformNode207:23.544;vtkMRMLLinearTransformNode208:23.653;vtkMRMLLinearTransformNode209:23.791;vtkMRMLLinearTransformNode210:23.903;vtkMRMLLinearTransformNode211:24.041;vtkMRMLLinearTransformNode212:24.142;vtkMRMLLinearTransformNode213:24.242;vtkMRMLLinearTransformNode214:24.343;vtkMRMLLinearTransformNode215:24.456;vtkMRMLLinearTransformNode216:24.557;vtkMRMLLinearTransformNode217:24.658;vtkMRMLLinearTransformNode218:24.761;vtkMRMLLinearTransformNode219:24.871;vtkMRMLLinearTransformNode220:24.981;vtkMRMLLinearTransformNode221:25.087;vtkMRMLLinearTransformNode222:25.191;vtkMRMLLinearTransformNode223:25.293;vtkMRMLLinearTransformNode224:25.393;vtkMRMLLinearTransformNode225:25.494;vtkMRMLLinearTransformNode226:25.594;vtkMRMLLinearTransformNode227:25.697;vtkMRMLLinearTransformNode228:25.836;vtkMRMLLinearTransformNode229:25.942;vtkMRMLLinearTransformNode230:26.044;vtkMRMLLinearTransformNode231:26.191;vtkMRMLLinearTransformNode232:26.341;vtkMRMLLinearTransformNode233:26.472;vtkMRMLLinearTransformNode234:26.586;vtkMRMLLinearTransformNode235:26.687;vtkMRMLLinearTransformNode236:26.794;vtkMRMLLinearTransformNode237:26.951;vtkMRMLLinearTransformNode238:27.051;vtkMRMLLinearTransformNode239:27.153;vtkMRMLLinearTransformNode240:27.272;vtkMRMLLinearTransformNode241:27.380;vtkMRMLLinearTransformNode242:27.487;vtkMRMLLinearTransformNode243:27.589;vtkMRMLLinearTransformNode244:27.689;vtkMRMLLinearTransformNode245:27.836;vtkMRMLLinearTransformNode246:27.937;vtkMRMLLinearTransformNode247:28.043;vtkMRMLLinearTransformNode248:28.180;vtkMRMLLinearTransformNode249:28.287;vtkMRMLLinearTransformNode250:28.387;vtkMRMLLinearTransformNode251:28.501;vtkMRMLLinearTransformNode252:28.636;vtkMRMLLinearTransformNode253:28.737;vtkMRMLLinearTransformNode254:28.838;vtkMRMLLinearTransformNode255:28.941;vtkMRMLLinearTransformNode256:29.086;vtkMRMLLinearTransformNode257:29.202;vtkMRMLLinearTransformNode258:29.336;vtkMRMLLinearTransformNode259:29.436;vtkMRMLLinearTransformNode260:29.539;vtkMRMLLinearTransformNode261:29.701;vtkMRMLLinearTransformNode262:29.836;vtkMRMLLinearTransformNode263:29.936;vtkMRMLLinearTransformNode264:30.040;vtkMRMLLinearTransformNode265:30.141;vtkMRMLLinearTransformNode266:30.252;vtkMRMLLinearTransformNode267:30.402;vtkMRMLLinearTransformNode268:30.505;vtkMRMLLinearTransformNode269:30.631;vtkMRMLLinearTransformNode270:30.732;vtkMRMLLinearTransformNode271:30.836;vtkMRMLLinearTransformNode272:30.966;vtkMRMLLinearTransformNode273:31.081;vtkMRMLLinearTransformNode274:31.183;vtkMRMLLinearTransformNode275:31.286;vtkMRMLLinearTransformNode276:31.431;vtkMRMLLinearTransformNode277:31.532;vtkMRMLLinearTransformNode278:31.633;vtkMRMLLinearTransformNode279:31.734;vtkMRMLLinearTransformNode280:31.843;vtkMRMLLinearTransformNode281:31.952;vtkMRMLLinearTransformNode282:32.096;vtkMRMLLinearTransformNode283:32.197;vtkMRMLLinearTransformNode284:32.331;vtkMRMLLinearTransformNode285:32.436;vtkMRMLLinearTransformNode286:32.584;vtkMRMLLinearTransformNode287:32.692;vtkMRMLLinearTransformNode288:32.796;vtkMRMLLinearTransformNode289:32.897;vtkMRMLLinearTransformNode290:33.031;vtkMRMLLinearTransformNode291:33.133;vtkMRMLLinearTransformNode292:33.291;vtkMRMLLinearTransformNode293:33.431;vtkMRMLLinearTransformNode294:33.531;vtkMRMLLinearTransformNode295:33.632;vtkMRMLLinearTransformNode296:33.732;vtkMRMLLinearTransformNode297:33.833;vtkMRMLLinearTransformNode298:33.981;vtkMRMLLinearTransformNode299:34.082;vtkMRMLLinearTransformNode300:34.212;vtkMRMLLinearTransformNode301:34.326;vtkMRMLLinearTransformNode302:34.426;vtkMRMLLinearTransformNode303:34.531;vtkMRMLLinearTransformNode304:34.633;vtkMRMLLinearTransformNode305:34.734;vtkMRMLLinearTransformNode306:34.836;vtkMRMLLinearTransformNode307:34.962;vtkMRMLLinearTransformNode308:35.082;vtkMRMLLinearTransformNode309:35.232;vtkMRMLLinearTransformNode310:35.337;vtkMRMLLinearTransformNode311:35.438;vtkMRMLLinearTransformNode312:35.577;vtkMRMLLinearTransformNode313:35.681;vtkMRMLLinearTransformNode314:35.781;vtkMRMLLinearTransformNode315:35.882;vtkMRMLLinearTransformNode316:36.020;vtkMRMLLinearTransformNode317:36.141;vtkMRMLLinearTransformNode318:36.281;vtkMRMLLinearTransformNode319:36.411;vtkMRMLLinearTransformNode320:36.526;vtkMRMLLinearTransformNode321:36.628;vtkMRMLLinearTransformNode322:36.729;vtkMRMLLinearTransformNode323:36.837;vtkMRMLLinearTransformNode324:36.976;vtkMRMLLinearTransformNode325:37.078;vtkMRMLLinearTransformNode326:37.179;vtkMRMLLinearTransformNode327:37.280;vtkMRMLLinearTransformNode328:37.391;vtkMRMLLinearTransformNode329:37.522;vtkMRMLLinearTransformNode330:37.631;vtkMRMLLinearTransformNode331:37.772;vtkMRMLLinearTransformNode332:37.891;vtkMRMLLinearTransformNode333:38.026;vtkMRMLLinearTransformNode334:38.128;vtkMRMLLinearTransformNode335:38.229;vtkMRMLLinearTransformNode336:38.356;vtkMRMLLinearTransformNode337:38.476;vtkMRMLLinearTransformNode338:38.578;vtkMRMLLinearTransformNode339:38.679;vtkMRMLLinearTransformNode340:38.826;vtkMRMLLinearTransformNode341:38.932;vtkMRMLLinearTransformNode342:39.036;vtkMRMLLinearTransformNode343:39.156;vtkMRMLLinearTransformNode344:39.291;vtkMRMLLinearTransformNode345:39.392;vtkMRMLLinearTransformNode346:39.492;vtkMRMLLinearTransformNode347:39.627;vtkMRMLLinearTransformNode348:39.786;vtkMRMLLinearTransformNode349:39.887;vtkMRMLLinearTransformNode350:40.022;vtkMRMLLinearTransformNode351:40.125;vtkMRMLLinearTransformNode352:40.231;vtkMRMLLinearTransformNode353:40.356;vtkMRMLLinearTransformNode354:40.471;vtkMRMLLinearTransformNode355:40.586;vtkMRMLLinearTransformNode356:40.693;vtkMRMLLinearTransformNode357:40.821;vtkMRMLLinearTransformNode358:40.934;vtkMRMLLinearTransformNode359:41.086;vtkMRMLLinearTransformNode360:41.186;vtkMRMLLinearTransformNode361:41.288;vtkMRMLLinearTransformNode362:41.421;vtkMRMLLinearTransformNode363:41.523;vtkMRMLLinearTransformNode364:41.627;vtkMRMLLinearTransformNode365:41.731;vtkMRMLLinearTransformNode366:41.871;vtkMRMLLinearTransformNode367:41.973;vtkMRMLLinearTransformNode368:42.101;vtkMRMLLinearTransformNode369:42.236;vtkMRMLLinearTransformNode370:42.338;vtkMRMLLinearTransformNode371:42.471;vtkMRMLLinearTransformNode372:42.571;vtkMRMLLinearTransformNode373:42.673;vtkMRMLLinearTransformNode374:42.776;vtkMRMLLinearTransformNode375:42.921;vtkMRMLLinearTransformNode376:43.022;vtkMRMLLinearTransformNode377:43.124;vtkMRMLLinearTransformNode378:43.271;vtkMRMLLinearTransformNode379:43.372;vtkMRMLLinearTransformNode380:43.476;vtkMRMLLinearTransformNode381:43.577;vtkMRMLLinearTransformNode382:43.710;vtkMRMLLinearTransformNode383:43.816;vtkMRMLLinearTransformNode384:43.926;vtkMRMLLinearTransformNode385:44.031;vtkMRMLLinearTransformNode386:44.167;vtkMRMLLinearTransformNode387:44.268;vtkMRMLLinearTransformNode388:44.370;vtkMRMLLinearTransformNode389:44.471;vtkMRMLLinearTransformNode390:44.601;vtkMRMLLinearTransformNode391:44.717;vtkMRMLLinearTransformNode392:44.818;vtkMRMLLinearTransformNode393:44.921;vtkMRMLLinearTransformNode394:45.027;vtkMRMLLinearTransformNode395:45.127;vtkMRMLLinearTransformNode396:45.228;vtkMRMLLinearTransformNode397:45.371;vtkMRMLLinearTransformNode398:45.472;vtkMRMLLinearTransformNode399:45.610;vtkMRMLLinearTransformNode400:45.731;vtkMRMLLinearTransformNode401:45.831;vtkMRMLLinearTransformNode402:45.933;vtkMRMLLinearTransformNode403:46.066;vtkMRMLLinearTransformNode404:46.171;vtkMRMLLinearTransformNode405:46.316;vtkMRMLLinearTransformNode406:46.417;vtkMRMLLinearTransformNode407:46.518;vtkMRMLLinearTransformNode408:46.619;vtkMRMLLinearTransformNode409:46.719;vtkMRMLLinearTransformNode410:46.867;vtkMRMLLinearTransformNode411:46.969;vtkMRMLLinearTransformNode412:47.116;vtkMRMLLinearTransformNode413:47.216;vtkMRMLLinearTransformNode414:47.317;vtkMRMLLinearTransformNode415:47.417;vtkMRMLLinearTransformNode416:47.518;vtkMRMLLinearTransformNode417:47.619;vtkMRMLLinearTransformNode418:47.719;vtkMRMLLinearTransformNode419:47.882;vtkMRMLLinearTransformNode420:47.983;vtkMRMLLinearTransformNode421:48.084;vtkMRMLLinearTransformNode422:48.216;vtkMRMLLinearTransformNode423:48.317;vtkMRMLLinearTransformNode424:48.423;vtkMRMLLinearTransformNode425:48.524;vtkMRMLLinearTransformNode426:48.676;vtkMRMLLinearTransformNode427:48.777;vtkMRMLLinearTransformNode428:48.911;vtkMRMLLinearTransformNode429:49.017;vtkMRMLLinearTransformNode430:49.176;vtkMRMLLinearTransformNode431:49.316;vtkMRMLLinearTransformNode432:49.424;vtkMRMLLinearTransformNode433:49.571;vtkMRMLLinearTransformNode434:49.676;vtkMRMLLinearTransformNode435:49.813;vtkMRMLLinearTransformNode436:49.913;vtkMRMLLinearTransformNode437:50.017;vtkMRMLLinearTransformNode438:50.161;vtkMRMLLinearTransformNode439:50.277;vtkMRMLLinearTransformNode440:50.411;vtkMRMLLinearTransformNode441:50.513;vtkMRMLLinearTransformNode442:50.614;vtkMRMLLinearTransformNode443:50.761;vtkMRMLLinearTransformNode444:50.861;vtkMRMLLinearTransformNode445:50.962;vtkMRMLLinearTransformNode446:51.063;vtkMRMLLinearTransformNode447:51.163;vtkMRMLLinearTransformNode448:51.311;vtkMRMLLinearTransformNode449:51.415;vtkMRMLLinearTransformNode450:51.525;vtkMRMLLinearTransformNode451:51.676;vtkMRMLLinearTransformNode452:51.807;vtkMRMLLinearTransformNode453:51.911;vtkMRMLLinearTransformNode454:52.015;vtkMRMLLinearTransformNode455:52.161;vtkMRMLLinearTransformNode456:52.276;vtkMRMLLinearTransformNode457:52.411;vtkMRMLLinearTransformNode458:52.512;vtkMRMLLinearTransformNode459:52.613;vtkMRMLLinearTransformNode460:52.713;vtkMRMLLinearTransformNode461:52.826;vtkMRMLLinearTransformNode462:52.971;vtkMRMLLinearTransformNode463:53.072;vtkMRMLLinearTransformNode464:53.173;vtkMRMLLinearTransformNode465:53.277;vtkMRMLLinearTransformNode466:53.377;vtkMRMLLinearTransformNode467:53.493;vtkMRMLLinearTransformNode468:53.606;vtkMRMLLinearTransformNode469:53.711;vtkMRMLLinearTransformNode470:53.811;vtkMRMLLinearTransformNode471:53.914;vtkMRMLLinearTransformNode472:54.015;vtkMRMLLinearTransformNode473:54.171;vtkMRMLLinearTransformNode474:54.272;vtkMRMLLinearTransformNode475:54.373;vtkMRMLLinearTransformNode476:54.478;vtkMRMLLinearTransformNode477:54.611;vtkMRMLLinearTransformNode478:54.713;vtkMRMLLinearTransformNode479:54.856;vtkMRMLLinearTransformNode480:54.963;vtkMRMLLinearTransformNode481:55.106;vtkMRMLLinearTransformNode482:55.206;vtkMRMLLinearTransformNode483:55.313;vtkMRMLLinearTransformNode484:55.413;vtkMRMLLinearTransformNode485:55.556;vtkMRMLLinearTransformNode486:55.656;vtkMRMLLinearTransformNode487:55.757;vtkMRMLLinearTransformNode488:55.858;vtkMRMLLinearTransformNode489:55.959;vtkMRMLLinearTransformNode490:56.107;vtkMRMLLinearTransformNode491:56.256;vtkMRMLLinearTransformNode492:56.362;vtkMRMLLinearTransformNode493:56.462;vtkMRMLLinearTransformNode494:56.607;vtkMRMLLinearTransformNode495:56.708;vtkMRMLLinearTransformNode496:56.808;vtkMRMLLinearTransformNode497:56.957;vtkMRMLLinearTransformNode498:57.058;vtkMRMLLinearTransformNode499:57.171;vtkMRMLLinearTransformNode500:57.306;vtkMRMLLinearTransformNode501:57.407;vtkMRMLLinearTransformNode502:57.511;vtkMRMLLinearTransformNode503:57.646;vtkMRMLLinearTransformNode504:57.758;vtkMRMLLinearTransformNode505:57.886;vtkMRMLLinearTransformNode506:58.002;vtkMRMLLinearTransformNode507:58.104;vtkMRMLLinearTransformNode508:58.208;vtkMRMLLinearTransformNode509:58.308;vtkMRMLLinearTransformNode510:58.410;vtkMRMLLinearTransformNode511:58.566;vtkMRMLLinearTransformNode512:58.671;vtkMRMLLinearTransformNode513:58.801;vtkMRMLLinearTransformNode514:58.903;vtkMRMLLinearTransformNode515:59.006;vtkMRMLLinearTransformNode516:59.166;vtkMRMLLinearTransformNode517:59.301;vtkMRMLLinearTransformNode518:59.403;vtkMRMLLinearTransformNode519:59.504;vtkMRMLLinearTransformNode520:59.632;vtkMRMLLinearTransformNode521:59.749;vtkMRMLLinearTransformNode522:59.852;vtkMRMLLinearTransformNode523:60.002;vtkMRMLLinearTransformNode524:60.117;vtkMRMLLinearTransformNode525:60.252;vtkMRMLLinearTransformNode526:60.353;vtkMRMLLinearTransformNode527:60.453;vtkMRMLLinearTransformNode528:60.602;vtkMRMLLinearTransformNode529:60.703;vtkMRMLLinearTransformNode530:60.804;vtkMRMLLinearTransformNode531:60.951;vtkMRMLLinearTransformNode532:61.051;vtkMRMLLinearTransformNode533:61.156;vtkMRMLLinearTransformNode534:61.261;vtkMRMLLinearTransformNode535:61.398;vtkMRMLLinearTransformNode536:61.501;vtkMRMLLinearTransformNode537:61.616;vtkMRMLLinearTransformNode538:61.716;vtkMRMLLinearTransformNode539:61.851;vtkMRMLLinearTransformNode540:61.952;vtkMRMLLinearTransformNode541:62.053;vtkMRMLLinearTransformNode542:62.212;vtkMRMLLinearTransformNode543:62.313;vtkMRMLLinearTransformNode544:62.451;vtkMRMLLinearTransformNode545:62.551;vtkMRMLLinearTransformNode546:62.701;vtkMRMLLinearTransformNode547:62.811;vtkMRMLLinearTransformNode548:62.913;vtkMRMLLinearTransformNode549:63.014;vtkMRMLLinearTransformNode550:63.146;vtkMRMLLinearTransformNode551:63.253;vtkMRMLLinearTransformNode552:63.396;vtkMRMLLinearTransformNode553:63.504;vtkMRMLLinearTransformNode554:63.640;vtkMRMLLinearTransformNode555:63.752;vtkMRMLLinearTransformNode556:63.857;vtkMRMLLinearTransformNode557:64.012;vtkMRMLLinearTransformNode558:64.151;vtkMRMLLinearTransformNode559:64.257;vtkMRMLLinearTransformNode560:64.411;vtkMRMLLinearTransformNode561:64.547;vtkMRMLLinearTransformNode562:64.653;vtkMRMLLinearTransformNode563:64.755;vtkMRMLLinearTransformNode564:64.906;vtkMRMLLinearTransformNode565:65.007;vtkMRMLLinearTransformNode566:65.119;vtkMRMLLinearTransformNode567:65.246;vtkMRMLLinearTransformNode568:65.347;vtkMRMLLinearTransformNode569:65.448;vtkMRMLLinearTransformNode570:65.549;vtkMRMLLinearTransformNode571:65.706;vtkMRMLLinearTransformNode572:65.807;vtkMRMLLinearTransformNode573:65.911;vtkMRMLLinearTransformNode574:66.013;vtkMRMLLinearTransformNode575:66.142;vtkMRMLLinearTransformNode576:66.242;vtkMRMLLinearTransformNode577:66.346;vtkMRMLLinearTransformNode578:66.448;vtkMRMLLinearTransformNode579:66.592;vtkMRMLLinearTransformNode580:66.693;vtkMRMLLinearTransformNode581:66.797;vtkMRMLLinearTransformNode582:66.901;vtkMRMLLinearTransformNode583:67.026;vtkMRMLLinearTransformNode584:67.141;vtkMRMLLinearTransformNode585:67.248;vtkMRMLLinearTransformNode586:67.396;vtkMRMLLinearTransformNode587:67.526;vtkMRMLLinearTransformNode588:67.641;vtkMRMLLinearTransformNode589:67.755;vtkMRMLLinearTransformNode590:67.859;vtkMRMLLinearTransformNode591:67.997;vtkMRMLLinearTransformNode592:68.141;vtkMRMLLinearTransformNode593:68.246;vtkMRMLLinearTransformNode594:68.407;vtkMRMLLinearTransformNode595:68.512;vtkMRMLLinearTransformNode596:68.639;vtkMRMLLinearTransformNode597:68.739;vtkMRMLLinearTransformNode598:68.840;vtkMRMLLinearTransformNode599:68.941;vtkMRMLLinearTransformNode600:69.041;vtkMRMLLinearTransformNode601:69.142;vtkMRMLLinearTransformNode602:69.242;vtkMRMLLinearTransformNode603:69.343;vtkMRMLLinearTransformNode604:69.450;vtkMRMLLinearTransformNode605:69.591;vtkMRMLLinearTransformNode606:69.692;vtkMRMLLinearTransformNode607:69.792;vtkMRMLLinearTransformNode608:69.896;vtkMRMLLinearTransformNode609:70.006;vtkMRMLLinearTransformNode610:70.141;vtkMRMLLinearTransformNode611:70.242;vtkMRMLLinearTransformNode612:70.356;vtkMRMLLinearTransformNode613:70.491;vtkMRMLLinearTransformNode614:70.596;vtkMRMLLinearTransformNode615:70.724;vtkMRMLLinearTransformNode616:70.830;vtkMRMLLinearTransformNode617:70.930;vtkMRMLLinearTransformNode618:71.037;vtkMRMLLinearTransformNode619:71.141;vtkMRMLLinearTransformNode620:71.286;vtkMRMLLinearTransformNode621:71.388;vtkMRMLLinearTransformNode622:71.489;vtkMRMLLinearTransformNode623:71.641;vtkMRMLLinearTransformNode624:71.746;vtkMRMLLinearTransformNode625:71.906;vtkMRMLLinearTransformNode626:72.007;vtkMRMLLinearTransformNode627:72.136;vtkMRMLLinearTransformNode628:72.236;vtkMRMLLinearTransformNode629:72.341;vtkMRMLLinearTransformNode630:72.446;vtkMRMLLinearTransformNode631:72.602;vtkMRMLLinearTransformNode632:72.703;vtkMRMLLinearTransformNode633:72.808;vtkMRMLLinearTransformNode634:72.937;vtkMRMLLinearTransformNode635:73.042;vtkMRMLLinearTransformNode636:73.147;vtkMRMLLinearTransformNode637:73.297;vtkMRMLLinearTransformNode638:73.401;vtkMRMLLinearTransformNode639:73.502;vtkMRMLLinearTransformNode640:73.603;vtkMRMLLinearTransformNode641:73.714;vtkMRMLLinearTransformNode642:73.836;vtkMRMLLinearTransformNode643:73.936;vtkMRMLLinearTransformNode644:74.042;vtkMRMLLinearTransformNode645:74.143;vtkMRMLLinearTransformNode646:74.289;vtkMRMLLinearTransformNode647:74.401;vtkMRMLLinearTransformNode648:74.503;vtkMRMLLinearTransformNode649:74.637;vtkMRMLLinearTransformNode650:74.738;vtkMRMLLinearTransformNode651:74.838;vtkMRMLLinearTransformNode652:74.939;vtkMRMLLinearTransformNode653:75.102;vtkMRMLLinearTransformNode654:75.237;vtkMRMLLinearTransformNode655:75.338;vtkMRMLLinearTransformNode656:75.439;vtkMRMLLinearTransformNode657:75.541;vtkMRMLLinearTransformNode658:75.681;vtkMRMLLinearTransformNode659:75.796;vtkMRMLLinearTransformNode660:75.898;vtkMRMLLinearTransformNode661:76.031;vtkMRMLLinearTransformNode662:76.133;vtkMRMLLinearTransformNode663:76.234;vtkMRMLLinearTransformNode664:76.336;vtkMRMLLinearTransformNode665:76.496;vtkMRMLLinearTransformNode666:76.597;vtkMRMLLinearTransformNode667:76.698;vtkMRMLLinearTransformNode668:76.836;vtkMRMLLinearTransformNode669:76.937;vtkMRMLLinearTransformNode670:77.038;vtkMRMLLinearTransformNode671:77.152;vtkMRMLLinearTransformNode672:77.296;vtkMRMLLinearTransformNode673:77.412;vtkMRMLLinearTransformNode674:77.531;vtkMRMLLinearTransformNode675:77.632;vtkMRMLLinearTransformNode676:77.736;vtkMRMLLinearTransformNode677:77.846;vtkMRMLLinearTransformNode678:77.981;vtkMRMLLinearTransformNode679:78.087;vtkMRMLLinearTransformNode680:78.225;vtkMRMLLinearTransformNode681:78.337;vtkMRMLLinearTransformNode682:78.481;vtkMRMLLinearTransformNode683:78.582;vtkMRMLLinearTransformNode684:78.683;vtkMRMLLinearTransformNode685:78.784;vtkMRMLLinearTransformNode686:78.884;vtkMRMLLinearTransformNode687:78.987;vtkMRMLLinearTransformNode688:79.091;vtkMRMLLinearTransformNode689:79.231;vtkMRMLLinearTransformNode690:79.346;vtkMRMLLinearTransformNode691:79.448;vtkMRMLLinearTransformNode692:79.582;vtkMRMLLinearTransformNode693:79.683;vtkMRMLLinearTransformNode694:79.846;vtkMRMLLinearTransformNode695:79.981;vtkMRMLLinearTransformNode696:80.081;vtkMRMLLinearTransformNode697:80.182;vtkMRMLLinearTransformNode698:80.283;vtkMRMLLinearTransformNode699:80.383;vtkMRMLLinearTransformNode700:80.527;vtkMRMLLinearTransformNode701:80.628;vtkMRMLLinearTransformNode702:80.731;vtkMRMLLinearTransformNode703:80.833;vtkMRMLLinearTransformNode704:80.941;vtkMRMLLinearTransformNode705:81.041;vtkMRMLLinearTransformNode706:81.178;vtkMRMLLinearTransformNode707:81.279;vtkMRMLLinearTransformNode708:81.431;vtkMRMLLinearTransformNode709:81.537;vtkMRMLLinearTransformNode710:81.676;vtkMRMLLinearTransformNode711:81.778;vtkMRMLLinearTransformNode712:81.882;vtkMRMLLinearTransformNode713:82.027;vtkMRMLLinearTransformNode714:82.130;vtkMRMLLinearTransformNode715:82.243;vtkMRMLLinearTransformNode716:82.356;vtkMRMLLinearTransformNode717:82.465;vtkMRMLLinearTransformNode718:82.576;vtkMRMLLinearTransformNode719:82.677;vtkMRMLLinearTransformNode720:82.779;vtkMRMLLinearTransformNode721:82.887;vtkMRMLLinearTransformNode722:83.026;vtkMRMLLinearTransformNode723:83.141;vtkMRMLLinearTransformNode724:83.266;vtkMRMLLinearTransformNode725:83.377;vtkMRMLLinearTransformNode726:83.481;vtkMRMLLinearTransformNode727:83.641;vtkMRMLLinearTransformNode728:83.776;vtkMRMLLinearTransformNode729:83.878;vtkMRMLLinearTransformNode730:83.984;vtkMRMLLinearTransformNode731:84.106;vtkMRMLLinearTransformNode732:84.236;vtkMRMLLinearTransformNode733:84.344;vtkMRMLLinearTransformNode734:84.471;vtkMRMLLinearTransformNode735:84.572;vtkMRMLLinearTransformNode736:84.676;vtkMRMLLinearTransformNode737:84.782;vtkMRMLLinearTransformNode738:84.922;vtkMRMLLinearTransformNode739:85.026;vtkMRMLLinearTransformNode740:85.176;vtkMRMLLinearTransformNode741:85.282;vtkMRMLLinearTransformNode742:85.436;vtkMRMLLinearTransformNode743:85.537;vtkMRMLLinearTransformNode744:85.671;vtkMRMLLinearTransformNode745:85.773;vtkMRMLLinearTransformNode746:85.878;vtkMRMLLinearTransformNode747:86.021;vtkMRMLLinearTransformNode748:86.126;vtkMRMLLinearTransformNode749:86.226;vtkMRMLLinearTransformNode750:86.327;vtkMRMLLinearTransformNode751:86.432;vtkMRMLLinearTransformNode752:86.571;vtkMRMLLinearTransformNode753:86.678;vtkMRMLLinearTransformNode754:86.821;vtkMRMLLinearTransformNode755:86.922;vtkMRMLLinearTransformNode756:87.025;vtkMRMLLinearTransformNode757:87.171;vtkMRMLLinearTransformNode758:87.286;vtkMRMLLinearTransformNode759:87.388;vtkMRMLLinearTransformNode760:87.521;vtkMRMLLinearTransformNode761:87.637;vtkMRMLLinearTransformNode762:87.781;vtkMRMLLinearTransformNode763:87.917;vtkMRMLLinearTransformNode764:88.026;vtkMRMLLinearTransformNode765:88.160;vtkMRMLLinearTransformNode766:88.271;vtkMRMLLinearTransformNode767:88.371;vtkMRMLLinearTransformNode768:88.473;vtkMRMLLinearTransformNode769:88.578;vtkMRMLLinearTransformNode770:88.681;vtkMRMLLinearTransformNode771:88.786;vtkMRMLLinearTransformNode772:88.887;vtkMRMLLinearTransformNode773:89.021;vtkMRMLLinearTransformNode774:89.127;vtkMRMLLinearTransformNode775:89.267;vtkMRMLLinearTransformNode776:89.371;vtkMRMLLinearTransformNode777:89.472;vtkMRMLLinearTransformNode778:89.573;vtkMRMLLinearTransformNode779:89.676;vtkMRMLLinearTransformNode780:89.836;vtkMRMLLinearTransformNode781:89.967;vtkMRMLLinearTransformNode782:90.072;vtkMRMLLinearTransformNode783:90.174;vtkMRMLLinearTransformNode784:90.325;vtkMRMLLinearTransformNode785:90.431;vtkMRMLLinearTransformNode786:90.531;vtkMRMLLinearTransformNode787:90.667;vtkMRMLLinearTransformNode788:90.768;vtkMRMLLinearTransformNode789:90.869;vtkMRMLLinearTransformNode790:90.969;vtkMRMLLinearTransformNode791:91.081;vtkMRMLLinearTransformNode792:91.182;vtkMRMLLinearTransformNode793:91.282;vtkMRMLLinearTransformNode794:91.416;vtkMRMLLinearTransformNode795:91.518;vtkMRMLLinearTransformNode796:91.619;vtkMRMLLinearTransformNode797:91.719;vtkMRMLLinearTransformNode798:91.823;vtkMRMLLinearTransformNode799:91.926;vtkMRMLLinearTransformNode800:92.066;vtkMRMLLinearTransformNode801:92.182;vtkMRMLLinearTransformNode802:92.304;vtkMRMLLinearTransformNode803:92.417;vtkMRMLLinearTransformNode804:92.518;vtkMRMLLinearTransformNode805:92.619;vtkMRMLLinearTransformNode806:92.746;vtkMRMLLinearTransformNode807:92.876;vtkMRMLLinearTransformNode808:92.981;vtkMRMLLinearTransformNode809:93.116;vtkMRMLLinearTransformNode810:93.217;vtkMRMLLinearTransformNode811:93.319;vtkMRMLLinearTransformNode812:93.427;vtkMRMLLinearTransformNode813:93.581;vtkMRMLLinearTransformNode814:93.716;vtkMRMLLinearTransformNode815:93.817;vtkMRMLLinearTransformNode816:93.922;vtkMRMLLinearTransformNode817:94.025;vtkMRMLLinearTransformNode818:94.162;vtkMRMLLinearTransformNode819:94.281;vtkMRMLLinearTransformNode820:94.412;vtkMRMLLinearTransformNode821:94.518;vtkMRMLLinearTransformNode822:94.622;vtkMRMLLinearTransformNode823:94.747;vtkMRMLLinearTransformNode824:94.876;vtkMRMLLinearTransformNode825:94.977;vtkMRMLLinearTransformNode826:95.077;vtkMRMLLinearTransformNode827:95.183;vtkMRMLLinearTransformNode828:95.305;vtkMRMLLinearTransformNode829:95.416;vtkMRMLLinearTransformNode830:95.576;vtkMRMLLinearTransformNode831:95.711;vtkMRMLLinearTransformNode832:95.811;vtkMRMLLinearTransformNode833:95.912;vtkMRMLLinearTransformNode834:96.012;vtkMRMLLinearTransformNode835:96.113;vtkMRMLLinearTransformNode836:96.218;vtkMRMLLinearTransformNode837:96.321;vtkMRMLLinearTransformNode838:96.461;vtkMRMLLinearTransformNode839:96.561;vtkMRMLLinearTransformNode840:96.666;vtkMRMLLinearTransformNode841:96.811;vtkMRMLLinearTransformNode842:96.913;vtkMRMLLinearTransformNode843:97.049;vtkMRMLLinearTransformNode844:97.167;vtkMRMLLinearTransformNode845:97.311;vtkMRMLLinearTransformNode846:97.412;vtkMRMLLinearTransformNode847:97.513;vtkMRMLLinearTransformNode848:97.614;vtkMRMLLinearTransformNode849:97.757;vtkMRMLLinearTransformNode850:97.857;vtkMRMLLinearTransformNode851:97.961;vtkMRMLLinearTransformNode852:98.071;vtkMRMLLinearTransformNode853:98.206;vtkMRMLLinearTransformNode854:98.313;vtkMRMLLinearTransformNode855:98.413;vtkMRMLLinearTransformNode856:98.517;vtkMRMLLinearTransformNode857:98.671;vtkMRMLLinearTransformNode858:98.799;vtkMRMLLinearTransformNode859:98.906;vtkMRMLLinearTransformNode860:99.007;vtkMRMLLinearTransformNode861:99.114;vtkMRMLLinearTransformNode862:99.261;vtkMRMLLinearTransformNode863:99.377;vtkMRMLLinearTransformNode864:99.513;vtkMRMLLinearTransformNode865:99.615;vtkMRMLLinearTransformNode866:99.716;vtkMRMLLinearTransformNode867:99.856;vtkMRMLLinearTransformNode868:99.956;vtkMRMLLinearTransformNode869:100.064;vtkMRMLLinearTransformNode870:100.211;vtkMRMLLinearTransformNode871:100.329;vtkMRMLLinearTransformNode872:100.449;vtkMRMLLinearTransformNode873:100.556;vtkMRMLLinearTransformNode874:100.672;vtkMRMLLinearTransformNode875:100.773;vtkMRMLLinearTransformNode876:100.888;vtkMRMLLinearTransformNode877:100.999;vtkMRMLLinearTransformNode878:101.106;vtkMRMLLinearTransformNode879:101.207;vtkMRMLLinearTransformNode880:101.309;vtkMRMLLinearTransformNode881:101.456;vtkMRMLLinearTransformNode882:101.606;vtkMRMLLinearTransformNode883:101.706;vtkMRMLLinearTransformNode884:101.815;vtkMRMLLinearTransformNode885:101.944;vtkMRMLLinearTransformNode886:102.057;vtkMRMLLinearTransformNode887:102.206;vtkMRMLLinearTransformNode888:102.356;vtkMRMLLinearTransformNode889:102.461;vtkMRMLLinearTransformNode890:102.601;vtkMRMLLinearTransformNode891:102.703;vtkMRMLLinearTransformNode892:102.816;vtkMRMLLinearTransformNode893:102.945;vtkMRMLLinearTransformNode894:103.066;vtkMRMLLinearTransformNode895:103.201;vtkMRMLLinearTransformNode896:103.305;vtkMRMLLinearTransformNode897:103.456;vtkMRMLLinearTransformNode898:103.616;vtkMRMLLinearTransformNode899:103.757;vtkMRMLLinearTransformNode900:103.858;vtkMRMLLinearTransformNode901:103.966;vtkMRMLLinearTransformNode902:104.067;vtkMRMLLinearTransformNode903:104.195;vtkMRMLLinearTransformNode904:104.317;vtkMRMLLinearTransformNode905:104.452;vtkMRMLLinearTransformNode906:104.553;vtkMRMLLinearTransformNode907:104.653;vtkMRMLLinearTransformNode908:104.756;vtkMRMLLinearTransformNode909:104.901;vtkMRMLLinearTransformNode910:105.006;vtkMRMLLinearTransformNode911:105.151;vtkMRMLLinearTransformNode912:105.256;vtkMRMLLinearTransformNode913:105.401;vtkMRMLLinearTransformNode914:105.502;vtkMRMLLinearTransformNode915:105.603;vtkMRMLLinearTransformNode916:105.703;vtkMRMLLinearTransformNode917:105.804;vtkMRMLLinearTransformNode918:105.906;vtkMRMLLinearTransformNode919:106.067;vtkMRMLLinearTransformNode920:106.167;vtkMRMLLinearTransformNode921:106.302;vtkMRMLLinearTransformNode922:106.407;vtkMRMLLinearTransformNode923:106.508;vtkMRMLLinearTransformNode924:106.635;vtkMRMLLinearTransformNode925:106.746;vtkMRMLLinearTransformNode926:106.848;vtkMRMLLinearTransformNode927:106.951;vtkMRMLLinearTransformNode928:107.051;vtkMRMLLinearTransformNode929:107.153;vtkMRMLLinearTransformNode930:107.254;vtkMRMLLinearTransformNode931:107.354;vtkMRMLLinearTransformNode932:107.502;vtkMRMLLinearTransformNode933:107.618;vtkMRMLLinearTransformNode934:107.747;vtkMRMLLinearTransformNode935:107.852;vtkMRMLLinearTransformNode936:108.001;vtkMRMLLinearTransformNode937:108.101;vtkMRMLLinearTransformNode938:108.202;vtkMRMLLinearTransformNode939:108.316;vtkMRMLLinearTransformNode940:108.420;vtkMRMLLinearTransformNode941:108.551;vtkMRMLLinearTransformNode942:108.652;vtkMRMLLinearTransformNode943:108.756;vtkMRMLLinearTransformNode944:108.896;vtkMRMLLinearTransformNode945:108.996;vtkMRMLLinearTransformNode946:109.098;vtkMRMLLinearTransformNode947:109.203;vtkMRMLLinearTransformNode948:109.307;vtkMRMLLinearTransformNode949:109.461;vtkMRMLLinearTransformNode950:109.561;vtkMRMLLinearTransformNode951:109.677;vtkMRMLLinearTransformNode952:109.797;vtkMRMLLinearTransformNode953:109.904;vtkMRMLLinearTransformNode954:110.008;vtkMRMLLinearTransformNode955:110.141;vtkMRMLLinearTransformNode956:110.261;vtkMRMLLinearTransformNode957:110.376;vtkMRMLLinearTransformNode958:110.497;vtkMRMLLinearTransformNode959:110.597;vtkMRMLLinearTransformNode960:110.698;vtkMRMLLinearTransformNode961:110.798;vtkMRMLLinearTransformNode962:110.899;vtkMRMLLinearTransformNode963:110.999;vtkMRMLLinearTransformNode964:111.105;vtkMRMLLinearTransformNode965:111.261;vtkMRMLLinearTransformNode966:111.361;vtkMRMLLinearTransformNode967:111.496;vtkMRMLLinearTransformNode968:111.606;vtkMRMLLinearTransformNode969:111.749;vtkMRMLLinearTransformNode970:111.876;vtkMRMLLinearTransformNode971:111.985;vtkMRMLLinearTransformNode972:112.093;vtkMRMLLinearTransformNode973:112.196;vtkMRMLLinearTransformNode974:112.307;vtkMRMLLinearTransformNode975:112.442;vtkMRMLLinearTransformNode976:112.542;vtkMRMLLinearTransformNode977:112.657;vtkMRMLLinearTransformNode978:112.758;vtkMRMLLinearTransformNode979:112.890;vtkMRMLLinearTransformNode980:113.006;vtkMRMLLinearTransformNode981:113.107;vtkMRMLLinearTransformNode982:113.241;vtkMRMLLinearTransformNode983:113.345;vtkMRMLLinearTransformNode984:113.457;vtkMRMLLinearTransformNode985:113.563;vtkMRMLLinearTransformNode986:113.691;vtkMRMLLinearTransformNode987:113.791;vtkMRMLLinearTransformNode988:113.898;vtkMRMLLinearTransformNode989:114.001;vtkMRMLLinearTransformNode990:114.152;vtkMRMLLinearTransformNode991:114.256;vtkMRMLLinearTransformNode992:114.357;vtkMRMLLinearTransformNode993:114.458;vtkMRMLLinearTransformNode994:114.558;vtkMRMLLinearTransformNode995:114.692;vtkMRMLLinearTransformNode996:114.793;vtkMRMLLinearTransformNode997:114.893;vtkMRMLLinearTransformNode998:114.994;vtkMRMLLinearTransformNode999:115.096;vtkMRMLLinearTransformNode1000:115.241;vtkMRMLLinearTransformNode1001:115.347;vtkMRMLLinearTransformNode1002:115.451;vtkMRMLLinearTransformNode1003:115.591;vtkMRMLLinearTransformNode1004:115.693;vtkMRMLLinearTransformNode1005:115.795;vtkMRMLLinearTransformNode1006:115.906;vtkMRMLLinearTransformNode1007:116.026;vtkMRMLLinearTransformNode1008:116.141;vtkMRMLLinearTransformNode1009:116.271;vtkMRMLLinearTransformNode1010:116.402;vtkMRMLLinearTransformNode1011:116.506;vtkMRMLLinearTransformNode1012:116.641;vtkMRMLLinearTransformNode1013:116.742;vtkMRMLLinearTransformNode1014:116.843;vtkMRMLLinearTransformNode1015:116.943;vtkMRMLLinearTransformNode1016:117.044;vtkMRMLLinearTransformNode1017:117.146;vtkMRMLLinearTransformNode1018:117.252;vtkMRMLLinearTransformNode1019:117.401;vtkMRMLLinearTransformNode1020:117.503;vtkMRMLLinearTransformNode1021:117.606;vtkMRMLLinearTransformNode1022:117.729;vtkMRMLLinearTransformNode1023:117.841;vtkMRMLLinearTransformNode1024:117.957;vtkMRMLLinearTransformNode1025:118.086;vtkMRMLLinearTransformNode1026:118.201;vtkMRMLLinearTransformNode1027:118.341;vtkMRMLLinearTransformNode1028:118.446;vtkMRMLLinearTransformNode1029:118.589;vtkMRMLLinearTransformNode1030:118.697;vtkMRMLLinearTransformNode1031:118.801;vtkMRMLLinearTransformNode1032:118.902;vtkMRMLLinearTransformNode1033:119.017;vtkMRMLLinearTransformNode1034:119.136;vtkMRMLLinearTransformNode1035:119.237;vtkMRMLLinearTransformNode1036:119.337;vtkMRMLLinearTransformNode1037:119.438;vtkMRMLLinearTransformNode1038:119.541;vtkMRMLLinearTransformNode1039:119.646;vtkMRMLLinearTransformNode1040:119.766;vtkMRMLLinearTransformNode1041:119.897;vtkMRMLLinearTransformNode1042:120.001;vtkMRMLLinearTransformNode1043:120.136;vtkMRMLLinearTransformNode1044:120.237;vtkMRMLLinearTransformNode1045:120.338;vtkMRMLLinearTransformNode1046:120.454;vtkMRMLLinearTransformNode1047:120.586;vtkMRMLLinearTransformNode1048:120.687;vtkMRMLLinearTransformNode1049:120.797;vtkMRMLLinearTransformNode1050:120.897;vtkMRMLLinearTransformNode1051:121.002;vtkMRMLLinearTransformNode1052:121.125;vtkMRMLLinearTransformNode1053:121.236;vtkMRMLLinearTransformNode1054:121.382;vtkMRMLLinearTransformNode1055:121.482;vtkMRMLLinearTransformNode1056:121.587;vtkMRMLLinearTransformNode1057:121.688;vtkMRMLLinearTransformNode1058:121.836;vtkMRMLLinearTransformNode1059:121.946;vtkMRMLLinearTransformNode1060:122.047;vtkMRMLLinearTransformNode1061:122.186;vtkMRMLLinearTransformNode1062:122.351;vtkMRMLLinearTransformNode1063:122.474;vtkMRMLLinearTransformNode1064:122.582;vtkMRMLLinearTransformNode1065:122.684;vtkMRMLLinearTransformNode1066:122.791;vtkMRMLLinearTransformNode1067:122.892;vtkMRMLLinearTransformNode1068:123.047;vtkMRMLLinearTransformNode1069:123.165;vtkMRMLLinearTransformNode1070:123.281;vtkMRMLLinearTransformNode1071:123.386;vtkMRMLLinearTransformNode1072:123.525;vtkMRMLLinearTransformNode1073:123.634;vtkMRMLLinearTransformNode1074:123.781;vtkMRMLLinearTransformNode1075:123.883;vtkMRMLLinearTransformNode1076:123.984;vtkMRMLLinearTransformNode1077:124.084;vtkMRMLLinearTransformNode1078:124.187;vtkMRMLLinearTransformNode1079:124.332;vtkMRMLLinearTransformNode1080:124.446;vtkMRMLLinearTransformNode1081:124.576;vtkMRMLLinearTransformNode1082:124.677;vtkMRMLLinearTransformNode1083:124.781;vtkMRMLLinearTransformNode1084:124.882;vtkMRMLLinearTransformNode1085:124.982;vtkMRMLLinearTransformNode1086:125.083;vtkMRMLLinearTransformNode1087:125.231;vtkMRMLLinearTransformNode1088:125.336;vtkMRMLLinearTransformNode1089:125.477;vtkMRMLLinearTransformNode1090:125.577;vtkMRMLLinearTransformNode1091:125.681;vtkMRMLLinearTransformNode1092:125.841;vtkMRMLLinearTransformNode1093:125.977;vtkMRMLLinearTransformNode1094:126.078;vtkMRMLLinearTransformNode1095:126.179;vtkMRMLLinearTransformNode1096:126.282;vtkMRMLLinearTransformNode1097:126.383;vtkMRMLLinearTransformNode1098:126.491;vtkMRMLLinearTransformNode1099:126.642;vtkMRMLLinearTransformNode1100:126.748;vtkMRMLLinearTransformNode1101:126.876;vtkMRMLLinearTransformNode1102:126.977;vtkMRMLLinearTransformNode1103:127.083;vtkMRMLLinearTransformNode1104:127.241;vtkMRMLLinearTransformNode1105:127.376;vtkMRMLLinearTransformNode1106:127.485;vtkMRMLLinearTransformNode1107:127.630;vtkMRMLLinearTransformNode1108:127.741;vtkMRMLLinearTransformNode1109:127.852;vtkMRMLLinearTransformNode1110:127.976;vtkMRMLLinearTransformNode1111:128.078;vtkMRMLLinearTransformNode1112:128.185;vtkMRMLLinearTransformNode1113:128.307;vtkMRMLLinearTransformNode1114:128.426;vtkMRMLLinearTransformNode1115:128.527;vtkMRMLLinearTransformNode1116:128.642;vtkMRMLLinearTransformNode1117:128.743;vtkMRMLLinearTransformNode1118:128.876;vtkMRMLLinearTransformNode1119:128.976;vtkMRMLLinearTransformNode1120:129.127;vtkMRMLLinearTransformNode1121:129.228;vtkMRMLLinearTransformNode1122:129.337;vtkMRMLLinearTransformNode1123:129.476;vtkMRMLLinearTransformNode1124:129.577;vtkMRMLLinearTransformNode1125:129.682;vtkMRMLLinearTransformNode1126:129.836;vtkMRMLLinearTransformNode1127:129.941;vtkMRMLLinearTransformNode1128:130.054;vtkMRMLLinearTransformNode1129:130.177;vtkMRMLLinearTransformNode1130:130.278;vtkMRMLLinearTransformNode1131:130.379;vtkMRMLLinearTransformNode1132:130.504;vtkMRMLLinearTransformNode1133:130.626;vtkMRMLLinearTransformNode1134:130.754;vtkMRMLLinearTransformNode1135:130.871;vtkMRMLLinearTransformNode1136:130.976;vtkMRMLLinearTransformNode1137:131.137;vtkMRMLLinearTransformNode1138:131.238;vtkMRMLLinearTransformNode1139:131.372;vtkMRMLLinearTransformNode1140:131.477;vtkMRMLLinearTransformNode1141:131.626;vtkMRMLLinearTransformNode1142:131.776;vtkMRMLLinearTransformNode1143:131.882;vtkMRMLLinearTransformNode1144:132.006;vtkMRMLLinearTransformNode1145:132.136;vtkMRMLLinearTransformNode1146:132.257;vtkMRMLLinearTransformNode1147:132.372;vtkMRMLLinearTransformNode1148:132.473;vtkMRMLLinearTransformNode1149:132.583;vtkMRMLLinearTransformNode1150:132.722;vtkMRMLLinearTransformNode1151:132.824;vtkMRMLLinearTransformNode1152:132.956;vtkMRMLLinearTransformNode1153:133.071;vtkMRMLLinearTransformNode1154:133.173;vtkMRMLLinearTransformNode1155:133.274;vtkMRMLLinearTransformNode1156:133.374;vtkMRMLLinearTransformNode1157:133.478;vtkMRMLLinearTransformNode1158:133.632;vtkMRMLLinearTransformNode1159:133.732;vtkMRMLLinearTransformNode1160:133.836;vtkMRMLLinearTransformNode1161:133.937;vtkMRMLLinearTransformNode1162:134.040;vtkMRMLLinearTransformNode1163:134.171;vtkMRMLLinearTransformNode1164:134.273;vtkMRMLLinearTransformNode1165:134.373;vtkMRMLLinearTransformNode1166:134.474;vtkMRMLLinearTransformNode1167:134.621;vtkMRMLLinearTransformNode1168:134.752;vtkMRMLLinearTransformNode1169:134.860;vtkMRMLLinearTransformNode1170:134.966;vtkMRMLLinearTransformNode1171:135.080;vtkMRMLLinearTransformNode1172:135.182;vtkMRMLLinearTransformNode1173:135.331;vtkMRMLLinearTransformNode1174:135.438;vtkMRMLLinearTransformNode1175:135.538;vtkMRMLLinearTransformNode1176:135.646;vtkMRMLLinearTransformNode1177:135.766;vtkMRMLLinearTransformNode1178:135.867;vtkMRMLLinearTransformNode1179:135.975;vtkMRMLLinearTransformNode1180:136.076;vtkMRMLLinearTransformNode1181:136.216;vtkMRMLLinearTransformNode1182:136.332;vtkMRMLLinearTransformNode1183:136.433;vtkMRMLLinearTransformNode1184:136.560;vtkMRMLLinearTransformNode1185:136.672;vtkMRMLLinearTransformNode1186:136.776;vtkMRMLLinearTransformNode1187:136.916;vtkMRMLLinearTransformNode1188:137.026;vtkMRMLLinearTransformNode1189:137.131;vtkMRMLLinearTransformNode1190:137.233;vtkMRMLLinearTransformNode1191:137.334;vtkMRMLLinearTransformNode1192:137.466;vtkMRMLLinearTransformNode1193:137.567;vtkMRMLLinearTransformNode1194:137.667;vtkMRMLLinearTransformNode1195:137.768;vtkMRMLLinearTransformNode1196:137.869;vtkMRMLLinearTransformNode1197:137.969;vtkMRMLLinearTransformNode1198:138.077;vtkMRMLLinearTransformNode1199:138.216;vtkMRMLLinearTransformNode1200:138.326;vtkMRMLLinearTransformNode1201:138.466;vtkMRMLLinearTransformNode1202:138.611;vtkMRMLLinearTransformNode1203:138.716;vtkMRMLLinearTransformNode1204:138.827;vtkMRMLLinearTransformNode1205:138.932;vtkMRMLLinearTransformNode1206:139.032;vtkMRMLLinearTransformNode1207:139.166;vtkMRMLLinearTransformNode1208:139.267;vtkMRMLLinearTransformNode1209:139.368;vtkMRMLLinearTransformNode1210:139.470;vtkMRMLLinearTransformNode1211:139.595;vtkMRMLLinearTransformNode1212:139.717;vtkMRMLLinearTransformNode1213:139.818;vtkMRMLLinearTransformNode1214:139.966;vtkMRMLLinearTransformNode1215:140.095;vtkMRMLLinearTransformNode1216:140.216;vtkMRMLLinearTransformNode1217:140.317;vtkMRMLLinearTransformNode1218:140.477;vtkMRMLLinearTransformNode1219:140.577;vtkMRMLLinearTransformNode1220:140.683;vtkMRMLLinearTransformNode1221:140.812;vtkMRMLLinearTransformNode1222:140.913;vtkMRMLLinearTransformNode1223:141.014;vtkMRMLLinearTransformNode1224:141.114;vtkMRMLLinearTransformNode1225:141.215;vtkMRMLLinearTransformNode1226:141.315;vtkMRMLLinearTransformNode1227:141.465;vtkMRMLLinearTransformNode1228:141.576;vtkMRMLLinearTransformNode1229:141.677;vtkMRMLLinearTransformNode1230:141.778;vtkMRMLLinearTransformNode1231:141.879;vtkMRMLLinearTransformNode1232:142.012;vtkMRMLLinearTransformNode1233:142.113;vtkMRMLLinearTransformNode1234:142.218;vtkMRMLLinearTransformNode1235:142.361;vtkMRMLLinearTransformNode1236:142.463;vtkMRMLLinearTransformNode1237:142.564;vtkMRMLLinearTransformNode1238:142.666;vtkMRMLLinearTransformNode1239:142.771;vtkMRMLLinearTransformNode1240:142.880;vtkMRMLLinearTransformNode1241:143.011;vtkMRMLLinearTransformNode1242:143.111;vtkMRMLLinearTransformNode1243:143.216;vtkMRMLLinearTransformNode1244:143.356;vtkMRMLLinearTransformNode1245:143.462;vtkMRMLLinearTransformNode1246:143.566;vtkMRMLLinearTransformNode1247:143.672;vtkMRMLLinearTransformNode1248:143.773;vtkMRMLLinearTransformNode1249:143.899;vtkMRMLLinearTransformNode1250:144.011;vtkMRMLLinearTransformNode1251:144.111;vtkMRMLLinearTransformNode1252:144.217;vtkMRMLLinearTransformNode1253:144.329;vtkMRMLLinearTransformNode1254:144.472;vtkMRMLLinearTransformNode1255:144.611;vtkMRMLLinearTransformNode1256:144.717;vtkMRMLLinearTransformNode1257:144.856;vtkMRMLLinearTransformNode1258:144.961;vtkMRMLLinearTransformNode1259:145.106;vtkMRMLLinearTransformNode1260:145.211;vtkMRMLLinearTransformNode1261:145.314;vtkMRMLLinearTransformNode1262:145.421;vtkMRMLLinearTransformNode1263:145.528;vtkMRMLLinearTransformNode1264:145.657;vtkMRMLLinearTransformNode1265:145.758;vtkMRMLLinearTransformNode1266:145.859;vtkMRMLLinearTransformNode1267:145.959;vtkMRMLLinearTransformNode1268:146.107;vtkMRMLLinearTransformNode1269:146.216;vtkMRMLLinearTransformNode1270:146.356;vtkMRMLLinearTransformNode1271:146.467;vtkMRMLLinearTransformNode1272:146.622;vtkMRMLLinearTransformNode1273:146.722;vtkMRMLLinearTransformNode1274:146.856;vtkMRMLLinearTransformNode1275:146.957;vtkMRMLLinearTransformNode1276:147.058;vtkMRMLLinearTransformNode1277:147.159;vtkMRMLLinearTransformNode1278:147.259;vtkMRMLLinearTransformNode1279:147.394;vtkMRMLLinearTransformNode1280:147.517;vtkMRMLLinearTransformNode1281:147.652;vtkMRMLLinearTransformNode1282:147.758;vtkMRMLLinearTransformNode1283:147.902;vtkMRMLLinearTransformNode1284:148.016;vtkMRMLLinearTransformNode1285:148.118;vtkMRMLLinearTransformNode1286:148.223;vtkMRMLLinearTransformNode1287:148.356;vtkMRMLLinearTransformNode1288:148.485;vtkMRMLLinearTransformNode1289:148.622;vtkMRMLLinearTransformNode1290:148.735;vtkMRMLLinearTransformNode1291:148.851;vtkMRMLLinearTransformNode1292:148.952;vtkMRMLLinearTransformNode1293:149.059;vtkMRMLLinearTransformNode1294:149.161;vtkMRMLLinearTransformNode1295:149.302;vtkMRMLLinearTransformNode1296:149.407;vtkMRMLLinearTransformNode1297:149.516;vtkMRMLLinearTransformNode1298:149.652;vtkMRMLLinearTransformNode1299:149.758;vtkMRMLLinearTransformNode1300:149.859;vtkMRMLLinearTransformNode1301:149.959;vtkMRMLLinearTransformNode1302:150.116;vtkMRMLLinearTransformNode1303:150.236;vtkMRMLLinearTransformNode1304:150.352;vtkMRMLLinearTransformNode1305:150.458;vtkMRMLLinearTransformNode1306:150.601;vtkMRMLLinearTransformNode1307:150.703;vtkMRMLLinearTransformNode1308:150.804;vtkMRMLLinearTransformNode1309:150.916;vtkMRMLLinearTransformNode1310:151.021;vtkMRMLLinearTransformNode1311:151.152;vtkMRMLLinearTransformNode1312:151.258;vtkMRMLLinearTransformNode1313:151.401;vtkMRMLLinearTransformNode1314:151.503;vtkMRMLLinearTransformNode1315:151.608;vtkMRMLLinearTransformNode1316:151.751;vtkMRMLLinearTransformNode1317:151.851;vtkMRMLLinearTransformNode1318:151.981;vtkMRMLLinearTransformNode1319:152.111;vtkMRMLLinearTransformNode1320:152.216;vtkMRMLLinearTransformNode1321:152.317;vtkMRMLLinearTransformNode1322:152.438;vtkMRMLLinearTransformNode1323:152.547;vtkMRMLLinearTransformNode1324:152.652;vtkMRMLLinearTransformNode1325:152.755;vtkMRMLLinearTransformNode1326:152.905;vtkMRMLLinearTransformNode1327:153.022;vtkMRMLLinearTransformNode1328:153.139;vtkMRMLLinearTransformNode1329:153.251;vtkMRMLLinearTransformNode1330:153.357;vtkMRMLLinearTransformNode1331:153.501;vtkMRMLLinearTransformNode1332:153.606;vtkMRMLLinearTransformNode1333:153.746;vtkMRMLLinearTransformNode1334:153.853;vtkMRMLLinearTransformNode1335:153.996;vtkMRMLLinearTransformNode1336:154.102;vtkMRMLLinearTransformNode1337:154.203;vtkMRMLLinearTransformNode1338:154.362;vtkMRMLLinearTransformNode1339:154.462;vtkMRMLLinearTransformNode1340:154.563;vtkMRMLLinearTransformNode1341:154.663;vtkMRMLLinearTransformNode1342:154.797;vtkMRMLLinearTransformNode1343:154.897;vtkMRMLLinearTransformNode1344:154.998;vtkMRMLLinearTransformNode1345:155.099;vtkMRMLLinearTransformNode1346:155.199;vtkMRMLLinearTransformNode1347:155.300;vtkMRMLLinearTransformNode1348:155.400;vtkMRMLLinearTransformNode1349:155.547;vtkMRMLLinearTransformNode1350:155.661;vtkMRMLLinearTransformNode1351:155.796;vtkMRMLLinearTransformNode1352:155.897;vtkMRMLLinearTransformNode1353:155.998;vtkMRMLLinearTransformNode1354:156.099;vtkMRMLLinearTransformNode1355:156.201;vtkMRMLLinearTransformNode1356:156.356;vtkMRMLLinearTransformNode1357:156.457;vtkMRMLLinearTransformNode1358:156.558;vtkMRMLLinearTransformNode1359:156.696;vtkMRMLLinearTransformNode1360:156.803;vtkMRMLLinearTransformNode1361:156.946;vtkMRMLLinearTransformNode1362:157.052;vtkMRMLLinearTransformNode1363:157.196;vtkMRMLLinearTransformNode1364:157.297;vtkMRMLLinearTransformNode1365:157.397;vtkMRMLLinearTransformNode1366:157.498;vtkMRMLLinearTransformNode1367:157.608;vtkMRMLLinearTransformNode1368:157.746;vtkMRMLLinearTransformNode1369:157.897;vtkMRMLLinearTransformNode1370:157.998;vtkMRMLLinearTransformNode1371:158.099;vtkMRMLLinearTransformNode1372:158.262;vtkMRMLLinearTransformNode1373:158.393;vtkMRMLLinearTransformNode1374:158.499;vtkMRMLLinearTransformNode1375:158.626;vtkMRMLLinearTransformNode1376:158.746;vtkMRMLLinearTransformNode1377:158.859;vtkMRMLLinearTransformNode1378:158.992;vtkMRMLLinearTransformNode1379:159.098;vtkMRMLLinearTransformNode1380:159.242;vtkMRMLLinearTransformNode1381:159.343;vtkMRMLLinearTransformNode1382:159.443;vtkMRMLLinearTransformNode1383:159.544;vtkMRMLLinearTransformNode1384:159.644;vtkMRMLLinearTransformNode1385:159.751;vtkMRMLLinearTransformNode1386:159.877;vtkMRMLLinearTransformNode1387:160.006;vtkMRMLLinearTransformNode1388:160.127;vtkMRMLLinearTransformNode1389:160.241;vtkMRMLLinearTransformNode1390:160.341;vtkMRMLLinearTransformNode1391:160.442;vtkMRMLLinearTransformNode1392:160.542;vtkMRMLLinearTransformNode1393:160.651;vtkMRMLLinearTransformNode1394:160.752;vtkMRMLLinearTransformNode1395:160.886;vtkMRMLLinearTransformNode1396:160.991;vtkMRMLLinearTransformNode1397:161.091;vtkMRMLLinearTransformNode1398:161.194;vtkMRMLLinearTransformNode1399:161.296;vtkMRMLLinearTransformNode1400:161.437;vtkMRMLLinearTransformNode1401:161.541;vtkMRMLLinearTransformNode1402:161.706;vtkMRMLLinearTransformNode1403:161.822;vtkMRMLLinearTransformNode1404:161.936;vtkMRMLLinearTransformNode1405:162.037;vtkMRMLLinearTransformNode1406:162.137;vtkMRMLLinearTransformNode1407:162.238;vtkMRMLLinearTransformNode1408:162.343;vtkMRMLLinearTransformNode1409:162.443;vtkMRMLLinearTransformNode1410:162.544;vtkMRMLLinearTransformNode1411:162.691;vtkMRMLLinearTransformNode1412:162.821;vtkMRMLLinearTransformNode1413:162.941;vtkMRMLLinearTransformNode1414:163.079;vtkMRMLLinearTransformNode1415:163.186;vtkMRMLLinearTransformNode1416:163.294;vtkMRMLLinearTransformNode1417:163.402;vtkMRMLLinearTransformNode1418:163.537;vtkMRMLLinearTransformNode1419:163.638;vtkMRMLLinearTransformNode1420:163.746;vtkMRMLLinearTransformNode1421:163.902;vtkMRMLLinearTransformNode1422:164.002;vtkMRMLLinearTransformNode1423:164.103;vtkMRMLLinearTransformNode1424:164.203;vtkMRMLLinearTransformNode1425:164.304;vtkMRMLLinearTransformNode1426:164.436;vtkMRMLLinearTransformNode1427:164.538;vtkMRMLLinearTransformNode1428:164.642;vtkMRMLLinearTransformNode1429:164.747;vtkMRMLLinearTransformNode1430:164.889;vtkMRMLLinearTransformNode1431:165.001;vtkMRMLLinearTransformNode1432:165.101;vtkMRMLLinearTransformNode1433:165.203;vtkMRMLLinearTransformNode1434:165.336;vtkMRMLLinearTransformNode1435:165.437;vtkMRMLLinearTransformNode1436:165.538;vtkMRMLLinearTransformNode1437:165.641;vtkMRMLLinearTransformNode1438:165.765;vtkMRMLLinearTransformNode1439:165.901;vtkMRMLLinearTransformNode1440:166.015;vtkMRMLLinearTransformNode1441:166.137;vtkMRMLLinearTransformNode1442:166.265;vtkMRMLLinearTransformNode1443:166.381;vtkMRMLLinearTransformNode1444:166.482;vtkMRMLLinearTransformNode1445:166.588;vtkMRMLLinearTransformNode1446:166.689;vtkMRMLLinearTransformNode1447:166.836;vtkMRMLLinearTransformNode1448:166.954;vtkMRMLLinearTransformNode1449:167.081;vtkMRMLLinearTransformNode1450:167.183;vtkMRMLLinearTransformNode1451:167.288;vtkMRMLLinearTransformNode1452:167.392;vtkMRMLLinearTransformNode1453:167.531;vtkMRMLLinearTransformNode1454:167.632;vtkMRMLLinearTransformNode1455:167.733;vtkMRMLLinearTransformNode1456:167.834;vtkMRMLLinearTransformNode1457:167.967;vtkMRMLLinearTransformNode1458:168.081;vtkMRMLLinearTransformNode1459:168.182;vtkMRMLLinearTransformNode1460:168.283;vtkMRMLLinearTransformNode1461:168.383;vtkMRMLLinearTransformNode1462:168.489;vtkMRMLLinearTransformNode1463:168.632;vtkMRMLLinearTransformNode1464:168.732;vtkMRMLLinearTransformNode1465:168.839;vtkMRMLLinearTransformNode1466:168.956;vtkMRMLLinearTransformNode1467:169.081;vtkMRMLLinearTransformNode1468:169.183;vtkMRMLLinearTransformNode1469:169.331;vtkMRMLLinearTransformNode1470:169.432;vtkMRMLLinearTransformNode1471:169.533;vtkMRMLLinearTransformNode1472:169.633;vtkMRMLLinearTransformNode1473:169.770;vtkMRMLLinearTransformNode1474:169.876;vtkMRMLLinearTransformNode1475:169.991;vtkMRMLLinearTransformNode1476:170.126;vtkMRMLLinearTransformNode1477:170.234;vtkMRMLLinearTransformNode1478:170.334;vtkMRMLLinearTransformNode1479:170.435;vtkMRMLLinearTransformNode1480:170.581;vtkMRMLLinearTransformNode1481:170.682;vtkMRMLLinearTransformNode1482:170.782;vtkMRMLLinearTransformNode1483:170.891;vtkMRMLLinearTransformNode1484:171.031;vtkMRMLLinearTransformNode1485:171.133;vtkMRMLLinearTransformNode1486:171.234;vtkMRMLLinearTransformNode1487:171.334;vtkMRMLLinearTransformNode1488:171.441;vtkMRMLLinearTransformNode1489:171.576;vtkMRMLLinearTransformNode1490:171.686;vtkMRMLLinearTransformNode1491:171.834;vtkMRMLLinearTransformNode1492:171.942;vtkMRMLLinearTransformNode1493:172.042;vtkMRMLLinearTransformNode1494:172.177;vtkMRMLLinearTransformNode1495:172.282;vtkMRMLLinearTransformNode1496:172.399;vtkMRMLLinearTransformNode1497:172.526;vtkMRMLLinearTransformNode1498:172.628;vtkMRMLLinearTransformNode1499:172.729;vtkMRMLLinearTransformNode1500:172.877;vtkMRMLLinearTransformNode1501:172.978;vtkMRMLLinearTransformNode1502:173.078;vtkMRMLLinearTransformNode1503:173.182;vtkMRMLLinearTransformNode1504:173.326;vtkMRMLLinearTransformNode1505:173.427;vtkMRMLLinearTransformNode1506:173.528;vtkMRMLLinearTransformNode1507:173.629;vtkMRMLLinearTransformNode1508:173.729;vtkMRMLLinearTransformNode1509:173.876;vtkMRMLLinearTransformNode1510:173.977;vtkMRMLLinearTransformNode1511:174.077;vtkMRMLLinearTransformNode1512:174.178;vtkMRMLLinearTransformNode1513:174.279;vtkMRMLLinearTransformNode1514:174.405;vtkMRMLLinearTransformNode1515:174.526;vtkMRMLLinearTransformNode1516:174.627;vtkMRMLLinearTransformNode1517:174.736;vtkMRMLLinearTransformNode1518:174.839;vtkMRMLLinearTransformNode1519:174.955;vtkMRMLLinearTransformNode1520:175.077;vtkMRMLLinearTransformNode1521:175.178;vtkMRMLLinearTransformNode1522:175.279;vtkMRMLLinearTransformNode1523:175.380;vtkMRMLLinearTransformNode1524:175.486;vtkMRMLLinearTransformNode1525:175.587;vtkMRMLLinearTransformNode1526:175.694;vtkMRMLLinearTransformNode1527:175.827;vtkMRMLLinearTransformNode1528:175.929;vtkMRMLLinearTransformNode1529:176.031;vtkMRMLLinearTransformNode1530:176.157;vtkMRMLLinearTransformNode1531:176.291;vtkMRMLLinearTransformNode1532:176.407;vtkMRMLLinearTransformNode1533:176.523;vtkMRMLLinearTransformNode1534:176.623;vtkMRMLLinearTransformNode1535:176.724;vtkMRMLLinearTransformNode1536:176.832;vtkMRMLLinearTransformNode1537:176.971;vtkMRMLLinearTransformNode1538:177.076;vtkMRMLLinearTransformNode1539:177.188;vtkMRMLLinearTransformNode1540:177.322;vtkMRMLLinearTransformNode1541:177.427;vtkMRMLLinearTransformNode1542:177.531;vtkMRMLLinearTransformNode1543:177.671;vtkMRMLLinearTransformNode1544:177.772;vtkMRMLLinearTransformNode1545:177.874;vtkMRMLLinearTransformNode1546:178.021;vtkMRMLLinearTransformNode1547:178.122;vtkMRMLLinearTransformNode1548:178.231;vtkMRMLLinearTransformNode1549:178.331;vtkMRMLLinearTransformNode1550:178.471;vtkMRMLLinearTransformNode1551:178.572;vtkMRMLLinearTransformNode1552:178.673;vtkMRMLLinearTransformNode1553:178.774;vtkMRMLLinearTransformNode1554:178.875;vtkMRMLLinearTransformNode1555:179.021;vtkMRMLLinearTransformNode1556:179.123;vtkMRMLLinearTransformNode1557:179.224;vtkMRMLLinearTransformNode1558:179.352;vtkMRMLLinearTransformNode1559:179.466;vtkMRMLLinearTransformNode1560:179.568;vtkMRMLLinearTransformNode1561:179.669;vtkMRMLLinearTransformNode1562:179.771;vtkMRMLLinearTransformNode1563:179.881;vtkMRMLLinearTransformNode1564:179.987;vtkMRMLLinearTransformNode1565:180.087;vtkMRMLLinearTransformNode1566:180.216;vtkMRMLLinearTransformNode1567:180.321;vtkMRMLLinearTransformNode1568:180.430;vtkMRMLLinearTransformNode1569:180.571;vtkMRMLLinearTransformNode1570:180.716;vtkMRMLLinearTransformNode1571:180.822;vtkMRMLLinearTransformNode1572:180.966;vtkMRMLLinearTransformNode1573:181.077;vtkMRMLLinearTransformNode1574:181.231;vtkMRMLLinearTransformNode1575:181.346;vtkMRMLLinearTransformNode1576:181.466;vtkMRMLLinearTransformNode1577:181.567;vtkMRMLLinearTransformNode1578:181.667;vtkMRMLLinearTransformNode1579:181.768;vtkMRMLLinearTransformNode1580:181.869;vtkMRMLLinearTransformNode1581:181.971;vtkMRMLLinearTransformNode1582:182.071;vtkMRMLLinearTransformNode1583:182.217;vtkMRMLLinearTransformNode1584:182.318;vtkMRMLLinearTransformNode1585:182.419;vtkMRMLLinearTransformNode1586:182.519;vtkMRMLLinearTransformNode1587:182.620;vtkMRMLLinearTransformNode1588:182.766;vtkMRMLLinearTransformNode1589:182.868;vtkMRMLLinearTransformNode1590:182.969;vtkMRMLLinearTransformNode1591:183.095;vtkMRMLLinearTransformNode1592:183.210;vtkMRMLLinearTransformNode1593:183.317;vtkMRMLLinearTransformNode1594:183.430;vtkMRMLLinearTransformNode1595:183.531;vtkMRMLLinearTransformNode1596:183.632;vtkMRMLLinearTransformNode1597:183.732;vtkMRMLLinearTransformNode1598:183.834;vtkMRMLLinearTransformNode1599:183.935;vtkMRMLLinearTransformNode1600:184.063;vtkMRMLLinearTransformNode1601:184.163;vtkMRMLLinearTransformNode1602:184.266;vtkMRMLLinearTransformNode1603:184.427;vtkMRMLLinearTransformNode1604:184.535;vtkMRMLLinearTransformNode1605:184.666;vtkMRMLLinearTransformNode1606:184.773;vtkMRMLLinearTransformNode1607:184.932;vtkMRMLLinearTransformNode1608:185.047;vtkMRMLLinearTransformNode1609:185.166;vtkMRMLLinearTransformNode1610:185.272;vtkMRMLLinearTransformNode1611:185.411;vtkMRMLLinearTransformNode1612:185.520;vtkMRMLLinearTransformNode1613:185.655;vtkMRMLLinearTransformNode1614:185.768;vtkMRMLLinearTransformNode1615:185.871;vtkMRMLLinearTransformNode1616:185.984;vtkMRMLLinearTransformNode1617:186.106;vtkMRMLLinearTransformNode1618:186.216;vtkMRMLLinearTransformNode1619:186.361;vtkMRMLLinearTransformNode1620:186.471;vtkMRMLLinearTransformNode1621:186.611;vtkMRMLLinearTransformNode1622:186.712;vtkMRMLLinearTransformNode1623:186.822;vtkMRMLLinearTransformNode1624:186.923;vtkMRMLLinearTransformNode1625:187.063;vtkMRMLLinearTransformNode1626:187.163;vtkMRMLLinearTransformNode1627:187.268;vtkMRMLLinearTransformNode1628:187.412;vtkMRMLLinearTransformNode1629:187.512;vtkMRMLLinearTransformNode1630:187.613;vtkMRMLLinearTransformNode1631:187.714;vtkMRMLLinearTransformNode1632:187.814;vtkMRMLLinearTransformNode1633:187.917;vtkMRMLLinearTransformNode1634:188.071;vtkMRMLLinearTransformNode1635:188.172;vtkMRMLLinearTransformNode1636:188.278;vtkMRMLLinearTransformNode1637:188.379;vtkMRMLLinearTransformNode1638:188.506;vtkMRMLLinearTransformNode1639:188.612;vtkMRMLLinearTransformNode1640:188.728;vtkMRMLLinearTransformNode1641:188.861;vtkMRMLLinearTransformNode1642:188.991;vtkMRMLLinearTransformNode1643:189.111;vtkMRMLLinearTransformNode1644:189.213;vtkMRMLLinearTransformNode1645:189.314;vtkMRMLLinearTransformNode1646:189.417;vtkMRMLLinearTransformNode1647:189.557;vtkMRMLLinearTransformNode1648:189.665;vtkMRMLLinearTransformNode1649:189.777;vtkMRMLLinearTransformNode1650:189.899;vtkMRMLLinearTransformNode1651:190.006;vtkMRMLLinearTransformNode1652:190.108;vtkMRMLLinearTransformNode1653:190.227;vtkMRMLLinearTransformNode1654:190.371;vtkMRMLLinearTransformNode1655:190.486;vtkMRMLLinearTransformNode1656:190.611;vtkMRMLLinearTransformNode1657:190.756;vtkMRMLLinearTransformNode1658:190.858;vtkMRMLLinearTransformNode1659:190.959;vtkMRMLLinearTransformNode1660:191.107;vtkMRMLLinearTransformNode1661:191.208;vtkMRMLLinearTransformNode1662:191.308;vtkMRMLLinearTransformNode1663:191.413;vtkMRMLLinearTransformNode1664:191.556;vtkMRMLLinearTransformNode1665:191.657;vtkMRMLLinearTransformNode1666:191.806;vtkMRMLLinearTransformNode1667:191.907;vtkMRMLLinearTransformNode1668:192.009;vtkMRMLLinearTransformNode1669:192.116;vtkMRMLLinearTransformNode1670:192.256;vtkMRMLLinearTransformNode1671:192.357;vtkMRMLLinearTransformNode1672:192.458;vtkMRMLLinearTransformNode1673:192.558;vtkMRMLLinearTransformNode1674:192.673;vtkMRMLLinearTransformNode1675:192.816;vtkMRMLLinearTransformNode1676:192.935;vtkMRMLLinearTransformNode1677:193.051;vtkMRMLLinearTransformNode1678:193.156;vtkMRMLLinearTransformNode1679:193.258;vtkMRMLLinearTransformNode1680:193.359;vtkMRMLLinearTransformNode1681:193.460;vtkMRMLLinearTransformNode1682:193.596;vtkMRMLLinearTransformNode1683:193.704;vtkMRMLLinearTransformNode1684:193.816;vtkMRMLLinearTransformNode1685:193.916;vtkMRMLLinearTransformNode1686:194.021;vtkMRMLLinearTransformNode1687:194.144;vtkMRMLLinearTransformNode1688:194.256;vtkMRMLLinearTransformNode1689:194.357;vtkMRMLLinearTransformNode1690:194.517;vtkMRMLLinearTransformNode1691:194.618;vtkMRMLLinearTransformNode1692:194.719;vtkMRMLLinearTransformNode1693:194.856;vtkMRMLLinearTransformNode1694:194.957;vtkMRMLLinearTransformNode1695:195.106;vtkMRMLLinearTransformNode1696:195.207;vtkMRMLLinearTransformNode1697:195.351;vtkMRMLLinearTransformNode1698:195.456;vtkMRMLLinearTransformNode1699:195.602;vtkMRMLLinearTransformNode1700:195.710;vtkMRMLLinearTransformNode1701:195.812;vtkMRMLLinearTransformNode1702:195.922;vtkMRMLLinearTransformNode1703:196.051;vtkMRMLLinearTransformNode1704:196.154;vtkMRMLLinearTransformNode1705:196.316;vtkMRMLLinearTransformNode1706:196.418;vtkMRMLLinearTransformNode1707:196.518;vtkMRMLLinearTransformNode1708:196.619;vtkMRMLLinearTransformNode1709:196.719;vtkMRMLLinearTransformNode1710:197.067;vtkMRMLLinearTransformNode1711:197.189;vtkMRMLLinearTransformNode1712:197.312;vtkMRMLLinearTransformNode1713:197.432;vtkMRMLLinearTransformNode1714:197.551;vtkMRMLLinearTransformNode1715:197.652;vtkMRMLLinearTransformNode1716:197.756;vtkMRMLLinearTransformNode1717:197.896;vtkMRMLLinearTransformNode1718:198.001;vtkMRMLLinearTransformNode1719:198.102;vtkMRMLLinearTransformNode1720:198.203;vtkMRMLLinearTransformNode1721:198.304;vtkMRMLLinearTransformNode1722:198.406;vtkMRMLLinearTransformNode1723:198.547;vtkMRMLLinearTransformNode1724:198.647;vtkMRMLLinearTransformNode1725:198.757;vtkMRMLLinearTransformNode1726:198.902;vtkMRMLLinearTransformNode1727:199.027;vtkMRMLLinearTransformNode1728:199.152;vtkMRMLLinearTransformNode1729:199.253;vtkMRMLLinearTransformNode1730:199.362;vtkMRMLLinearTransformNode1731:199.463;vtkMRMLLinearTransformNode1732:199.596;vtkMRMLLinearTransformNode1733:199.696;vtkMRMLLinearTransformNode1734:199.802;vtkMRMLLinearTransformNode1735:199.961;vtkMRMLLinearTransformNode1736:200.097;vtkMRMLLinearTransformNode1737:200.198;vtkMRMLLinearTransformNode1738:200.303;vtkMRMLLinearTransformNode1739:200.407;vtkMRMLLinearTransformNode1740:200.518;vtkMRMLLinearTransformNode1741:200.662;vtkMRMLLinearTransformNode1742:200.762;vtkMRMLLinearTransformNode1743:200.863;vtkMRMLLinearTransformNode1744:200.963;vtkMRMLLinearTransformNode1745:201.089;vtkMRMLLinearTransformNode1746:201.209;vtkMRMLLinearTransformNode1747:201.311;vtkMRMLLinearTransformNode1748:201.426;vtkMRMLLinearTransformNode1749:201.556;vtkMRMLLinearTransformNode1750:201.661;vtkMRMLLinearTransformNode1751:201.762;vtkMRMLLinearTransformNode1752:201.864;vtkMRMLLinearTransformNode1753:201.982;vtkMRMLLinearTransformNode1754:202.097;vtkMRMLLinearTransformNode1755:202.198;vtkMRMLLinearTransformNode1756:202.298;vtkMRMLLinearTransformNode1757:202.404;vtkMRMLLinearTransformNode1758:202.556;vtkMRMLLinearTransformNode1759:202.656;vtkMRMLLinearTransformNode1760:202.762;vtkMRMLLinearTransformNode1761:202.897;vtkMRMLLinearTransformNode1762:203.061;vtkMRMLLinearTransformNode1763:203.162;vtkMRMLLinearTransformNode1764:203.296;vtkMRMLLinearTransformNode1765:203.447;vtkMRMLLinearTransformNode1766:203.552;vtkMRMLLinearTransformNode1767:203.656;vtkMRMLLinearTransformNode1768:203.796;vtkMRMLLinearTransformNode1769:203.941;vtkMRMLLinearTransformNode1770:204.042;vtkMRMLLinearTransformNode1771:204.151;vtkMRMLLinearTransformNode1772:204.292;vtkMRMLLinearTransformNode1773:204.393;vtkMRMLLinearTransformNode1774:204.494;vtkMRMLLinearTransformNode1775:204.601;vtkMRMLLinearTransformNode1776:204.742;vtkMRMLLinearTransformNode1777:204.856;vtkMRMLLinearTransformNode1778:204.991;vtkMRMLLinearTransformNode1779:205.091;vtkMRMLLinearTransformNode1780:205.193;vtkMRMLLinearTransformNode1781:205.294;vtkMRMLLinearTransformNode1782:205.394;vtkMRMLLinearTransformNode1783:205.541;vtkMRMLLinearTransformNode1784:205.642;vtkMRMLLinearTransformNode1785:205.742;vtkMRMLLinearTransformNode1786:205.891;vtkMRMLLinearTransformNode1787:205.993;vtkMRMLLinearTransformNode1788:206.094;vtkMRMLLinearTransformNode1789:206.196;vtkMRMLLinearTransformNode1790:206.301;vtkMRMLLinearTransformNode1791:206.406;vtkMRMLLinearTransformNode1792:206.507;vtkMRMLLinearTransformNode1793:206.607;vtkMRMLLinearTransformNode1794:206.741;vtkMRMLLinearTransformNode1795:206.841;vtkMRMLLinearTransformNode1796:206.947;vtkMRMLLinearTransformNode1797:207.091;vtkMRMLLinearTransformNode1798:207.196;vtkMRMLLinearTransformNode1799:207.341;vtkMRMLLinearTransformNode1800:207.442;vtkMRMLLinearTransformNode1801:207.591;vtkMRMLLinearTransformNode1802:207.692;vtkMRMLLinearTransformNode1803:207.838;vtkMRMLLinearTransformNode1804:207.941;vtkMRMLLinearTransformNode1805:208.043;vtkMRMLLinearTransformNode1806:208.191;vtkMRMLLinearTransformNode1807:208.298;vtkMRMLLinearTransformNode1808:208.441;vtkMRMLLinearTransformNode1809:208.541;vtkMRMLLinearTransformNode1810:208.686;vtkMRMLLinearTransformNode1811:208.799;vtkMRMLLinearTransformNode1812:208.936;vtkMRMLLinearTransformNode1813:209.051;vtkMRMLLinearTransformNode1814:209.166;vtkMRMLLinearTransformNode1815:209.267;vtkMRMLLinearTransformNode1816:209.367;vtkMRMLLinearTransformNode1817:209.468;vtkMRMLLinearTransformNode1818:209.573;vtkMRMLLinearTransformNode1819:209.699;vtkMRMLLinearTransformNode1820:209.800;vtkMRMLLinearTransformNode1821:209.901;vtkMRMLLinearTransformNode1822:210.067;vtkMRMLLinearTransformNode1823:210.167;vtkMRMLLinearTransformNode1824:210.301;vtkMRMLLinearTransformNode1825:210.423;vtkMRMLLinearTransformNode1826:210.551;vtkMRMLLinearTransformNode1827:210.652;vtkMRMLLinearTransformNode1828:210.752;vtkMRMLLinearTransformNode1829:210.897;vtkMRMLLinearTransformNode1830:211.001;vtkMRMLLinearTransformNode1831:211.106;vtkMRMLLinearTransformNode1832:211.269;vtkMRMLLinearTransformNode1833:211.402;vtkMRMLLinearTransformNode1834:211.502;vtkMRMLLinearTransformNode1835:211.604;vtkMRMLLinearTransformNode1836:211.766"  ></Sequence>
  <VolumeArchetypeStorage
    id="vtkMRMLVolumeArchetypeStorageNode1" name="VolumeArchetypeStorage" hideFromEditors="true" selectable="true" selected="false" fileName="Image_Reference1.nrrd" fileListMember0="Image_Reference1.nrrd" useCompression="1" defaultWriteFileExtension="nrrd" readState="0" writeState="4" centerImage="0" UseOrientationFromFile="1"  ></VolumeArchetypeStorage>
  <TransformStorage
    id="vtkMRMLTransformStorageNode1" name="TransformStorage" hideFromEditors="true" selectable="true" selected="false" fileName="ProbeToReference.h5" useCompression="1" defaultWriteFileExtension="h5" readState="0" writeState="4" preferITKv3CompatibleTransforms="false"  ></TransformStorage>
  <TransformStorage
    id="vtkMRMLTransformStorageNode2" name="TransformStorage_1" hideFromEditors="true" selectable="true" selected="false" fileName="ReferenceToProbe.h5" useCompression="1" defaultWriteFileExtension="h5" readState="0" writeState="4" preferITKv3CompatibleTransforms="false"  ></TransformStorage>
  <TransformStorage
    id="vtkMRMLTransformStorageNode3" name="TransformStorage_2" hideFromEditors="true" selectable="true" selected="false" fileName="StylusTipToProbe.h5" useCompression="1" defaultWriteFileExtension="h5" readState="0" writeState="4" preferITKv3CompatibleTransforms="false"  ></TransformStorage>
  <TransformStorage
    id="vtkMRMLTransformStorageNode4" name="TransformStorage_3" hideFromEditors="true" selectable="true" selected="false" fileName="StylusTipToReference.h5" useCompression="1" defaultWriteFileExtension="h5" readState="0" writeState="4" preferITKv3CompatibleTransforms="false"  ></TransformStorage>
  <ModelStorage
    id="vtkMRMLModelStorageNode1" name="ModelStorage" hideFromEditors="true" selectable="true" selected="false" fileName="Locator_StylusTipToProbe.vtk" useCompression="1" defaultWriteFileExtension="vtk" readState="0" writeState="4" coordinateSystem="RAS"  ></ModelStorage>
  <VolumeSequenceStorage
    id="vtkMRMLVolumeSequenceStorageNode1" name="VolumeSequenceStorage" hideFromEditors="true" selectable="true" selected="false" fileName="Sequence.seq.nrrd" useCompression="1" defaultWriteFileExtension="seq.nrrd" readState="0" writeState="4" centerImage="0"  ></VolumeSequenceStorage>
  <LinearTransformSequenceStorage
    id="vtkMRMLLinearTransformSequenceStorageNode1" name="LinearTransformSequenceStorage" hideFromEditors="true" selectable="true" selected="false" fileName="Sequence_1-Sequence_1-Seq.seq.mha" useCompression="1" defaultWriteFileExtension="seq.mha" readState="0" writeState="4" centerImage="0"  ></LinearTransformSequenceStorage>
  <FiducialRegistrationWizard
    id="vtkMRMLFiducialRegistrationWizardNode1" name="FiducialRegistrationWizard" hideFromEditors="false" selectable="true" selected="false" FromFiducialList="vtkMRMLMarkupsFiducialNode1" OutputTransform="vtkMRMLTransformNode1" ProbeTransformTo="vtkMRMLLinearTransformNode6" ToFiducialList="vtkMRMLMarkupsFiducialNode2" references="FromFiducialList:vtkMRMLMarkupsFiducialNode1;OutputTransform:vtkMRMLTransformNode1;ProbeTransformTo:vtkMRMLLinearTransformNode6;ToFiducialList:vtkMRMLMarkupsFiducialNode2;"    PointMatching="Manual"    RegistrationMode="Similarity"    UpdateMode="Manual"  ></FiducialRegistrationWizard>
  <MarkupsDisplay
    id="vtkMRMLMarkupsDisplayNode1" name="vtkMRMLMarkupsDisplayNode1" hideFromEditors="true" selectable="true" selected="false" color="1 0 0" edgeColor="0 0 0" selectedColor="1 0 0" selectedAmbient="0.4" ambient="0" diffuse="1" selectedSpecular="0.5" specular="0" power="1" opacity="1" sliceIntersectionOpacity="1" pointSize="1" lineWidth="1" representation="2" lighting="true" interpolation="1" shading="true" visibility="true" edgeVisibility="false" clipping="false" sliceIntersectionVisibility="false" sliceIntersectionThickness="1" frontfaceCulling="false" backfaceCulling="true" scalarVisibility="false" vectorVisibility="false" tensorVisibility="false" interpolateTexture="false" scalarRangeFlag="UseData" scalarRange="0 100"  textScale="3.4" glyphScale="2.1" glyphType="13" sliceProjection="6" sliceProjectionColor="1 1 1" sliceProjectionOpacity="0.6"  ></MarkupsDisplay>
  <MarkupsFiducial
    id="vtkMRMLMarkupsFiducialNode1" name="image" hideFromEditors="false" selectable="true" selected="false" attributes="Markups.MovingMarkupIndex:8" displayNodeRef="vtkMRMLMarkupsDisplayNode1" storageNodeRef="vtkMRMLMarkupsFiducialStorageNode1" references="display:vtkMRMLMarkupsDisplayNode1;storage:vtkMRMLMarkupsFiducialStorageNode1;" userTags="" locked="0" markupLabelFormat="%N-%d"  ></MarkupsFiducial>
  <MarkupsDisplay
    id="vtkMRMLMarkupsDisplayNode2" name="vtkMRMLMarkupsDisplayNode2" hideFromEditors="true" selectable="true" selected="false" color="0 0 1" edgeColor="0 0 0" selectedColor="0 0 1" selectedAmbient="0.4" ambient="0" diffuse="1" selectedSpecular="0.5" specular="0" power="1" opacity="1" sliceIntersectionOpacity="1" pointSize="1" lineWidth="1" representation="2" lighting="true" interpolation="1" shading="true" visibility="true" edgeVisibility="false" clipping="false" sliceIntersectionVisibility="false" sliceIntersectionThickness="1" frontfaceCulling="false" backfaceCulling="true" scalarVisibility="false" vectorVisibility="false" tensorVisibility="false" interpolateTexture="false" scalarRangeFlag="UseData" scalarRange="0 100"  textScale="3.4" glyphScale="2.1" glyphType="13" sliceProjection="6" sliceProjectionColor="1 1 1" sliceProjectionOpacity="0.6"  ></MarkupsDisplay>
  <MarkupsFiducial
    id="vtkMRMLMarkupsFiducialNode2" name="probe" hideFromEditors="false" selectable="true" selected="false" displayNodeRef="vtkMRMLMarkupsDisplayNode2" storageNodeRef="vtkMRMLMarkupsFiducialStorageNode2" references="display:vtkMRMLMarkupsDisplayNode2;storage:vtkMRMLMarkupsFiducialStorageNode2;" userTags="" locked="0" markupLabelFormat="%N-%d"  ></MarkupsFiducial>
  <Transform
    id="vtkMRMLTransformNode1" name="imagetoprobe7.4" hideFromEditors="false" selectable="true" selected="false" storageNodeRef="vtkMRMLTransformStorageNode5" references="storage:vtkMRMLTransformStorageNode5;" userTags=""  ></Transform>
  <MarkupsFiducialStorage
    id="vtkMRMLMarkupsFiducialStorageNode1" name="MarkupsFiducialStorage" hideFromEditors="true" selectable="true" selected="false" fileName="image.fcsv" useCompression="1" defaultWriteFileExtension="fcsv" readState="0" writeState="4" coordinateSystem="0"  ></MarkupsFiducialStorage>
  <MarkupsFiducialStorage
    id="vtkMRMLMarkupsFiducialStorageNode2" name="MarkupsFiducialStorage_1" hideFromEditors="true" selectable="true" selected="false" fileName="probe.fcsv" useCompression="1" defaultWriteFileExtension="fcsv" readState="0" writeState="4" coordinateSystem="0"  ></MarkupsFiducialStorage>
  <TransformStorage
    id="vtkMRMLTransformStorageNode5" name="TransformStorage_4" hideFromEditors="true" selectable="true" selected="false" fileName="imagetoprobe7.4.h5" useCompression="1" defaultWriteFileExtension="h5" readState="0" writeState="4" preferITKv3CompatibleTransforms="false"  ></TransformStorage>
</SceneView>
 <SceneViewStorage
  id="vtkMRMLSceneViewStorageNode1" name="SceneViewStorage" hideFromEditors="true" selectable="true" selected="false" fileName="Master%20Scene%20View.png" useCompression="1" defaultWriteFileExtension="png" readState="0" writeState="4" ></SceneViewStorage>
 <FiducialRegistrationWizard
  id="vtkMRMLFiducialRegistrationWizardNode1" name="FiducialRegistrationWizard" hideFromEditors="false" selectable="true" selected="false" FromFiducialList="vtkMRMLMarkupsFiducialNode1" OutputTransform="vtkMRMLTransformNode1" ProbeTransformTo="vtkMRMLLinearTransformNode6" ToFiducialList="vtkMRMLMarkupsFiducialNode2" references="FromFiducialList:vtkMRMLMarkupsFiducialNode1;OutputTransform:vtkMRMLTransformNode1;ProbeTransformTo:vtkMRMLLinearTransformNode6;ToFiducialList:vtkMRMLMarkupsFiducialNode2;"  PointMatching="Manual"  RegistrationMode="Similarity"  UpdateMode="Manual" ></FiducialRegistrationWizard>
 <MarkupsDisplay
  id="vtkMRMLMarkupsDisplayNode1" name="vtkMRMLMarkupsDisplayNode1" hideFromEditors="true" selectable="true" selected="false" color="1 0 0" edgeColor="0 0 0" selectedColor="1 0 0" selectedAmbient="0.4" ambient="0" diffuse="1" selectedSpecular="0.5" specular="0" power="1" opacity="1" sliceIntersectionOpacity="1" pointSize="1" lineWidth="1" representation="2" lighting="true" interpolation="1" shading="true" visibility="true" edgeVisibility="false" clipping="false" sliceIntersectionVisibility="false" sliceIntersectionThickness="1" frontfaceCulling="false" backfaceCulling="true" scalarVisibility="false" vectorVisibility="false" tensorVisibility="false" interpolateTexture="false" scalarRangeFlag="UseData" scalarRange="0 100"  textScale="3.4" glyphScale="2.1" glyphType="13" sliceProjection="6" sliceProjectionColor="1 1 1" sliceProjectionOpacity="0.6" ></MarkupsDisplay>
 <MarkupsFiducial
  id="vtkMRMLMarkupsFiducialNode1" name="image" hideFromEditors="false" selectable="true" selected="false" attributes="Markups.MovingMarkupIndex:8" displayNodeRef="vtkMRMLMarkupsDisplayNode1" storageNodeRef="vtkMRMLMarkupsFiducialStorageNode1" references="display:vtkMRMLMarkupsDisplayNode1;storage:vtkMRMLMarkupsFiducialStorageNode1;" userTags="" locked="0" markupLabelFormat="%N-%d" ></MarkupsFiducial>
 <MarkupsDisplay
  id="vtkMRMLMarkupsDisplayNode2" name="vtkMRMLMarkupsDisplayNode2" hideFromEditors="true" selectable="true" selected="false" color="0 0 1" edgeColor="0 0 0" selectedColor="0 0 1" selectedAmbient="0.4" ambient="0" diffuse="1" selectedSpecular="0.5" specular="0" power="1" opacity="1" sliceIntersectionOpacity="1" pointSize="1" lineWidth="1" representation="2" lighting="true" interpolation="1" shading="true" visibility="true" edgeVisibility="false" clipping="false" sliceIntersectionVisibility="false" sliceIntersectionThickness="1" frontfaceCulling="false" backfaceCulling="true" scalarVisibility="false" vectorVisibility="false" tensorVisibility="false" interpolateTexture="false" scalarRangeFlag="UseData" scalarRange="0 100"  textScale="3.4" glyphScale="2.1" glyphType="13" sliceProjection="6" sliceProjectionColor="1 1 1" sliceProjectionOpacity="0.6" ></MarkupsDisplay>
 <MarkupsFiducial
  id="vtkMRMLMarkupsFiducialNode2" name="probe" hideFromEditors="false" selectable="true" selected="false" displayNodeRef="vtkMRMLMarkupsDisplayNode2" storageNodeRef="vtkMRMLMarkupsFiducialStorageNode2" references="display:vtkMRMLMarkupsDisplayNode2;storage:vtkMRMLMarkupsFiducialStorageNode2;" userTags="" locked="0" markupLabelFormat="%N-%d" ></MarkupsFiducial>
 <Transform
  id="vtkMRMLTransformNode1" name="imagetoprobe7.4" hideFromEditors="false" selectable="true" selected="false" storageNodeRef="vtkMRMLTransformStorageNode5" references="storage:vtkMRMLTransformStorageNode5;" userTags="" ></Transform>
 <MarkupsFiducialStorage
  id="vtkMRMLMarkupsFiducialStorageNode1" name="MarkupsFiducialStorage" hideFromEditors="true" selectable="true" selected="false" fileName="image.fcsv" useCompression="1" defaultWriteFileExtension="fcsv" readState="0" writeState="4" coordinateSystem="0" ></MarkupsFiducialStorage>
 <MarkupsFiducialStorage
  id="vtkMRMLMarkupsFiducialStorageNode2" name="MarkupsFiducialStorage_1" hideFromEditors="true" selectable="true" selected="false" fileName="probe.fcsv" useCompression="1" defaultWriteFileExtension="fcsv" readState="0" writeState="4" coordinateSystem="0" ></MarkupsFiducialStorage>
 <TransformStorage
  id="vtkMRMLTransformStorageNode5" name="TransformStorage_4" hideFromEditors="true" selectable="true" selected="false" fileName="imagetoprobe7.4.h5" useCompression="1" defaultWriteFileExtension="h5" readState="0" writeState="4" preferITKv3CompatibleTransforms="false" ></TransformStorage>
</MRML>
