# Supplementary material for: Evaluation of 3D ultrasound for image guidance
Source: PLoS One. 2020 Mar 26;15(3):e0229441. doi: 10.1371/journal.pone.0229441 (PMC7098612; doi:10.1371/journal.pone.0229441)
Supplement: S1 Data — (ZIP) [file pone.0229441.s001.zip › Data_PLOS_ONE - light/1_Calibratation error analyisis/Calibration -3D freehand/pointer/7.4 cm 2D/image.fcsv]

# Markups fiducial file version = 4.8
# CoordinateSystem = 0
# columns = id,x,y,z,ow,ox,oy,oz,vis,sel,lock,label,desc,associatedNodeID
vtkMRMLMarkupsFiducialNode_9,250.599,559.241,0,0,0,0,1,1,1,0,image-5,,vtkMRMLScalarVolumeNode1
vtkMRMLMarkupsFiducialNode_11,338.525,630.611,0,0,0,0,1,1,1,0,image-6,,vtkMRMLScalarVolumeNode1
vtkMRMLMarkupsFiducialNode_14,487.505,553.076,0,0,0,0,1,1,1,0,image-7,,vtkMRMLScalarVolumeNode1
vtkMRMLMarkupsFiducialNode_16,629.768,544.92,0,0,0,0,1,1,1,0,image-8,,vtkMRMLScalarVolumeNode1
vtkMRMLMarkupsFiducialNode_19,600.143,548.123,0,0,0,0,1,1,1,0,image-9,,vtkMRMLScalarVolumeNode1
vtkMRMLMarkupsFiducialNode_21,220.993,525.108,0,0,0,0,1,1,1,0,image-10,,vtkMRMLScalarVolumeNode1
vtkMRMLMarkupsFiducialNode_23,505.515,281.787,0,0,0,0,1,1,1,0,image-11,,vtkMRMLScalarVolumeNode1
vtkMRMLMarkupsFiducialNode_35,452.408,331.516,0,0,0,0,1,1,1,0,image-17,,vtkMRMLScalarVolumeNode1
vtkMRMLMarkupsFiducialNode_37,583.743,372.737,0,0,0,0,1,1,1,0,image-18,,vtkMRMLScalarVolumeNode1
