# Supplementary material for: Evaluation of 3D ultrasound for image guidance
Source: PLoS One. 2020 Mar 26;15(3):e0229441. doi: 10.1371/journal.pone.0229441 (PMC7098612; doi:10.1371/journal.pone.0229441)
Supplement: S1 Data — (ZIP) [file pone.0229441.s001.zip › Data_PLOS_ONE - light/1_Calibratation error analyisis/Calibration -3D freehand/pointer/7.4 cm 2D/probe.fcsv]

# Markups fiducial file version = 4.8
# CoordinateSystem = 0
# columns = id,x,y,z,ow,ox,oy,oz,vis,sel,lock,label,desc,associatedNodeID
vtkMRMLMarkupsFiducialNode_8,-30.3616,183.298,-57.6772,0,0,0,1,1,1,0,probe-5,,
vtkMRMLMarkupsFiducialNode_10,-30.5833,192.332,-71.9135,0,0,0,1,1,1,0,probe-6,,
vtkMRMLMarkupsFiducialNode_13,-31.1405,178.675,-92.4688,0,0,0,1,1,1,0,probe-8,,
vtkMRMLMarkupsFiducialNode_15,-33.0685,174.946,-113.239,0,0,0,1,1,1,0,probe-9,,
vtkMRMLMarkupsFiducialNode_17,-33.0716,175.487,-109.223,0,0,0,1,1,1,0,probe-10,,
vtkMRMLMarkupsFiducialNode_20,-30.4497,179.175,-52.4944,0,0,0,1,1,1,0,probe-12,,
vtkMRMLMarkupsFiducialNode_22,-32.0416,137.276,-90.1845,0,0,0,1,1,1,0,probe-13,,
vtkMRMLMarkupsFiducialNode_34,-31.9589,146.163,-83.841,0,0,0,1,1,1,0,probe-19,,
vtkMRMLMarkupsFiducialNode_36,-32.3443,149.641,-104.368,0,0,0,1,1,1,0,probe-20,,
