# Supplementary material for: Evaluation of 3D ultrasound for image guidance
Source: PLoS One. 2020 Mar 26;15(3):e0229441. doi: 10.1371/journal.pone.0229441 (PMC7098612; doi:10.1371/journal.pone.0229441)
Supplement: S1 Data — (ZIP) [file pone.0229441.s001.zip › Data_PLOS_ONE - light/1_Calibratation error analyisis/Calibration -3D freehand/pointer/7.4 cm 2D/Sequence_1-Sequence_1-Seq.seq.mha]

ObjectType = Image
NDims = 3
AnatomicalOrientation = RAI
BinaryData = True
CompressedData = False
DimSize = 0 0 1836
ElementSpacing = 1 1 1
Offset = 0 0 0
TransformMatrix = 1 0 0 0 1 0 0 0 1
ElementType = MET_UCHAR
Kinds = domain domain list
Seq_Frame0000_Sequence_1Transform =0.984521 0.0374844 0.171211 -28.7294 -0.172187 0.389189 0.904922 101.348 -0.0327132 -0.920395 0.38962 -122.383 0 0 0 1 
Seq_Frame0000_Sequence_1TransformStatus = OK
Seq_Frame0000_Timestamp = 0.026
Seq_Frame0001_Sequence_1Transform =0.984587 0.037225 0.17089 -28.6111 -0.171776 0.389573 0.904835 101.34 -0.0328916 -0.920243 0.389963 -122.412 0 0 0 1 
Seq_Frame0001_Sequence_1TransformStatus = OK
Seq_Frame0001_Timestamp = 0.166
Seq_Frame0002_Sequence_1Transform =0.985121 0.0336297 0.168543 -28.7767 -0.168129 0.391943 0.904496 101.388 -0.0356415 -0.919375 0.391765 -122.289 0 0 0 1 
Seq_Frame0002_Sequence_1TransformStatus = OK
Seq_Frame0002_Timestamp = 0.267
Seq_Frame0003_Sequence_1Transform =0.985874 0.030773 0.164639 -28.6484 -0.163276 0.395699 0.90375 101.629 -0.0373365 -0.917865 0.395134 -122.086 0 0 0 1 
Seq_Frame0003_Sequence_1TransformStatus = OK
Seq_Frame0003_Timestamp = 0.367
Seq_Frame0004_Sequence_1Transform =0.985839 0.0280369 0.165335 -28.4713 -0.162847 0.395406 0.903955 101.694 -0.0400302 -0.918078 0.394372 -122.04 0 0 0 1 
Seq_Frame0004_Sequence_1TransformStatus = OK
Seq_Frame0004_Timestamp = 0.468
Seq_Frame0005_Sequence_1Transform =0.983239 0.0475253 0.176021 -26.9825 -0.180468 0.391091 0.902485 100.847 -0.0259494 -0.919124 0.393113 -122.496 0 0 0 1 
Seq_Frame0005_Sequence_1TransformStatus = OK
Seq_Frame0005_Timestamp = 0.568
Seq_Frame0006_Sequence_1Transform =0.981853 0.0481993 0.183418 -27.2374 -0.187921 0.377382 0.90679 101.962 -0.0255119 -0.924803 0.379591 -122.512 0 0 0 1 
Seq_Frame0006_Sequence_1TransformStatus = OK
Seq_Frame0006_Timestamp = 0.677
Seq_Frame0007_Sequence_1Transform =0.980232 0.0539714 0.190348 -27.3786 -0.19679 0.365494 0.909774 101.134 -0.020469 -0.929248 0.36889 -123.356 0 0 0 1 
Seq_Frame0007_Sequence_1TransformStatus = OK
Seq_Frame0007_Timestamp = 0.816
Seq_Frame0008_Sequence_1Transform =0.977854 0.0602518 0.200428 -26.8201 -0.208728 0.350748 0.912912 101.363 -0.015295 -0.934529 0.355557 -123.786 0 0 0 1 
Seq_Frame0008_Sequence_1TransformStatus = OK
Seq_Frame0008_Timestamp = 0.916
Seq_Frame0009_Sequence_1Transform =0.980463 0.0531286 0.189393 -25.1058 -0.195712 0.36004 0.912178 101.817 -0.0197264 -0.931423 0.363404 -123.394 0 0 0 1 
Seq_Frame0009_Sequence_1TransformStatus = OK
Seq_Frame0009_Timestamp = 1.031
Seq_Frame0010_Sequence_1Transform =0.981167 0.0410346 0.188754 -19.5661 -0.189701 0.388872 0.90155 99.0157 -0.0364063 -0.920377 0.389333 -123.78 0 0 0 1 
Seq_Frame0010_Sequence_1TransformStatus = OK
Seq_Frame0010_Timestamp = 1.132
Seq_Frame0011_Sequence_1Transform =0.987924 0.00374586 0.154894 -12.6707 -0.141307 0.431819 0.890823 100.22 -0.0635492 -0.901953 0.427134 -122.051 0 0 0 1 
Seq_Frame0011_Sequence_1TransformStatus = OK
Seq_Frame0011_Timestamp = 1.266
Seq_Frame0012_Sequence_1Transform =0.990265 -0.0186232 0.137945 -10.3044 -0.116155 0.43554 0.892644 101.567 -0.0767044 -0.899977 0.429137 -121.505 0 0 0 1 
Seq_Frame0012_Sequence_1TransformStatus = OK
Seq_Frame0012_Timestamp = 1.367
Seq_Frame0013_Sequence_1Transform =0.992525 -0.0506824 0.111021 -9.28672 -0.0769811 0.445898 0.891767 102.617 -0.0947009 -0.893648 0.438664 -120.684 0 0 0 1 
Seq_Frame0013_Sequence_1TransformStatus = OK
Seq_Frame0013_Timestamp = 1.468
Seq_Frame0014_Sequence_1Transform =0.993051 -0.0730301 0.0922823 -9.44089 -0.0490791 0.455706 0.888776 103.346 -0.106961 -0.887129 0.448956 -119.919 0 0 0 1 
Seq_Frame0014_Sequence_1TransformStatus = OK
Seq_Frame0014_Timestamp = 1.568
Seq_Frame0015_Sequence_1Transform =0.9918 -0.108865 0.0669506 -8.63654 -0.00785088 0.470966 0.882117 102.237 -0.127563 -0.875408 0.466249 -119.845 0 0 0 1 
Seq_Frame0015_Sequence_1TransformStatus = OK
Seq_Frame0015_Timestamp = 1.669
Seq_Frame0016_Sequence_1Transform =0.991723 -0.112424 0.0620141 -8.92735 -0.00169173 0.471516 0.881856 101.835 -0.128382 -0.874662 0.467424 -120.06 0 0 0 1 
Seq_Frame0016_Sequence_1TransformStatus = OK
Seq_Frame0016_Timestamp = 1.816
Seq_Frame0017_Sequence_1Transform =0.993387 -0.0877809 0.074012 -8.51303 -0.0256409 0.458721 0.888211 102.194 -0.111919 -0.884234 0.453436 -120.517 0 0 0 1 
Seq_Frame0017_Sequence_1TransformStatus = OK
Seq_Frame0017_Timestamp = 1.920
Seq_Frame0018_Sequence_1Transform =0.99413 -0.0806811 0.0720893 -8.74512 -0.0274968 0.456013 0.889549 103.049 -0.104643 -0.886309 0.451117 -120.162 0 0 0 1 
Seq_Frame0018_Sequence_1TransformStatus = OK
Seq_Frame0018_Timestamp = 2.026
Seq_Frame0019_Sequence_1Transform =0.994815 -0.0820328 0.0601096 -9.77657 -0.015628 0.460725 0.887405 103.566 -0.10049 -0.883744 0.457055 -119.562 0 0 0 1 
Seq_Frame0019_Sequence_1TransformStatus = OK
Seq_Frame0019_Timestamp = 2.128
Seq_Frame0020_Sequence_1Transform =0.996209 -0.0846253 0.0201625 -14.1683 0.0230112 0.47985 0.877049 102.848 -0.0838955 -0.873259 0.479979 -118.704 0 0 0 1 
Seq_Frame0020_Sequence_1TransformStatus = OK
Seq_Frame0020_Timestamp = 2.253
Seq_Frame0021_Sequence_1Transform =0.996436 -0.0836128 0.0111539 -15.4088 0.0309909 0.485849 0.873493 102.696 -0.0784543 -0.870034 0.486709 -118.403 0 0 0 1 
Seq_Frame0021_Sequence_1TransformStatus = OK
Seq_Frame0021_Timestamp = 2.366
Seq_Frame0022_Sequence_1Transform =0.996574 -0.0797346 0.0219826 -15.4542 0.0190595 0.480019 0.877051 102.836 -0.0804834 -0.873627 0.479894 -118.677 0 0 0 1 
Seq_Frame0022_Sequence_1TransformStatus = OK
Seq_Frame0022_Timestamp = 2.467
Seq_Frame0023_Sequence_1Transform =0.997191 -0.071937 0.020873 -16.3574 0.0161714 0.478852 0.877747 103.115 -0.0731375 -0.874943 0.47867 -118.526 0 0 0 1 
Seq_Frame0023_Sequence_1TransformStatus = OK
Seq_Frame0023_Timestamp = 2.569
Seq_Frame0024_Sequence_1Transform =0.997329 -0.0690533 0.0238288 -17.543 0.0114389 0.469808 0.882694 103.63 -0.0721479 -0.880063 0.469343 -118.69 0 0 0 1 
Seq_Frame0024_Sequence_1TransformStatus = OK
Seq_Frame0024_Timestamp = 2.671
Seq_Frame0025_Sequence_1Transform =0.997479 -0.0635092 0.0316624 -17.926 0.00122106 0.461468 0.887156 103.989 -0.0709538 -0.884881 0.460382 -118.906 0 0 0 1 
Seq_Frame0025_Sequence_1TransformStatus = OK
Seq_Frame0025_Timestamp = 2.772
Seq_Frame0026_Sequence_1Transform =0.997682 -0.063908 0.0233712 -20.2157 0.00855065 0.458472 0.888668 104.486 -0.067508 -0.886408 0.457956 -118.671 0 0 0 1 
Seq_Frame0026_Sequence_1TransformStatus = OK
Seq_Frame0026_Timestamp = 2.911
Seq_Frame0027_Sequence_1Transform =0.997653 -0.0630034 0.0268378 -20.2722 0.00496578 0.457424 0.889235 104.571 -0.0683011 -0.887014 0.456663 -118.725 0 0 0 1 
Seq_Frame0027_Sequence_1TransformStatus = OK
Seq_Frame0027_Timestamp = 3.027
Seq_Frame0028_Sequence_1Transform =0.997483 -0.0628411 0.0328513 -20 -0.00059764 0.455815 0.890074 104.598 -0.0709073 -0.887853 0.45463 -118.815 0 0 0 1 
Seq_Frame0028_Sequence_1TransformStatus = OK
Seq_Frame0028_Timestamp = 3.128
Seq_Frame0029_Sequence_1Transform =0.997639 -0.0604846 0.0325476 -21.1634 -0.00171666 0.451757 0.892139 105.081 -0.0686643 -0.890088 0.450586 -118.68 0 0 0 1 
Seq_Frame0029_Sequence_1TransformStatus = OK
Seq_Frame0029_Timestamp = 3.229
Seq_Frame0030_Sequence_1Transform =0.997883 -0.0594203 0.0264449 -22.7072 0.00311057 0.449736 0.893156 105.475 -0.0649648 -0.891183 0.448968 -118.503 0 0 0 1 
Seq_Frame0030_Sequence_1TransformStatus = OK
Seq_Frame0030_Timestamp = 3.366
Seq_Frame0031_Sequence_1Transform =0.998003 -0.0571416 0.0269127 -23.8991 0.00134222 0.445179 0.895441 105.785 -0.0631478 -0.893616 0.444367 -118.54 0 0 0 1 
Seq_Frame0031_Sequence_1TransformStatus = OK
Seq_Frame0031_Timestamp = 3.466
Seq_Frame0032_Sequence_1Transform =0.998063 -0.0571769 0.0245201 -24.6509 0.00364341 0.447175 0.894439 105.766 -0.0621061 -0.892617 0.446517 -118.395 0 0 0 1 
Seq_Frame0032_Sequence_1TransformStatus = OK
Seq_Frame0032_Timestamp = 3.617
Seq_Frame0033_Sequence_1Transform =0.99809 -0.0554901 0.0271679 -25.1638 0.000437203 0.446056 0.895005 105.814 -0.0617823 -0.893283 0.445228 -118.434 0 0 0 1 
Seq_Frame0033_Sequence_1TransformStatus = OK
Seq_Frame0033_Timestamp = 3.742
Seq_Frame0034_Sequence_1Transform =0.998117 -0.0547284 0.0277207 -25.5621 -0.0004185 0.445771 0.895147 105.798 -0.061347 -0.893472 0.444908 -118.45 0 0 0 1 
Seq_Frame0034_Sequence_1TransformStatus = OK
Seq_Frame0034_Timestamp = 3.861
Seq_Frame0035_Sequence_1Transform =0.998217 -0.0514858 0.030222 -26.3 -0.00445106 0.440634 0.897676 105.9 -0.0595344 -0.896209 0.439619 -118.643 0 0 0 1 
Seq_Frame0035_Sequence_1TransformStatus = OK
Seq_Frame0035_Timestamp = 3.967
Seq_Frame0036_Sequence_1Transform =0.998349 -0.0500311 0.0282395 -27.931 -0.00354088 0.437023 0.899443 105.945 -0.0573415 -0.898058 0.436125 -118.701 0 0 0 1 
Seq_Frame0036_Sequence_1TransformStatus = OK
Seq_Frame0036_Timestamp = 4.126
Seq_Frame0037_Sequence_1Transform =0.998459 -0.0460693 0.0309447 -28.8915 -0.00798533 0.432527 0.901586 106.012 -0.0549199 -0.900443 0.431493 -118.933 0 0 0 1 
Seq_Frame0037_Sequence_1TransformStatus = OK
Seq_Frame0037_Timestamp = 4.234
Seq_Frame0038_Sequence_1Transform =0.998534 -0.0461142 0.0283374 -30.1488 -0.00554026 0.433722 0.90103 105.975 -0.0538408 -0.899866 0.43283 -118.777 0 0 0 1 
Seq_Frame0038_Sequence_1TransformStatus = OK
Seq_Frame0038_Timestamp = 4.361
Seq_Frame0039_Sequence_1Transform =0.998466 -0.0465814 0.0299384 -30.6993 -0.00682 0.433102 0.901319 105.967 -0.0549511 -0.90014 0.43212 -118.811 0 0 0 1 
Seq_Frame0039_Sequence_1TransformStatus = OK
Seq_Frame0039_Timestamp = 4.463
Seq_Frame0040_Sequence_1Transform =0.998281 -0.0491554 0.0319393 -31.1115 -0.00744061 0.43419 0.900791 105.945 -0.0581465 -0.899479 0.433077 -118.749 0 0 0 1 
Seq_Frame0040_Sequence_1TransformStatus = OK
Seq_Frame0040_Timestamp = 4.568
Seq_Frame0041_Sequence_1Transform =0.998462 -0.0480234 0.0276937 -32.5402 -0.00427724 0.431333 0.902183 106.355 -0.0552711 -0.900913 0.430465 -118.622 0 0 0 1 
Seq_Frame0041_Sequence_1TransformStatus = OK
Seq_Frame0041_Timestamp = 4.673
Seq_Frame0042_Sequence_1Transform =0.998537 -0.0473291 0.0261383 -33.5285 -0.00331696 0.428906 0.903343 106.641 -0.0539653 -0.902108 0.428122 -118.593 0 0 0 1 
Seq_Frame0042_Sequence_1TransformStatus = OK
Seq_Frame0042_Timestamp = 4.811
Seq_Frame0043_Sequence_1Transform =0.998599 -0.046133 0.02592 -34.5468 -0.0037708 0.42655 0.904456 106.959 -0.0527815 -0.903287 0.425778 -118.531 0 0 0 1 
Seq_Frame0043_Sequence_1TransformStatus = OK
Seq_Frame0043_Timestamp = 4.926
Seq_Frame0044_Sequence_1Transform =0.998663 -0.0465321 0.0225443 -35.5157 -0.000539312 0.426613 0.904434 107.229 -0.0517029 -0.903236 0.426017 -118.337 0 0 0 1 
Seq_Frame0044_Sequence_1TransformStatus = OK
Seq_Frame0044_Timestamp = 5.027
Seq_Frame0045_Sequence_1Transform =0.998791 -0.045763 0.0179836 -36.6662 0.00319957 0.425459 0.904972 107.773 -0.0490655 -0.90382 0.425091 -118.088 0 0 0 1 
Seq_Frame0045_Sequence_1TransformStatus = OK
Seq_Frame0045_Timestamp = 5.128
Seq_Frame0046_Sequence_1Transform =0.998876 -0.0434942 0.0188624 -37.2116 0.00133891 0.423595 0.905851 107.904 -0.0473893 -0.904807 0.423177 -118.11 0 0 0 1 
Seq_Frame0046_Sequence_1TransformStatus = OK
Seq_Frame0046_Timestamp = 5.229
Seq_Frame0047_Sequence_1Transform =0.998845 -0.0430094 0.0214098 -37.5097 -0.00124418 0.422326 0.906443 107.94 -0.0480275 -0.905423 0.421785 -118.126 0 0 0 1 
Seq_Frame0047_Sequence_1TransformStatus = OK
Seq_Frame0047_Timestamp = 5.362
Seq_Frame0048_Sequence_1Transform =0.998828 -0.0455828 0.0162618 -38.7671 0.00453761 0.422734 0.906242 108.252 -0.0481835 -0.905106 0.422446 -117.864 0 0 0 1 
Seq_Frame0048_Sequence_1TransformStatus = OK
Seq_Frame0048_Timestamp = 5.468
Seq_Frame0049_Sequence_1Transform =0.998901 -0.0416814 0.0214574 -38.8661 -0.00202252 0.418965 0.908 108.455 -0.0468366 -0.907045 0.41842 -118.015 0 0 0 1 
Seq_Frame0049_Sequence_1TransformStatus = OK
Seq_Frame0049_Timestamp = 5.626
Seq_Frame0050_Sequence_1Transform =0.998983 -0.0413399 0.0180004 -39.889 0.00092313 0.417889 0.908498 108.955 -0.0450794 -0.907557 0.417502 -117.79 0 0 0 1 
Seq_Frame0050_Sequence_1TransformStatus = OK
Seq_Frame0050_Timestamp = 5.726
Seq_Frame0051_Sequence_1Transform =0.999118 -0.0396883 0.0136946 -41.0132 0.0040497 0.415762 0.909464 109.257 -0.0417888 -0.908607 0.415556 -117.754 0 0 0 1 
Seq_Frame0051_Sequence_1TransformStatus = OK
Seq_Frame0051_Timestamp = 5.828
Seq_Frame0052_Sequence_1Transform =0.999141 -0.0384436 0.015489 -41.3206 0.00183456 0.414364 0.91011 109.365 -0.041406 -0.909299 0.414078 -117.739 0 0 0 1 
Seq_Frame0052_Sequence_1TransformStatus = OK
Seq_Frame0052_Timestamp = 5.940
Seq_Frame0053_Sequence_1Transform =0.999072 -0.0383183 0.019679 -41.2422 -0.00219269 0.411012 0.911627 109.184 -0.0430203 -0.910824 0.410547 -117.997 0 0 0 1 
Seq_Frame0053_Sequence_1TransformStatus = OK
Seq_Frame0053_Timestamp = 6.061
Seq_Frame0054_Sequence_1Transform =0.99867 -0.0271782 0.0438161 -40.0816 -0.0299549 0.385848 0.922076 107.571 -0.0419668 -0.922162 0.384521 -120.109 0 0 0 1 
Seq_Frame0054_Sequence_1TransformStatus = OK
Seq_Frame0054_Timestamp = 6.163
Seq_Frame0055_Sequence_1Transform =0.99727 -0.0190094 0.0713538 -39.938 -0.0597375 0.360327 0.930911 106.182 -0.0434067 -0.932632 0.358208 -121.937 0 0 0 1 
Seq_Frame0055_Sequence_1TransformStatus = OK
Seq_Frame0055_Timestamp = 6.264
Seq_Frame0056_Sequence_1Transform =0.996831 -0.0180619 0.0774732 -39.8164 -0.0662263 0.35113 0.933982 106.146 -0.0440727 -0.936152 0.348821 -122.383 0 0 0 1 
Seq_Frame0056_Sequence_1TransformStatus = OK
Seq_Frame0056_Timestamp = 6.396
Seq_Frame0057_Sequence_1Transform =0.996409 -0.0180309 0.0827301 -39.5196 -0.0715802 0.342536 0.936774 106.266 -0.0452289 -0.939331 0.340016 -122.741 0 0 0 1 
Seq_Frame0057_Sequence_1TransformStatus = OK
Seq_Frame0057_Timestamp = 6.511
Seq_Frame0058_Sequence_1Transform =0.995639 -0.010025 0.0927535 -37.9994 -0.0841902 0.331812 0.939581 107.235 -0.0401961 -0.943292 0.329521 -122.862 0 0 0 1 
Seq_Frame0058_Sequence_1TransformStatus = OK
Seq_Frame0058_Timestamp = 6.611
Seq_Frame0059_Sequence_1Transform =0.994492 -0.00919664 0.104412 -34.7234 -0.0954802 0.331478 0.938619 108.684 -0.0432422 -0.943418 0.328774 -122.449 0 0 0 1 
Seq_Frame0059_Sequence_1TransformStatus = OK
Seq_Frame0059_Timestamp = 6.726
Seq_Frame0060_Sequence_1Transform =0.994175 -0.0169345 0.106445 -29.674 -0.0944641 0.338656 0.936157 112.051 -0.0519014 -0.940758 0.335083 -121.025 0 0 0 1 
Seq_Frame0060_Sequence_1TransformStatus = OK
Seq_Frame0060_Timestamp = 6.830
Seq_Frame0061_Sequence_1Transform =0.99365 -0.0222574 0.110292 -26.7076 -0.0960303 0.343055 0.934394 113.587 -0.0586334 -0.939051 0.33874 -120.337 0 0 0 1 
Seq_Frame0061_Sequence_1TransformStatus = OK
Seq_Frame0061_Timestamp = 6.944
Seq_Frame0062_Sequence_1Transform =0.993858 -0.0325584 0.105762 -23.7087 -0.0872497 0.357326 0.929896 114.41 -0.0680676 -0.933412 0.352291 -119.356 0 0 0 1 
Seq_Frame0062_Sequence_1TransformStatus = OK
Seq_Frame0062_Timestamp = 7.061
Seq_Frame0063_Sequence_1Transform =0.995132 -0.0537594 0.0826036 -22.3508 -0.0560245 0.380986 0.922882 115.329 -0.0810844 -0.923016 0.37612 -117.746 0 0 0 1 
Seq_Frame0063_Sequence_1TransformStatus = OK
Seq_Frame0063_Timestamp = 7.162
Seq_Frame0064_Sequence_1Transform =0.99409 -0.0717619 0.0814592 -17.6781 -0.0458663 0.402466 0.914285 117.216 -0.0983954 -0.912618 0.396796 -115.29 0 0 0 1 
Seq_Frame0064_Sequence_1TransformStatus = OK
Seq_Frame0064_Timestamp = 7.274
Seq_Frame0065_Sequence_1Transform =0.992854 -0.0826108 0.0861236 -14.0819 -0.0457162 0.403334 0.91391 121.619 -0.110235 -0.911316 0.396675 -113.935 0 0 0 1 
Seq_Frame0065_Sequence_1TransformStatus = OK
Seq_Frame0065_Timestamp = 7.399
Seq_Frame0066_Sequence_1Transform =0.992535 -0.0845527 0.0878924 -13.0138 -0.0459389 0.408396 0.911648 122.168 -0.112977 -0.90888 0.401463 -113.342 0 0 0 1 
Seq_Frame0066_Sequence_1TransformStatus = OK
Seq_Frame0066_Timestamp = 7.511
Seq_Frame0067_Sequence_1Transform =0.992464 -0.0879668 0.085303 -12.4781 -0.0416261 0.412717 0.909908 123.311 -0.115248 -0.906602 0.405945 -112.564 0 0 0 1 
Seq_Frame0067_Sequence_1TransformStatus = OK
Seq_Frame0067_Timestamp = 7.612
Seq_Frame0068_Sequence_1Transform =0.992777 -0.0906986 0.0785324 -12.6501 -0.033658 0.417737 0.907945 124.041 -0.115155 -0.90403 0.411667 -111.787 0 0 0 1 
Seq_Frame0068_Sequence_1TransformStatus = OK
Seq_Frame0068_Timestamp = 7.721
Seq_Frame0069_Sequence_1Transform =0.992802 -0.0998225 0.0661801 -12.261 -0.0155834 0.440208 0.897761 123.896 -0.11875 -0.89233 0.435483 -110.105 0 0 0 1 
Seq_Frame0069_Sequence_1TransformStatus = OK
Seq_Frame0069_Timestamp = 7.826
Seq_Frame0070_Sequence_1Transform =0.993771 -0.105129 0.0369841 -13.4577 0.0175303 0.475189 0.879709 122.896 -0.110058 -0.87358 0.474072 -107.651 0 0 0 1 
Seq_Frame0070_Sequence_1TransformStatus = OK
Seq_Frame0070_Timestamp = 7.926
Seq_Frame0071_Sequence_1Transform =0.99487 -0.100865 0.00779095 -13.939 0.0464017 0.523398 0.850824 121.249 -0.0898959 -0.846097 0.525393 -104.332 0 0 0 1 
Seq_Frame0071_Sequence_1TransformStatus = OK
Seq_Frame0071_Timestamp = 8.062
Seq_Frame0072_Sequence_1Transform =0.994949 -0.0993267 -0.0145083 -15.3117 0.0675258 0.555329 0.828885 119.879 -0.0742735 -0.825678 0.559231 -102.178 0 0 0 1 
Seq_Frame0072_Sequence_1TransformStatus = OK
Seq_Frame0072_Timestamp = 8.164
Seq_Frame0073_Sequence_1Transform =0.996056 -0.0880508 -0.0109363 -15.8292 0.0589286 0.564343 0.823435 119.958 -0.0663323 -0.820832 0.567306 -101.325 0 0 0 1 
Seq_Frame0073_Sequence_1TransformStatus = OK
Seq_Frame0073_Timestamp = 8.306
Seq_Frame0074_Sequence_1Transform =0.996565 -0.0827354 -0.00374223 -16.9667 0.0486596 0.548353 0.83483 120.904 -0.0670179 -0.832144 0.550495 -102.179 0 0 0 1 
Seq_Frame0074_Sequence_1TransformStatus = OK
Seq_Frame0074_Timestamp = 8.425
Seq_Frame0075_Sequence_1Transform =0.996725 -0.0807188 -0.00495526 -19.3955 0.0474628 0.534265 0.843984 121.463 -0.065478 -0.841455 0.536346 -103.006 0 0 0 1 
Seq_Frame0075_Sequence_1TransformStatus = OK
Seq_Frame0075_Timestamp = 8.556
Seq_Frame0076_Sequence_1Transform =0.996714 -0.080618 -0.00786531 -21.1881 0.0498698 0.534231 0.843866 121.409 -0.0638289 -0.841485 0.536496 -102.962 0 0 0 1 
Seq_Frame0076_Sequence_1TransformStatus = OK
Seq_Frame0076_Timestamp = 8.658
Seq_Frame0077_Sequence_1Transform =0.996938 -0.0779147 -0.00666809 -21.7247 0.047426 0.534616 0.843764 121.413 -0.0621768 -0.841496 0.536674 -102.945 0 0 0 1 
Seq_Frame0077_Sequence_1TransformStatus = OK
Seq_Frame0077_Timestamp = 8.758
Seq_Frame0078_Sequence_1Transform =0.996517 -0.0827431 -0.0103544 -24.1846 0.0529414 0.531834 0.845192 121.38 -0.064427 -0.842797 0.534362 -103.043 0 0 0 1 
Seq_Frame0078_Sequence_1TransformStatus = OK
Seq_Frame0078_Timestamp = 8.866
Seq_Frame0079_Sequence_1Transform =0.996548 -0.0821456 -0.0119902 -25.1176 0.0538743 0.530053 0.846251 121.41 -0.0631604 -0.843976 0.532649 -103.185 0 0 0 1 
Seq_Frame0079_Sequence_1TransformStatus = OK
Seq_Frame0079_Timestamp = 8.966
Seq_Frame0080_Sequence_1Transform =0.996978 -0.0775379 -0.00472617 -25.9778 0.0446572 0.522292 0.851596 121.679 -0.0635625 -0.849234 0.524177 -103.697 0 0 0 1 
Seq_Frame0080_Sequence_1TransformStatus = OK
Seq_Frame0080_Timestamp = 9.067
Seq_Frame0081_Sequence_1Transform =0.99682 -0.078665 -0.0127329 -28.202 0.0518395 0.518771 0.85334 121.803 -0.0605226 -0.851286 0.521199 -103.795 0 0 0 1 
Seq_Frame0081_Sequence_1TransformStatus = OK
Seq_Frame0081_Timestamp = 9.206
Seq_Frame0082_Sequence_1Transform =0.997046 -0.076352 -0.00833578 -29.087 0.0465685 0.514648 0.856136 122.042 -0.0610777 -0.853995 0.516683 -103.974 0 0 0 1 
Seq_Frame0082_Sequence_1TransformStatus = OK
Seq_Frame0082_Timestamp = 9.307
Seq_Frame0083_Sequence_1Transform =0.997208 -0.0745802 -0.00373008 -29.1802 0.0418499 0.516806 0.855079 121.952 -0.0618442 -0.852848 0.518484 -103.848 0 0 0 1 
Seq_Frame0083_Sequence_1TransformStatus = OK
Seq_Frame0083_Timestamp = 9.413
Seq_Frame0084_Sequence_1Transform =0.997064 -0.0761974 -0.00763326 -31.0351 0.0460145 0.516453 0.855079 121.922 -0.0612126 -0.852919 0.518442 -103.811 0 0 0 1 
Seq_Frame0084_Sequence_1TransformStatus = OK
Seq_Frame0084_Timestamp = 9.515
Seq_Frame0085_Sequence_1Transform =0.997173 -0.07476 -0.00757639 -31.9887 0.0450106 0.513525 0.856893 122.024 -0.0601706 -0.854811 0.515439 -104.003 0 0 0 1 
Seq_Frame0085_Sequence_1TransformStatus = OK
Seq_Frame0085_Timestamp = 9.643
Seq_Frame0086_Sequence_1Transform =0.997312 -0.072648 -0.0095771 -33.7144 0.0455808 0.51271 0.857351 122.018 -0.0573746 -0.855483 0.514643 -104.017 0 0 0 1 
Seq_Frame0086_Sequence_1TransformStatus = OK
Seq_Frame0086_Timestamp = 9.757
Seq_Frame0087_Sequence_1Transform =0.99741 -0.071295 -0.00956754 -35.2145 0.0448644 0.512579 0.857467 122.006 -0.056229 -0.855675 0.51445 -103.947 0 0 0 1 
Seq_Frame0087_Sequence_1TransformStatus = OK
Seq_Frame0087_Timestamp = 9.858
Seq_Frame0088_Sequence_1Transform =0.997482 -0.0704071 -0.00849054 -35.9022 0.043526 0.513286 0.857113 121.985 -0.0559888 -0.855325 0.515058 -103.94 0 0 0 1 
Seq_Frame0088_Sequence_1TransformStatus = OK
Seq_Frame0088_Timestamp = 9.959
Seq_Frame0089_Sequence_1Transform =0.997589 -0.0689155 -0.00824094 -36.4824 0.0424285 0.51155 0.858205 122.025 -0.054928 -0.856485 0.513241 -104.027 0 0 0 1 
Seq_Frame0089_Sequence_1TransformStatus = OK
Seq_Frame0089_Timestamp = 10.066
Seq_Frame0090_Sequence_1Transform =0.997531 -0.0698284 -0.00747962 -36.887 0.0421378 0.509927 0.859185 122.098 -0.0561815 -0.857379 0.51161 -104.095 0 0 0 1 
Seq_Frame0090_Sequence_1TransformStatus = OK
Seq_Frame0090_Timestamp = 10.167
Seq_Frame0091_Sequence_1Transform =0.997379 -0.0716365 -0.0102221 -37.2234 0.0453909 0.50934 0.859368 122.48 -0.0563556 -0.857579 0.511256 -103.885 0 0 0 1 
Seq_Frame0091_Sequence_1TransformStatus = OK
Seq_Frame0091_Timestamp = 10.306
Seq_Frame0092_Sequence_1Transform =0.997331 -0.0723313 -0.00997979 -36.9897 0.0455128 0.508945 0.859595 122.804 -0.0570965 -0.857754 0.510879 -103.692 0 0 0 1 
Seq_Frame0092_Sequence_1TransformStatus = OK
Seq_Frame0092_Timestamp = 10.406
Seq_Frame0093_Sequence_1Transform =0.997262 -0.0733857 -0.00908758 -36.5167 0.045386 0.510427 0.858723 123.071 -0.0583795 -0.856784 0.51236 -103.399 0 0 0 1 
Seq_Frame0093_Sequence_1TransformStatus = OK
Seq_Frame0093_Timestamp = 10.508
Seq_Frame0094_Sequence_1Transform =0.997103 -0.0754297 -0.00979149 -35.9942 0.0471447 0.511856 0.857776 123.189 -0.05969 -0.855753 0.51393 -103.205 0 0 0 1 
Seq_Frame0094_Sequence_1TransformStatus = OK
Seq_Frame0094_Timestamp = 10.637
Seq_Frame0095_Sequence_1Transform =0.997347 -0.0727675 -0.00204307 -33.7577 0.0392943 0.514515 0.856581 123.574 -0.0612801 -0.854388 0.516009 -102.863 0 0 0 1 
Seq_Frame0095_Sequence_1TransformStatus = OK
Seq_Frame0095_Timestamp = 10.756
Seq_Frame0096_Sequence_1Transform =0.997831 -0.0656828 0.00441085 -31.5468 0.0304905 0.520504 0.853315 123.7 -0.0583439 -0.851329 0.521378 -102.382 0 0 0 1 
Seq_Frame0096_Sequence_1TransformStatus = OK
Seq_Frame0096_Timestamp = 10.858
Seq_Frame0097_Sequence_1Transform =0.998616 -0.0511668 0.0121779 -29.4285 0.016227 0.519965 0.854033 123.841 -0.0500302 -0.852654 0.520076 -102.472 0 0 0 1 
Seq_Frame0097_Sequence_1TransformStatus = OK
Seq_Frame0097_Timestamp = 11.006
Seq_Frame0098_Sequence_1Transform =0.998925 -0.0434749 0.0161268 -28.3707 0.00878667 0.518959 0.854754 123.905 -0.0455295 -0.853693 0.518782 -102.531 0 0 0 1 
Seq_Frame0098_Sequence_1TransformStatus = OK
Seq_Frame0098_Timestamp = 11.116
Seq_Frame0099_Sequence_1Transform =0.999393 -0.0305136 0.0167937 -27.4313 0.00155747 0.520835 0.853656 123.879 -0.0347948 -0.853112 0.520567 -102.426 0 0 0 1 
Seq_Frame0099_Sequence_1TransformStatus = OK
Seq_Frame0099_Timestamp = 11.221
Seq_Frame0100_Sequence_1Transform =0.99959 -0.0210817 0.0193977 -25.4411 -0.00539257 0.526536 0.850136 123.776 -0.0281359 -0.849891 0.526207 -102.012 0 0 0 1 
Seq_Frame0100_Sequence_1TransformStatus = OK
Seq_Frame0100_Timestamp = 11.321
Seq_Frame0101_Sequence_1Transform =0.999746 -0.00555326 0.0218465 -24.0748 -0.0156331 0.527405 0.84947 124.597 -0.0162393 -0.849596 0.527184 -101.378 0 0 0 1 
Seq_Frame0101_Sequence_1TransformStatus = OK
Seq_Frame0101_Timestamp = 11.437
Seq_Frame0102_Sequence_1Transform =0.999258 0.010704 0.0369969 -23.637 -0.0372612 0.511715 0.858347 125.981 -0.00974413 -0.859089 0.511734 -101.907 0 0 0 1 
Seq_Frame0102_Sequence_1TransformStatus = OK
Seq_Frame0102_Timestamp = 11.551
Seq_Frame0103_Sequence_1Transform =0.999571 0.00553206 0.0287712 -25.9551 -0.027606 0.506741 0.861656 126.925 -0.00981279 -0.862081 0.506676 -101.741 0 0 0 1 
Seq_Frame0103_Sequence_1TransformStatus = OK
Seq_Frame0103_Timestamp = 11.652
Seq_Frame0104_Sequence_1Transform =0.999753 0.00365425 0.0219454 -27.5784 -0.0207767 0.506068 0.862243 127.153 -0.00795502 -0.862486 0.506019 -101.632 0 0 0 1 
Seq_Frame0104_Sequence_1TransformStatus = OK
Seq_Frame0104_Timestamp = 11.757
Seq_Frame0105_Sequence_1Transform =0.999959 0.00521782 0.00736758 -31.4355 -0.00899166 0.502337 0.864625 127.404 0.000810455 -0.864656 0.502364 -101.713 0 0 0 1 
Seq_Frame0105_Sequence_1TransformStatus = OK
Seq_Frame0105_Timestamp = 11.861
Seq_Frame0106_Sequence_1Transform =0.999944 0.00385999 -0.00992068 -35.0529 0.0066416 0.502092 0.864789 127.641 0.00831917 -0.864806 0.502038 -101.487 0 0 0 1 
Seq_Frame0106_Sequence_1TransformStatus = OK
Seq_Frame0106_Timestamp = 12.009
Seq_Frame0107_Sequence_1Transform =0.999612 -0.00570134 -0.0272729 -37.3263 0.0263823 0.508475 0.860673 127.358 0.0089606 -0.861058 0.508428 -101.012 0 0 0 1 
Seq_Frame0107_Sequence_1TransformStatus = OK
Seq_Frame0107_Timestamp = 12.110
Seq_Frame0108_Sequence_1Transform =0.999542 -0.00840466 -0.0290753 -37.6475 0.0293084 0.508488 0.86057 127.345 0.00755164 -0.861028 0.508502 -101.009 0 0 0 1 
Seq_Frame0108_Sequence_1TransformStatus = OK
Seq_Frame0108_Timestamp = 12.221
Seq_Frame0109_Sequence_1Transform =0.999397 -0.010411 -0.03312 -38.9929 0.0338261 0.506821 0.861387 127.383 0.00781801 -0.861988 0.506868 -101.099 0 0 0 1 
Seq_Frame0109_Sequence_1TransformStatus = OK
Seq_Frame0109_Timestamp = 12.357
Seq_Frame0110_Sequence_1Transform =0.998015 -0.0187639 -0.0601223 -43.2665 0.0612536 0.511291 0.857222 127.194 0.0146551 -0.859203 0.511425 -100.644 0 0 0 1 
Seq_Frame0110_Sequence_1TransformStatus = OK
Seq_Frame0110_Timestamp = 12.522
Seq_Frame0111_Sequence_1Transform =0.99969 -0.0228822 -0.00986529 -36.1014 0.0200283 0.502309 0.864456 127.748 -0.0148253 -0.864385 0.502611 -101.375 0 0 0 1 
Seq_Frame0111_Sequence_1TransformStatus = OK
Seq_Frame0111_Timestamp = 12.627
Seq_Frame0112_Sequence_1Transform =0.999687 -0.0249842 0.00142464 -34.766 0.0110318 0.49108 0.871044 128.079 -0.022462 -0.870756 0.491202 -102.281 0 0 0 1 
Seq_Frame0112_Sequence_1TransformStatus = OK
Seq_Frame0112_Timestamp = 12.751
Seq_Frame0113_Sequence_1Transform =0.997824 -0.00792667 0.0654567 -28.0843 -0.0548084 0.45215 0.890257 128.507 -0.036653 -0.891907 0.450732 -105.696 0 0 0 1 
Seq_Frame0113_Sequence_1TransformStatus = OK
Seq_Frame0113_Timestamp = 12.851
Seq_Frame0114_Sequence_1Transform =0.995178 -0.00763085 0.0977872 -26.3653 -0.0846061 0.437596 0.895182 128.164 -0.0496223 -0.899139 0.434841 -107.112 0 0 0 1 
Seq_Frame0114_Sequence_1TransformStatus = OK
Seq_Frame0114_Timestamp = 12.953
Seq_Frame0115_Sequence_1Transform =0.992638 0.00623841 0.120957 -26.8315 -0.111216 0.442435 0.889878 128.715 -0.0479643 -0.896779 0.439871 -106.176 0 0 0 1 
Seq_Frame0115_Sequence_1TransformStatus = OK
Seq_Frame0115_Timestamp = 13.054
Seq_Frame0116_Sequence_1Transform =0.99197 -0.00727696 0.126266 -25.4105 -0.109719 0.447079 0.88774 128.496 -0.0629107 -0.894465 0.44269 -106.066 0 0 0 1 
Seq_Frame0116_Sequence_1TransformStatus = OK
Seq_Frame0116_Timestamp = 13.217
Seq_Frame0117_Sequence_1Transform =0.990756 0.0107648 0.135228 -17.1612 -0.124628 0.465923 0.876004 132.823 -0.0535759 -0.88476 0.462958 -102.081 0 0 0 1 
Seq_Frame0117_Sequence_1TransformStatus = OK
Seq_Frame0117_Timestamp = 13.351
Seq_Frame0118_Sequence_1Transform =0.995229 -0.000166731 0.0975696 -17.9653 -0.0836658 0.513029 0.854284 134.274 -0.0501984 -0.858371 0.510567 -96.6696 0 0 0 1 
Seq_Frame0118_Sequence_1TransformStatus = OK
Seq_Frame0118_Timestamp = 13.457
Seq_Frame0119_Sequence_1Transform =0.997974 -0.00050117 0.0636296 -20.0567 -0.0526539 0.554974 0.8302 132.856 -0.0357288 -0.831868 0.553823 -92.9384 0 0 0 1 
Seq_Frame0119_Sequence_1TransformStatus = OK
Seq_Frame0119_Timestamp = 13.601
Seq_Frame0120_Sequence_1Transform =0.99853 0.00112637 0.0542015 -20.0863 -0.0450724 0.572816 0.818444 131.739 -0.0301257 -0.819683 0.572025 -91.6598 0 0 0 1 
Seq_Frame0120_Sequence_1TransformStatus = OK
Seq_Frame0120_Timestamp = 13.717
Seq_Frame0121_Sequence_1Transform =0.999056 0.00114393 0.0434294 -20.7896 -0.0357759 0.588803 0.807485 130.551 -0.0246476 -0.808276 0.588288 -90.6378 0 0 0 1 
Seq_Frame0121_Sequence_1TransformStatus = OK
Seq_Frame0121_Timestamp = 13.818
Seq_Frame0122_Sequence_1Transform =0.999588 -0.00516936 0.0282309 -22.6662 -0.0194733 0.60042 0.799448 126.889 -0.021083 -0.799668 0.600072 -92.0324 0 0 0 1 
Seq_Frame0122_Sequence_1TransformStatus = OK
Seq_Frame0122_Timestamp = 13.919
Seq_Frame0123_Sequence_1Transform =0.999775 -0.0119628 0.0175133 -24.6913 -0.00686374 0.598812 0.80086 124.969 -0.0200677 -0.8008 0.598595 -93.6691 0 0 0 1 
Seq_Frame0123_Sequence_1TransformStatus = OK
Seq_Frame0123_Timestamp = 14.052
Seq_Frame0124_Sequence_1Transform =0.999898 -0.0136845 0.00408972 -28.6779 0.00468226 0.584589 0.811316 126.453 -0.0134933 -0.811214 0.584594 -94.0173 0 0 0 1 
Seq_Frame0124_Sequence_1TransformStatus = OK
Seq_Frame0124_Timestamp = 14.153
Seq_Frame0125_Sequence_1Transform =0.999764 -0.0134385 -0.0170936 -32.5552 0.0217133 0.575576 0.81746 129.546 -0.00114678 -0.817638 0.575732 -92.6168 0 0 0 1 
Seq_Frame0125_Sequence_1TransformStatus = OK
Seq_Frame0125_Timestamp = 14.254
Seq_Frame0126_Sequence_1Transform =0.998922 -0.0194018 -0.0421687 -35.883 0.0455969 0.580255 0.813158 131.918 0.00869184 -0.814204 0.580514 -90.1785 0 0 0 1 
Seq_Frame0126_Sequence_1TransformStatus = OK
Seq_Frame0126_Timestamp = 14.354
Seq_Frame0127_Sequence_1Transform =0.997074 -0.0280756 -0.0711058 -39.1677 0.0739388 0.590501 0.803643 133.25 0.0194253 -0.806548 0.590849 -87.742 0 0 0 1 
Seq_Frame0127_Sequence_1TransformStatus = OK
Seq_Frame0127_Timestamp = 14.501
Seq_Frame0128_Sequence_1Transform =0.997167 -0.0229399 -0.0716431 -39.5787 0.0715063 0.584822 0.808004 133.893 0.023363 -0.810837 0.584805 -88.0091 0 0 0 1 
Seq_Frame0128_Sequence_1TransformStatus = OK
Seq_Frame0128_Timestamp = 14.612
Seq_Frame0129_Sequence_1Transform =0.997974 -0.0126353 -0.0623551 -38.9574 0.0582121 0.576845 0.814777 134.544 0.0256743 -0.816756 0.576412 -88.5908 0 0 0 1 
Seq_Frame0129_Sequence_1TransformStatus = OK
Seq_Frame0129_Timestamp = 14.751
Seq_Frame0130_Sequence_1Transform =0.998964 0.00956077 -0.0445028 -37.2062 0.0313879 0.563377 0.825603 135.516 0.0329653 -0.826144 0.562493 -89.6596 0 0 0 1 
Seq_Frame0130_Sequence_1TransformStatus = OK
Seq_Frame0130_Timestamp = 14.852
Seq_Frame0131_Sequence_1Transform =0.999737 0.0215398 -0.00789066 -31.591 -0.0054112 0.555705 0.831362 136.412 0.0222922 -0.8311 0.555676 -90.0862 0 0 0 1 
Seq_Frame0131_Sequence_1TransformStatus = OK
Seq_Frame0131_Timestamp = 14.952
Seq_Frame0132_Sequence_1Transform =0.999576 0.0260798 0.0129303 -27.3688 -0.0253316 0.560491 0.827773 137.265 0.0143408 -0.827749 0.560915 -88.9449 0 0 0 1 
Seq_Frame0132_Sequence_1TransformStatus = OK
Seq_Frame0132_Timestamp = 15.053
Seq_Frame0133_Sequence_1Transform =0.998799 0.032237 0.0368989 -22.8221 -0.0486526 0.563324 0.824803 137.298 0.00580314 -0.825607 0.564216 -88.566 0 0 0 1 
Seq_Frame0133_Sequence_1TransformStatus = OK
Seq_Frame0133_Timestamp = 15.153
Seq_Frame0134_Sequence_1Transform =0.998758 0.0361642 0.0342728 -23.3572 -0.0486825 0.561891 0.825778 137.591 0.010606 -0.82642 0.562953 -88.5206 0 0 0 1 
Seq_Frame0134_Sequence_1TransformStatus = OK
Seq_Frame0134_Timestamp = 15.254
Seq_Frame0135_Sequence_1Transform =0.999337 0.0320614 0.0172517 -26.0747 -0.0322695 0.560574 0.827475 138.299 0.0168592 -0.827483 0.561237 -88.2361 0 0 0 1 
Seq_Frame0135_Sequence_1TransformStatus = OK
Seq_Frame0135_Timestamp = 15.366
Seq_Frame0136_Sequence_1Transform =0.999522 0.0295539 0.00904886 -27.8891 -0.0239615 0.555996 0.83084 139.535 0.0195235 -0.83066 0.556438 -87.8865 0 0 0 1 
Seq_Frame0136_Sequence_1TransformStatus = OK
Seq_Frame0136_Timestamp = 15.470
Seq_Frame0137_Sequence_1Transform =0.999354 0.0354493 0.00600833 -28.7065 -0.0245862 0.551825 0.833598 139.834 0.0262349 -0.833206 0.55234 -88.1973 0 0 0 1 
Seq_Frame0137_Sequence_1TransformStatus = OK
Seq_Frame0137_Timestamp = 15.588
Seq_Frame0138_Sequence_1Transform =0.999478 0.0321022 -0.00368627 -30.3126 -0.0146402 0.551579 0.833995 139.875 0.0288063 -0.833505 0.551761 -88.2086 0 0 0 1 
Seq_Frame0138_Sequence_1TransformStatus = OK
Seq_Frame0138_Timestamp = 15.698
Seq_Frame0139_Sequence_1Transform =0.999478 0.0314273 -0.00750602 -31.1118 -0.0110616 0.551074 0.834383 139.872 0.0303588 -0.833864 0.551134 -88.266 0 0 0 1 
Seq_Frame0139_Sequence_1TransformStatus = OK
Seq_Frame0139_Timestamp = 15.798
Seq_Frame0140_Sequence_1Transform =0.999335 0.0349732 -0.0103486 -31.8897 -0.0104754 0.547011 0.83706 140.118 0.0349355 -0.836394 0.547014 -88.6086 0 0 0 1 
Seq_Frame0140_Sequence_1TransformStatus = OK
Seq_Frame0140_Timestamp = 15.901
Seq_Frame0141_Sequence_1Transform =0.999463 0.0305144 -0.0119429 -32.0676 -0.00677203 0.548943 0.835833 139.991 0.0320608 -0.835303 0.548855 -88.4429 0 0 0 1 
Seq_Frame0141_Sequence_1TransformStatus = OK
Seq_Frame0141_Timestamp = 16.019
Seq_Frame0142_Sequence_1Transform =0.999521 0.0298422 -0.00822654 -31.7475 -0.00940331 0.545903 0.837795 140.111 0.0294926 -0.837316 0.545922 -88.7488 0 0 0 1 
Seq_Frame0142_Sequence_1TransformStatus = OK
Seq_Frame0142_Timestamp = 16.166
Seq_Frame0143_Sequence_1Transform =0.999564 0.0293468 -0.00339377 -31.0068 -0.0131597 0.545159 0.838229 140.041 0.0264495 -0.837819 0.545308 -88.8806 0 0 0 1 
Seq_Frame0143_Sequence_1TransformStatus = OK
Seq_Frame0143_Timestamp = 16.267
Seq_Frame0144_Sequence_1Transform =0.999546 0.0296514 -0.00544718 -31.1261 -0.0116609 0.546876 0.837133 139.961 0.0278011 -0.836688 0.546973 -88.739 0 0 0 1 
Seq_Frame0144_Sequence_1TransformStatus = OK
Seq_Frame0144_Timestamp = 16.367
Seq_Frame0145_Sequence_1Transform =0.999576 0.0283396 -0.00677062 -31.265 -0.00981052 0.546149 0.837631 140.031 0.0274359 -0.837209 0.546195 -88.806 0 0 0 1 
Seq_Frame0145_Sequence_1TransformStatus = OK
Seq_Frame0145_Timestamp = 16.496
Seq_Frame0146_Sequence_1Transform =0.99956 0.0293333 -0.00445098 -31.0432 -0.0121477 0.541499 0.840614 140.314 0.0270682 -0.840189 0.541617 -89.1953 0 0 0 1 
Seq_Frame0146_Sequence_1TransformStatus = OK
Seq_Frame0146_Timestamp = 16.601
Seq_Frame0147_Sequence_1Transform =0.999717 0.0234546 0.00401253 -30.2712 -0.0157895 0.527712 0.849277 141.132 0.017802 -0.8491 0.527933 -90.3752 0 0 0 1 
Seq_Frame0147_Sequence_1TransformStatus = OK
Seq_Frame0147_Timestamp = 16.703
Seq_Frame0148_Sequence_1Transform =0.999517 0.0281856 0.0131373 -29.548 -0.0258429 0.517903 0.855049 141.627 0.0172962 -0.854975 0.518381 -91.1823 0 0 0 1 
Seq_Frame0148_Sequence_1TransformStatus = OK
Seq_Frame0148_Timestamp = 16.861
Seq_Frame0149_Sequence_1Transform =0.999425 0.0300573 0.0157316 -29.1604 -0.0289592 0.514309 0.857116 141.665 0.0176718 -0.857078 0.514883 -91.6279 0 0 0 1 
Seq_Frame0149_Sequence_1TransformStatus = OK
Seq_Frame0149_Timestamp = 16.962
Seq_Frame0150_Sequence_1Transform =0.999481 0.0305376 0.0103165 -29.6775 -0.0245556 0.514031 0.85742 141.686 0.0208805 -0.857228 0.514514 -91.6571 0 0 0 1 
Seq_Frame0150_Sequence_1TransformStatus = OK
Seq_Frame0150_Timestamp = 17.066
Seq_Frame0151_Sequence_1Transform =0.999481 0.031451 0.00695583 -30.0193 -0.0222586 0.518279 0.854922 141.441 0.0232831 -0.854633 0.51871 -91.2819 0 0 0 1 
Seq_Frame0151_Sequence_1TransformStatus = OK
Seq_Frame0151_Timestamp = 17.198
Seq_Frame0152_Sequence_1Transform =0.999436 0.0334176 -0.00344465 -30.8868 -0.0148853 0.532421 0.846349 140.67 0.030117 -0.84582 0.532618 -90.0839 0 0 0 1 
Seq_Frame0152_Sequence_1TransformStatus = OK
Seq_Frame0152_Timestamp = 17.306
Seq_Frame0153_Sequence_1Transform =0.999544 0.0267226 -0.0140408 -31.843 -0.00291999 0.54854 0.836119 139.555 0.0300452 -0.835697 0.548368 -88.848 0 0 0 1 
Seq_Frame0153_Sequence_1TransformStatus = OK
Seq_Frame0153_Timestamp = 17.446
Seq_Frame0154_Sequence_1Transform =0.999522 0.0308806 -0.00150059 -29.4811 -0.0155771 0.544927 0.838339 138.102 0.0267062 -0.837915 0.545147 -90.3143 0 0 0 1 
Seq_Frame0154_Sequence_1TransformStatus = OK
Seq_Frame0154_Timestamp = 17.566
Seq_Frame0155_Sequence_1Transform =0.99906 0.0400026 -0.0167261 -30.9638 -0.00771574 0.543628 0.839291 137.69 0.0426667 -0.838372 0.543425 -90.7736 0 0 0 1 
Seq_Frame0155_Sequence_1TransformStatus = OK
Seq_Frame0155_Timestamp = 17.691
Seq_Frame0156_Sequence_1Transform =0.998745 0.0407035 -0.029183 -32.0416 0.00193775 0.550838 0.83461 137.276 0.0500467 -0.833619 0.550068 -90.1845 0 0 0 1 
Seq_Frame0156_Sequence_1TransformStatus = OK
Seq_Frame0156_Timestamp = 17.798
Seq_Frame0157_Sequence_1Transform =0.998245 0.0492693 -0.032848 -32.2892 -0.000717322 0.564743 0.825267 136.461 0.059211 -0.823795 0.563787 -89.0613 0 0 0 1 
Seq_Frame0157_Sequence_1TransformStatus = OK
Seq_Frame0157_Timestamp = 17.899
Seq_Frame0158_Sequence_1Transform =0.998332 0.0532917 -0.0222329 -31.3772 -0.0115373 0.561355 0.827495 136.647 0.0565792 -0.825857 0.561033 -89.2832 0 0 0 1 
Seq_Frame0158_Sequence_1TransformStatus = OK
Seq_Frame0158_Timestamp = 17.999
Seq_Frame0159_Sequence_1Transform =0.998218 0.0591936 -0.00757178 -30.1586 -0.0262803 0.549962 0.834776 137.28 0.0535776 -0.833089 0.550537 -90.1715 0 0 0 1 
Seq_Frame0159_Sequence_1TransformStatus = OK
Seq_Frame0159_Timestamp = 18.106
Seq_Frame0160_Sequence_1Transform =0.998173 0.0596244 -0.00980435 -30.4358 -0.024783 0.55195 0.833509 137.171 0.055109 -0.831742 0.55242 -90.0015 0 0 0 1 
Seq_Frame0160_Sequence_1TransformStatus = OK
Seq_Frame0160_Timestamp = 18.220
Seq_Frame0161_Sequence_1Transform =0.998257 0.0572705 -0.014243 -30.741 -0.0200019 0.555398 0.831344 136.967 0.0555221 -0.82961 0.555575 -89.7338 0 0 0 1 
Seq_Frame0161_Sequence_1TransformStatus = OK
Seq_Frame0161_Timestamp = 18.350
Seq_Frame0162_Sequence_1Transform =0.998272 0.0577897 -0.0106981 -30.4611 -0.0228221 0.548916 0.835566 137.334 0.0541595 -0.833877 0.549286 -90.2436 0 0 0 1 
Seq_Frame0162_Sequence_1TransformStatus = OK
Seq_Frame0162_Timestamp = 18.451
Seq_Frame0163_Sequence_1Transform =0.998359 0.055444 -0.014329 -31.4096 -0.0179725 0.540939 0.84087 137.306 0.0543723 -0.839232 0.541048 -91.2752 0 0 0 1 
Seq_Frame0163_Sequence_1TransformStatus = OK
Seq_Frame0163_Timestamp = 18.551
Seq_Frame0164_Sequence_1Transform =0.998213 0.0571643 -0.0174447 -32.8922 -0.0158951 0.535284 0.844523 137.171 0.0576145 -0.842735 0.535236 -91.9702 0 0 0 1 
Seq_Frame0164_Sequence_1TransformStatus = OK
Seq_Frame0164_Timestamp = 18.657
Seq_Frame0165_Sequence_1Transform =0.998297 0.054924 -0.0196649 -33.1148 -0.0129051 0.536644 0.84371 137.09 0.056893 -0.842019 0.536439 -91.8796 0 0 0 1 
Seq_Frame0165_Sequence_1TransformStatus = OK
Seq_Frame0165_Timestamp = 18.811
Seq_Frame0166_Sequence_1Transform =0.998366 0.0554867 -0.0137084 -31.0618 -0.0187566 0.544633 0.838465 136.567 0.0539897 -0.836837 0.544783 -91.3171 0 0 0 1 
Seq_Frame0166_Sequence_1TransformStatus = OK
Seq_Frame0166_Timestamp = 18.927
Seq_Frame0167_Sequence_1Transform =0.998429 0.0555011 -0.007762 -29.1977 -0.0240589 0.549592 0.835087 135.989 0.0506142 -0.833587 0.550064 -91.121 0 0 0 1 
Seq_Frame0167_Sequence_1TransformStatus = OK
Seq_Frame0167_Timestamp = 19.046
Seq_Frame0168_Sequence_1Transform =0.998433 0.0557732 -0.00459075 -27.7075 -0.0271751 0.554917 0.831461 135.107 0.0489207 -0.830034 0.555564 -91.1327 0 0 0 1 
Seq_Frame0168_Sequence_1TransformStatus = OK
Seq_Frame0168_Timestamp = 19.147
Seq_Frame0169_Sequence_1Transform =0.998494 0.0546589 0.00478752 -26.1718 -0.0339771 0.547448 0.83615 135.004 0.0430821 -0.835053 0.54848 -92.0469 0 0 0 1 
Seq_Frame0169_Sequence_1TransformStatus = OK
Seq_Frame0169_Timestamp = 19.248
Seq_Frame0170_Sequence_1Transform =0.998499 0.0545572 0.00486398 -26.1087 -0.0339188 0.546156 0.836996 135.08 0.0430077 -0.835905 0.547187 -92.1701 0 0 0 1 
Seq_Frame0170_Sequence_1TransformStatus = OK
Seq_Frame0170_Timestamp = 19.349
Seq_Frame0171_Sequence_1Transform =0.998497 0.0548028 0.000701838 -27.3823 -0.0303275 0.541804 0.839957 135.322 0.0456517 -0.838716 0.542652 -92.513 0 0 0 1 
Seq_Frame0171_Sequence_1TransformStatus = OK
Seq_Frame0171_Timestamp = 19.507
Seq_Frame0172_Sequence_1Transform =0.998526 0.0530144 -0.0116329 -29.8682 -0.0191849 0.545241 0.83806 135.173 0.050772 -0.836601 0.545455 -92.2236 0 0 0 1 
Seq_Frame0172_Sequence_1TransformStatus = OK
Seq_Frame0172_Timestamp = 19.611
Seq_Frame0173_Sequence_1Transform =0.998425 0.0525616 -0.0196083 -32.0104 -0.0123189 0.546407 0.837429 134.925 0.0547308 -0.835868 0.546195 -92.2243 0 0 0 1 
Seq_Frame0173_Sequence_1TransformStatus = OK
Seq_Frame0173_Timestamp = 19.748
Seq_Frame0174_Sequence_1Transform =0.998336 0.0543691 -0.0192053 -32.6833 -0.0138587 0.549553 0.835344 134.635 0.0559712 -0.833688 0.549392 -92.0144 0 0 0 1 
Seq_Frame0174_Sequence_1TransformStatus = OK
Seq_Frame0174_Timestamp = 19.857
Seq_Frame0175_Sequence_1Transform =0.998378 0.0530943 -0.0205595 -32.7674 -0.0121014 0.55073 0.834596 134.565 0.055635 -0.832993 0.550479 -91.9483 0 0 0 1 
Seq_Frame0175_Sequence_1TransformStatus = OK
Seq_Frame0175_Timestamp = 19.996
Seq_Frame0176_Sequence_1Transform =0.998449 0.050292 -0.0238891 -32.9955 -0.00767884 0.549346 0.83556 134.636 0.0551453 -0.83408 0.54888 -92.0872 0 0 0 1 
Seq_Frame0176_Sequence_1TransformStatus = OK
Seq_Frame0176_Timestamp = 20.101
Seq_Frame0177_Sequence_1Transform =0.99864 0.0508116 -0.0116567 -32.0517 -0.0175521 0.538265 0.842593 135.224 0.0490879 -0.841243 0.538425 -92.9098 0 0 0 1 
Seq_Frame0177_Sequence_1TransformStatus = OK
Seq_Frame0177_Timestamp = 20.217
Seq_Frame0178_Sequence_1Transform =0.998663 0.0503438 -0.011766 -31.9059 -0.0168976 0.532916 0.846 135.512 0.0488611 -0.844669 0.533054 -93.3504 0 0 0 1 
Seq_Frame0178_Sequence_1TransformStatus = OK
Seq_Frame0178_Timestamp = 20.346
Seq_Frame0179_Sequence_1Transform =0.997797 0.065796 -0.0085134 -30.7964 -0.027912 0.532728 0.845826 135.463 0.0601874 -0.843725 0.533391 -93.3468 0 0 0 1 
Seq_Frame0179_Sequence_1TransformStatus = OK
Seq_Frame0179_Timestamp = 20.446
Seq_Frame0180_Sequence_1Transform =0.998193 0.0599554 0.00399448 -28.3778 -0.0351568 0.528826 0.848002 135.957 0.04873 -0.84661 0.529978 -93.5047 0 0 0 1 
Seq_Frame0180_Sequence_1TransformStatus = OK
Seq_Frame0180_Timestamp = 20.548
Seq_Frame0181_Sequence_1Transform =0.999371 0.0352706 -0.00385765 -28.4148 -0.0156865 0.536734 0.843606 135.637 0.031825 -0.843014 0.53695 -92.9683 0 0 0 1 
Seq_Frame0181_Sequence_1TransformStatus = OK
Seq_Frame0181_Timestamp = 20.649
Seq_Frame0182_Sequence_1Transform =0.999891 0.00991003 -0.0109921 -27.7376 0.00373574 0.549664 0.835378 135.02 0.0143206 -0.835327 0.549567 -92.0263 0 0 0 1 
Seq_Frame0182_Sequence_1TransformStatus = OK
Seq_Frame0182_Timestamp = 20.796
Seq_Frame0183_Sequence_1Transform =0.999971 -0.00443674 0.00618363 -24.1638 -0.00278737 0.542541 0.840025 135.433 -0.00708184 -0.840018 0.542513 -92.6702 0 0 0 1 
Seq_Frame0183_Sequence_1TransformStatus = OK
Seq_Frame0183_Timestamp = 20.941
Seq_Frame0184_Sequence_1Transform =0.99983 -0.0168464 0.00746453 -22.2232 0.00306492 0.551512 0.834162 135.301 -0.0181694 -0.833997 0.55147 -91.8074 0 0 0 1 
Seq_Frame0184_Sequence_1TransformStatus = OK
Seq_Frame0184_Timestamp = 21.046
Seq_Frame0185_Sequence_1Transform =0.999772 -0.0213336 0.000691932 -20.3853 0.0114323 0.562571 0.82667 134.936 -0.0180251 -0.826474 0.562687 -90.8316 0 0 0 1 
Seq_Frame0185_Sequence_1TransformStatus = OK
Seq_Frame0185_Timestamp = 21.147
Seq_Frame0186_Sequence_1Transform =0.999801 -0.0191442 0.00560564 -17.6766 0.00633239 0.57107 0.820877 133.522 -0.0189162 -0.820678 0.571078 -90.8813 0 0 0 1 
Seq_Frame0186_Sequence_1TransformStatus = OK
Seq_Frame0186_Timestamp = 21.248
Seq_Frame0187_Sequence_1Transform =0.998596 -0.0365279 -0.0383664 -19.6848 0.0527401 0.617518 0.784787 130.007 -0.00497466 -0.785708 0.618577 -87.6207 0 0 0 1 
Seq_Frame0187_Sequence_1TransformStatus = OK
Seq_Frame0187_Timestamp = 21.392
Seq_Frame0188_Sequence_1Transform =0.999166 -0.0350838 -0.0208955 -17.8859 0.0380146 0.612284 0.789723 130.401 -0.0149125 -0.789859 0.613107 -88.0947 0 0 0 1 
Seq_Frame0188_Sequence_1TransformStatus = OK
Seq_Frame0188_Timestamp = 21.499
Seq_Frame0189_Sequence_1Transform =0.999613 -0.0262132 -0.00932355 -17.5243 0.0233498 0.608213 0.793431 130.671 -0.0151276 -0.793341 0.608589 -88.4553 0 0 0 1 
Seq_Frame0189_Sequence_1TransformStatus = OK
Seq_Frame0189_Timestamp = 21.600
Seq_Frame0190_Sequence_1Transform =0.999592 -0.0280503 -0.00537902 -17.2578 0.0213862 0.61025 0.79192 130.472 -0.0189311 -0.791712 0.610601 -88.3539 0 0 0 1 
Seq_Frame0190_Sequence_1TransformStatus = OK
Seq_Frame0190_Timestamp = 21.747
Seq_Frame0191_Sequence_1Transform =0.999225 -0.0188558 0.0345497 -11.3326 -0.0162418 0.602037 0.798303 130.251 -0.0358529 -0.798245 0.601265 -89.8127 0 0 0 1 
Seq_Frame0191_Sequence_1TransformStatus = OK
Seq_Frame0191_Timestamp = 21.876
Seq_Frame0192_Sequence_1Transform =0.999317 -0.0219394 0.0297268 -11.8508 -0.0102808 0.607692 0.794106 129.933 -0.035487 -0.793869 0.607052 -89.3489 0 0 0 1 
Seq_Frame0192_Sequence_1TransformStatus = OK
Seq_Frame0192_Timestamp = 21.991
Seq_Frame0193_Sequence_1Transform =0.999387 -0.0348412 0.00334323 -16.5092 0.0183753 0.603565 0.797102 130.229 -0.0297898 -0.796552 0.603836 -89.4059 0 0 0 1 
Seq_Frame0193_Sequence_1TransformStatus = OK
Seq_Frame0193_Timestamp = 22.092
Seq_Frame0194_Sequence_1Transform =0.999252 -0.0373367 -0.0100891 -19.7214 0.0303586 0.595584 0.802719 130.887 -0.023962 -0.802425 0.596272 -89.7949 0 0 0 1 
Seq_Frame0194_Sequence_1TransformStatus = OK
Seq_Frame0194_Timestamp = 22.193
Seq_Frame0195_Sequence_1Transform =0.999341 -0.0355816 -0.00725905 -22.1332 0.0266188 0.581767 0.81292 132.364 -0.0247019 -0.812577 0.582331 -90.2814 0 0 0 1 
Seq_Frame0195_Sequence_1TransformStatus = OK
Seq_Frame0195_Timestamp = 22.294
Seq_Frame0196_Sequence_1Transform =0.999337 -0.0357379 -0.00699474 -22.7291 0.0265305 0.582924 0.812093 132.771 -0.0249451 -0.81174 0.583486 -89.8198 0 0 0 1 
Seq_Frame0196_Sequence_1TransformStatus = OK
Seq_Frame0196_Timestamp = 22.407
Seq_Frame0197_Sequence_1Transform =0.999352 -0.0355292 -0.00575176 -24.3256 0.0253009 0.579821 0.814351 133.413 -0.0255983 -0.813969 0.580344 -89.6661 0 0 0 1 
Seq_Frame0197_Sequence_1TransformStatus = OK
Seq_Frame0197_Timestamp = 22.541
Seq_Frame0198_Sequence_1Transform =0.999361 -0.0352069 -0.00615928 -25.4399 0.0254435 0.579748 0.814399 133.44 -0.0251016 -0.814035 0.580273 -89.6153 0 0 0 1 
Seq_Frame0198_Sequence_1TransformStatus = OK
Seq_Frame0198_Timestamp = 22.645
Seq_Frame0199_Sequence_1Transform =0.999318 -0.0355887 -0.00982091 -27.2892 0.028615 0.578556 0.81514 133.453 -0.0233278 -0.814866 0.57918 -89.6587 0 0 0 1 
Seq_Frame0199_Sequence_1TransformStatus = OK
Seq_Frame0199_Timestamp = 22.796
Seq_Frame0200_Sequence_1Transform =0.999205 -0.0375861 -0.0133332 -28.4811 0.0327005 0.580776 0.813406 133.267 -0.0228292 -0.813195 0.581543 -89.4287 0 0 0 1 
Seq_Frame0200_Sequence_1TransformStatus = OK
Seq_Frame0200_Timestamp = 22.906
Seq_Frame0201_Sequence_1Transform =0.999193 -0.0380604 -0.0128492 -28.9507 0.0326003 0.581386 0.812975 133.233 -0.0234718 -0.812737 0.582158 -89.3724 0 0 0 1 
Seq_Frame0201_Sequence_1TransformStatus = OK
Seq_Frame0201_Timestamp = 23.007
Seq_Frame0202_Sequence_1Transform =0.999256 -0.0374368 -0.00934108 -29.5611 0.0293177 0.579288 0.814596 133.374 -0.0250847 -0.814263 0.579954 -89.5192 0 0 0 1 
Seq_Frame0202_Sequence_1TransformStatus = OK
Seq_Frame0202_Timestamp = 23.112
Seq_Frame0203_Sequence_1Transform =0.999257 -0.0370474 -0.0106089 -30.3409 0.0301404 0.579807 0.814197 133.414 -0.0240128 -0.813911 0.580493 -89.3946 0 0 0 1 
Seq_Frame0203_Sequence_1TransformStatus = OK
Seq_Frame0203_Timestamp = 23.241
Seq_Frame0204_Sequence_1Transform =0.999362 -0.0354928 -0.00404761 -29.959 0.0238223 0.577712 0.815893 133.586 -0.02662 -0.815468 0.578189 -89.5325 0 0 0 1 
Seq_Frame0204_Sequence_1TransformStatus = OK
Seq_Frame0204_Timestamp = 23.341
Seq_Frame0205_Sequence_1Transform =0.999336 -0.036192 -0.00415771 -30.3681 0.0242967 0.577106 0.816308 133.712 -0.0271444 -0.815867 0.577602 -89.4902 0 0 0 1 
Seq_Frame0205_Sequence_1TransformStatus = OK
Seq_Frame0205_Timestamp = 23.443
Seq_Frame0206_Sequence_1Transform =0.999244 -0.0380364 -0.00801729 -31.3013 0.028617 0.580225 0.813954 133.595 -0.026308 -0.813568 0.580875 -89.1422 0 0 0 1 
Seq_Frame0206_Sequence_1TransformStatus = OK
Seq_Frame0206_Timestamp = 23.544
Seq_Frame0207_Sequence_1Transform =0.99929 -0.0371435 -0.00636364 -31.3963 0.0267024 0.578746 0.81507 133.745 -0.0265916 -0.814661 0.579327 -89.2324 0 0 0 1 
Seq_Frame0207_Sequence_1TransformStatus = OK
Seq_Frame0207_Timestamp = 23.653
Seq_Frame0208_Sequence_1Transform =0.999206 -0.0384695 -0.0104111 -32.2686 0.0308192 0.580237 0.813865 133.665 -0.0252681 -0.813539 0.580961 -89.0758 0 0 0 1 
Seq_Frame0208_Sequence_1TransformStatus = OK
Seq_Frame0208_Timestamp = 23.791
Seq_Frame0209_Sequence_1Transform =0.999114 -0.0401372 -0.0126556 -33.487 0.0334799 0.575825 0.816887 134.086 -0.0255002 -0.816587 0.576659 -89.2334 0 0 0 1 
Seq_Frame0209_Sequence_1TransformStatus = OK
Seq_Frame0209_Timestamp = 23.903
Seq_Frame0210_Sequence_1Transform =0.999179 -0.038844 -0.0115579 -33.8936 0.0317622 0.573432 0.818637 134.335 -0.0251714 -0.818331 0.574195 -89.3461 0 0 0 1 
Seq_Frame0210_Sequence_1TransformStatus = OK
Seq_Frame0210_Timestamp = 24.041
Seq_Frame0211_Sequence_1Transform =0.999079 -0.0400622 -0.0153747 -34.8759 0.0355562 0.572296 0.819276 134.482 -0.0240231 -0.819068 0.573193 -89.3242 0 0 0 1 
Seq_Frame0211_Sequence_1TransformStatus = OK
Seq_Frame0211_Timestamp = 24.142
Seq_Frame0212_Sequence_1Transform =0.999151 -0.0376203 -0.016812 -35.826 0.0353057 0.57121 0.820045 134.799 -0.0212472 -0.819942 0.572053 -89.2066 0 0 0 1 
Seq_Frame0212_Sequence_1TransformStatus = OK
Seq_Frame0212_Timestamp = 24.242
Seq_Frame0213_Sequence_1Transform =0.999189 -0.0372816 -0.0152229 -35.812 0.0338457 0.572646 0.819104 134.97 -0.0218202 -0.818955 0.573443 -88.9121 0 0 0 1 
Seq_Frame0213_Sequence_1TransformStatus = OK
Seq_Frame0213_Timestamp = 24.343
Seq_Frame0214_Sequence_1Transform =0.999196 -0.0372704 -0.0147719 -35.8244 0.0334316 0.571237 0.820104 135.337 -0.0221274 -0.819938 0.572024 -88.8186 0 0 0 1 
Seq_Frame0214_Sequence_1TransformStatus = OK
Seq_Frame0214_Timestamp = 24.456
Seq_Frame0215_Sequence_1Transform =0.999081 -0.0395745 -0.0164873 -35.9136 0.0361765 0.571856 0.819556 136.074 -0.0230052 -0.819399 0.572762 -88.1647 0 0 0 1 
Seq_Frame0215_Sequence_1TransformStatus = OK
Seq_Frame0215_Timestamp = 24.557
Seq_Frame0216_Sequence_1Transform =0.99912 -0.0398188 -0.0131805 -35.071 0.033692 0.57474 0.817642 136.178 -0.0249822 -0.817366 0.575576 -87.7605 0 0 0 1 
Seq_Frame0216_Sequence_1TransformStatus = OK
Seq_Frame0216_Timestamp = 24.658
Seq_Frame0217_Sequence_1Transform =0.998906 -0.0442457 -0.0151285 -34.9193 0.0378953 0.576443 0.816258 136.132 -0.0273952 -0.815939 0.577489 -87.576 0 0 0 1 
Seq_Frame0217_Sequence_1TransformStatus = OK
Seq_Frame0217_Timestamp = 24.761
Seq_Frame0218_Sequence_1Transform =0.998786 -0.0464483 -0.0164285 -34.9489 0.0402968 0.57831 0.814821 136.017 -0.0283463 -0.814494 0.57948 -87.3873 0 0 0 1 
Seq_Frame0218_Sequence_1TransformStatus = OK
Seq_Frame0218_Timestamp = 24.871
Seq_Frame0219_Sequence_1Transform =0.998571 -0.0493791 -0.0204377 -34.6666 0.0456043 0.587976 0.807592 135.462 -0.0278613 -0.80737 0.589388 -86.5552 0 0 0 1 
Seq_Frame0219_Sequence_1TransformStatus = OK
Seq_Frame0219_Timestamp = 24.981
Seq_Frame0220_Sequence_1Transform =0.998289 -0.0535517 -0.0234972 -34.8078 0.0507459 0.593564 0.803185 135.147 -0.0290648 -0.803003 0.595266 -85.9871 0 0 0 1 
Seq_Frame0220_Sequence_1TransformStatus = OK
Seq_Frame0220_Timestamp = 25.087
Seq_Frame0221_Sequence_1Transform =0.998405 -0.0530153 -0.0194139 -34.0245 0.047171 0.594355 0.802818 135.608 -0.0310229 -0.802453 0.595908 -85.5874 0 0 0 1 
Seq_Frame0221_Sequence_1TransformStatus = OK
Seq_Frame0221_Timestamp = 25.191
Seq_Frame0222_Sequence_1Transform =0.998664 -0.0499787 -0.0131041 -33.4991 0.0399934 0.587161 0.808482 136.76 -0.0327126 -0.807926 0.588376 -85.696 0 0 0 1 
Seq_Frame0222_Sequence_1TransformStatus = OK
Seq_Frame0222_Timestamp = 25.293
Seq_Frame0223_Sequence_1Transform =0.99891 -0.0457714 -0.00912253 -33.2124 0.0337718 0.573964 0.818184 138.465 -0.0322134 -0.8176 0.574884 -86.2672 0 0 0 1 
Seq_Frame0223_Sequence_1TransformStatus = OK
Seq_Frame0223_Timestamp = 25.393
Seq_Frame0224_Sequence_1Transform =0.999061 -0.0432816 -0.00208651 -32.7278 0.0260348 0.561071 0.827359 139.585 -0.0346387 -0.826636 0.56167 -87.1695 0 0 0 1 
Seq_Frame0224_Sequence_1TransformStatus = OK
Seq_Frame0224_Timestamp = 25.494
Seq_Frame0225_Sequence_1Transform =0.999065 -0.042905 -0.00539145 -33.0333 0.0286503 0.563377 0.825703 139.46 -0.0323894 -0.825085 0.564079 -86.9809 0 0 0 1 
Seq_Frame0225_Sequence_1TransformStatus = OK
Seq_Frame0225_Timestamp = 25.594
Seq_Frame0226_Sequence_1Transform =0.999037 -0.0427944 -0.00968929 -33.3771 0.032304 0.567922 0.822448 139.151 -0.0296934 -0.821969 0.568758 -86.5892 0 0 0 1 
Seq_Frame0226_Sequence_1TransformStatus = OK
Seq_Frame0226_Timestamp = 25.697
Seq_Frame0227_Sequence_1Transform =0.998957 -0.0435441 -0.0137513 -33.7274 0.0362277 0.572415 0.819163 138.861 -0.0277983 -0.818807 0.573396 -86.1684 0 0 0 1 
Seq_Frame0227_Sequence_1TransformStatus = OK
Seq_Frame0227_Timestamp = 25.836
Seq_Frame0228_Sequence_1Transform =0.999242 -0.0384047 -0.00639754 -33.0282 0.026988 0.564798 0.824788 139.368 -0.0280624 -0.824335 0.565406 -86.8777 0 0 0 1 
Seq_Frame0228_Sequence_1TransformStatus = OK
Seq_Frame0228_Timestamp = 25.942
Seq_Frame0229_Sequence_1Transform =0.999508 -0.0297369 0.0100145 -31.7081 0.00777327 0.543869 0.839134 140.64 -0.0303998 -0.838643 0.543832 -88.7382 0 0 0 1 
Seq_Frame0229_Sequence_1TransformStatus = OK
Seq_Frame0229_Timestamp = 26.044
Seq_Frame0230_Sequence_1Transform =0.999117 -0.0283719 0.0309813 -29.8905 -0.0126241 0.500624 0.865573 141.145 -0.040068 -0.8652 0.499824 -93.7574 0 0 0 1 
Seq_Frame0230_Sequence_1TransformStatus = OK
Seq_Frame0230_Timestamp = 26.191
Seq_Frame0231_Sequence_1Transform =0.999383 -0.0161462 0.0312073 -29.6651 -0.0207449 0.445707 0.894938 142.807 -0.0283592 -0.895033 0.445097 -98.8613 0 0 0 1 
Seq_Frame0231_Sequence_1TransformStatus = OK
Seq_Frame0231_Timestamp = 26.341
Seq_Frame0232_Sequence_1Transform =0.999586 -0.0065392 0.0280127 -29.6572 -0.0223755 0.435247 0.900033 143.106 -0.018078 -0.900287 0.434921 -99.7779 0 0 0 1 
Seq_Frame0232_Sequence_1TransformStatus = OK
Seq_Frame0232_Timestamp = 26.472
Seq_Frame0233_Sequence_1Transform =0.999793 -0.0104465 0.017455 -30.4832 -0.0108313 0.452938 0.891476 142.283 -0.0172189 -0.891481 0.452731 -98.3452 0 0 0 1 
Seq_Frame0233_Sequence_1TransformStatus = OK
Seq_Frame0233_Timestamp = 26.586
Seq_Frame0234_Sequence_1Transform =0.999752 -0.013985 0.0173647 -30.4012 -0.00891789 0.462992 0.886318 141.603 -0.0204349 -0.886252 0.462752 -97.6439 0 0 0 1 
Seq_Frame0234_Sequence_1TransformStatus = OK
Seq_Frame0234_Timestamp = 26.687
Seq_Frame0235_Sequence_1Transform =0.99951 -0.0141021 0.0279595 -29.407 -0.0182059 0.464762 0.885249 140.025 -0.0254784 -0.885323 0.464277 -98.3193 0 0 0 1 
Seq_Frame0235_Sequence_1TransformStatus = OK
Seq_Frame0235_Timestamp = 26.794
Seq_Frame0236_Sequence_1Transform =0.999266 -0.0142692 0.0355523 -28.8564 -0.0245764 0.473118 0.880656 136.444 -0.0293867 -0.880883 0.47242 -99.4517 0 0 0 1 
Seq_Frame0236_Sequence_1TransformStatus = OK
Seq_Frame0236_Timestamp = 26.951
Seq_Frame0237_Sequence_1Transform =0.999212 -0.0215453 0.0333529 -29.2474 -0.0188592 0.481673 0.876148 134.38 -0.034942 -0.876086 0.480887 -99.7316 0 0 0 1 
Seq_Frame0237_Sequence_1TransformStatus = OK
Seq_Frame0237_Timestamp = 27.051
Seq_Frame0238_Sequence_1Transform =0.999238 -0.0222705 0.0320466 -29.2599 -0.0173493 0.482058 0.875968 134.442 -0.0349566 -0.875856 0.481304 -99.6994 0 0 0 1 
Seq_Frame0238_Sequence_1TransformStatus = OK
Seq_Frame0238_Timestamp = 27.153
Seq_Frame0239_Sequence_1Transform =0.999357 -0.0274919 0.0230111 -30.4352 -0.00685297 0.483528 0.875302 135.456 -0.0351902 -0.874897 0.483028 -98.9318 0 0 0 1 
Seq_Frame0239_Sequence_1TransformStatus = OK
Seq_Frame0239_Timestamp = 27.272
Seq_Frame0240_Sequence_1Transform =0.999411 -0.0277478 0.0202263 -31.2753 -0.0043596 0.481744 0.876301 135.997 -0.0340593 -0.875873 0.481339 -98.7813 0 0 0 1 
Seq_Frame0240_Sequence_1TransformStatus = OK
Seq_Frame0240_Timestamp = 27.380
Seq_Frame0241_Sequence_1Transform =0.999484 -0.0273369 0.0168547 -31.9674 -0.00159071 0.482035 0.876151 136.15 -0.0320758 -0.875725 0.481743 -98.6583 0 0 0 1 
Seq_Frame0241_Sequence_1TransformStatus = OK
Seq_Frame0241_Timestamp = 27.487
Seq_Frame0242_Sequence_1Transform =0.999484 -0.0291332 0.0135247 -32.9222 0.00222601 0.48289 0.875678 136.281 -0.0320423 -0.875196 0.482706 -98.447 0 0 0 1 
Seq_Frame0242_Sequence_1TransformStatus = OK
Seq_Frame0242_Timestamp = 27.589
Seq_Frame0243_Sequence_1Transform =0.999512 -0.0298575 0.00916606 -33.673 0.00651385 0.486299 0.873768 136.22 -0.030546 -0.873282 0.486256 -98.1164 0 0 0 1 
Seq_Frame0243_Sequence_1TransformStatus = OK
Seq_Frame0243_Timestamp = 27.689
Seq_Frame0244_Sequence_1Transform =0.999524 -0.0288266 0.0109878 -34.0986 0.00433602 0.483908 0.875108 136.349 -0.0305435 -0.874644 0.483803 -98.2595 0 0 0 1 
Seq_Frame0244_Sequence_1TransformStatus = OK
Seq_Frame0244_Timestamp = 27.836
Seq_Frame0245_Sequence_1Transform =0.999572 -0.0284411 0.00693558 -35.5812 0.00768304 0.483477 0.875324 136.426 -0.0282484 -0.874895 0.483488 -98.1603 0 0 0 1 
Seq_Frame0245_Sequence_1TransformStatus = OK
Seq_Frame0245_Timestamp = 27.937
Seq_Frame0246_Sequence_1Transform =0.999667 -0.0255249 0.00378415 -37.2601 0.00896121 0.480935 0.87671 136.632 -0.0241979 -0.876384 0.481004 -98.2901 0 0 0 1 
Seq_Frame0246_Sequence_1TransformStatus = OK
Seq_Frame0246_Timestamp = 28.043
Seq_Frame0247_Sequence_1Transform =0.999704 -0.024119 0.0031768 -38.3306 0.008818 0.480968 0.876694 136.611 -0.0226729 -0.876406 0.481038 -98.2468 0 0 0 1 
Seq_Frame0247_Sequence_1TransformStatus = OK
Seq_Frame0247_Timestamp = 28.180
Seq_Frame0248_Sequence_1Transform =0.999677 -0.0253487 0.00193543 -38.2102 0.0105833 0.484173 0.874908 136.472 -0.0231148 -0.874605 0.484285 -98.0009 0 0 0 1 
Seq_Frame0248_Sequence_1TransformStatus = OK
Seq_Frame0248_Timestamp = 28.287
Seq_Frame0249_Sequence_1Transform =0.999663 -0.0250785 0.00666791 -37.4038 0.00634654 0.485429 0.874253 136.435 -0.0251618 -0.873916 0.485424 -97.9191 0 0 0 1 
Seq_Frame0249_Sequence_1TransformStatus = OK
Seq_Frame0249_Timestamp = 28.387
Seq_Frame0250_Sequence_1Transform =0.999637 -0.0254703 0.0087605 -36.7598 0.00472195 0.48593 0.873985 136.455 -0.0265176 -0.873626 0.485874 -97.8869 0 0 0 1 
Seq_Frame0250_Sequence_1TransformStatus = OK
Seq_Frame0250_Timestamp = 28.501
Seq_Frame0251_Sequence_1Transform =0.999599 -0.0269994 0.00854272 -35.9336 0.00576647 0.489408 0.872036 136.475 -0.0277253 -0.871637 0.489367 -97.5525 0 0 0 1 
Seq_Frame0251_Sequence_1TransformStatus = OK
Seq_Frame0251_Timestamp = 28.636
Seq_Frame0252_Sequence_1Transform =0.999553 -0.0294056 0.00537374 -35.862 0.00978027 0.49158 0.870778 136.49 -0.0282474 -0.870336 0.491648 -97.272 0 0 0 1 
Seq_Frame0252_Sequence_1TransformStatus = OK
Seq_Frame0252_Timestamp = 28.737
Seq_Frame0253_Sequence_1Transform =0.999538 -0.0298775 0.00561985 -35.3794 0.00980089 0.491664 0.87073 136.594 -0.0287783 -0.870272 0.49173 -97.236 0 0 0 1 
Seq_Frame0253_Sequence_1TransformStatus = OK
Seq_Frame0253_Timestamp = 28.838
Seq_Frame0254_Sequence_1Transform =0.999511 -0.0312016 0.00227992 -35.2389 0.0134004 0.49284 0.870017 136.678 -0.0282695 -0.86956 0.493017 -97.0609 0 0 0 1 
Seq_Frame0254_Sequence_1TransformStatus = OK
Seq_Frame0254_Timestamp = 28.941
Seq_Frame0255_Sequence_1Transform =0.999464 -0.0327425 -0.000812451 -35.2153 0.0169205 0.494942 0.868762 136.814 -0.0280433 -0.868309 0.49523 -96.7507 0 0 0 1 
Seq_Frame0255_Sequence_1TransformStatus = OK
Seq_Frame0255_Timestamp = 29.086
Seq_Frame0256_Sequence_1Transform =0.99943 -0.0337043 -0.00197655 -35.0981 0.0184204 0.495283 0.868537 136.903 -0.0282944 -0.868078 0.495621 -96.672 0 0 0 1 
Seq_Frame0256_Sequence_1TransformStatus = OK
Seq_Frame0256_Timestamp = 29.202
Seq_Frame0257_Sequence_1Transform =0.999367 -0.0354205 -0.00343136 -35.0201 0.0205628 0.496074 0.868037 136.96 -0.0290441 -0.867557 0.496488 -96.5497 0 0 0 1 
Seq_Frame0257_Sequence_1TransformStatus = OK
Seq_Frame0257_Timestamp = 29.336
Seq_Frame0258_Sequence_1Transform =0.999352 -0.0356984 -0.00473095 -34.8686 0.0218738 0.497411 0.867239 136.997 -0.0286058 -0.86678 0.497869 -96.4091 0 0 0 1 
Seq_Frame0258_Sequence_1TransformStatus = OK
Seq_Frame0258_Timestamp = 29.436
Seq_Frame0259_Sequence_1Transform =0.999348 -0.0360028 -0.00289859 -34.4846 0.0204377 0.497477 0.867236 137.035 -0.0297809 -0.86673 0.497888 -96.3819 0 0 0 1 
Seq_Frame0259_Sequence_1TransformStatus = OK
Seq_Frame0259_Timestamp = 29.539
Seq_Frame0260_Sequence_1Transform =0.999354 -0.0357894 -0.00326868 -34.0862 0.0206864 0.498476 0.866657 137.065 -0.0293877 -0.866164 0.498895 -96.3139 0 0 0 1 
Seq_Frame0260_Sequence_1TransformStatus = OK
Seq_Frame0260_Timestamp = 29.701
Seq_Frame0261_Sequence_1Transform =0.99929 -0.0372557 -0.00571707 -34.0184 0.0236247 0.500907 0.865179 136.985 -0.0293691 -0.864699 0.501431 -96.071 0 0 0 1 
Seq_Frame0261_Sequence_1TransformStatus = OK
Seq_Frame0261_Timestamp = 29.836
Seq_Frame0262_Sequence_1Transform =0.999227 -0.0389054 -0.00560303 -33.5491 0.0244222 0.502809 0.864052 136.987 -0.0307991 -0.863521 0.503371 -95.8581 0 0 0 1 
Seq_Frame0262_Sequence_1TransformStatus = OK
Seq_Frame0262_Timestamp = 29.936
Seq_Frame0263_Sequence_1Transform =0.999236 -0.0389391 -0.00347268 -32.9821 0.0226084 0.50312 0.863921 137.153 -0.0318931 -0.863339 0.503616 -95.7454 0 0 0 1 
Seq_Frame0263_Sequence_1TransformStatus = OK
Seq_Frame0263_Timestamp = 30.040
Seq_Frame0264_Sequence_1Transform =0.999234 -0.0390689 -0.00221124 -32.6373 0.0216258 0.504244 0.86329 137.405 -0.0326128 -0.862677 0.504703 -95.4516 0 0 0 1 
Seq_Frame0264_Sequence_1TransformStatus = OK
Seq_Frame0264_Timestamp = 30.141
Seq_Frame0265_Sequence_1Transform =0.999228 -0.0387463 -0.00652078 -32.8791 0.0253533 0.50904 0.860369 138.071 -0.0300168 -0.85987 0.50963 -94.5251 0 0 0 1 
Seq_Frame0265_Sequence_1TransformStatus = OK
Seq_Frame0265_Timestamp = 30.252
Seq_Frame0266_Sequence_1Transform =0.999257 -0.0368787 -0.0111764 -33.2903 0.0284032 0.508862 0.86038 140.029 -0.0260424 -0.860058 0.509531 -93.3323 0 0 0 1 
Seq_Frame0266_Sequence_1TransformStatus = OK
Seq_Frame0266_Timestamp = 30.402
Seq_Frame0267_Sequence_1Transform =0.99913 -0.0363227 -0.0205027 -34.1707 0.0363705 0.518079 0.854559 140.93 -0.0204179 -0.854561 0.518949 -91.6215 0 0 0 1 
Seq_Frame0267_Sequence_1TransformStatus = OK
Seq_Frame0267_Timestamp = 30.505
Seq_Frame0268_Sequence_1Transform =0.999189 -0.0342022 -0.02126 -34.2281 0.0359828 0.521178 0.852689 141.066 -0.0180836 -0.852762 0.521986 -91.1686 0 0 0 1 
Seq_Frame0268_Sequence_1TransformStatus = OK
Seq_Frame0268_Timestamp = 30.631
Seq_Frame0269_Sequence_1Transform =0.999431 -0.0301358 -0.015155 -33.6605 0.0286897 0.523122 0.851775 141.972 -0.017741 -0.851725 0.523689 -90.3901 0 0 0 1 
Seq_Frame0269_Sequence_1TransformStatus = OK
Seq_Frame0269_Timestamp = 30.732
Seq_Frame0270_Sequence_1Transform =0.999099 -0.0387393 -0.0173663 -33.8967 0.0353612 0.533008 0.845371 141.932 -0.0234927 -0.845223 0.533898 -89.1669 0 0 0 1 
Seq_Frame0270_Sequence_1TransformStatus = OK
Seq_Frame0270_Timestamp = 30.836
Seq_Frame0271_Sequence_1Transform =0.998163 -0.0544871 -0.026506 -34.7986 0.0521719 0.550392 0.833275 141.023 -0.0308141 -0.833126 0.552224 -87.4053 0 0 0 1 
Seq_Frame0271_Sequence_1TransformStatus = OK
Seq_Frame0271_Timestamp = 30.966
Seq_Frame0272_Sequence_1Transform =0.999065 -0.0389672 -0.0187217 -34.2023 0.0370391 0.548206 0.835523 141.214 -0.0222946 -0.835435 0.549137 -87.6654 0 0 0 1 
Seq_Frame0272_Sequence_1TransformStatus = OK
Seq_Frame0272_Timestamp = 31.081
Seq_Frame0273_Sequence_1Transform =0.999427 -0.0256488 -0.0220969 -34.309 0.0326463 0.557327 0.829651 140.696 -0.00896436 -0.829897 0.557845 -86.9354 0 0 0 1 
Seq_Frame0273_Sequence_1TransformStatus = OK
Seq_Frame0273_Timestamp = 31.183
Seq_Frame0274_Sequence_1Transform =0.999503 -0.0199162 -0.0244423 -34.6689 0.0314081 0.561083 0.827163 140.455 -0.00275979 -0.82752 0.56143 -86.5959 0 0 0 1 
Seq_Frame0274_Sequence_1TransformStatus = OK
Seq_Frame0274_Timestamp = 31.286
Seq_Frame0275_Sequence_1Transform =0.999628 -0.0129857 -0.0239714 -34.6146 0.0271267 0.561501 0.827031 140.43 0.00272044 -0.827374 0.561645 -86.5553 0 0 0 1 
Seq_Frame0275_Sequence_1TransformStatus = OK
Seq_Frame0275_Timestamp = 31.431
Seq_Frame0276_Sequence_1Transform =0.99968 -0.0145385 -0.0207247 -34.3252 0.0253121 0.560393 0.82784 140.496 -0.000421517 -0.828099 0.560582 -86.6365 0 0 0 1 
Seq_Frame0276_Sequence_1TransformStatus = OK
Seq_Frame0276_Timestamp = 31.532
Seq_Frame0277_Sequence_1Transform =0.99963 -0.0176468 -0.0207155 -34.3083 0.0270616 0.564483 0.825001 140.237 -0.00286502 -0.825256 0.564752 -86.2846 0 0 0 1 
Seq_Frame0277_Sequence_1TransformStatus = OK
Seq_Frame0277_Timestamp = 31.633
Seq_Frame0278_Sequence_1Transform =0.999397 -0.0220014 -0.0268572 -35.2065 0.0346003 0.567417 0.822703 140.06 -0.00286138 -0.823136 0.567837 -85.9838 0 0 0 1 
Seq_Frame0278_Sequence_1TransformStatus = OK
Seq_Frame0278_Timestamp = 31.734
Seq_Frame0279_Sequence_1Transform =0.998685 -0.0317744 -0.0402386 -37.2848 0.0511816 0.571393 0.819079 139.779 -0.00303373 -0.820061 0.572268 -85.5256 0 0 0 1 
Seq_Frame0279_Sequence_1TransformStatus = OK
Seq_Frame0279_Timestamp = 31.843
Seq_Frame0280_Sequence_1Transform =0.998653 -0.0337115 -0.0394537 -37.4144 0.051663 0.574079 0.817168 139.601 -0.00489842 -0.818105 0.575047 -85.2786 0 0 0 1 
Seq_Frame0280_Sequence_1TransformStatus = OK
Seq_Frame0280_Timestamp = 31.952
Seq_Frame0281_Sequence_1Transform =0.998771 -0.0348054 -0.0353015 -37.3411 0.0489344 0.578121 0.814482 139.348 -0.00793985 -0.815208 0.579114 -84.8906 0 0 0 1 
Seq_Frame0281_Sequence_1TransformStatus = OK
Seq_Frame0281_Timestamp = 32.096
Seq_Frame0282_Sequence_1Transform =0.998935 -0.0355117 -0.0294502 -36.2291 0.044577 0.578494 0.814467 139.355 -0.0118863 -0.814913 0.579462 -84.8754 0 0 0 1 
Seq_Frame0282_Sequence_1TransformStatus = OK
Seq_Frame0282_Timestamp = 32.197
Seq_Frame0283_Sequence_1Transform =0.999086 -0.0339699 -0.0259696 -35.6768 0.0408233 0.577087 0.815661 139.442 -0.0127213 -0.815975 0.577946 -85.051 0 0 0 1 
Seq_Frame0283_Sequence_1TransformStatus = OK
Seq_Frame0283_Timestamp = 32.331
Seq_Frame0284_Sequence_1Transform =0.999019 -0.0351449 -0.0269587 -35.4153 0.0423229 0.57787 0.81503 139.313 -0.0130656 -0.815371 0.578791 -85.0154 0 0 0 1 
Seq_Frame0284_Sequence_1TransformStatus = OK
Seq_Frame0284_Timestamp = 32.436
Seq_Frame0285_Sequence_1Transform =0.998845 -0.0368386 -0.0308498 -35.5533 0.046444 0.575598 0.816413 139.431 -0.0123185 -0.816903 0.576644 -85.2633 0 0 0 1 
Seq_Frame0285_Sequence_1TransformStatus = OK
Seq_Frame0285_Timestamp = 32.584
Seq_Frame0286_Sequence_1Transform =0.998859 -0.0362413 -0.0310949 -35.3504 0.0462932 0.575131 0.816751 139.453 -0.0117165 -0.817258 0.576153 -85.3503 0 0 0 1 
Seq_Frame0286_Sequence_1TransformStatus = OK
Seq_Frame0286_Timestamp = 32.692
Seq_Frame0287_Sequence_1Transform =0.998684 -0.0392397 -0.0330193 -35.6084 0.0495909 0.574852 0.816753 139.436 -0.0130679 -0.817316 0.576042 -85.3371 0 0 0 1 
Seq_Frame0287_Sequence_1TransformStatus = OK
Seq_Frame0287_Timestamp = 32.796
Seq_Frame0288_Sequence_1Transform =0.998593 -0.0406397 -0.0340817 -35.4828 0.0512358 0.572999 0.817953 139.52 -0.0137126 -0.818548 0.574275 -85.5179 0 0 0 1 
Seq_Frame0288_Sequence_1TransformStatus = OK
Seq_Frame0288_Timestamp = 32.897
Seq_Frame0289_Sequence_1Transform =0.99859 -0.0434379 -0.0305305 -34.516 0.0499577 0.574017 0.817318 139.429 -0.0179775 -0.81769 0.575378 -85.4811 0 0 0 1 
Seq_Frame0289_Sequence_1TransformStatus = OK
Seq_Frame0289_Timestamp = 33.031
Seq_Frame0290_Sequence_1Transform =0.998191 -0.0472612 -0.0371759 -34.7907 0.05767 0.577406 0.814418 139.175 -0.0170248 -0.815088 0.579087 -85.1539 0 0 0 1 
Seq_Frame0290_Sequence_1TransformStatus = OK
Seq_Frame0290_Timestamp = 33.133
Seq_Frame0291_Sequence_1Transform =0.998202 -0.0476682 -0.0363502 -34.551 0.0571695 0.57455 0.816471 139.373 -0.0180347 -0.81708 0.576242 -85.3903 0 0 0 1 
Seq_Frame0291_Sequence_1TransformStatus = OK
Seq_Frame0291_Timestamp = 33.291
Seq_Frame0292_Sequence_1Transform =0.998015 -0.0493685 -0.0391047 -34.383 0.0604078 0.574752 0.816095 139.347 -0.0178139 -0.816837 0.576593 -85.4162 0 0 0 1 
Seq_Frame0292_Sequence_1TransformStatus = OK
Seq_Frame0292_Timestamp = 33.431
Seq_Frame0293_Sequence_1Transform =0.997818 -0.0514753 -0.0413615 -34.3622 0.0634587 0.574271 0.816202 139.351 -0.0182616 -0.817045 0.576284 -85.4318 0 0 0 1 
Seq_Frame0293_Sequence_1TransformStatus = OK
Seq_Frame0293_Timestamp = 33.531
Seq_Frame0294_Sequence_1Transform =0.99778 -0.052733 -0.0406743 -34.2634 0.0636008 0.573379 0.816818 139.409 -0.0197515 -0.817591 0.57546 -85.4797 0 0 0 1 
Seq_Frame0294_Sequence_1TransformStatus = OK
Seq_Frame0294_Timestamp = 33.632
Seq_Frame0295_Sequence_1Transform =0.99777 -0.0525266 -0.0411755 -33.8543 0.0639011 0.573762 0.816526 139.385 -0.0192644 -0.817336 0.575839 -85.5029 0 0 0 1 
Seq_Frame0295_Sequence_1TransformStatus = OK
Seq_Frame0295_Timestamp = 33.732
Seq_Frame0296_Sequence_1Transform =0.997754 -0.0524975 -0.0416161 -33.4389 0.0642643 0.5746 0.815907 139.371 -0.0189205 -0.816748 0.576683 -85.4521 0 0 0 1 
Seq_Frame0296_Sequence_1TransformStatus = OK
Seq_Frame0296_Timestamp = 33.833
Seq_Frame0297_Sequence_1Transform =0.997734 -0.0538067 -0.0404076 -33.0864 0.0640612 0.575752 0.815111 139.31 -0.0205937 -0.815852 0.577894 -85.33 0 0 0 1 
Seq_Frame0297_Sequence_1TransformStatus = OK
Seq_Frame0297_Timestamp = 33.981
Seq_Frame0298_Sequence_1Transform =0.997496 -0.0568604 -0.0420627 -32.9001 0.0672857 0.579637 0.812092 139.052 -0.0217948 -0.812888 0.582012 -84.9484 0 0 0 1 
Seq_Frame0298_Sequence_1TransformStatus = OK
Seq_Frame0298_Timestamp = 34.082
Seq_Frame0299_Sequence_1Transform =0.997626 -0.0552409 -0.041131 -32.5027 0.0655194 0.577175 0.813988 139.221 -0.0212256 -0.81475 0.579424 -85.2121 0 0 0 1 
Seq_Frame0299_Sequence_1TransformStatus = OK
Seq_Frame0299_Timestamp = 34.212
Seq_Frame0300_Sequence_1Transform =0.997492 -0.0556993 -0.0436742 -32.6838 0.0678548 0.576952 0.813955 139.238 -0.0201389 -0.814877 0.579284 -85.2409 0 0 0 1 
Seq_Frame0300_Sequence_1TransformStatus = OK
Seq_Frame0300_Timestamp = 34.326
Seq_Frame0301_Sequence_1Transform =0.997318 -0.0576997 -0.0450226 -32.8332 0.0701094 0.576706 0.813938 139.206 -0.0209991 -0.814911 0.579205 -85.2117 0 0 0 1 
Seq_Frame0301_Sequence_1TransformStatus = OK
Seq_Frame0301_Timestamp = 34.426
Seq_Frame0302_Sequence_1Transform =0.99734 -0.0581445 -0.0439556 -32.6637 0.0694525 0.575077 0.815146 139.364 -0.0221184 -0.81603 0.577586 -85.3482 0 0 0 1 
Seq_Frame0302_Sequence_1TransformStatus = OK
Seq_Frame0302_Timestamp = 34.531
Seq_Frame0303_Sequence_1Transform =0.997254 -0.0588166 -0.0450036 -32.5874 0.0706662 0.573903 0.815869 139.439 -0.0221589 -0.816808 0.576483 -85.4641 0 0 0 1 
Seq_Frame0303_Sequence_1TransformStatus = OK
Seq_Frame0303_Timestamp = 34.633
Seq_Frame0304_Sequence_1Transform =0.997235 -0.0588745 -0.0453516 -32.4057 0.0709952 0.57431 0.815554 139.458 -0.0219694 -0.816518 0.576902 -85.3956 0 0 0 1 
Seq_Frame0304_Sequence_1TransformStatus = OK
Seq_Frame0304_Timestamp = 34.734
Seq_Frame0305_Sequence_1Transform =0.997428 -0.0590874 -0.0405769 -31.3385 0.0672382 0.575135 0.815291 139.588 -0.0248362 -0.815922 0.577629 -85.2286 0 0 0 1 
Seq_Frame0305_Sequence_1TransformStatus = OK
Seq_Frame0305_Timestamp = 34.836
Seq_Frame0306_Sequence_1Transform =0.997615 -0.0574806 -0.0382159 -30.7297 0.0643872 0.575416 0.815322 139.691 -0.0248751 -0.815838 0.577745 -85.1813 0 0 0 1 
Seq_Frame0306_Sequence_1TransformStatus = OK
Seq_Frame0306_Timestamp = 34.962
Seq_Frame0307_Sequence_1Transform =0.997572 -0.058684 -0.037511 -30.0708 0.064606 0.578485 0.81313 139.595 -0.0260182 -0.813579 0.580872 -84.8227 0 0 0 1 
Seq_Frame0307_Sequence_1TransformStatus = OK
Seq_Frame0307_Timestamp = 35.082
Seq_Frame0308_Sequence_1Transform =0.99762 -0.0577322 -0.0376936 -29.517 0.0641908 0.578152 0.8134 139.693 -0.0251667 -0.813884 0.580483 -84.864 0 0 0 1 
Seq_Frame0308_Sequence_1TransformStatus = OK
Seq_Frame0308_Timestamp = 35.232
Seq_Frame0309_Sequence_1Transform =0.997615 -0.0577212 -0.0378613 -28.9694 0.0642687 0.576451 0.8146 139.832 -0.0251945 -0.81509 0.578786 -85.0086 0 0 0 1 
Seq_Frame0309_Sequence_1TransformStatus = OK
Seq_Frame0309_Timestamp = 35.337
Seq_Frame0310_Sequence_1Transform =0.997469 -0.059187 -0.0394042 -28.9289 0.066362 0.575925 0.814804 139.888 -0.0255319 -0.815357 0.578396 -85.0255 0 0 0 1 
Seq_Frame0310_Sequence_1TransformStatus = OK
Seq_Frame0310_Timestamp = 35.438
Seq_Frame0311_Sequence_1Transform =0.997478 -0.0594267 -0.0388055 -28.5763 0.0660268 0.576392 0.814502 139.843 -0.026036 -0.81501 0.578862 -84.9701 0 0 0 1 
Seq_Frame0311_Sequence_1TransformStatus = OK
Seq_Frame0311_Timestamp = 35.577
Seq_Frame0312_Sequence_1Transform =0.997394 -0.060063 -0.0399666 -28.3179 0.0673676 0.57714 0.813862 139.811 -0.0258167 -0.814433 0.579682 -84.9106 0 0 0 1 
Seq_Frame0312_Sequence_1TransformStatus = OK
Seq_Frame0312_Timestamp = 35.681
Seq_Frame0313_Sequence_1Transform =0.997522 -0.0593294 -0.0378152 -27.8272 0.0651912 0.577302 0.813924 139.824 -0.0264588 -0.814373 0.579739 -84.9252 0 0 0 1 
Seq_Frame0313_Sequence_1TransformStatus = OK
Seq_Frame0313_Timestamp = 35.781
Seq_Frame0314_Sequence_1Transform =0.997747 -0.0583211 -0.0331559 -26.4312 0.060902 0.580138 0.812238 139.694 -0.0281356 -0.812428 0.582383 -84.7425 0 0 0 1 
Seq_Frame0314_Sequence_1TransformStatus = OK
Seq_Frame0314_Timestamp = 35.882
Seq_Frame0315_Sequence_1Transform =0.997294 -0.0617414 -0.0399226 -26.5774 0.0685044 0.583098 0.809508 139.47 -0.0267014 -0.810052 0.58575 -84.4364 0 0 0 1 
Seq_Frame0315_Sequence_1TransformStatus = OK
Seq_Frame0315_Timestamp = 36.020
Seq_Frame0316_Sequence_1Transform =0.997347 -0.0607201 -0.040163 -26.3424 0.0681242 0.583857 0.808993 139.392 -0.0256727 -0.809582 0.586445 -84.3749 0 0 0 1 
Seq_Frame0316_Sequence_1TransformStatus = OK
Seq_Frame0316_Timestamp = 36.141
Seq_Frame0317_Sequence_1Transform =0.997641 -0.0587139 -0.035574 -25.1919 0.0633801 0.588635 0.80591 139.32 -0.026378 -0.806264 0.590968 -83.8575 0 0 0 1 
Seq_Frame0317_Sequence_1TransformStatus = OK
Seq_Frame0317_Timestamp = 36.281
Seq_Frame0318_Sequence_1Transform =0.995982 -0.0779647 -0.0440632 -25.5262 0.0820048 0.59625 0.798599 138.946 -0.0359899 -0.799004 0.600248 -82.8557 0 0 0 1 
Seq_Frame0318_Sequence_1TransformStatus = OK
Seq_Frame0318_Timestamp = 36.411
Seq_Frame0319_Sequence_1Transform =0.995056 -0.0945544 -0.0303948 -24.0326 0.0792418 0.571317 0.816895 140.784 -0.059876 -0.815264 0.575985 -84.9534 0 0 0 1 
Seq_Frame0319_Sequence_1TransformStatus = OK
Seq_Frame0319_Timestamp = 36.526
Seq_Frame0320_Sequence_1Transform =0.994958 -0.0995142 -0.0124985 -22.3453 0.0656004 0.551432 0.831637 142.176 -0.0758676 -0.828263 0.55518 -86.842 0 0 0 1 
Seq_Frame0320_Sequence_1TransformStatus = OK
Seq_Frame0320_Timestamp = 36.628
Seq_Frame0321_Sequence_1Transform =0.993945 -0.105236 -0.0315984 -24.1054 0.0857387 0.562973 0.822016 141.295 -0.0687168 -0.819748 0.568587 -85.6225 0 0 0 1 
Seq_Frame0321_Sequence_1TransformStatus = OK
Seq_Frame0321_Timestamp = 36.729
Seq_Frame0322_Sequence_1Transform =0.993551 -0.11047 -0.0255526 -23.5809 0.0833248 0.558509 0.825303 141.628 -0.0769001 -0.822109 0.564113 -86.0306 0 0 0 1 
Seq_Frame0322_Sequence_1TransformStatus = OK
Seq_Frame0322_Timestamp = 36.837
Seq_Frame0323_Sequence_1Transform =0.993173 -0.116302 -0.00905171 -22.1758 0.0715563 0.546102 0.834657 142.471 -0.0921291 -0.829606 0.550696 -87.2085 0 0 0 1 
Seq_Frame0323_Sequence_1TransformStatus = OK
Seq_Frame0323_Timestamp = 36.976
Seq_Frame0324_Sequence_1Transform =0.996077 -0.0873417 0.0142299 -19.983 0.0353421 0.540053 0.840888 143.037 -0.0811296 -0.837086 0.541022 -88.0635 0 0 0 1 
Seq_Frame0324_Sequence_1TransformStatus = OK
Seq_Frame0324_Timestamp = 37.078
Seq_Frame0325_Sequence_1Transform =0.998318 -0.0554094 0.0170764 -19.3049 0.0165374 0.554396 0.832089 141.991 -0.0555726 -0.830406 0.55438 -87.0077 0 0 0 1 
Seq_Frame0325_Sequence_1TransformStatus = OK
Seq_Frame0325_Timestamp = 37.179
Seq_Frame0326_Sequence_1Transform =0.99932 -0.034144 0.0139122 -19.4914 0.00772158 0.562784 0.826568 141.394 -0.0360519 -0.825898 0.562665 -86.292 0 0 0 1 
Seq_Frame0326_Sequence_1TransformStatus = OK
Seq_Frame0326_Timestamp = 37.280
Seq_Frame0327_Sequence_1Transform =0.999583 -0.0245282 0.0152446 -19.432 0.00133101 0.566433 0.824107 141.175 -0.0288489 -0.823743 0.566229 -85.9502 0 0 0 1 
Seq_Frame0327_Sequence_1TransformStatus = OK
Seq_Frame0327_Timestamp = 37.391
Seq_Frame0328_Sequence_1Transform =0.999486 -0.00794004 0.0310576 -17.8245 -0.0210928 0.566671 0.823674 141.126 -0.0241395 -0.823906 0.566213 -85.9829 0 0 0 1 
Seq_Frame0328_Sequence_1TransformStatus = OK
Seq_Frame0328_Timestamp = 37.522
Seq_Frame0329_Sequence_1Transform =0.999412 -0.00561373 0.0338354 -17.6475 -0.0245781 0.57085 0.820687 140.836 -0.023922 -0.821035 0.570376 -85.5792 0 0 0 1 
Seq_Frame0329_Sequence_1TransformStatus = OK
Seq_Frame0329_Timestamp = 37.631
Seq_Frame0330_Sequence_1Transform =0.999441 -0.00667551 0.0327723 -17.7939 -0.0228873 0.577999 0.815716 140.369 -0.0243877 -0.81601 0.577523 -84.9584 0 0 0 1 
Seq_Frame0330_Sequence_1TransformStatus = OK
Seq_Frame0330_Timestamp = 37.772
Seq_Frame0331_Sequence_1Transform =0.999349 -0.0104707 0.0345347 -17.6543 -0.0217903 0.587739 0.808757 139.755 -0.0287657 -0.808982 0.587129 -84.1223 0 0 0 1 
Seq_Frame0331_Sequence_1TransformStatus = OK
Seq_Frame0331_Timestamp = 37.891
Seq_Frame0332_Sequence_1Transform =0.999357 -0.0079814 0.0349539 -17.5793 -0.023402 0.593389 0.804575 139.331 -0.0271629 -0.804876 0.592821 -83.6462 0 0 0 1 
Seq_Frame0332_Sequence_1TransformStatus = OK
Seq_Frame0332_Timestamp = 38.026
Seq_Frame0333_Sequence_1Transform =0.999281 -0.00763534 0.0371404 -17.497 -0.0254393 0.591335 0.806025 139.394 -0.0281167 -0.80639 0.590715 -83.8586 0 0 0 1 
Seq_Frame0333_Sequence_1TransformStatus = OK
Seq_Frame0333_Timestamp = 38.128
Seq_Frame0334_Sequence_1Transform =0.999366 -0.010399 0.0340623 -18.4504 -0.0213712 0.589981 0.807135 139.446 -0.0284895 -0.80735 0.589384 -83.9784 0 0 0 1 
Seq_Frame0334_Sequence_1TransformStatus = OK
Seq_Frame0334_Timestamp = 38.229
Seq_Frame0335_Sequence_1Transform =0.999384 -0.0105126 0.0334891 -18.7174 -0.0208186 0.590629 0.806675 139.434 -0.0282599 -0.806875 0.590046 -83.9174 0 0 0 1 
Seq_Frame0335_Sequence_1TransformStatus = OK
Seq_Frame0335_Timestamp = 38.356
Seq_Frame0336_Sequence_1Transform =0.999347 -0.0111089 0.0343744 -19.077 -0.0211188 0.592348 0.805406 139.311 -0.0293088 -0.805606 0.591727 -83.7412 0 0 0 1 
Seq_Frame0336_Sequence_1TransformStatus = OK
Seq_Frame0336_Timestamp = 38.476
Seq_Frame0337_Sequence_1Transform =0.999365 -0.010955 0.033921 -19.7376 -0.0208271 0.59283 0.805059 139.247 -0.0289288 -0.805253 0.592225 -83.6891 0 0 0 1 
Seq_Frame0337_Sequence_1TransformStatus = OK
Seq_Frame0337_Timestamp = 38.578
Seq_Frame0338_Sequence_1Transform =0.999339 -0.0123725 0.0341865 -20.6132 -0.0203745 0.588196 0.808462 139.52 -0.030111 -0.808624 0.587555 -84.0588 0 0 0 1 
Seq_Frame0338_Sequence_1TransformStatus = OK
Seq_Frame0338_Timestamp = 38.679
Seq_Frame0339_Sequence_1Transform =0.999449 -0.0146964 0.0297568 -22.1655 -0.015583 0.583822 0.811732 139.697 -0.0293023 -0.811749 0.583271 -84.5108 0 0 0 1 
Seq_Frame0339_Sequence_1TransformStatus = OK
Seq_Frame0339_Timestamp = 38.826
Seq_Frame0340_Sequence_1Transform =0.999318 -0.0161587 0.0332206 -22.3624 -0.0175933 0.582566 0.812593 139.734 -0.0324837 -0.812623 0.581884 -84.6002 0 0 0 1 
Seq_Frame0340_Sequence_1TransformStatus = OK
Seq_Frame0340_Timestamp = 38.932
Seq_Frame0341_Sequence_1Transform =0.999238 -0.0194952 0.0338091 -23.3457 -0.0159747 0.586086 0.810091 139.425 -0.0356079 -0.810014 0.585328 -84.3496 0 0 0 1 
Seq_Frame0341_Sequence_1TransformStatus = OK
Seq_Frame0341_Timestamp = 39.036
Seq_Frame0342_Sequence_1Transform =0.999229 -0.0218022 0.0326559 -24.0383 -0.0136762 0.58635 0.809943 139.328 -0.0368063 -0.809764 0.5856 -84.3463 0 0 0 1 
Seq_Frame0342_Sequence_1TransformStatus = OK
Seq_Frame0342_Timestamp = 39.156
Seq_Frame0343_Sequence_1Transform =0.999168 -0.023161 0.0335614 -24.6355 -0.0136842 0.584862 0.811017 139.364 -0.0384128 -0.810802 0.584059 -84.4973 0 0 0 1 
Seq_Frame0343_Sequence_1TransformStatus = OK
Seq_Frame0343_Timestamp = 39.291
Seq_Frame0344_Sequence_1Transform =0.999194 -0.0251587 0.0312713 -25.6344 -0.0105669 0.586752 0.809697 139.215 -0.0387194 -0.809375 0.586014 -84.3317 0 0 0 1 
Seq_Frame0344_Sequence_1TransformStatus = OK
Seq_Frame0344_Timestamp = 39.392
Seq_Frame0345_Sequence_1Transform =0.999115 -0.0274917 0.0318414 -26.571 -0.00961211 0.587698 0.809023 139.032 -0.0409545 -0.808613 0.586914 -84.2963 0 0 0 1 
Seq_Frame0345_Sequence_1TransformStatus = OK
Seq_Frame0345_Timestamp = 39.492
Seq_Frame0346_Sequence_1Transform =0.998917 -0.0335185 0.0322748 -27.6736 -0.00622182 0.591173 0.806521 138.766 -0.0461134 -0.805848 0.590324 -83.9725 0 0 0 1 
Seq_Frame0346_Sequence_1TransformStatus = OK
Seq_Frame0346_Timestamp = 39.627
Seq_Frame0347_Sequence_1Transform =0.998974 -0.0359465 0.0275505 -28.2257 -0.000936245 0.591792 0.80609 138.712 -0.0452803 -0.805288 0.591152 -83.9309 0 0 0 1 
Seq_Frame0347_Sequence_1TransformStatus = OK
Seq_Frame0347_Timestamp = 39.786
Seq_Frame0348_Sequence_1Transform =0.998925 -0.0373649 0.0274571 -28.4018 -3.12613e-005 0.591608 0.806226 138.74 -0.0463684 -0.80536 0.59097 -83.9332 0 0 0 1 
Seq_Frame0348_Sequence_1TransformStatus = OK
Seq_Frame0348_Timestamp = 39.887
Seq_Frame0349_Sequence_1Transform =0.99889 -0.0382859 0.0274503 -28.4339 0.000510935 0.591458 0.806336 138.728 -0.0471069 -0.805426 0.590821 -83.9531 0 0 0 1 
Seq_Frame0349_Sequence_1TransformStatus = OK
Seq_Frame0349_Timestamp = 40.022
Seq_Frame0350_Sequence_1Transform =0.998823 -0.039989 0.0274434 -28.5328 0.00153419 0.591609 0.806224 138.724 -0.0484758 -0.805232 0.590974 -83.914 0 0 0 1 
Seq_Frame0350_Sequence_1TransformStatus = OK
Seq_Frame0350_Timestamp = 40.125
Seq_Frame0351_Sequence_1Transform =0.998881 -0.0413784 0.0228912 -29.2689 0.00612813 0.593265 0.804984 138.603 -0.0468895 -0.803943 0.592854 -83.7597 0 0 0 1 
Seq_Frame0351_Sequence_1TransformStatus = OK
Seq_Frame0351_Timestamp = 40.231
Seq_Frame0352_Sequence_1Transform =0.998787 -0.0435603 0.0229779 -29.3325 0.00735128 0.593201 0.805021 138.611 -0.0486974 -0.803875 0.592802 -83.7543 0 0 0 1 
Seq_Frame0352_Sequence_1TransformStatus = OK
Seq_Frame0352_Timestamp = 40.356
Seq_Frame0353_Sequence_1Transform =0.99875 -0.0436272 0.0244116 -29.3074 0.0061209 0.591344 0.806396 138.727 -0.0496165 -0.805239 0.590871 -83.9425 0 0 0 1 
Seq_Frame0353_Sequence_1TransformStatus = OK
Seq_Frame0353_Timestamp = 40.471
Seq_Frame0354_Sequence_1Transform =0.998705 -0.0453929 0.0229647 -29.6902 0.00833491 0.591336 0.806382 138.703 -0.0501839 -0.805147 0.590949 -83.9156 0 0 0 1 
Seq_Frame0354_Sequence_1TransformStatus = OK
Seq_Frame0354_Timestamp = 40.586
Seq_Frame0355_Sequence_1Transform =0.99865 -0.0464559 0.0232325 -29.8548 0.00869681 0.59052 0.806976 138.751 -0.0512081 -0.805685 0.590127 -83.9745 0 0 0 1 
Seq_Frame0355_Sequence_1TransformStatus = OK
Seq_Frame0355_Timestamp = 40.693
Seq_Frame0356_Sequence_1Transform =0.998622 -0.0476836 0.0219471 -30.4165 0.0105033 0.591163 0.806484 138.716 -0.0514304 -0.805141 0.590849 -83.8718 0 0 0 1 
Seq_Frame0356_Sequence_1TransformStatus = OK
Seq_Frame0356_Timestamp = 40.821
Seq_Frame0357_Sequence_1Transform =0.9986 -0.0477113 0.0228549 -30.4726 0.00969137 0.589687 0.807573 138.817 -0.0520076 -0.806221 0.589324 -84.0417 0 0 0 1 
Seq_Frame0357_Sequence_1TransformStatus = OK
Seq_Frame0357_Timestamp = 40.934
Seq_Frame0358_Sequence_1Transform =0.998408 -0.0503555 0.0254221 -30.339 0.009303 0.591492 0.806257 138.674 -0.0556364 -0.804737 0.591019 -83.9058 0 0 0 1 
Seq_Frame0358_Sequence_1TransformStatus = OK
Seq_Frame0358_Timestamp = 41.086
Seq_Frame0359_Sequence_1Transform =0.997871 -0.0489348 0.043113 -27.559 -0.00576999 0.592227 0.80575 138.539 -0.0649619 -0.804283 0.590684 -84.0475 0 0 0 1 
Seq_Frame0359_Sequence_1TransformStatus = OK
Seq_Frame0359_Timestamp = 41.186
Seq_Frame0360_Sequence_1Transform =0.997513 -0.0523618 0.0471808 -26.4013 -0.00655931 0.597528 0.801821 137.935 -0.0701766 -0.800137 0.595698 -83.8346 0 0 0 1 
Seq_Frame0360_Sequence_1TransformStatus = OK
Seq_Frame0360_Timestamp = 41.288
Seq_Frame0361_Sequence_1Transform =0.997462 -0.0581799 0.0410576 -26.9688 0.002165 0.601096 0.799174 137.715 -0.0711754 -0.797056 0.599696 -83.5093 0 0 0 1 
Seq_Frame0361_Sequence_1TransformStatus = OK
Seq_Frame0361_Timestamp = 41.421
Seq_Frame0362_Sequence_1Transform =0.99775 -0.0580013 0.0336411 -28.3573 0.0077743 0.598408 0.801154 137.893 -0.0665991 -0.799089 0.597512 -83.665 0 0 0 1 
Seq_Frame0362_Sequence_1TransformStatus = OK
Seq_Frame0362_Timestamp = 41.523
Seq_Frame0363_Sequence_1Transform =0.997848 -0.0602086 0.0259735 -29.8309 0.0151082 0.596553 0.802431 138.002 -0.0638078 -0.800312 0.596179 -83.7263 0 0 0 1 
Seq_Frame0363_Sequence_1TransformStatus = OK
Seq_Frame0363_Timestamp = 41.627
Seq_Frame0364_Sequence_1Transform =0.997904 -0.0611175 0.0212827 -30.9935 0.0192437 0.594206 0.804083 138.15 -0.0617898 -0.801988 0.594136 -83.8719 0 0 0 1 
Seq_Frame0364_Sequence_1TransformStatus = OK
Seq_Frame0364_Timestamp = 41.731
Seq_Frame0365_Sequence_1Transform =0.99805 -0.0594699 0.0189512 -31.7757 0.0199552 0.591713 0.805902 138.323 -0.0591406 -0.803952 0.591746 -84.0707 0 0 0 1 
Seq_Frame0365_Sequence_1TransformStatus = OK
Seq_Frame0365_Timestamp = 41.871
Seq_Frame0366_Sequence_1Transform =0.998123 -0.0585996 0.0178098 -32.1759 0.0202524 0.59022 0.806988 138.415 -0.0578009 -0.805113 0.590299 -84.1891 0 0 0 1 
Seq_Frame0366_Sequence_1TransformStatus = OK
Seq_Frame0366_Timestamp = 41.973
Seq_Frame0367_Sequence_1Transform =0.998215 -0.0572491 0.0170306 -32.4555 0.0201333 0.590956 0.806452 138.354 -0.056233 -0.804669 0.591054 -84.1189 0 0 0 1 
Seq_Frame0367_Sequence_1TransformStatus = OK
Seq_Frame0367_Timestamp = 42.101
Seq_Frame0368_Sequence_1Transform =0.998299 -0.0567406 0.0133787 -33.0464 0.0228776 0.592394 0.805323 138.235 -0.0536199 -0.803648 0.592685 -83.9817 0 0 0 1 
Seq_Frame0368_Sequence_1TransformStatus = OK
Seq_Frame0368_Timestamp = 42.236
Seq_Frame0369_Sequence_1Transform =0.998273 -0.0581103 0.00863348 -33.7659 0.0275811 0.593336 0.804483 138.151 -0.0518713 -0.802855 0.593914 -83.8545 0 0 0 1 
Seq_Frame0369_Sequence_1TransformStatus = OK
Seq_Frame0369_Timestamp = 42.338
Seq_Frame0370_Sequence_1Transform =0.998242 -0.0583192 0.0106113 -34.0121 0.0262298 0.595118 0.80321 138.041 -0.0531576 -0.80152 0.595601 -83.6749 0 0 0 1 
Seq_Frame0370_Sequence_1TransformStatus = OK
Seq_Frame0370_Timestamp = 42.471
Seq_Frame0371_Sequence_1Transform =0.998343 -0.0561442 0.0126497 -35.1621 0.0232816 0.594997 0.803391 138.027 -0.0526323 -0.801764 0.595318 -83.6788 0 0 0 1 
Seq_Frame0371_Sequence_1TransformStatus = OK
Seq_Frame0371_Timestamp = 42.571
Seq_Frame0372_Sequence_1Transform =0.998373 -0.0553468 0.01371 -35.647 0.0218942 0.594118 0.80408 138.067 -0.0526486 -0.802472 0.594363 -83.7328 0 0 0 1 
Seq_Frame0372_Sequence_1TransformStatus = OK
Seq_Frame0372_Timestamp = 42.673
Seq_Frame0373_Sequence_1Transform =0.99852 -0.0528702 0.0127464 -36.4067 0.0209187 0.589714 0.807341 138.154 -0.050201 -0.805879 0.589948 -84.2545 0 0 0 1 
Seq_Frame0373_Sequence_1TransformStatus = OK
Seq_Frame0373_Timestamp = 42.776
Seq_Frame0374_Sequence_1Transform =0.998444 -0.0537924 0.014682 -36.3414 0.0199757 0.590894 0.806502 138.006 -0.0520592 -0.804954 0.591049 -84.1778 0 0 0 1 
Seq_Frame0374_Sequence_1TransformStatus = OK
Seq_Frame0374_Timestamp = 42.921
Seq_Frame0375_Sequence_1Transform =0.998471 -0.0524745 0.0173796 -35.6281 0.0172602 0.594643 0.803805 137.769 -0.0525139 -0.802276 0.594639 -83.9097 0 0 0 1 
Seq_Frame0375_Sequence_1TransformStatus = OK
Seq_Frame0375_Timestamp = 43.022
Seq_Frame0376_Sequence_1Transform =0.998459 -0.0519583 0.0195189 -35.0867 0.0153302 0.596149 0.802727 137.685 -0.0533445 -0.80119 0.596027 -83.7971 0 0 0 1 
Seq_Frame0376_Sequence_1TransformStatus = OK
Seq_Frame0376_Timestamp = 43.124
Seq_Frame0377_Sequence_1Transform =0.998491 -0.0507976 0.0208746 -34.1315 0.0137408 0.599077 0.800574 137.451 -0.0531727 -0.799078 0.598871 -83.6062 0 0 0 1 
Seq_Frame0377_Sequence_1TransformStatus = OK
Seq_Frame0377_Timestamp = 43.271
Seq_Frame0378_Sequence_1Transform =0.998472 -0.0497588 0.0240445 -33.5201 0.0105416 0.598586 0.80099 137.468 -0.054249 -0.799512 0.598196 -83.71 0 0 0 1 
Seq_Frame0378_Sequence_1TransformStatus = OK
Seq_Frame0378_Timestamp = 43.372
Seq_Frame0379_Sequence_1Transform =0.998442 -0.0507506 0.0232221 -33.3867 0.0117409 0.597767 0.801584 137.509 -0.0545623 -0.800062 0.597431 -83.7713 0 0 0 1 
Seq_Frame0379_Sequence_1TransformStatus = OK
Seq_Frame0379_Timestamp = 43.476
Seq_Frame0380_Sequence_1Transform =0.998408 -0.0516063 0.0227763 -33.1307 0.0124906 0.596003 0.802885 137.552 -0.0550087 -0.801322 0.595699 -83.9575 0 0 0 1 
Seq_Frame0380_Sequence_1TransformStatus = OK
Seq_Frame0380_Timestamp = 43.577
Seq_Frame0381_Sequence_1Transform =0.998506 -0.0503335 0.0212648 -32.9661 0.0127872 0.593616 0.804647 137.701 -0.0531238 -0.803173 0.593373 -84.2252 0 0 0 1 
Seq_Frame0381_Sequence_1TransformStatus = OK
Seq_Frame0381_Timestamp = 43.710
Seq_Frame0382_Sequence_1Transform =0.998518 -0.0507781 0.0195791 -33.1604 0.0144239 0.593824 0.804466 137.7 -0.0524758 -0.802991 0.593676 -84.1976 0 0 0 1 
Seq_Frame0382_Sequence_1TransformStatus = OK
Seq_Frame0382_Timestamp = 43.816
Seq_Frame0383_Sequence_1Transform =0.998506 -0.0520752 0.0165681 -33.4108 0.0177469 0.595754 0.802971 137.528 -0.0516853 -0.801477 0.595789 -83.9932 0 0 0 1 
Seq_Frame0383_Sequence_1TransformStatus = OK
Seq_Frame0383_Timestamp = 43.926
Seq_Frame0384_Sequence_1Transform =0.998555 -0.0512315 0.016211 -33.4219 0.0176003 0.596868 0.802146 137.489 -0.050771 -0.800702 0.596908 -83.9009 0 0 0 1 
Seq_Frame0384_Sequence_1TransformStatus = OK
Seq_Frame0384_Timestamp = 44.031
Seq_Frame0385_Sequence_1Transform =0.998565 -0.0510501 0.0161931 -33.4246 0.0175624 0.597758 0.801484 137.412 -0.0505954 -0.800049 0.597797 -83.8257 0 0 0 1 
Seq_Frame0385_Sequence_1TransformStatus = OK
Seq_Frame0385_Timestamp = 44.167
Seq_Frame0386_Sequence_1Transform =0.998542 -0.0515451 0.0160613 -33.5344 0.017982 0.598025 0.801276 137.381 -0.0509069 -0.799818 0.59808 -83.7842 0 0 0 1 
Seq_Frame0386_Sequence_1TransformStatus = OK
Seq_Frame0386_Timestamp = 44.268
Seq_Frame0387_Sequence_1Transform =0.998607 -0.0502401 0.01611 -33.4273 0.0171823 0.598384 0.801025 137.367 -0.0498835 -0.799633 0.598414 -83.7802 0 0 0 1 
Seq_Frame0387_Sequence_1TransformStatus = OK
Seq_Frame0387_Timestamp = 44.370
Seq_Frame0388_Sequence_1Transform =0.99862 -0.0502317 0.0153507 -33.5963 0.0177911 0.598462 0.800954 137.361 -0.0494201 -0.799575 0.598529 -83.7452 0 0 0 1 
Seq_Frame0388_Sequence_1TransformStatus = OK
Seq_Frame0388_Timestamp = 44.471
Seq_Frame0389_Sequence_1Transform =0.998719 -0.0480067 0.0160354 -33.5446 0.0159117 0.598551 0.800926 137.363 -0.0480479 -0.799645 0.598548 -83.7577 0 0 0 1 
Seq_Frame0389_Sequence_1TransformStatus = OK
Seq_Frame0389_Timestamp = 44.601
Seq_Frame0390_Sequence_1Transform =0.998811 -0.0453699 0.0178247 -33.3198 0.0128654 0.598059 0.801349 137.416 -0.0470174 -0.800167 0.597932 -83.8238 0 0 0 1 
Seq_Frame0390_Sequence_1TransformStatus = OK
Seq_Frame0390_Timestamp = 44.717
Seq_Frame0391_Sequence_1Transform =0.998854 -0.0425746 0.0218621 -32.689 0.00793369 0.597771 0.801628 137.723 -0.0471975 -0.800536 0.597424 -83.6443 0 0 0 1 
Seq_Frame0391_Sequence_1TransformStatus = OK
Seq_Frame0391_Timestamp = 44.818
Seq_Frame0392_Sequence_1Transform =0.999058 -0.035601 0.0248159 -32.3034 0.00132215 0.596545 0.802579 139.021 -0.0433764 -0.80179 0.59603 -82.8181 0 0 0 1 
Seq_Frame0392_Sequence_1TransformStatus = OK
Seq_Frame0392_Timestamp = 44.921
Seq_Frame0393_Sequence_1Transform =0.999272 -0.0261205 0.0278167 -31.7193 -0.00678651 0.595705 0.803174 141.895 -0.0375499 -0.802778 0.595094 -80.7127 0 0 0 1 
Seq_Frame0393_Sequence_1TransformStatus = OK
Seq_Frame0393_Timestamp = 45.027
Seq_Frame0394_Sequence_1Transform =0.999399 -0.0225186 0.0263791 -32.0481 -0.00779479 0.595282 0.803479 143.194 -0.0337962 -0.803201 0.594749 -79.774 0 0 0 1 
Seq_Frame0394_Sequence_1TransformStatus = OK
Seq_Frame0394_Timestamp = 45.127
Seq_Frame0395_Sequence_1Transform =0.999418 -0.0215481 0.0264587 -31.9858 -0.00858433 0.591684 0.806124 143.822 -0.0330257 -0.805882 0.591155 -79.8468 0 0 0 1 
Seq_Frame0395_Sequence_1TransformStatus = OK
Seq_Frame0395_Timestamp = 45.228
Seq_Frame0396_Sequence_1Transform =0.999455 -0.0217313 0.024873 -32.36 -0.00723621 0.590701 0.806858 144.052 -0.0322266 -0.806598 0.590221 -79.7655 0 0 0 1 
Seq_Frame0396_Sequence_1TransformStatus = OK
Seq_Frame0396_Timestamp = 45.371
Seq_Frame0397_Sequence_1Transform =0.999381 -0.022237 0.0272619 -32.2459 -0.00894043 0.588938 0.808128 144.19 -0.034026 -0.807872 0.588375 -79.927 0 0 0 1 
Seq_Frame0397_Sequence_1TransformStatus = OK
Seq_Frame0397_Timestamp = 45.472
Seq_Frame0398_Sequence_1Transform =0.999553 -0.0214064 0.0208773 -32.6411 -0.00423634 0.58978 0.807553 144.146 -0.0295998 -0.80728 0.589426 -79.8558 0 0 0 1 
Seq_Frame0398_Sequence_1TransformStatus = OK
Seq_Frame0398_Timestamp = 45.610
Seq_Frame0399_Sequence_1Transform =0.999491 -0.0224489 0.0226658 -32.3871 -0.00511638 0.588497 0.808483 144.248 -0.0314883 -0.808188 0.588083 -79.9368 0 0 0 1 
Seq_Frame0399_Sequence_1TransformStatus = OK
Seq_Frame0399_Timestamp = 45.731
Seq_Frame0400_Sequence_1Transform =0.999497 -0.0218468 0.0230122 -31.8187 -0.00581381 0.586867 0.809663 144.395 -0.0311936 -0.809389 0.586444 -80.0997 0 0 0 1 
Seq_Frame0400_Sequence_1TransformStatus = OK
Seq_Frame0400_Timestamp = 45.831
Seq_Frame0401_Sequence_1Transform =0.999616 -0.024609 0.0127501 -32.2353 0.0042872 0.591784 0.806085 144.087 -0.0273823 -0.80572 0.591663 -79.6152 0 0 0 1 
Seq_Frame0401_Sequence_1TransformStatus = OK
Seq_Frame0401_Timestamp = 45.933
Seq_Frame0402_Sequence_1Transform =0.999638 -0.0237056 0.0127103 -32.0301 0.00366174 0.588068 0.808803 144.361 -0.0266476 -0.808464 0.587943 -79.9702 0 0 0 1 
Seq_Frame0402_Sequence_1TransformStatus = OK
Seq_Frame0402_Timestamp = 46.066
Seq_Frame0403_Sequence_1Transform =0.999652 -0.0253913 0.00719719 -31.9229 0.00914654 0.589123 0.807992 144.338 -0.024756 -0.807644 0.58915 -79.8491 0 0 0 1 
Seq_Frame0403_Sequence_1TransformStatus = OK
Seq_Frame0403_Timestamp = 46.171
Seq_Frame0404_Sequence_1Transform =0.999618 -0.0265887 0.00761141 -31.4292 0.00944479 0.586852 0.809639 144.569 -0.025994 -0.809257 0.586879 -80.033 0 0 0 1 
Seq_Frame0404_Sequence_1TransformStatus = OK
Seq_Frame0404_Timestamp = 46.316
Seq_Frame0405_Sequence_1Transform =0.999566 -0.0256488 0.014493 -29.3057 0.00354549 0.593108 0.805116 144.233 -0.0292462 -0.804715 0.592941 -79.4461 0 0 0 1 
Seq_Frame0405_Sequence_1TransformStatus = OK
Seq_Frame0405_Timestamp = 46.417
Seq_Frame0406_Sequence_1Transform =0.999556 -0.0256855 0.0150928 -28.6073 0.00317251 0.595505 0.803345 144.092 -0.0296222 -0.802941 0.595322 -79.1938 0 0 0 1 
Seq_Frame0406_Sequence_1TransformStatus = OK
Seq_Frame0406_Timestamp = 46.518
Seq_Frame0407_Sequence_1Transform =0.999704 -0.0210182 0.0122563 -28.0003 0.00268241 0.595876 0.803072 144.104 -0.0241824 -0.802801 0.595756 -79.1709 0 0 0 1 
Seq_Frame0407_Sequence_1TransformStatus = OK
Seq_Frame0407_Timestamp = 46.619
Seq_Frame0408_Sequence_1Transform =0.999767 -0.0173613 0.0128426 -26.6081 2.98346e-005 0.59581 0.803126 144.065 -0.021595 -0.802938 0.595671 -79.3176 0 0 0 1 
Seq_Frame0408_Sequence_1TransformStatus = OK
Seq_Frame0408_Timestamp = 46.719
Seq_Frame0409_Sequence_1Transform =0.99969 -0.020007 0.0148464 -24.6139 0.000242997 0.603711 0.797203 143.493 -0.0249126 -0.796952 0.603529 -78.6091 0 0 0 1 
Seq_Frame0409_Sequence_1TransformStatus = OK
Seq_Frame0409_Timestamp = 46.867
Seq_Frame0410_Sequence_1Transform =0.999693 -0.0190735 0.0158133 -23.7468 -0.00111978 0.602811 0.797884 143.591 -0.0247508 -0.797656 0.602604 -78.7077 0 0 0 1 
Seq_Frame0410_Sequence_1TransformStatus = OK
Seq_Frame0410_Timestamp = 46.969
Seq_Frame0411_Sequence_1Transform =0.999703 -0.0178676 0.0165584 -23.6612 -0.00249864 0.600929 0.799299 143.741 -0.024232 -0.799103 0.600706 -78.882 0 0 0 1 
Seq_Frame0411_Sequence_1TransformStatus = OK
Seq_Frame0411_Timestamp = 47.116
Seq_Frame0412_Sequence_1Transform =0.999743 -0.0199013 0.010855 -24.8707 0.00322471 0.598822 0.800875 144.151 -0.0224387 -0.800634 0.598733 -78.8257 0 0 0 1 
Seq_Frame0412_Sequence_1TransformStatus = OK
Seq_Frame0412_Timestamp = 47.216
Seq_Frame0413_Sequence_1Transform =0.999748 -0.018439 0.0128258 -25.1083 0.000677366 0.595516 0.803343 144.508 -0.0224508 -0.803132 0.595378 -79.0291 0 0 0 1 
Seq_Frame0413_Sequence_1TransformStatus = OK
Seq_Frame0413_Timestamp = 47.317
Seq_Frame0414_Sequence_1Transform =0.999778 -0.0183285 0.010429 -25.7506 0.00255368 0.596138 0.802878 144.547 -0.0209327 -0.802673 0.596052 -78.8836 0 0 0 1 
Seq_Frame0414_Sequence_1TransformStatus = OK
Seq_Frame0414_Timestamp = 47.417
Seq_Frame0415_Sequence_1Transform =0.99977 -0.0184867 0.0109229 -26.3273 0.00221031 0.594592 0.804025 144.647 -0.0213584 -0.803815 0.594496 -79.0498 0 0 0 1 
Seq_Frame0415_Sequence_1TransformStatus = OK
Seq_Frame0415_Timestamp = 47.518
Seq_Frame0416_Sequence_1Transform =0.999773 -0.0190514 0.00958393 -27.3182 0.00364627 0.595482 0.80336 144.562 -0.0210122 -0.803142 0.595417 -78.9214 0 0 0 1 
Seq_Frame0416_Sequence_1TransformStatus = OK
Seq_Frame0416_Timestamp = 47.619
Seq_Frame0417_Sequence_1Transform =0.999772 -0.0191457 0.00941994 -27.7291 0.00386685 0.596732 0.802432 144.458 -0.0209843 -0.802212 0.59667 -78.7984 0 0 0 1 
Seq_Frame0417_Sequence_1TransformStatus = OK
Seq_Frame0417_Timestamp = 47.719
Seq_Frame0418_Sequence_1Transform =0.999744 -0.0199597 0.0107064 -28.2729 0.00333753 0.597351 0.801973 144.374 -0.0224026 -0.801732 0.597264 -78.724 0 0 0 1 
Seq_Frame0418_Sequence_1TransformStatus = OK
Seq_Frame0418_Timestamp = 47.882
Seq_Frame0419_Sequence_1Transform =0.999759 -0.0175166 0.0132566 -28.5671 -0.000286533 0.593013 0.805193 144.689 -0.0219656 -0.805002 0.592865 -79.1784 0 0 0 1 
Seq_Frame0419_Sequence_1TransformStatus = OK
Seq_Frame0419_Timestamp = 47.983
Seq_Frame0420_Sequence_1Transform =0.999731 -0.0181991 0.0143676 -28.8678 -0.000790404 0.592531 0.805547 144.703 -0.0231735 -0.805342 0.592358 -79.2108 0 0 0 1 
Seq_Frame0420_Sequence_1TransformStatus = OK
Seq_Frame0420_Timestamp = 48.084
Seq_Frame0421_Sequence_1Transform =0.999735 -0.0164322 0.0161051 -29.4657 -0.00343166 0.585645 0.810561 145.018 -0.0227511 -0.810401 0.585433 -79.9509 0 0 0 1 
Seq_Frame0421_Sequence_1TransformStatus = OK
Seq_Frame0421_Timestamp = 48.216
Seq_Frame0422_Sequence_1Transform =0.999762 -0.0164175 0.0143521 -30.0713 -0.001951 0.588176 0.80873 144.827 -0.0217189 -0.808566 0.588005 -79.7054 0 0 0 1 
Seq_Frame0422_Sequence_1TransformStatus = OK
Seq_Frame0422_Timestamp = 48.317
Seq_Frame0423_Sequence_1Transform =0.999728 -0.0170973 0.0158975 -30.052 -0.00276393 0.589477 0.80778 144.708 -0.023182 -0.807604 0.58927 -79.5773 0 0 0 1 
Seq_Frame0423_Sequence_1TransformStatus = OK
Seq_Frame0423_Timestamp = 48.423
Seq_Frame0424_Sequence_1Transform =0.999761 -0.0157866 0.015131 -30.6907 -0.00296538 0.587687 0.809083 144.804 -0.0216649 -0.808934 0.5875 -79.7599 0 0 0 1 
Seq_Frame0424_Sequence_1TransformStatus = OK
Seq_Frame0424_Timestamp = 48.524
Seq_Frame0425_Sequence_1Transform =0.999751 -0.0147064 0.0167699 -30.6848 -0.00492338 0.587803 0.808989 144.793 -0.0217547 -0.80887 0.587584 -79.7692 0 0 0 1 
Seq_Frame0425_Sequence_1TransformStatus = OK
Seq_Frame0425_Timestamp = 48.676
Seq_Frame0426_Sequence_1Transform =0.999756 -0.0148614 0.0163567 -30.959 -0.00451873 0.587027 0.809555 144.839 -0.0216329 -0.809431 0.586817 -79.8223 0 0 0 1 
Seq_Frame0426_Sequence_1TransformStatus = OK
Seq_Frame0426_Timestamp = 48.777
Seq_Frame0427_Sequence_1Transform =0.999732 -0.0135817 0.0187309 -31.2385 -0.0072703 0.584155 0.811609 145.002 -0.0219648 -0.811528 0.5839 -80.1122 0 0 0 1 
Seq_Frame0427_Sequence_1TransformStatus = OK
Seq_Frame0427_Timestamp = 48.911
Seq_Frame0428_Sequence_1Transform =0.999771 -0.0141539 0.0160862 -31.5852 -0.00476383 0.585134 0.810922 144.901 -0.0208903 -0.810813 0.584933 -80.0231 0 0 0 1 
Seq_Frame0428_Sequence_1TransformStatus = OK
Seq_Frame0428_Timestamp = 49.017
Seq_Frame0429_Sequence_1Transform =0.999798 -0.0147211 0.0136786 -32.2346 -0.00240888 0.587983 0.80887 144.695 -0.0199503 -0.808739 0.587829 -79.7606 0 0 0 1 
Seq_Frame0429_Sequence_1TransformStatus = OK
Seq_Frame0429_Timestamp = 49.176
Seq_Frame0430_Sequence_1Transform =0.999775 -0.0153485 0.0146736 -32.381 -0.00282221 0.588859 0.808231 144.609 -0.0210458 -0.80809 0.588683 -79.6508 0 0 0 1 
Seq_Frame0430_Sequence_1TransformStatus = OK
Seq_Frame0430_Timestamp = 49.316
Seq_Frame0431_Sequence_1Transform =0.999731 -0.0141433 0.0183712 -31.9283 -0.00677016 0.57976 0.814759 145.282 -0.0221742 -0.814664 0.579509 -80.5437 0 0 0 1 
Seq_Frame0431_Sequence_1TransformStatus = OK
Seq_Frame0431_Timestamp = 49.424
Seq_Frame0432_Sequence_1Transform =0.999762 -0.0128594 0.0176189 -31.9487 -0.0072278 0.566802 0.823822 146.18 -0.0205802 -0.823753 0.566575 -81.7873 0 0 0 1 
Seq_Frame0432_Sequence_1TransformStatus = OK
Seq_Frame0432_Timestamp = 49.571
Seq_Frame0433_Sequence_1Transform =0.999797 -0.0145947 0.0139004 -32.3511 -0.00329465 0.562052 0.827096 146.504 -0.019884 -0.826973 0.56189 -82.2108 0 0 0 1 
Seq_Frame0433_Sequence_1TransformStatus = OK
Seq_Frame0433_Timestamp = 49.676
Seq_Frame0434_Sequence_1Transform =0.999829 -0.0125905 0.0135713 -32.4036 -0.00418451 0.560418 0.828199 146.609 -0.018033 -0.828114 0.56027 -82.3642 0 0 0 1 
Seq_Frame0434_Sequence_1TransformStatus = OK
Seq_Frame0434_Timestamp = 49.813
Seq_Frame0435_Sequence_1Transform =0.999799 -0.0100632 0.017338 -32.0417 -0.00862187 0.564946 0.825083 146.293 -0.018098 -0.825066 0.564746 -81.9523 0 0 0 1 
Seq_Frame0435_Sequence_1TransformStatus = OK
Seq_Frame0435_Timestamp = 49.913
Seq_Frame0436_Sequence_1Transform =0.99955 -0.00562051 0.0294775 -30.6415 -0.0214776 0.552041 0.83354 146.784 -0.0209577 -0.833798 0.551672 -83.4435 0 0 0 1 
Seq_Frame0436_Sequence_1TransformStatus = OK
Seq_Frame0436_Timestamp = 50.017
Seq_Frame0437_Sequence_1Transform =0.999443 -0.00160079 0.0333391 -30.2123 -0.0273289 0.534194 0.84492 147.919 -0.019162 -0.84536 0.533852 -85.1393 0 0 0 1 
Seq_Frame0437_Sequence_1TransformStatus = OK
Seq_Frame0437_Timestamp = 50.161
Seq_Frame0438_Sequence_1Transform =0.999688 -0.0010201 0.0249515 -30.991 -0.0204906 0.537616 0.842941 147.743 -0.0142742 -0.843189 0.537428 -84.7928 0 0 0 1 
Seq_Frame0438_Sequence_1TransformStatus = OK
Seq_Frame0438_Timestamp = 50.277
Seq_Frame0439_Sequence_1Transform =0.999748 0.0030604 0.0222513 -31.353 -0.0203918 0.538987 0.842067 147.662 -0.00941609 -0.842309 0.538913 -84.6244 0 0 0 1 
Seq_Frame0439_Sequence_1TransformStatus = OK
Seq_Frame0439_Timestamp = 50.411
Seq_Frame0440_Sequence_1Transform =0.999901 0.00236675 0.0138798 -32.2742 -0.0129455 0.542216 0.84014 147.448 -0.00553743 -0.840236 0.542193 -84.2861 0 0 0 1 
Seq_Frame0440_Sequence_1TransformStatus = OK
Seq_Frame0440_Timestamp = 50.513
Seq_Frame0441_Sequence_1Transform =0.999781 0.00674243 0.0198324 -31.6765 -0.0203572 0.53585 0.844068 147.823 -0.00493611 -0.844286 0.53587 -84.9027 0 0 0 1 
Seq_Frame0441_Sequence_1TransformStatus = OK
Seq_Frame0441_Timestamp = 50.614
Seq_Frame0442_Sequence_1Transform =0.999804 0.00622633 0.0188287 -31.6888 -0.0192208 0.538025 0.84271 147.705 -0.00488329 -0.842906 0.538039 -84.7175 0 0 0 1 
Seq_Frame0442_Sequence_1TransformStatus = OK
Seq_Frame0442_Timestamp = 50.761
Seq_Frame0443_Sequence_1Transform =0.999827 0.00460964 0.0180314 -31.839 -0.017669 0.53946 0.841826 147.611 -0.00584668 -0.841999 0.539448 -84.5572 0 0 0 1 
Seq_Frame0443_Sequence_1TransformStatus = OK
Seq_Frame0443_Timestamp = 50.861
Seq_Frame0444_Sequence_1Transform =0.999772 0.00617606 0.0204614 -31.3548 -0.0205786 0.536768 0.843479 147.791 -0.00577366 -0.843707 0.536773 -84.8535 0 0 0 1 
Seq_Frame0444_Sequence_1TransformStatus = OK
Seq_Frame0444_Timestamp = 50.962
Seq_Frame0445_Sequence_1Transform =0.999796 0.0050789 0.0195545 -31.6963 -0.0192199 0.537407 0.843104 147.759 -0.00622669 -0.843308 0.537395 -84.7591 0 0 0 1 
Seq_Frame0445_Sequence_1TransformStatus = OK
Seq_Frame0445_Timestamp = 51.063
Seq_Frame0446_Sequence_1Transform =0.999843 0.00377062 0.0173057 -31.8545 -0.016603 0.539794 0.841634 147.608 -0.00616802 -0.841789 0.539772 -84.5483 0 0 0 1 
Seq_Frame0446_Sequence_1TransformStatus = OK
Seq_Frame0446_Timestamp = 51.163
Seq_Frame0447_Sequence_1Transform =0.999804 0.0044625 0.0193224 -31.6337 -0.018688 0.538029 0.842719 147.712 -0.00663539 -0.842914 0.538007 -84.7262 0 0 0 1 
Seq_Frame0447_Sequence_1TransformStatus = OK
Seq_Frame0447_Timestamp = 51.311
Seq_Frame0448_Sequence_1Transform =0.999813 0.00204685 0.0192628 -31.6961 -0.0173561 0.536275 0.843865 147.812 -0.00860288 -0.844041 0.53621 -84.8699 0 0 0 1 
Seq_Frame0448_Sequence_1TransformStatus = OK
Seq_Frame0448_Timestamp = 51.415
Seq_Frame0449_Sequence_1Transform =0.999819 0.00136394 0.018997 -31.7696 -0.0167225 0.54028 0.841319 147.574 -0.00911616 -0.841484 0.540205 -84.4977 0 0 0 1 
Seq_Frame0449_Sequence_1TransformStatus = OK
Seq_Frame0449_Timestamp = 51.525
Seq_Frame0450_Sequence_1Transform =0.999794 0.00078636 0.0203057 -31.5106 -0.0175284 0.538912 0.842179 147.647 -0.0102807 -0.842361 0.538815 -84.6616 0 0 0 1 
Seq_Frame0450_Sequence_1TransformStatus = OK
Seq_Frame0450_Timestamp = 51.676
Seq_Frame0451_Sequence_1Transform =0.999722 -0.00284418 0.0234293 -31.2898 -0.0182754 0.534871 0.844736 147.9 -0.0149342 -0.844929 0.53467 -85.0344 0 0 0 1 
Seq_Frame0451_Sequence_1TransformStatus = OK
Seq_Frame0451_Timestamp = 51.807
Seq_Frame0452_Sequence_1Transform =0.999815 -0.00842785 0.017316 -31.7979 -0.00997898 0.542304 0.840123 147.454 -0.016471 -0.84014 0.542119 -84.329 0 0 0 1 
Seq_Frame0452_Sequence_1TransformStatus = OK
Seq_Frame0452_Timestamp = 51.911
Seq_Frame0453_Sequence_1Transform =0.999673 -0.00933371 0.0238055 -31.2668 -0.0150951 0.536032 0.844063 147.865 -0.0206388 -0.844146 0.535716 -84.9343 0 0 0 1 
Seq_Frame0453_Sequence_1TransformStatus = OK
Seq_Frame0453_Timestamp = 52.015
Seq_Frame0454_Sequence_1Transform =0.999659 -0.0120652 0.0231827 -31.3432 -0.0130456 0.538269 0.842672 147.702 -0.0226456 -0.842687 0.537927 -84.7155 0 0 0 1 
Seq_Frame0454_Sequence_1TransformStatus = OK
Seq_Frame0454_Timestamp = 52.161
Seq_Frame0455_Sequence_1Transform =0.999758 -0.0115403 0.0187492 -31.6909 -0.00949177 0.542468 0.840023 147.451 -0.019865 -0.839997 0.542228 -84.3274 0 0 0 1 
Seq_Frame0455_Sequence_1TransformStatus = OK
Seq_Frame0455_Timestamp = 52.276
Seq_Frame0456_Sequence_1Transform =0.999793 -0.011918 0.0164817 -31.9183 -0.00733899 0.544361 0.838819 147.341 -0.018969 -0.838766 0.544161 -84.1429 0 0 0 1 
Seq_Frame0456_Sequence_1TransformStatus = OK
Seq_Frame0456_Timestamp = 52.411
Seq_Frame0457_Sequence_1Transform =0.9998 -0.016602 0.0111636 -32.4282 -0.000238936 0.548054 0.836443 147.109 -0.0200048 -0.836278 0.54794 -83.7725 0 0 0 1 
Seq_Frame0457_Sequence_1TransformStatus = OK
Seq_Frame0457_Timestamp = 52.512
Seq_Frame0458_Sequence_1Transform =0.999782 -0.0188145 0.0090829 -32.5965 0.00267639 0.546507 0.837451 147.197 -0.0207201 -0.837243 0.546438 -83.9191 0 0 0 1 
Seq_Frame0458_Sequence_1TransformStatus = OK
Seq_Frame0458_Timestamp = 52.613
Seq_Frame0459_Sequence_1Transform =0.999842 -0.0162703 0.00723726 -33.6718 0.00250401 0.530841 0.847468 148.526 -0.0176304 -0.847315 0.530798 -85.143 0 0 0 1 
Seq_Frame0459_Sequence_1TransformStatus = OK
Seq_Frame0459_Timestamp = 52.713
Seq_Frame0460_Sequence_1Transform =0.999873 -0.0150503 -0.00525592 -36.6731 0.0125633 0.540971 0.840948 148.183 -0.00981318 -0.840907 0.541091 -83.8986 0 0 0 1 
Seq_Frame0460_Sequence_1TransformStatus = OK
Seq_Frame0460_Timestamp = 52.826
Seq_Frame0461_Sequence_1Transform =0.999905 -0.0136491 -0.00183013 -37.7997 0.00878515 0.529872 0.848032 148.688 -0.0106052 -0.847968 0.529941 -85.0042 0 0 0 1 
Seq_Frame0461_Sequence_1TransformStatus = OK
Seq_Frame0461_Timestamp = 52.971
Seq_Frame0462_Sequence_1Transform =0.999919 -0.0127164 0.000808389 -39.0297 0.00604451 0.529229 0.848457 148.597 -0.0112171 -0.848383 0.529263 -85.1031 0 0 0 1 
Seq_Frame0462_Sequence_1TransformStatus = OK
Seq_Frame0462_Timestamp = 53.072
Seq_Frame0463_Sequence_1Transform =0.999835 -0.0180847 0.00181567 -38.9953 0.0082273 0.539393 0.842014 147.675 -0.0162069 -0.84186 0.539453 -84.3192 0 0 0 1 
Seq_Frame0463_Sequence_1TransformStatus = OK
Seq_Frame0463_Timestamp = 53.173
Seq_Frame0464_Sequence_1Transform =0.999762 -0.0169216 0.0137823 -36.492 -0.00232786 0.545228 0.838285 146.784 -0.0216996 -0.838117 0.545059 -84.2326 0 0 0 1 
Seq_Frame0464_Sequence_1TransformStatus = OK
Seq_Frame0464_Timestamp = 53.277
Seq_Frame0465_Sequence_1Transform =0.999776 -0.0205893 0.00488858 -37.2305 0.007246 0.55012 0.835055 146.461 -0.0198825 -0.834832 0.550146 -83.7441 0 0 0 1 
Seq_Frame0465_Sequence_1TransformStatus = OK
Seq_Frame0465_Timestamp = 53.377
Seq_Frame0466_Sequence_1Transform =0.999796 -0.0200459 0.00237738 -37.1352 0.00902389 0.549175 0.835659 146.522 -0.0180571 -0.835467 0.549244 -83.8287 0 0 0 1 
Seq_Frame0466_Sequence_1TransformStatus = OK
Seq_Frame0466_Timestamp = 53.493
Seq_Frame0467_Sequence_1Transform =0.999799 -0.01878 0.00697951 -36.014 0.0044534 0.547965 0.836489 146.535 -0.0195338 -0.83629 0.547939 -84.0307 0 0 0 1 
Seq_Frame0467_Sequence_1TransformStatus = OK
Seq_Frame0467_Timestamp = 53.606
Seq_Frame0468_Sequence_1Transform =0.999783 -0.0206266 0.0030366 -36.0787 0.0088395 0.551276 0.834276 146.299 -0.0188823 -0.834068 0.551339 -83.7271 0 0 0 1 
Seq_Frame0468_Sequence_1TransformStatus = OK
Seq_Frame0468_Timestamp = 53.711
Seq_Frame0469_Sequence_1Transform =0.999796 -0.019995 0.00302629 -35.858 0.00850417 0.551477 0.834146 146.292 -0.0183477 -0.83395 0.551535 -83.7346 0 0 0 1 
Seq_Frame0469_Sequence_1TransformStatus = OK
Seq_Frame0469_Timestamp = 53.811
Seq_Frame0470_Sequence_1Transform =0.999801 -0.01986 0.00188337 -35.6699 0.00937458 0.551069 0.834407 146.331 -0.0176092 -0.834223 0.551145 -83.7832 0 0 0 1 
Seq_Frame0470_Sequence_1TransformStatus = OK
Seq_Frame0470_Timestamp = 53.914
Seq_Frame0471_Sequence_1Transform =0.999759 -0.0219344 0.00125609 -35.5574 0.0110373 0.550862 0.834523 146.402 -0.0189967 -0.834308 0.550971 -83.7419 0 0 0 1 
Seq_Frame0471_Sequence_1TransformStatus = OK
Seq_Frame0471_Timestamp = 54.015
Seq_Frame0472_Sequence_1Transform =0.999698 -0.0241597 -0.00457121 -35.6584 0.0172051 0.554502 0.832005 146.248 -0.0175662 -0.831832 0.55475 -83.3419 0 0 0 1 
Seq_Frame0472_Sequence_1TransformStatus = OK
Seq_Frame0472_Timestamp = 54.171
Seq_Frame0473_Sequence_1Transform =0.999725 -0.0231227 -0.00407553 -35.0588 0.0162351 0.555388 0.831433 146.323 -0.0169615 -0.83127 0.55561 -83.1817 0 0 0 1 
Seq_Frame0473_Sequence_1TransformStatus = OK
Seq_Frame0473_Timestamp = 54.272
Seq_Frame0474_Sequence_1Transform =0.999798 -0.0199464 -0.00253901 -34.7876 0.0131404 0.55257 0.833363 146.554 -0.0152196 -0.833227 0.552721 -83.456 0 0 0 1 
Seq_Frame0474_Sequence_1TransformStatus = OK
Seq_Frame0474_Timestamp = 54.373
Seq_Frame0475_Sequence_1Transform =0.99986 -0.0167082 -0.000767562 -34.4741 0.00984418 0.550758 0.834607 146.697 -0.013522 -0.834498 0.550846 -83.593 0 0 0 1 
Seq_Frame0475_Sequence_1TransformStatus = OK
Seq_Frame0475_Timestamp = 54.478
Seq_Frame0476_Sequence_1Transform =0.999891 -0.0147474 0.000289599 -34.1017 0.00786951 0.549961 0.835153 146.752 -0.0124756 -0.83506 0.550017 -83.6946 0 0 0 1 
Seq_Frame0476_Sequence_1TransformStatus = OK
Seq_Frame0476_Timestamp = 54.611
Seq_Frame0477_Sequence_1Transform =0.99992 -0.0126616 0.000555395 -33.7025 0.00648196 0.548571 0.836079 146.844 -0.0108908 -0.836008 0.548609 -83.8818 0 0 0 1 
Seq_Frame0477_Sequence_1TransformStatus = OK
Seq_Frame0477_Timestamp = 54.713
Seq_Frame0478_Sequence_1Transform =0.999922 -0.012438 -0.000883696 -33.6951 0.00757871 0.549932 0.835175 146.741 -0.00990195 -0.835116 0.549984 -83.7117 0 0 0 1 
Seq_Frame0478_Sequence_1TransformStatus = OK
Seq_Frame0478_Timestamp = 54.856
Seq_Frame0479_Sequence_1Transform =0.999933 -0.0116144 -0.000403191 -33.2505 0.00672237 0.54976 0.835296 146.75 -0.00947978 -0.835242 0.549801 -83.7502 0 0 0 1 
Seq_Frame0479_Sequence_1TransformStatus = OK
Seq_Frame0479_Timestamp = 54.963
Seq_Frame0480_Sequence_1Transform =0.999951 -0.00989934 0.000309487 -32.9256 0.00519304 0.550654 0.834718 146.694 -0.00843357 -0.834675 0.550678 -83.6969 0 0 0 1 
Seq_Frame0480_Sequence_1TransformStatus = OK
Seq_Frame0480_Timestamp = 55.106
Seq_Frame0481_Sequence_1Transform =0.999948 -0.0100692 0.00186364 -32.5656 0.00399632 0.55128 0.834311 146.6 -0.00942824 -0.834259 0.551292 -83.6415 0 0 0 1 
Seq_Frame0481_Sequence_1TransformStatus = OK
Seq_Frame0481_Timestamp = 55.206
Seq_Frame0482_Sequence_1Transform =0.999939 -0.0109869 0.000925632 -32.208 0.00531334 0.553731 0.832679 146.427 -0.00966107 -0.832623 0.553755 -83.4446 0 0 0 1 
Seq_Frame0482_Sequence_1TransformStatus = OK
Seq_Frame0482_Timestamp = 55.313
Seq_Frame0483_Sequence_1Transform =0.999943 -0.0107089 -0.000332623 -32.1576 0.0062266 0.555583 0.831438 146.271 -0.00871898 -0.831392 0.555618 -83.2978 0 0 0 1 
Seq_Frame0483_Sequence_1TransformStatus = OK
Seq_Frame0483_Timestamp = 55.413
Seq_Frame0484_Sequence_1Transform =0.999944 -0.0105779 0.00103599 -31.5526 0.00501004 0.555068 0.83179 146.343 -0.00937367 -0.831738 0.55509 -83.3524 0 0 0 1 
Seq_Frame0484_Sequence_1TransformStatus = OK
Seq_Frame0484_Timestamp = 55.556
Seq_Frame0485_Sequence_1Transform =0.999952 -0.00931537 0.00322738 -31.0031 0.00246346 0.553079 0.833125 146.442 -0.00954586 -0.833076 0.553076 -83.5969 0 0 0 1 
Seq_Frame0485_Sequence_1TransformStatus = OK
Seq_Frame0485_Timestamp = 55.656
Seq_Frame0486_Sequence_1Transform =0.999947 -0.009696 0.00360506 -30.8071 0.00235583 0.55279 0.833317 146.466 -0.0100727 -0.833264 0.552784 -83.6093 0 0 0 1 
Seq_Frame0486_Sequence_1TransformStatus = OK
Seq_Frame0486_Timestamp = 55.757
Seq_Frame0487_Sequence_1Transform =0.999959 -0.00773079 0.00470461 -30.3408 0.000357247 0.553174 0.833066 146.436 -0.00904272 -0.83303 0.553154 -83.631 0 0 0 1 
Seq_Frame0487_Sequence_1TransformStatus = OK
Seq_Frame0487_Timestamp = 55.858
Seq_Frame0488_Sequence_1Transform =0.999951 -0.00876103 0.00460788 -30.1221 0.00101572 0.553847 0.832618 146.357 -0.00984665 -0.832572 0.553829 -83.5749 0 0 0 1 
Seq_Frame0488_Sequence_1TransformStatus = OK
Seq_Frame0488_Timestamp = 55.959
Seq_Frame0489_Sequence_1Transform =0.99995 -0.00834117 0.00563763 -29.7983 -6.61507e-005 0.554517 0.832173 146.276 -0.0100675 -0.832131 0.554488 -83.5564 0 0 0 1 
Seq_Frame0489_Sequence_1TransformStatus = OK
Seq_Frame0489_Timestamp = 56.107
Seq_Frame0490_Sequence_1Transform =0.999944 -0.00893341 0.00578928 -29.3865 0.000147246 0.555391 0.83159 146.184 -0.0106442 -0.831542 0.555361 -83.5151 0 0 0 1 
Seq_Frame0490_Sequence_1TransformStatus = OK
Seq_Frame0490_Timestamp = 56.256
Seq_Frame0491_Sequence_1Transform =0.99995 -0.00793598 0.00606154 -29.0284 -0.000637798 0.555004 0.831848 146.178 -0.0099657 -0.83181 0.554971 -83.6067 0 0 0 1 
Seq_Frame0491_Sequence_1TransformStatus = OK
Seq_Frame0491_Timestamp = 56.362
Seq_Frame0492_Sequence_1Transform =0.999926 -0.00914712 0.0080251 -28.6781 -0.0016141 0.553967 0.832537 146.212 -0.012061 -0.832488 0.553912 -83.7198 0 0 0 1 
Seq_Frame0492_Sequence_1TransformStatus = OK
Seq_Frame0492_Timestamp = 56.462
Seq_Frame0493_Sequence_1Transform =0.999923 -0.00896213 0.0085952 -28.3305 -0.00217952 0.554765 0.832004 146.116 -0.0122248 -0.831958 0.554703 -83.691 0 0 0 1 
Seq_Frame0493_Sequence_1TransformStatus = OK
Seq_Frame0493_Timestamp = 56.607
Seq_Frame0494_Sequence_1Transform =0.999915 -0.00886822 0.00954192 -27.7529 -0.00298667 0.556908 0.830569 145.862 -0.0126796 -0.830526 0.556835 -83.5799 0 0 0 1 
Seq_Frame0494_Sequence_1TransformStatus = OK
Seq_Frame0494_Timestamp = 56.708
Seq_Frame0495_Sequence_1Transform =0.999928 -0.00880735 0.00822857 -27.7173 -0.00191058 0.55824 0.829678 145.761 -0.0119008 -0.829633 0.558182 -83.4887 0 0 0 1 
Seq_Frame0495_Sequence_1TransformStatus = OK
Seq_Frame0495_Timestamp = 56.808
Seq_Frame0496_Sequence_1Transform =0.999929 -0.00817267 0.00865246 -27.3582 -0.00260735 0.558901 0.829231 145.721 -0.0116129 -0.829194 0.55884 -83.433 0 0 0 1 
Seq_Frame0496_Sequence_1TransformStatus = OK
Seq_Frame0496_Timestamp = 56.957
Seq_Frame0497_Sequence_1Transform =0.999933 -0.00860081 0.00771606 -27.228 -0.00158536 0.559346 0.828933 145.661 -0.0114454 -0.82889 0.559295 -83.4111 0 0 0 1 
Seq_Frame0497_Sequence_1TransformStatus = OK
Seq_Frame0497_Timestamp = 57.058
Seq_Frame0498_Sequence_1Transform =0.999921 -0.00939278 0.00839788 -27.0336 -0.00171728 0.558702 0.829367 145.734 -0.012482 -0.829315 0.558642 -83.4825 0 0 0 1 
Seq_Frame0498_Sequence_1TransformStatus = OK
Seq_Frame0498_Timestamp = 57.171
Seq_Frame0499_Sequence_1Transform =0.999916 -0.0109362 0.00701408 -27.2851 0.000321357 0.560519 0.828141 145.599 -0.0129883 -0.828069 0.560476 -83.2847 0 0 0 1 
Seq_Frame0499_Sequence_1TransformStatus = OK
Seq_Frame0499_Timestamp = 57.306
Seq_Frame0500_Sequence_1Transform =0.999921 -0.0120659 0.00349928 -28.2493 0.00382035 0.557381 0.830248 145.822 -0.0119681 -0.830169 0.557383 -83.5312 0 0 0 1 
Seq_Frame0500_Sequence_1TransformStatus = OK
Seq_Frame0500_Timestamp = 57.407
Seq_Frame0501_Sequence_1Transform =0.999931 -0.0115497 0.00216811 -28.8253 0.00462596 0.556468 0.830856 145.88 -0.0108026 -0.830789 0.556483 -83.5819 0 0 0 1 
Seq_Frame0501_Sequence_1TransformStatus = OK
Seq_Frame0501_Timestamp = 57.511
Seq_Frame0502_Sequence_1Transform =0.99995 -0.00992617 0.00153803 -28.9802 0.00424723 0.556586 0.830779 145.885 -0.00910249 -0.83073 0.5566 -83.5824 0 0 0 1 
Seq_Frame0502_Sequence_1TransformStatus = OK
Seq_Frame0502_Timestamp = 57.646
Seq_Frame0503_Sequence_1Transform =0.999961 -0.00870242 0.00176075 -29.2478 0.00338672 0.557167 0.830394 145.874 -0.00820746 -0.830355 0.557174 -83.4942 0 0 0 1 
Seq_Frame0503_Sequence_1TransformStatus = OK
Seq_Frame0503_Timestamp = 57.758
Seq_Frame0504_Sequence_1Transform =0.999966 -0.00676762 0.00477952 -29.0192 -0.000189638 0.558027 0.829823 145.824 -0.00828303 -0.829795 0.558007 -83.4135 0 0 0 1 
Seq_Frame0504_Sequence_1TransformStatus = OK
Seq_Frame0504_Timestamp = 57.886
Seq_Frame0505_Sequence_1Transform =0.999969 -0.00434195 0.00658127 -29.1054 -0.00305072 0.556622 0.830761 145.919 -0.0072704 -0.830755 0.556591 -83.5405 0 0 0 1 
Seq_Frame0505_Sequence_1TransformStatus = OK
Seq_Frame0505_Timestamp = 58.002
Seq_Frame0506_Sequence_1Transform =0.999972 -0.0031067 0.00683061 -29.4071 -0.0039619 0.554473 0.832192 146.072 -0.00637276 -0.832196 0.554445 -83.7168 0 0 0 1 
Seq_Frame0506_Sequence_1TransformStatus = OK
Seq_Frame0506_Timestamp = 58.104
Seq_Frame0507_Sequence_1Transform =0.999989 -0.00151085 0.00444875 -30.079 -0.00286366 0.554669 0.832066 146.044 -0.00372471 -0.83207 0.554659 -83.6803 0 0 0 1 
Seq_Frame0507_Sequence_1TransformStatus = OK
Seq_Frame0507_Timestamp = 58.208
Seq_Frame0508_Sequence_1Transform =0.99999 -0.000808283 0.00440783 -30.2606 -0.00322201 0.553942 0.832549 146.11 -0.00311461 -0.832555 0.553934 -83.7489 0 0 0 1 
Seq_Frame0508_Sequence_1TransformStatus = OK
Seq_Frame0508_Timestamp = 58.308
Seq_Frame0509_Sequence_1Transform =0.999991 -0.000907637 0.00429927 -30.5031 -0.00307458 0.554478 0.832192 146.056 -0.00313918 -0.832197 0.55447 -83.6755 0 0 0 1 
Seq_Frame0509_Sequence_1TransformStatus = OK
Seq_Frame0509_Timestamp = 58.410
Seq_Frame0510_Sequence_1Transform =0.999984 -0.00021867 0.00566915 -30.6915 -0.00460127 0.553309 0.832963 146.112 -0.00331893 -0.832976 0.5533 -83.7805 0 0 0 1 
Seq_Frame0510_Sequence_1TransformStatus = OK
Seq_Frame0510_Timestamp = 58.566
Seq_Frame0511_Sequence_1Transform =0.999991 0.000785269 0.00422938 -31.335 -0.00395898 0.552556 0.833466 146.13 -0.00168247 -0.833475 0.552554 -83.8469 0 0 0 1 
Seq_Frame0511_Sequence_1TransformStatus = OK
Seq_Frame0511_Timestamp = 58.671
Seq_Frame0512_Sequence_1Transform =0.999995 0.000641583 0.00324759 -31.8964 -0.00306175 0.552257 0.833668 146.169 -0.00125863 -0.833674 0.552256 -83.8461 0 0 0 1 
Seq_Frame0512_Sequence_1TransformStatus = OK
Seq_Frame0512_Timestamp = 58.801
Seq_Frame0513_Sequence_1Transform =0.999992 0.000768948 0.00393169 -31.9589 -0.00370212 0.552405 0.833568 146.163 -0.00153091 -0.833575 0.552404 -83.841 0 0 0 1 
Seq_Frame0513_Sequence_1TransformStatus = OK
Seq_Frame0513_Timestamp = 58.903
Seq_Frame0514_Sequence_1Transform =0.999992 0.00155988 0.00385134 -32.3215 -0.00407264 0.551811 0.833959 146.21 -0.000824329 -0.833968 0.551813 -83.876 0 0 0 1 
Seq_Frame0514_Sequence_1TransformStatus = OK
Seq_Frame0514_Timestamp = 59.006
Seq_Frame0515_Sequence_1Transform =0.999998 0.000470587 0.00179264 -33.1466 -0.00175535 0.550868 0.83459 146.223 -0.000594755 -0.834592 0.550868 -83.9285 0 0 0 1 
Seq_Frame0515_Sequence_1TransformStatus = OK
Seq_Frame0515_Timestamp = 59.166
Seq_Frame0516_Sequence_1Transform =0.999997 0.00175962 0.0015909 -33.4049 -0.00229694 0.550689 0.834707 146.24 0.000592679 -0.834708 0.550692 -83.9579 0 0 0 1 
Seq_Frame0516_Sequence_1TransformStatus = OK
Seq_Frame0516_Timestamp = 59.301
Seq_Frame0517_Sequence_1Transform =0.999994 0.00198027 0.00278358 -33.5214 -0.00341401 0.55086 0.834591 146.229 0.000119361 -0.834595 0.550864 -83.9234 0 0 0 1 
Seq_Frame0517_Sequence_1TransformStatus = OK
Seq_Frame0517_Timestamp = 59.403
Seq_Frame0518_Sequence_1Transform =0.999996 0.00214159 0.00203976 -34.0745 -0.00288188 0.550593 0.834769 146.242 0.000664659 -0.834771 0.550597 -83.9388 0 0 0 1 
Seq_Frame0518_Sequence_1TransformStatus = OK
Seq_Frame0518_Timestamp = 59.504
Seq_Frame0519_Sequence_1Transform =0.999996 0.000515523 0.00266795 -34.2406 -0.00250943 0.551832 0.833951 146.156 -0.00104234 -0.833955 0.551832 -83.7772 0 0 0 1 
Seq_Frame0519_Sequence_1TransformStatus = OK
Seq_Frame0519_Timestamp = 59.632
Seq_Frame0520_Sequence_1Transform =0.999996 0.00139893 0.00236089 -34.1829 -0.00274069 0.552749 0.833344 146.095 -0.000139183 -0.833347 0.552751 -83.7448 0 0 0 1 
Seq_Frame0520_Sequence_1TransformStatus = OK
Seq_Frame0520_Timestamp = 59.749
Seq_Frame0521_Sequence_1Transform =0.999997 0.00010535 0.00268759 -34.2472 -0.00229862 0.552336 0.833618 146.136 -0.00139663 -0.833621 0.552335 -83.7445 0 0 0 1 
Seq_Frame0521_Sequence_1TransformStatus = OK
Seq_Frame0521_Timestamp = 59.852
Seq_Frame0522_Sequence_1Transform =0.999991 0.00118283 0.0041917 -33.4749 -0.00414603 0.553316 0.832961 145.96 -0.00133408 -0.83297 0.553316 -83.7771 0 0 0 1 
Seq_Frame0522_Sequence_1TransformStatus = OK
Seq_Frame0522_Timestamp = 60.002
Seq_Frame0523_Sequence_1Transform =0.999998 -0.00048802 0.00208516 -33.5486 -0.00146676 0.55336 0.832941 145.924 -0.00156033 -0.832942 0.553359 -83.7705 0 0 0 1 
Seq_Frame0523_Sequence_1TransformStatus = OK
Seq_Frame0523_Timestamp = 60.117
Seq_Frame0524_Sequence_1Transform =1 0.000288941 0.000609355 -33.4923 -0.000667534 0.552528 0.833494 145.971 -9.585e-005 -0.833494 0.552528 -83.8717 0 0 0 1 
Seq_Frame0524_Sequence_1TransformStatus = OK
Seq_Frame0524_Timestamp = 60.252
Seq_Frame0525_Sequence_1Transform =1 -0.000109249 -0.000586132 -33.2941 0.000548646 0.553466 0.832872 145.915 0.000233419 -0.832872 0.553466 -83.8106 0 0 0 1 
Seq_Frame0525_Sequence_1TransformStatus = OK
Seq_Frame0525_Timestamp = 60.353
Seq_Frame0526_Sequence_1Transform =0.999999 0.00022999 0.00120431 -32.9288 -0.0011307 0.552797 0.833315 145.932 -0.00047408 -0.833316 0.552797 -83.8976 0 0 0 1 
Seq_Frame0526_Sequence_1TransformStatus = OK
Seq_Frame0526_Timestamp = 60.453
Seq_Frame0527_Sequence_1Transform =1 -0.000481771 -0.000244147 -32.9606 0.000469732 0.552641 0.833419 145.934 -0.000266586 -0.833419 0.552641 -83.9051 0 0 0 1 
Seq_Frame0527_Sequence_1TransformStatus = OK
Seq_Frame0527_Timestamp = 60.602
Seq_Frame0528_Sequence_1Transform =0.999995 0.00205755 0.0023034 -32.4352 -0.0030563 0.551757 0.833999 145.988 0.000445083 -0.834002 0.551761 -84.0249 0 0 0 1 
Seq_Frame0528_Sequence_1TransformStatus = OK
Seq_Frame0528_Timestamp = 60.703
Seq_Frame0529_Sequence_1Transform =0.999997 0.00118955 0.00229968 -32.2447 -0.00257409 0.552314 0.833632 145.936 -0.0002785 -0.833635 0.552316 -83.9718 0 0 0 1 
Seq_Frame0529_Sequence_1TransformStatus = OK
Seq_Frame0529_Timestamp = 60.804
Seq_Frame0530_Sequence_1Transform =0.999999 0.00119247 0.00133097 -32.2709 -0.001768 0.551836 0.833951 145.965 0.00025999 -0.833952 0.551837 -84.0288 0 0 0 1 
Seq_Frame0530_Sequence_1TransformStatus = OK
Seq_Frame0530_Timestamp = 60.951
Seq_Frame0531_Sequence_1Transform =1 0.000735796 0.000891682 -32.2193 -0.00114954 0.551101 0.834438 145.975 0.000122574 -0.834438 0.551102 -84.0913 0 0 0 1 
Seq_Frame0531_Sequence_1TransformStatus = OK
Seq_Frame0531_Timestamp = 61.051
Seq_Frame0532_Sequence_1Transform =1 0.000494751 -0.000426981 -32.3541 8.29085e-005 0.552042 0.833816 145.916 0.000648248 -0.833816 0.552042 -84.0124 0 0 0 1 
Seq_Frame0532_Sequence_1TransformStatus = OK
Seq_Frame0532_Timestamp = 61.156
Seq_Frame0533_Sequence_1Transform =1 0.000964433 0.000113633 -31.9823 -0.000627507 0.552445 0.833549 145.828 0.000741132 -0.833549 0.552445 -84.0608 0 0 0 1 
Seq_Frame0533_Sequence_1TransformStatus = OK
Seq_Frame0533_Timestamp = 61.261
Seq_Frame0534_Sequence_1Transform =0.999997 0.00226712 0.00135053 -31.6594 -0.00237832 0.552543 0.833481 145.802 0.00114338 -0.833481 0.552546 -84.0604 0 0 0 1 
Seq_Frame0534_Sequence_1TransformStatus = OK
Seq_Frame0534_Timestamp = 61.398
Seq_Frame0535_Sequence_1Transform =0.999997 0.00237016 -7.18334e-005 -31.4112 -0.001258 0.555959 0.831209 145.572 0.00201004 -0.831207 0.55596 -83.7724 0 0 0 1 
Seq_Frame0535_Sequence_1TransformStatus = OK
Seq_Frame0535_Timestamp = 61.501
Seq_Frame0536_Sequence_1Transform =0.999994 0.00331769 0.000729431 -31.3178 -0.00244515 0.553958 0.832541 145.718 0.00235804 -0.832538 0.553963 -83.9699 0 0 0 1 
Seq_Frame0536_Sequence_1TransformStatus = OK
Seq_Frame0536_Timestamp = 61.616
Seq_Frame0537_Sequence_1Transform =0.999996 0.0029532 9.84768e-005 -31.3744 -0.00171887 0.554282 0.832327 145.686 0.00240345 -0.832324 0.554285 -83.9318 0 0 0 1 
Seq_Frame0537_Sequence_1TransformStatus = OK
Seq_Frame0537_Timestamp = 61.716
Seq_Frame0538_Sequence_1Transform =0.999994 0.00354781 0.000198243 -31.0837 -0.00213095 0.554124 0.832432 145.639 0.00284346 -0.832427 0.554128 -84.0068 0 0 0 1 
Seq_Frame0538_Sequence_1TransformStatus = OK
Seq_Frame0538_Timestamp = 61.851
Seq_Frame0539_Sequence_1Transform =0.999997 0.00227601 0.000764907 -30.8742 -0.00189772 0.554007 0.83251 145.58 0.00147104 -0.832509 0.55401 -84.0451 0 0 0 1 
Seq_Frame0539_Sequence_1TransformStatus = OK
Seq_Frame0539_Timestamp = 61.952
Seq_Frame0540_Sequence_1Transform =0.999998 0.00226847 0.000282309 -30.4929 -0.00149034 0.553317 0.83297 145.568 0.00173337 -0.832968 0.553319 -84.1798 0 0 0 1 
Seq_Frame0540_Sequence_1TransformStatus = OK
Seq_Frame0540_Timestamp = 62.053
Seq_Frame0541_Sequence_1Transform =0.999996 0.00229137 0.00164015 -29.947 -0.00263514 0.554223 0.832364 145.552 0.00099825 -0.832365 0.554227 -84.0913 0 0 0 1 
Seq_Frame0541_Sequence_1TransformStatus = OK
Seq_Frame0541_Timestamp = 62.212
Seq_Frame0542_Sequence_1Transform =0.999976 0.00409713 0.00555898 -28.6118 -0.00689707 0.55232 0.833604 145.633 0.000345057 -0.833622 0.552335 -84.3332 0 0 0 1 
Seq_Frame0542_Sequence_1TransformStatus = OK
Seq_Frame0542_Timestamp = 62.313
Seq_Frame0543_Sequence_1Transform =0.999975 0.00314145 0.00635561 -28.1152 -0.00703114 0.554318 0.832276 145.48 -0.00090847 -0.832299 0.554326 -84.1581 0 0 0 1 
Seq_Frame0543_Sequence_1TransformStatus = OK
Seq_Frame0543_Timestamp = 62.451
Seq_Frame0544_Sequence_1Transform =0.999961 0.00350488 0.00812987 -27.536 -0.0087126 0.552585 0.833411 145.596 -0.00157143 -0.833449 0.552594 -84.3427 0 0 0 1 
Seq_Frame0544_Sequence_1TransformStatus = OK
Seq_Frame0544_Timestamp = 62.551
Seq_Frame0545_Sequence_1Transform =0.999884 0.00552707 0.0142044 -25.9502 -0.0149039 0.549706 0.835226 145.493 -0.00319189 -0.83534 0.549724 -84.8461 0 0 0 1 
Seq_Frame0545_Sequence_1TransformStatus = OK
Seq_Frame0545_Timestamp = 62.701
Seq_Frame0546_Sequence_1Transform =0.99977 0.00942731 0.0192577 -24.9028 -0.0212971 0.540654 0.840975 145.752 -0.00248363 -0.841192 0.540731 -85.8782 0 0 0 1 
Seq_Frame0546_Sequence_1TransformStatus = OK
Seq_Frame0546_Timestamp = 62.811
Seq_Frame0547_Sequence_1Transform =0.999402 0.0109791 0.0327954 -22.813 -0.0336442 0.528247 0.848424 145.853 -0.00800912 -0.84902 0.528301 -87.5002 0 0 0 1 
Seq_Frame0547_Sequence_1TransformStatus = OK
Seq_Frame0547_Timestamp = 62.913
Seq_Frame0548_Sequence_1Transform =0.999499 0.00276513 0.0315315 -22.3847 -0.0287292 0.497383 0.867055 145.982 -0.0132857 -0.867527 0.497213 -91.4011 0 0 0 1 
Seq_Frame0548_Sequence_1TransformStatus = OK
Seq_Frame0548_Timestamp = 63.014
Seq_Frame0549_Sequence_1Transform =0.999523 0.00733927 0.0299977 -22.8048 -0.0299231 0.470393 0.88195 147.324 -0.00763785 -0.882427 0.470388 -93.8257 0 0 0 1 
Seq_Frame0549_Sequence_1TransformStatus = OK
Seq_Frame0549_Timestamp = 63.146
Seq_Frame0550_Sequence_1Transform =0.999371 0.0204724 0.0289673 -23.1454 -0.0349349 0.426565 0.903782 149.78 0.00614614 -0.904225 0.427012 -97.5181 0 0 0 1 
Seq_Frame0550_Sequence_1TransformStatus = OK
Seq_Frame0550_Timestamp = 63.253
Seq_Frame0551_Sequence_1Transform =0.999392 0.0219597 0.0270772 -23.4339 -0.0335226 0.392042 0.919336 153.015 0.00957299 -0.919685 0.39254 -99.8659 0 0 0 1 
Seq_Frame0551_Sequence_1TransformStatus = OK
Seq_Frame0551_Timestamp = 63.396
Seq_Frame0552_Sequence_1Transform =0.999316 0.0296446 0.0221119 -24.0369 -0.0309215 0.341748 0.939283 155.417 0.020288 -0.939324 0.342431 -104.339 0 0 0 1 
Seq_Frame0552_Sequence_1TransformStatus = OK
Seq_Frame0552_Timestamp = 63.504
Seq_Frame0553_Sequence_1Transform =0.997917 0.0518687 0.0383736 -22.5238 -0.0520745 0.296333 0.953664 156.836 0.038094 -0.953675 0.298416 -108.394 0 0 0 1 
Seq_Frame0553_Sequence_1TransformStatus = OK
Seq_Frame0553_Timestamp = 63.640
Seq_Frame0554_Sequence_1Transform =0.997592 0.0559981 0.0409252 -22.4585 -0.0555407 0.291539 0.954945 156.981 0.0415438 -0.954918 0.293947 -108.771 0 0 0 1 
Seq_Frame0554_Sequence_1TransformStatus = OK
Seq_Frame0554_Timestamp = 63.752
Seq_Frame0555_Sequence_1Transform =0.998259 0.0512591 0.0291841 -24.2261 -0.0432418 0.299466 0.953127 157.231 0.0401168 -0.952729 0.301162 -107.965 0 0 0 1 
Seq_Frame0555_Sequence_1TransformStatus = OK
Seq_Frame0555_Timestamp = 63.857
Seq_Frame0556_Sequence_1Transform =0.998398 0.0518721 0.0226088 -25.6544 -0.037538 0.308186 0.950585 157.329 0.0423412 -0.949911 0.309639 -107.038 0 0 0 1 
Seq_Frame0556_Sequence_1TransformStatus = OK
Seq_Frame0556_Timestamp = 64.012
Seq_Frame0557_Sequence_1Transform =0.998781 0.0456644 0.0187692 -27.0179 -0.0323875 0.319072 0.947177 156.951 0.0372636 -0.94663 0.320162 -106.018 0 0 0 1 
Seq_Frame0557_Sequence_1TransformStatus = OK
Seq_Frame0557_Timestamp = 64.151
Seq_Frame0558_Sequence_1Transform =0.998885 0.0445301 0.0156651 -29.0197 -0.0294637 0.328865 0.943917 156.41 0.036881 -0.943326 0.32981 -105.145 0 0 0 1 
Seq_Frame0558_Sequence_1TransformStatus = OK
Seq_Frame0558_Timestamp = 64.257
Seq_Frame0559_Sequence_1Transform =0.998565 0.0501512 0.0187912 -29.5499 -0.034139 0.325719 0.94485 156.304 0.0412648 -0.944136 0.326963 -105.449 0 0 0 1 
Seq_Frame0559_Sequence_1TransformStatus = OK
Seq_Frame0559_Timestamp = 64.411
Seq_Frame0560_Sequence_1Transform =0.998379 0.0536891 0.018883 -30.3171 -0.0355699 0.329625 0.943442 156.107 0.0444282 -0.942584 0.331 -105.075 0 0 0 1 
Seq_Frame0560_Sequence_1TransformStatus = OK
Seq_Frame0560_Timestamp = 64.547
Seq_Frame0561_Sequence_1Transform =0.99845 0.0511887 0.0218696 -30.4789 -0.0375726 0.329862 0.943281 156.019 0.0410714 -0.94264 0.331273 -105.038 0 0 0 1 
Seq_Frame0561_Sequence_1TransformStatus = OK
Seq_Frame0561_Timestamp = 64.653
Seq_Frame0562_Sequence_1Transform =0.998511 0.0506105 0.0203687 -30.9614 -0.0359799 0.330259 0.943205 155.919 0.0410091 -0.942533 0.331588 -105.017 0 0 0 1 
Seq_Frame0562_Sequence_1TransformStatus = OK
Seq_Frame0562_Timestamp = 64.755
Seq_Frame0563_Sequence_1Transform =0.998468 0.0510541 0.0213547 -31.3336 -0.0370077 0.329085 0.943575 155.836 0.0411459 -0.942919 0.33047 -105.143 0 0 0 1 
Seq_Frame0563_Sequence_1TransformStatus = OK
Seq_Frame0563_Timestamp = 64.906
Seq_Frame0564_Sequence_1Transform =0.998524 0.0505265 0.0199479 -32.2516 -0.0355606 0.330397 0.943172 155.633 0.0410645 -0.942489 0.331706 -105.064 0 0 0 1 
Seq_Frame0564_Sequence_1TransformStatus = OK
Seq_Frame0564_Timestamp = 65.007
Seq_Frame0565_Sequence_1Transform =0.998533 0.0504452 0.0196618 -32.5168 -0.0353069 0.331398 0.942831 155.613 0.0410454 -0.942142 0.332693 -104.952 0 0 0 1 
Seq_Frame0565_Sequence_1TransformStatus = OK
Seq_Frame0565_Timestamp = 65.119
Seq_Frame0566_Sequence_1Transform =0.998441 0.0520734 0.0201083 -32.5733 -0.0362256 0.330378 0.943153 155.623 0.0424699 -0.942411 0.331749 -105.073 0 0 0 1 
Seq_Frame0566_Sequence_1TransformStatus = OK
Seq_Frame0566_Timestamp = 65.246
Seq_Frame0567_Sequence_1Transform =0.998466 0.0513658 0.0206603 -32.7448 -0.0364871 0.329819 0.943339 155.639 0.0416412 -0.942646 0.331187 -105.104 0 0 0 1 
Seq_Frame0567_Sequence_1TransformStatus = OK
Seq_Frame0567_Timestamp = 65.347
Seq_Frame0568_Sequence_1Transform =0.998456 0.0519112 0.019768 -33.0188 -0.0358782 0.330998 0.942949 155.581 0.0424065 -0.942202 0.33235 -104.999 0 0 0 1 
Seq_Frame0568_Sequence_1TransformStatus = OK
Seq_Frame0568_Timestamp = 65.448
Seq_Frame0569_Sequence_1Transform =0.998789 0.046074 0.0172796 -33.1961 -0.0317757 0.335765 0.94141 155.461 0.0375727 -0.940818 0.336823 -104.56 0 0 0 1 
Seq_Frame0569_Sequence_1TransformStatus = OK
Seq_Frame0569_Timestamp = 65.549
Seq_Frame0570_Sequence_1Transform =0.998765 0.0464018 0.0177764 -33.1806 -0.0323434 0.335484 0.941491 155.489 0.0377232 -0.940902 0.336571 -104.566 0 0 0 1 
Seq_Frame0570_Sequence_1TransformStatus = OK
Seq_Frame0570_Timestamp = 65.706
Seq_Frame0571_Sequence_1Transform =0.998763 0.0477995 0.0137036 -33.5607 -0.0291476 0.339503 0.940153 155.321 0.0402865 -0.93939 0.340476 -104.227 0 0 0 1 
Seq_Frame0571_Sequence_1TransformStatus = OK
Seq_Frame0571_Timestamp = 65.807
Seq_Frame0572_Sequence_1Transform =0.99858 0.0491203 0.0206374 -32.6295 -0.0361794 0.340806 0.939437 154.39 0.0391121 -0.93885 0.342099 -104.411 0 0 0 1 
Seq_Frame0572_Sequence_1TransformStatus = OK
Seq_Frame0572_Timestamp = 65.911
Seq_Frame0573_Sequence_1Transform =0.998411 0.0496752 0.0266143 -32.9303 -0.0420007 0.341015 0.939119 150.232 0.0375751 -0.938744 0.342559 -105.902 0 0 0 1 
Seq_Frame0573_Sequence_1TransformStatus = OK
Seq_Frame0573_Timestamp = 66.013
Seq_Frame0574_Sequence_1Transform =0.998367 0.0505179 0.0266708 -32.8272 -0.0424415 0.343423 0.938221 149.457 0.0382376 -0.937821 0.345007 -106.036 0 0 0 1 
Seq_Frame0574_Sequence_1TransformStatus = OK
Seq_Frame0574_Timestamp = 66.142
Seq_Frame0575_Sequence_1Transform =0.998516 0.0484173 0.0249309 -33.1686 -0.0400855 0.343552 0.938278 149.45 0.0368639 -0.937885 0.344983 -106.012 0 0 0 1 
Seq_Frame0575_Sequence_1TransformStatus = OK
Seq_Frame0575_Timestamp = 66.242
Seq_Frame0576_Sequence_1Transform =0.998726 0.0459674 0.0208435 -34.0097 -0.0353912 0.34337 0.938533 149.453 0.0359849 -0.938075 0.344559 -106.023 0 0 0 1 
Seq_Frame0576_Sequence_1TransformStatus = OK
Seq_Frame0576_Timestamp = 66.346
Seq_Frame0577_Sequence_1Transform =0.998922 0.0437674 0.015505 -35.0818 -0.0296069 0.343147 0.938815 149.452 0.035769 -0.938261 0.344073 -106.076 0 0 0 1 
Seq_Frame0577_Sequence_1TransformStatus = OK
Seq_Frame0577_Timestamp = 66.448
Seq_Frame0578_Sequence_1Transform =0.99896 0.0428775 0.0155496 -35.831 -0.0292995 0.342002 0.939242 149.54 0.0349544 -0.93872 0.342903 -106.124 0 0 0 1 
Seq_Frame0578_Sequence_1TransformStatus = OK
Seq_Frame0578_Timestamp = 66.592
Seq_Frame0579_Sequence_1Transform =0.999099 0.0401671 0.0137145 -36.6549 -0.0267831 0.345969 0.937864 149.563 0.0329265 -0.937386 0.346733 -105.691 0 0 0 1 
Seq_Frame0579_Sequence_1TransformStatus = OK
Seq_Frame0579_Timestamp = 66.693
Seq_Frame0580_Sequence_1Transform =0.999051 0.0418634 0.0120278 -36.8485 -0.0258357 0.347225 0.937426 149.692 0.0350675 -0.936847 0.347978 -105.521 0 0 0 1 
Seq_Frame0580_Sequence_1TransformStatus = OK
Seq_Frame0580_Timestamp = 66.797
Seq_Frame0581_Sequence_1Transform =0.999175 0.0396817 0.00865741 -37.0608 -0.0220657 0.351408 0.935963 149.958 0.0340983 -0.935381 0.351993 -105.016 0 0 0 1 
Seq_Frame0581_Sequence_1TransformStatus = OK
Seq_Frame0581_Timestamp = 66.901
Seq_Frame0582_Sequence_1Transform =0.99922 0.0393388 0.00357409 -37.1317 -0.0174565 0.358605 0.933326 149.885 0.0354342 -0.93266 0.359012 -104.353 0 0 0 1 
Seq_Frame0582_Sequence_1TransformStatus = OK
Seq_Frame0582_Timestamp = 67.026
Seq_Frame0583_Sequence_1Transform =0.999274 0.0380845 0.000996959 -37.0371 -0.0147455 0.362505 0.931865 149.845 0.0351282 -0.931203 0.362803 -103.989 0 0 0 1 
Seq_Frame0583_Sequence_1TransformStatus = OK
Seq_Frame0583_Timestamp = 67.141
Seq_Frame0584_Sequence_1Transform =0.999245 0.0388479 0.000703778 -36.9045 -0.0146979 0.361167 0.932385 149.892 0.0359671 -0.931691 0.361466 -104.134 0 0 0 1 
Seq_Frame0584_Sequence_1TransformStatus = OK
Seq_Frame0584_Timestamp = 67.248
Seq_Frame0585_Sequence_1Transform =0.999264 0.0382682 0.00262178 -36.4535 -0.0161783 0.358503 0.933388 150.01 0.0347792 -0.932744 0.358858 -104.33 0 0 0 1 
Seq_Frame0585_Sequence_1TransformStatus = OK
Seq_Frame0585_Timestamp = 67.396
Seq_Frame0586_Sequence_1Transform =0.999197 0.0396688 0.005637 -35.8787 -0.0193972 0.355813 0.934356 150.073 0.035059 -0.933715 0.356297 -104.598 0 0 0 1 
Seq_Frame0586_Sequence_1TransformStatus = OK
Seq_Frame0586_Timestamp = 67.526
Seq_Frame0587_Sequence_1Transform =0.999176 0.0400858 0.00637524 -35.2615 -0.0203392 0.358542 0.933292 149.978 0.035126 -0.932652 0.359062 -104.363 0 0 0 1 
Seq_Frame0587_Sequence_1TransformStatus = OK
Seq_Frame0587_Timestamp = 67.641
Seq_Frame0588_Sequence_1Transform =0.999205 0.03951 0.00544742 -35.1971 -0.0192774 0.358861 0.933192 149.965 0.0349156 -0.932554 0.359337 -104.33 0 0 0 1 
Seq_Frame0588_Sequence_1TransformStatus = OK
Seq_Frame0588_Timestamp = 67.755
Seq_Frame0589_Sequence_1Transform =0.999125 0.0416329 0.00392847 -35.2103 -0.0186537 0.35963 0.932909 149.922 0.0374269 -0.932166 0.360092 -104.304 0 0 0 1 
Seq_Frame0589_Sequence_1TransformStatus = OK
Seq_Frame0589_Timestamp = 67.859
Seq_Frame0590_Sequence_1Transform =0.999099 0.0420356 0.00581 -34.7934 -0.0203971 0.355649 0.934397 150.06 0.0372116 -0.933674 0.356186 -104.614 0 0 0 1 
Seq_Frame0590_Sequence_1TransformStatus = OK
Seq_Frame0590_Timestamp = 67.997
Seq_Frame0591_Sequence_1Transform =0.999063 0.0428405 0.00614818 -34.3301 -0.0210332 0.356453 0.934077 150.037 0.0378248 -0.933331 0.35702 -104.575 0 0 0 1 
Seq_Frame0591_Sequence_1TransformStatus = OK
Seq_Frame0591_Timestamp = 68.141
Seq_Frame0592_Sequence_1Transform =0.99914 0.0411856 0.00474308 -34.252 -0.0192272 0.358978 0.933148 149.898 0.0367296 -0.932437 0.359461 -104.363 0 0 0 1 
Seq_Frame0592_Sequence_1TransformStatus = OK
Seq_Frame0592_Timestamp = 68.246
Seq_Frame0593_Sequence_1Transform =0.999121 0.0417758 0.00350078 -34.2839 -0.0182606 0.358511 0.933347 149.936 0.0377362 -0.93259 0.358959 -104.414 0 0 0 1 
Seq_Frame0593_Sequence_1TransformStatus = OK
Seq_Frame0593_Timestamp = 68.407
Seq_Frame0594_Sequence_1Transform =0.999108 0.0420677 0.00367476 -33.9216 -0.0185831 0.359863 0.93282 149.818 0.0379192 -0.932056 0.360324 -104.339 0 0 0 1 
Seq_Frame0594_Sequence_1TransformStatus = OK
Seq_Frame0594_Timestamp = 68.512
Seq_Frame0595_Sequence_1Transform =0.999094 0.0422918 0.00488629 -33.6062 -0.0197577 0.358938 0.933152 149.868 0.0377108 -0.932403 0.359448 -104.411 0 0 0 1 
Seq_Frame0595_Sequence_1TransformStatus = OK
Seq_Frame0595_Timestamp = 68.639
Seq_Frame0596_Sequence_1Transform =0.999101 0.0422631 0.00323526 -33.5668 -0.0182017 0.358851 0.933217 149.892 0.0382797 -0.932437 0.359298 -104.431 0 0 0 1 
Seq_Frame0596_Sequence_1TransformStatus = OK
Seq_Frame0596_Timestamp = 68.739
Seq_Frame0597_Sequence_1Transform =0.999091 0.0425247 0.00299234 -33.2603 -0.0180625 0.358695 0.93328 149.884 0.0386141 -0.932485 0.359137 -104.506 0 0 0 1 
Seq_Frame0597_Sequence_1TransformStatus = OK
Seq_Frame0597_Timestamp = 68.840
Seq_Frame0598_Sequence_1Transform =0.999074 0.0429852 0.00182015 -33.3899 -0.0171357 0.358754 0.933275 149.868 0.039464 -0.932442 0.359159 -104.482 0 0 0 1 
Seq_Frame0598_Sequence_1TransformStatus = OK
Seq_Frame0598_Timestamp = 68.941
Seq_Frame0599_Sequence_1Transform =0.999083 0.0428103 -3.44243e-005 -33.3128 -0.0155352 0.3633 0.931543 149.706 0.0398921 -0.930688 0.363632 -104.075 0 0 0 1 
Seq_Frame0599_Sequence_1TransformStatus = OK
Seq_Frame0599_Timestamp = 69.041
Seq_Frame0600_Sequence_1Transform =0.999024 0.0441361 0.00207779 -33.0232 -0.0178662 0.360498 0.932589 149.792 0.0404118 -0.931715 0.360935 -104.327 0 0 0 1 
Seq_Frame0600_Sequence_1TransformStatus = OK
Seq_Frame0600_Timestamp = 69.142
Seq_Frame0601_Sequence_1Transform =0.998926 0.0463053 0.00193038 -32.7523 -0.0185295 0.360858 0.932437 149.772 0.0424802 -0.931471 0.361328 -104.332 0 0 0 1 
Seq_Frame0601_Sequence_1TransformStatus = OK
Seq_Frame0601_Timestamp = 69.242
Seq_Frame0602_Sequence_1Transform =0.998964 0.0454779 0.00184849 -32.4682 -0.0181804 0.361459 0.932211 149.653 0.0417268 -0.931278 0.361911 -104.318 0 0 0 1 
Seq_Frame0602_Sequence_1TransformStatus = OK
Seq_Frame0602_Timestamp = 69.343
Seq_Frame0603_Sequence_1Transform =0.998948 0.0457897 0.00260658 -32.3443 -0.0189773 0.360931 0.9324 149.641 0.0417536 -0.931468 0.36142 -104.368 0 0 0 1 
Seq_Frame0603_Sequence_1TransformStatus = OK
Seq_Frame0603_Timestamp = 69.450
Seq_Frame0604_Sequence_1Transform =0.998966 0.0454277 0.00208691 -32.2459 -0.0184366 0.36262 0.931755 149.456 0.0415707 -0.930829 0.363083 -104.265 0 0 0 1 
Seq_Frame0604_Sequence_1TransformStatus = OK
Seq_Frame0604_Timestamp = 69.591
Seq_Frame0605_Sequence_1Transform =0.998959 0.0456022 0.00147723 -32.2419 -0.0179032 0.361996 0.932008 149.465 0.0419668 -0.931063 0.362435 -104.317 0 0 0 1 
Seq_Frame0605_Sequence_1TransformStatus = OK
Seq_Frame0605_Timestamp = 69.692
Seq_Frame0606_Sequence_1Transform =0.998945 0.0459042 0.00157318 -32.0965 -0.0180146 0.360058 0.932756 149.544 0.042251 -0.9318 0.360505 -104.504 0 0 0 1 
Seq_Frame0606_Sequence_1TransformStatus = OK
Seq_Frame0606_Timestamp = 69.792
Seq_Frame0607_Sequence_1Transform =0.998869 0.0475417 -0.000132324 -32.1873 -0.0169623 0.358981 0.933191 149.579 0.044413 -0.932133 0.359381 -104.607 0 0 0 1 
Seq_Frame0607_Sequence_1TransformStatus = OK
Seq_Frame0607_Timestamp = 69.896
Seq_Frame0608_Sequence_1Transform =0.998832 0.0483153 0.00116415 -31.7437 -0.0185121 0.360232 0.932679 149.506 0.0446433 -0.931611 0.360706 -104.54 0 0 0 1 
Seq_Frame0608_Sequence_1TransformStatus = OK
Seq_Frame0608_Timestamp = 70.006
Seq_Frame0609_Sequence_1Transform =0.998871 0.0475143 -6.9717e-005 -31.9248 -0.0170966 0.360782 0.932494 149.47 0.044332 -0.931439 0.361187 -104.474 0 0 0 1 
Seq_Frame0609_Sequence_1TransformStatus = OK
Seq_Frame0609_Timestamp = 70.141
Seq_Frame0610_Sequence_1Transform =0.998835 0.0482554 0.000671463 -31.6095 -0.0180735 0.361128 0.932341 149.432 0.044748 -0.931267 0.36158 -104.439 0 0 0 1 
Seq_Frame0610_Sequence_1TransformStatus = OK
Seq_Frame0610_Timestamp = 70.242
Seq_Frame0611_Sequence_1Transform =0.998788 0.049188 0.00173497 -31.2026 -0.0193146 0.359283 0.933029 149.422 0.0452705 -0.931931 0.359798 -104.661 0 0 0 1 
Seq_Frame0611_Sequence_1TransformStatus = OK
Seq_Frame0611_Timestamp = 70.356
Seq_Frame0612_Sequence_1Transform =0.998757 0.0497077 0.00379523 -30.8942 -0.0213621 0.357946 0.933498 149.467 0.0450436 -0.932418 0.358563 -104.775 0 0 0 1 
Seq_Frame0612_Sequence_1TransformStatus = OK
Seq_Frame0612_Timestamp = 70.491
Seq_Frame0613_Sequence_1Transform =0.998772 0.049352 0.00430713 -30.4325 -0.0218547 0.360921 0.93234 149.261 0.0444583 -0.931289 0.361557 -104.553 0 0 0 1 
Seq_Frame0613_Sequence_1TransformStatus = OK
Seq_Frame0613_Timestamp = 70.596
Seq_Frame0614_Sequence_1Transform =0.99879 0.0488891 0.00534495 -30.0604 -0.0227488 0.362906 0.931548 149.079 0.0436028 -0.930542 0.363579 -104.459 0 0 0 1 
Seq_Frame0614_Sequence_1TransformStatus = OK
Seq_Frame0614_Timestamp = 70.724
Seq_Frame0615_Sequence_1Transform =0.998803 0.0483292 0.00754468 -29.5025 -0.0246203 0.363436 0.931294 148.831 0.0422667 -0.930365 0.364191 -104.507 0 0 0 1 
Seq_Frame0615_Sequence_1TransformStatus = OK
Seq_Frame0615_Timestamp = 70.830
Seq_Frame0616_Sequence_1Transform =0.998748 0.0492151 0.0089292 -29.5194 -0.0261257 0.361057 0.932178 148.884 0.0426533 -0.931244 0.361891 -104.706 0 0 0 1 
Seq_Frame0616_Sequence_1TransformStatus = OK
Seq_Frame0616_Timestamp = 70.930
Seq_Frame0617_Sequence_1Transform =0.998725 0.0497755 0.00838016 -29.8185 -0.0257472 0.359568 0.932764 148.849 0.0434155 -0.93179 0.360392 -104.87 0 0 0 1 
Seq_Frame0617_Sequence_1TransformStatus = OK
Seq_Frame0617_Timestamp = 71.037
Seq_Frame0618_Sequence_1Transform =0.998672 0.0508319 0.00837493 -30.0262 -0.0260202 0.357391 0.933593 148.835 0.0444631 -0.932571 0.358239 -105.09 0 0 0 1 
Seq_Frame0618_Sequence_1TransformStatus = OK
Seq_Frame0618_Timestamp = 71.141
Seq_Frame0619_Sequence_1Transform =0.998748 0.0493427 0.00828326 -30.1619 -0.0254679 0.358866 0.933042 148.771 0.0430662 -0.932084 0.359673 -104.944 0 0 0 1 
Seq_Frame0619_Sequence_1TransformStatus = OK
Seq_Frame0619_Timestamp = 71.286
Seq_Frame0620_Sequence_1Transform =0.998723 0.0496212 0.00954066 -30.0879 -0.0268304 0.360765 0.932271 148.696 0.0428185 -0.931336 0.361636 -104.79 0 0 0 1 
Seq_Frame0620_Sequence_1TransformStatus = OK
Seq_Frame0620_Timestamp = 71.388
Seq_Frame0621_Sequence_1Transform =0.998569 0.0524986 0.0101936 -30.1029 -0.0285387 0.361909 0.931776 148.632 0.0452278 -0.930734 0.36289 -104.666 0 0 0 1 
Seq_Frame0621_Sequence_1TransformStatus = OK
Seq_Frame0621_Timestamp = 71.489
Seq_Frame0622_Sequence_1Transform =0.998624 0.0516558 0.00907264 -30.3883 -0.027258 0.363401 0.931234 148.592 0.0448066 -0.930199 0.364309 -104.526 0 0 0 1 
Seq_Frame0622_Sequence_1TransformStatus = OK
Seq_Frame0622_Timestamp = 71.641
Seq_Frame0623_Sequence_1Transform =0.998574 0.0528404 0.00768636 -30.7668 -0.0263338 0.362116 0.931761 148.676 0.0464513 -0.930634 0.362991 -104.645 0 0 0 1 
Seq_Frame0623_Sequence_1TransformStatus = OK
Seq_Frame0623_Timestamp = 71.746
Seq_Frame0624_Sequence_1Transform =0.998635 0.0518637 0.00625825 -31.4683 -0.0245202 0.359579 0.932793 148.773 0.0461278 -0.931672 0.36036 -104.827 0 0 0 1 
Seq_Frame0624_Sequence_1TransformStatus = OK
Seq_Frame0624_Timestamp = 71.906
Seq_Frame0625_Sequence_1Transform =0.998526 0.0541335 0.00399706 -32.1097 -0.0231135 0.357403 0.933664 148.801 0.049114 -0.93238 0.358128 -105.022 0 0 0 1 
Seq_Frame0625_Sequence_1TransformStatus = OK
Seq_Frame0625_Timestamp = 72.007
Seq_Frame0626_Sequence_1Transform =0.998505 0.0544706 0.00467447 -32.448 -0.0237465 0.355101 0.934526 148.896 0.0492443 -0.933239 0.355864 -105.208 0 0 0 1 
Seq_Frame0626_Sequence_1TransformStatus = OK
Seq_Frame0626_Timestamp = 72.136
Seq_Frame0627_Sequence_1Transform =0.998542 0.053926 0.00254757 -32.8521 -0.0215666 0.355196 0.934543 148.909 0.0494913 -0.933235 0.355841 -105.193 0 0 0 1 
Seq_Frame0627_Sequence_1TransformStatus = OK
Seq_Frame0627_Timestamp = 72.236
Seq_Frame0628_Sequence_1Transform =0.998512 0.0544868 0.00217813 -33.3936 -0.0213201 0.353321 0.935259 149.019 0.0501897 -0.933914 0.353957 -105.32 0 0 0 1 
Seq_Frame0628_Sequence_1TransformStatus = OK
Seq_Frame0628_Timestamp = 72.341
Seq_Frame0629_Sequence_1Transform =0.998502 0.0546986 0.00168345 -33.9439 -0.0209339 0.353357 0.935254 149.045 0.0505622 -0.933888 0.353973 -105.295 0 0 0 1 
Seq_Frame0629_Sequence_1TransformStatus = OK
Seq_Frame0629_Timestamp = 72.446
Seq_Frame0630_Sequence_1Transform =0.998471 0.0552834 0.00035826 -34.3957 -0.0199121 0.353572 0.935196 149.031 0.0515742 -0.933772 0.354132 -105.271 0 0 0 1 
Seq_Frame0630_Sequence_1TransformStatus = OK
Seq_Frame0630_Timestamp = 72.602
Seq_Frame0631_Sequence_1Transform =0.998458 0.0555203 -0.000382471 -34.8452 -0.0192526 0.352677 0.935547 149.03 0.0520768 -0.934097 0.353202 -105.337 0 0 0 1 
Seq_Frame0631_Sequence_1TransformStatus = OK
Seq_Frame0631_Timestamp = 72.703
Seq_Frame0632_Sequence_1Transform =0.998403 0.0565004 -0.000510041 -35.4473 -0.0195033 0.353081 0.93539 149.009 0.05303 -0.933885 0.353619 -105.29 0 0 0 1 
Seq_Frame0632_Sequence_1TransformStatus = OK
Seq_Frame0632_Timestamp = 72.808
Seq_Frame0633_Sequence_1Transform =0.998398 0.0565844 0.00079196 -35.7175 -0.0207072 0.352271 0.935669 149.031 0.0526653 -0.934186 0.352878 -105.354 0 0 0 1 
Seq_Frame0633_Sequence_1TransformStatus = OK
Seq_Frame0633_Timestamp = 72.937
Seq_Frame0634_Sequence_1Transform =0.998307 0.0581601 0.00038518 -36.1751 -0.0208397 0.351511 0.935952 149.054 0.0542997 -0.934375 0.352128 -105.42 0 0 0 1 
Seq_Frame0634_Sequence_1TransformStatus = OK
Seq_Frame0634_Timestamp = 73.042
Seq_Frame0635_Sequence_1Transform =0.998286 0.0585233 -0.00114743 -36.9119 -0.0196429 0.353404 0.935265 148.886 0.0551403 -0.933638 0.353948 -105.263 0 0 0 1 
Seq_Frame0635_Sequence_1TransformStatus = OK
Seq_Frame0635_Timestamp = 73.147
Seq_Frame0636_Sequence_1Transform =0.998267 0.0587155 -0.00407374 -37.4793 -0.0173566 0.359816 0.932862 148.544 0.0562392 -0.931174 0.360212 -104.736 0 0 0 1 
Seq_Frame0636_Sequence_1TransformStatus = OK
Seq_Frame0636_Timestamp = 73.297
Seq_Frame0637_Sequence_1Transform =0.998754 0.0498724 -0.00200659 -37.1548 -0.0166463 0.370722 0.928595 148.102 0.0470552 -0.927404 0.37109 -103.823 0 0 0 1 
Seq_Frame0637_Sequence_1TransformStatus = OK
Seq_Frame0637_Timestamp = 73.401
Seq_Frame0638_Sequence_1Transform =0.997409 0.0548231 0.0465843 -30.8481 -0.0648759 0.405555 0.911765 146.062 0.0310933 -0.912425 0.408061 -100.89 0 0 0 1 
Seq_Frame0638_Sequence_1TransformStatus = OK
Seq_Frame0638_Timestamp = 73.502
Seq_Frame0639_Sequence_1Transform =0.996839 0.0588264 0.0534031 -30.1284 -0.0746142 0.462203 0.883629 143.488 0.0272976 -0.884821 0.465131 -95.9961 0 0 0 1 
Seq_Frame0639_Sequence_1TransformStatus = OK
Seq_Frame0639_Timestamp = 73.603
Seq_Frame0640_Sequence_1Transform =0.988959 0.109044 0.100347 -26.3486 -0.141381 0.4914 0.859382 142.481 0.0443997 -0.864081 0.501391 -92.0568 0 0 0 1 
Seq_Frame0640_Sequence_1TransformStatus = OK
Seq_Frame0640_Timestamp = 73.714
Seq_Frame0641_Sequence_1Transform =0.987975 0.112743 0.105804 -25.6163 -0.148359 0.498619 0.854031 143.78 0.0435302 -0.859458 0.50935 -90.2731 0 0 0 1 
Seq_Frame0641_Sequence_1TransformStatus = OK
Seq_Frame0641_Timestamp = 73.836
Seq_Frame0642_Sequence_1Transform =0.990233 0.0994513 0.097714 -26.1381 -0.135042 0.509851 0.849598 145.85 0.0346741 -0.854495 0.518301 -87.9328 0 0 0 1 
Seq_Frame0642_Sequence_1TransformStatus = OK
Seq_Frame0642_Timestamp = 73.936
Seq_Frame0643_Sequence_1Transform =0.995604 0.0550364 0.0757897 -27.7679 -0.093508 0.537242 0.838229 146.687 0.00541561 -0.84163 0.540027 -84.7055 0 0 0 1 
Seq_Frame0643_Sequence_1TransformStatus = OK
Seq_Frame0643_Timestamp = 74.042
Seq_Frame0644_Sequence_1Transform =0.998273 0.022609 0.0542163 -29.3577 -0.0573787 0.57297 0.817565 145.804 -0.01258 -0.819264 0.573278 -80.8022 0 0 0 1 
Seq_Frame0644_Sequence_1TransformStatus = OK
Seq_Frame0644_Timestamp = 74.143
Seq_Frame0645_Sequence_1Transform =0.99895 0.00201902 0.0457692 -30.1294 -0.0381177 0.590844 0.805885 146.313 -0.0254154 -0.806783 0.590301 -77.9293 0 0 0 1 
Seq_Frame0645_Sequence_1TransformStatus = OK
Seq_Frame0645_Timestamp = 74.289
Seq_Frame0646_Sequence_1Transform =0.998855 -0.000297612 0.0478535 -29.7753 -0.038384 0.592197 0.804879 146.413 -0.0285783 -0.805793 0.591507 -77.6902 0 0 0 1 
Seq_Frame0646_Sequence_1TransformStatus = OK
Seq_Frame0646_Timestamp = 74.401
Seq_Frame0647_Sequence_1Transform =0.998774 0.00693718 0.0490166 -29.7346 -0.0435949 0.592407 0.804458 146.377 -0.0234571 -0.805609 0.591984 -77.6432 0 0 0 1 
Seq_Frame0647_Sequence_1TransformStatus = OK
Seq_Frame0647_Timestamp = 74.503
Seq_Frame0648_Sequence_1Transform =0.998878 0.006547 0.0469128 -29.9759 -0.0416877 0.591753 0.805041 146.444 -0.0224902 -0.806093 0.591362 -77.6466 0 0 0 1 
Seq_Frame0648_Sequence_1TransformStatus = OK
Seq_Frame0648_Timestamp = 74.637
Seq_Frame0649_Sequence_1Transform =0.999286 0.00478883 0.037473 -30.8162 -0.0331451 0.587081 0.808849 146.889 -0.0181263 -0.809514 0.586821 -78.1103 0 0 0 1 
Seq_Frame0649_Sequence_1TransformStatus = OK
Seq_Frame0649_Timestamp = 74.738
Seq_Frame0650_Sequence_1Transform =0.999195 0.0108701 0.0386316 -31.0005 -0.0377834 0.579263 0.814265 147.684 -0.0135267 -0.815068 0.579207 -78.6081 0 0 0 1 
Seq_Frame0650_Sequence_1TransformStatus = OK
Seq_Frame0650_Timestamp = 74.838
Seq_Frame0651_Sequence_1Transform =0.999558 0.00691858 0.0289298 -31.9379 -0.0275282 0.583628 0.811554 147.353 -0.0112695 -0.811991 0.58356 -78.2458 0 0 0 1 
Seq_Frame0651_Sequence_1TransformStatus = OK
Seq_Frame0651_Timestamp = 74.939
Seq_Frame0652_Sequence_1Transform =0.999775 0.0036192 0.0209033 -33.5009 -0.0190982 0.582536 0.812581 147.569 -0.00923602 -0.812797 0.582474 -78.2362 0 0 0 1 
Seq_Frame0652_Sequence_1TransformStatus = OK
Seq_Frame0652_Timestamp = 75.102
Seq_Frame0653_Sequence_1Transform =0.999618 0.0181538 0.0208588 -35.0891 -0.0274534 0.561214 0.827215 148.723 0.00331088 -0.827471 0.561498 -80.472 0 0 0 1 
Seq_Frame0653_Sequence_1TransformStatus = OK
Seq_Frame0653_Timestamp = 75.237
Seq_Frame0654_Sequence_1Transform =0.999701 0.0158296 0.0186335 -35.6238 -0.0242995 0.558945 0.828849 148.838 0.00270527 -0.829054 0.559162 -80.7328 0 0 0 1 
Seq_Frame0654_Sequence_1TransformStatus = OK
Seq_Frame0654_Timestamp = 75.338
Seq_Frame0655_Sequence_1Transform =0.999889 0.0114975 0.0095247 -36.9687 -0.0143371 0.561377 0.827436 148.752 0.00416652 -0.82748 0.561479 -80.4371 0 0 0 1 
Seq_Frame0655_Sequence_1TransformStatus = OK
Seq_Frame0655_Timestamp = 75.439
Seq_Frame0656_Sequence_1Transform =0.99987 0.00912575 0.0132811 -36.1413 -0.0161141 0.563716 0.825812 148.694 4.94086e-005 -0.825918 0.56379 -80.174 0 0 0 1 
Seq_Frame0656_Sequence_1TransformStatus = OK
Seq_Frame0656_Timestamp = 75.541
Seq_Frame0657_Sequence_1Transform =0.999878 0.00750904 0.0137398 -36.0872 -0.0155829 0.562954 0.826341 148.73 -0.00152984 -0.826454 0.563003 -80.2324 0 0 0 1 
Seq_Frame0657_Sequence_1TransformStatus = OK
Seq_Frame0657_Timestamp = 75.681
Seq_Frame0658_Sequence_1Transform =0.99991 0.00696638 0.011462 -36.2271 -0.0133939 0.564095 0.825601 148.684 -0.000714184 -0.82568 0.564138 -80.1344 0 0 0 1 
Seq_Frame0658_Sequence_1TransformStatus = OK
Seq_Frame0658_Timestamp = 75.796
Seq_Frame0659_Sequence_1Transform =0.999848 0.00929656 0.0147909 -35.9211 -0.0174633 0.555174 0.831551 149.309 -0.000480967 -0.831682 0.555252 -81.0077 0 0 0 1 
Seq_Frame0659_Sequence_1TransformStatus = OK
Seq_Frame0659_Timestamp = 75.898
Seq_Frame0660_Sequence_1Transform =0.999821 0.0147708 0.011844 -36.1144 -0.0179349 0.538481 0.842447 150.731 0.00606582 -0.842508 0.53865 -82.4499 0 0 0 1 
Seq_Frame0660_Sequence_1TransformStatus = OK
Seq_Frame0660_Timestamp = 76.031
Seq_Frame0661_Sequence_1Transform =0.999865 0.0158201 0.00445234 -37.2237 -0.012206 0.533416 0.845765 152.333 0.0110051 -0.845705 0.533537 -82.0858 0 0 0 1 
Seq_Frame0661_Sequence_1TransformStatus = OK
Seq_Frame0661_Timestamp = 76.133
Seq_Frame0662_Sequence_1Transform =0.999901 0.0140394 -0.000849325 -37.8686 -0.00682208 0.53691 0.843612 153.009 0.0122999 -0.843523 0.536952 -81.1326 0 0 0 1 
Seq_Frame0662_Sequence_1TransformStatus = OK
Seq_Frame0662_Timestamp = 76.234
Seq_Frame0663_Sequence_1Transform =0.999922 0.0123923 -0.00163399 -38.0991 -0.00528533 0.537643 0.843156 153.512 0.0113271 -0.843081 0.537667 -80.6633 0 0 0 1 
Seq_Frame0663_Sequence_1TransformStatus = OK
Seq_Frame0663_Timestamp = 76.336
Seq_Frame0664_Sequence_1Transform =0.999966 0.00539511 -0.00632423 -38.7564 0.0024384 0.536947 0.843613 156.688 0.00794717 -0.843599 0.536915 -78.7084 0 0 0 1 
Seq_Frame0664_Sequence_1TransformStatus = OK
Seq_Frame0664_Timestamp = 76.496
Seq_Frame0665_Sequence_1Transform =0.999912 0.00519958 -0.0122044 -39.4345 0.00745091 0.54104 0.840964 157.756 0.0109757 -0.840981 0.540954 -77.3667 0 0 0 1 
Seq_Frame0665_Sequence_1TransformStatus = OK
Seq_Frame0665_Timestamp = 76.597
Seq_Frame0666_Sequence_1Transform =0.99991 0.0122508 -0.00557648 -38.8321 -0.00179159 0.531738 0.846907 159.35 0.0133405 -0.84682 0.531712 -77.7593 0 0 0 1 
Seq_Frame0666_Sequence_1TransformStatus = OK
Seq_Frame0666_Timestamp = 76.698
Seq_Frame0667_Sequence_1Transform =0.999853 0.0165068 0.00467665 -37.8714 -0.0125653 0.518954 0.85471 161.98 0.0116816 -0.854643 0.519085 -78.0312 0 0 0 1 
Seq_Frame0667_Sequence_1TransformStatus = OK
Seq_Frame0667_Timestamp = 76.836
Seq_Frame0668_Sequence_1Transform =0.99997 0.00546617 -0.00549154 -38.9543 0.00175349 0.530708 0.847553 161.909 0.00754728 -0.847537 0.530683 -76.2212 0 0 0 1 
Seq_Frame0668_Sequence_1TransformStatus = OK
Seq_Frame0668_Timestamp = 76.937
Seq_Frame0669_Sequence_1Transform =0.999884 0.000642482 -0.0152377 -40.1135 0.0125132 0.536622 0.84373 162.543 0.00871897 -0.843823 0.536551 -74.8631 0 0 0 1 
Seq_Frame0669_Sequence_1TransformStatus = OK
Seq_Frame0669_Timestamp = 77.038
Seq_Frame0670_Sequence_1Transform =0.999975 0.00256796 -0.00663443 -38.9555 0.00428681 0.526745 0.850012 164.309 0.00567746 -0.850019 0.526721 -75.3622 0 0 0 1 
Seq_Frame0670_Sequence_1TransformStatus = OK
Seq_Frame0670_Timestamp = 77.152
Seq_Frame0671_Sequence_1Transform =0.999873 0.0146283 -0.00638641 -38.9904 -0.00210167 0.517282 0.855812 166.604 0.0158227 -0.85569 0.517247 -75.396 0 0 0 1 
Seq_Frame0671_Sequence_1TransformStatus = OK
Seq_Frame0671_Timestamp = 77.296
Seq_Frame0672_Sequence_1Transform =0.999835 0.0162533 -0.00813891 -38.9864 -0.00120079 0.505832 0.862631 168.869 0.0181376 -0.862478 0.505769 -75.8746 0 0 0 1 
Seq_Frame0672_Sequence_1TransformStatus = OK
Seq_Frame0672_Timestamp = 77.412
Seq_Frame0673_Sequence_1Transform =0.999983 0.00533567 -0.00229669 -37.6139 -0.000722725 0.506575 0.862196 168.596 0.00576384 -0.862179 0.50657 -75.933 0 0 0 1 
Seq_Frame0673_Sequence_1TransformStatus = OK
Seq_Frame0673_Timestamp = 77.531
Seq_Frame0674_Sequence_1Transform =0.999952 0.008983 0.00394421 -36.2706 -0.00788732 0.496992 0.867719 169.128 0.00583448 -0.867709 0.497039 -77.1505 0 0 0 1 
Seq_Frame0674_Sequence_1TransformStatus = OK
Seq_Frame0674_Timestamp = 77.632
Seq_Frame0675_Sequence_1Transform =0.999985 0.00496619 0.00256308 -35.9866 -0.00469203 0.49691 0.86779 169.186 0.00303599 -0.867788 0.496926 -77.1866 0 0 0 1 
Seq_Frame0675_Sequence_1TransformStatus = OK
Seq_Frame0675_Timestamp = 77.736
Seq_Frame0676_Sequence_1Transform =0.999985 0.00551849 -0.00064928 -35.8855 -0.00213695 0.489805 0.87183 169.663 0.00512921 -0.871815 0.489809 -78.0714 0 0 0 1 
Seq_Frame0676_Sequence_1TransformStatus = OK
Seq_Frame0676_Timestamp = 77.846
Seq_Frame0677_Sequence_1Transform =0.999927 0.00729746 -0.0096314 -36.8395 0.00484622 0.487965 0.87285 169.764 0.0110694 -0.872832 0.487894 -78.3205 0 0 0 1 
Seq_Frame0677_Sequence_1TransformStatus = OK
Seq_Frame0677_Timestamp = 77.981
Seq_Frame0678_Sequence_1Transform =0.999907 0.0125162 -0.00539488 -36.3903 -0.00129824 0.481492 0.87645 170.202 0.0135674 -0.876361 0.481463 -79.0734 0 0 0 1 
Seq_Frame0678_Sequence_1TransformStatus = OK
Seq_Frame0678_Timestamp = 78.087
Seq_Frame0679_Sequence_1Transform =0.999569 0.0266712 -0.0123075 -37.4177 -0.00188217 0.476287 0.879288 170.5 0.0293136 -0.878885 0.476132 -79.6547 0 0 0 1 
Seq_Frame0679_Sequence_1TransformStatus = OK
Seq_Frame0679_Timestamp = 78.225
Seq_Frame0680_Sequence_1Transform =0.999398 0.0291522 -0.0188342 -38.3064 0.00263428 0.477383 0.878692 170.274 0.034607 -0.878212 0.477019 -79.6344 0 0 0 1 
Seq_Frame0680_Sequence_1TransformStatus = OK
Seq_Frame0680_Timestamp = 78.337
Seq_Frame0681_Sequence_1Transform =0.999042 0.0315935 -0.0302832 -39.9804 0.0117887 0.472119 0.881456 169.921 0.0421455 -0.880968 0.471295 -80.6491 0 0 0 1 
Seq_Frame0681_Sequence_1TransformStatus = OK
Seq_Frame0681_Timestamp = 78.481
Seq_Frame0682_Sequence_1Transform =0.999137 0.0340009 -0.0238672 -39.1952 0.00539449 0.463479 0.886091 170.432 0.0411899 -0.885455 0.462896 -81.6607 0 0 0 1 
Seq_Frame0682_Sequence_1TransformStatus = OK
Seq_Frame0682_Timestamp = 78.582
Seq_Frame0683_Sequence_1Transform =0.998943 0.0390712 -0.0242236 -39.1351 0.00394349 0.452158 0.891929 170.279 0.0458016 -0.891081 0.451526 -83.4528 0 0 0 1 
Seq_Frame0683_Sequence_1TransformStatus = OK
Seq_Frame0683_Timestamp = 78.683
Seq_Frame0684_Sequence_1Transform =0.998396 0.0391655 -0.0408911 -39.4495 0.01827 0.460721 0.887357 168.838 0.0535932 -0.88668 0.459266 -83.0895 0 0 0 1 
Seq_Frame0684_Sequence_1TransformStatus = OK
Seq_Frame0684_Timestamp = 78.784
Seq_Frame0685_Sequence_1Transform =0.998429 0.0433529 -0.0355065 -38.1328 0.0119173 0.454858 0.890484 168.148 0.0547555 -0.889508 0.453626 -84.2828 0 0 0 1 
Seq_Frame0685_Sequence_1TransformStatus = OK
Seq_Frame0685_Timestamp = 78.884
Seq_Frame0686_Sequence_1Transform =0.998066 0.0573909 -0.023905 -36.793 -0.00329648 0.432818 0.901475 169.183 0.062083 -0.899652 0.43217 -86.8538 0 0 0 1 
Seq_Frame0686_Sequence_1TransformStatus = OK
Seq_Frame0686_Timestamp = 78.987
Seq_Frame0687_Sequence_1Transform =0.997552 0.059891 -0.0361124 -39.1321 0.00640935 0.4359 0.899972 169.786 0.0696417 -0.898 0.434449 -86.1505 0 0 0 1 
Seq_Frame0687_Sequence_1TransformStatus = OK
Seq_Frame0687_Timestamp = 79.091
Seq_Frame0688_Sequence_1Transform =0.997434 0.0609095 -0.0376213 -39.5982 0.00699737 0.440041 0.897951 169.575 0.0712487 -0.89591 0.438485 -85.6584 0 0 0 1 
Seq_Frame0688_Sequence_1TransformStatus = OK
Seq_Frame0688_Timestamp = 79.231
Seq_Frame0689_Sequence_1Transform =0.997264 0.062962 -0.0387356 -39.7627 0.00726328 0.438006 0.898943 169.716 0.0735656 -0.896765 0.43635 -85.8926 0 0 0 1 
Seq_Frame0689_Sequence_1TransformStatus = OK
Seq_Frame0689_Timestamp = 79.346
Seq_Frame0690_Sequence_1Transform =0.997158 0.0628325 -0.0415736 -40.296 0.00927462 0.445236 0.895365 169.275 0.0747681 -0.893206 0.443388 -85.0985 0 0 0 1 
Seq_Frame0690_Sequence_1TransformStatus = OK
Seq_Frame0690_Timestamp = 79.448
Seq_Frame0691_Sequence_1Transform =0.997153 0.0571039 -0.0492425 -41.5572 0.0178559 0.455655 0.889977 168.357 0.0732588 -0.888323 0.453338 -84.0819 0 0 0 1 
Seq_Frame0691_Sequence_1TransformStatus = OK
Seq_Frame0691_Timestamp = 79.582
Seq_Frame0692_Sequence_1Transform =0.997207 0.0606721 -0.0435487 -40.8421 0.0115556 0.450741 0.89258 168.513 0.073784 -0.89059 0.448781 -84.7066 0 0 0 1 
Seq_Frame0692_Sequence_1TransformStatus = OK
Seq_Frame0692_Timestamp = 79.683
Seq_Frame0693_Sequence_1Transform =0.99725 0.0604238 -0.0429211 -40.6445 0.0111278 0.450473 0.892721 168.303 0.0732764 -0.890743 0.448562 -84.8619 0 0 0 1 
Seq_Frame0693_Sequence_1TransformStatus = OK
Seq_Frame0693_Timestamp = 79.846
Seq_Frame0694_Sequence_1Transform =0.997455 0.0613145 -0.0364066 -40.1811 0.00593372 0.437412 0.899242 168.968 0.0710612 -0.897168 0.435935 -86.2864 0 0 0 1 
Seq_Frame0694_Sequence_1TransformStatus = OK
Seq_Frame0694_Timestamp = 79.981
Seq_Frame0695_Sequence_1Transform =0.997425 0.0613122 -0.0372111 -40.2617 0.00657072 0.438534 0.898691 168.942 0.071419 -0.896621 0.437002 -86.1669 0 0 0 1 
Seq_Frame0695_Sequence_1TransformStatus = OK
Seq_Frame0695_Timestamp = 80.081
Seq_Frame0696_Sequence_1Transform =0.997418 0.0616841 -0.0367861 -40.17 0.00600466 0.438782 0.898574 168.931 0.0715688 -0.896474 0.437279 -86.1367 0 0 0 1 
Seq_Frame0696_Sequence_1TransformStatus = OK
Seq_Frame0696_Timestamp = 80.182
Seq_Frame0697_Sequence_1Transform =0.997432 0.060918 -0.0376654 -40.3696 0.00688086 0.441956 0.897011 168.715 0.0712906 -0.894966 0.440402 -85.7682 0 0 0 1 
Seq_Frame0697_Sequence_1TransformStatus = OK
Seq_Frame0697_Timestamp = 80.283
Seq_Frame0698_Sequence_1Transform =0.997424 0.0595814 -0.0399456 -40.5148 0.00913811 0.446791 0.894592 168.473 0.0711484 -0.892652 0.445096 -85.2506 0 0 0 1 
Seq_Frame0698_Sequence_1TransformStatus = OK
Seq_Frame0698_Timestamp = 80.383
Seq_Frame0699_Sequence_1Transform =0.997528 0.0567832 -0.0414045 -40.869 0.0116673 0.447181 0.894367 168.332 0.0693003 -0.892639 0.445413 -85.2785 0 0 0 1 
Seq_Frame0699_Sequence_1TransformStatus = OK
Seq_Frame0699_Timestamp = 80.527
Seq_Frame0700_Sequence_1Transform =0.997229 0.0513858 -0.053791 -42.1651 0.0241114 0.460786 0.887184 167.311 0.0703748 -0.886022 0.458271 -83.9337 0 0 0 1 
Seq_Frame0700_Sequence_1TransformStatus = OK
Seq_Frame0700_Timestamp = 80.628
Seq_Frame0701_Sequence_1Transform =0.99733 0.0504278 -0.0528196 -42.2737 0.0234281 0.464117 0.885464 167.115 0.0691665 -0.884337 0.461696 -83.5136 0 0 0 1 
Seq_Frame0701_Sequence_1TransformStatus = OK
Seq_Frame0701_Timestamp = 80.731
Seq_Frame0702_Sequence_1Transform =0.996922 0.0534955 -0.0573113 -44.012 0.0251615 0.474029 0.88015 166.549 0.0742513 -0.878882 0.471224 -82.3649 0 0 0 1 
Seq_Frame0702_Sequence_1TransformStatus = OK
Seq_Frame0702_Timestamp = 80.833
Seq_Frame0703_Sequence_1Transform =0.997002 0.0498937 -0.0591434 -44.4626 0.0280499 0.479312 0.877196 165.978 0.0721147 -0.876225 0.476475 -81.8855 0 0 0 1 
Seq_Frame0703_Sequence_1TransformStatus = OK
Seq_Frame0703_Timestamp = 80.941
Seq_Frame0704_Sequence_1Transform =0.997426 0.0508498 -0.0505518 -43.4673 0.0210104 0.466807 0.88411 166.475 0.0685547 -0.882896 0.464537 -83.3967 0 0 0 1 
Seq_Frame0704_Sequence_1TransformStatus = OK
Seq_Frame0704_Timestamp = 81.041
Seq_Frame0705_Sequence_1Transform =0.997957 0.0499476 -0.0398335 -42.5272 0.0117868 0.468854 0.883197 165.815 0.0627897 -0.881862 0.467307 -83.3951 0 0 0 1 
Seq_Frame0705_Sequence_1TransformStatus = OK
Seq_Frame0705_Timestamp = 81.178
Seq_Frame0706_Sequence_1Transform =0.99808 0.0475318 -0.0397205 -42.5182 0.0126657 0.471092 0.881993 165.438 0.0606348 -0.880802 0.469586 -83.284 0 0 0 1 
Seq_Frame0706_Sequence_1TransformStatus = OK
Seq_Frame0706_Timestamp = 81.279
Seq_Frame0707_Sequence_1Transform =0.998909 0.0399778 -0.0241535 -40.6756 0.00325584 0.456264 0.889839 165.758 0.0465942 -0.888946 0.455636 -85.1509 0 0 0 1 
Seq_Frame0707_Sequence_1TransformStatus = OK
Seq_Frame0707_Timestamp = 81.431
Seq_Frame0708_Sequence_1Transform =0.99956 0.0170109 -0.0242955 -39.6085 0.0130046 0.484845 0.874503 163.239 0.0266557 -0.874434 0.484411 -82.4779 0 0 0 1 
Seq_Frame0708_Sequence_1TransformStatus = OK
Seq_Frame0708_Timestamp = 81.537
Seq_Frame0709_Sequence_1Transform =0.999606 0.0137455 -0.0244683 -39.5929 0.0148487 0.480793 0.876709 163.461 0.023815 -0.876726 0.480399 -82.919 0 0 0 1 
Seq_Frame0709_Sequence_1TransformStatus = OK
Seq_Frame0709_Timestamp = 81.676
Seq_Frame0710_Sequence_1Transform =0.999543 0.00851635 -0.0290168 -39.7818 0.0212673 0.484188 0.874705 162.814 0.0214989 -0.874922 0.483786 -82.8121 0 0 0 1 
Seq_Frame0710_Sequence_1TransformStatus = OK
Seq_Frame0710_Timestamp = 81.778
Seq_Frame0711_Sequence_1Transform =0.999207 -0.00402726 -0.0396242 -39.9356 0.0362404 0.504605 0.86259 161.546 0.0165207 -0.863341 0.504351 -80.6034 0 0 0 1 
Seq_Frame0711_Sequence_1TransformStatus = OK
Seq_Frame0711_Timestamp = 81.882
Seq_Frame0712_Sequence_1Transform =0.999309 -0.00845549 -0.0361918 -40.4216 0.035561 0.500633 0.864929 162.424 0.0108054 -0.865618 0.500588 -80.5705 0 0 0 1 
Seq_Frame0712_Sequence_1TransformStatus = OK
Seq_Frame0712_Timestamp = 82.027
Seq_Frame0713_Sequence_1Transform =0.999208 -0.00703381 -0.0391742 -41.4621 0.0375027 0.495995 0.867515 162.926 0.0133283 -0.868297 0.495866 -80.9707 0 0 0 1 
Seq_Frame0713_Sequence_1TransformStatus = OK
Seq_Frame0713_Timestamp = 82.130
Seq_Frame0714_Sequence_1Transform =0.999332 -0.0101375 -0.0351227 -41.7969 0.0354863 0.499775 0.865428 162.547 0.00878015 -0.866096 0.499801 -80.5672 0 0 0 1 
Seq_Frame0714_Sequence_1TransformStatus = OK
Seq_Frame0714_Timestamp = 82.243
Seq_Frame0715_Sequence_1Transform =0.999401 -0.00839252 -0.0335781 -42.3558 0.0332952 0.498083 0.86649 162.429 0.00945265 -0.867088 0.498064 -80.9033 0 0 0 1 
Seq_Frame0715_Sequence_1TransformStatus = OK
Seq_Frame0715_Timestamp = 82.356
Seq_Frame0716_Sequence_1Transform =0.999445 -0.00796126 -0.0323651 -43.1046 0.0320202 0.498885 0.866077 162.058 0.00925142 -0.866632 0.498863 -80.9781 0 0 0 1 
Seq_Frame0716_Sequence_1TransformStatus = OK
Seq_Frame0716_Timestamp = 82.465
Seq_Frame0717_Sequence_1Transform =0.999271 -0.00582074 -0.0377288 -44.4979 0.0356179 0.497797 0.866562 161.992 0.0137373 -0.867274 0.497642 -81.1403 0 0 0 1 
Seq_Frame0717_Sequence_1TransformStatus = OK
Seq_Frame0717_Timestamp = 82.576
Seq_Frame0718_Sequence_1Transform =0.999226 -0.00702444 -0.0387145 -45.237 0.0370545 0.498915 0.865859 161.826 0.013233 -0.866623 0.498789 -81.0133 0 0 0 1 
Seq_Frame0718_Sequence_1TransformStatus = OK
Seq_Frame0718_Timestamp = 82.677
Seq_Frame0719_Sequence_1Transform =0.999324 -0.00610406 -0.0362467 -45.7049 0.0344698 0.49805 0.866463 161.698 0.0127637 -0.867127 0.497924 -81.2011 0 0 0 1 
Seq_Frame0719_Sequence_1TransformStatus = OK
Seq_Frame0719_Timestamp = 82.779
Seq_Frame0720_Sequence_1Transform =0.999429 -0.00611311 -0.0332504 -46.0977 0.0318783 0.497908 0.866644 161.647 0.0112578 -0.867208 0.497818 -81.2199 0 0 0 1 
Seq_Frame0720_Sequence_1TransformStatus = OK
Seq_Frame0720_Timestamp = 82.887
Seq_Frame0721_Sequence_1Transform =0.999465 -0.00424711 -0.0324403 -46.8019 0.0303316 0.49196 0.870089 161.874 0.012264 -0.870607 0.491826 -81.9443 0 0 0 1 
Seq_Frame0721_Sequence_1TransformStatus = OK
Seq_Frame0721_Timestamp = 83.026
Seq_Frame0722_Sequence_1Transform =0.999396 -0.00581355 -0.0342644 -47.6854 0.0326624 0.493984 0.868857 161.646 0.011875 -0.869451 0.493876 -81.7313 0 0 0 1 
Seq_Frame0722_Sequence_1TransformStatus = OK
Seq_Frame0722_Timestamp = 83.141
Seq_Frame0723_Sequence_1Transform =0.999474 -0.00541981 -0.0319739 -47.924 0.0305161 0.49087 0.870699 161.672 0.010976 -0.871216 0.490777 -82.2046 0 0 0 1 
Seq_Frame0723_Sequence_1TransformStatus = OK
Seq_Frame0723_Timestamp = 83.266
Seq_Frame0724_Sequence_1Transform =0.999348 -0.00552335 -0.0356912 -48.9557 0.0337788 0.492677 0.869556 161.385 0.0127814 -0.870195 0.492542 -82.1129 0 0 0 1 
Seq_Frame0724_Sequence_1TransformStatus = OK
Seq_Frame0724_Timestamp = 83.377
Seq_Frame0725_Sequence_1Transform =0.999439 -0.00487794 -0.0331477 -49.3563 0.0312298 0.493967 0.86892 161.21 0.0121353 -0.869467 0.493842 -81.9804 0 0 0 1 
Seq_Frame0725_Sequence_1TransformStatus = OK
Seq_Frame0725_Timestamp = 83.481
Seq_Frame0726_Sequence_1Transform =0.999401 -0.00525417 -0.034205 -49.6971 0.0323209 0.494939 0.868327 161.11 0.012367 -0.868912 0.494812 -81.8531 0 0 0 1 
Seq_Frame0726_Sequence_1TransformStatus = OK
Seq_Frame0726_Timestamp = 83.641
Seq_Frame0727_Sequence_1Transform =0.99924 -0.00189052 -0.0389403 -51.7301 0.0348676 0.490165 0.870932 161.239 0.0174407 -0.871628 0.489858 -82.4271 0 0 0 1 
Seq_Frame0727_Sequence_1TransformStatus = OK
Seq_Frame0727_Timestamp = 83.776
Seq_Frame0728_Sequence_1Transform =0.999117 -0.00243231 -0.0419538 -52.9656 0.0377899 0.488724 0.871619 161.177 0.0183838 -0.872435 0.488385 -82.6409 0 0 0 1 
Seq_Frame0728_Sequence_1TransformStatus = OK
Seq_Frame0728_Timestamp = 83.878
Seq_Frame0729_Sequence_1Transform =0.998881 -0.00317086 -0.0471834 -54.0575 0.0426454 0.491607 0.869772 160.907 0.0204378 -0.870811 0.491193 -82.3883 0 0 0 1 
Seq_Frame0729_Sequence_1TransformStatus = OK
Seq_Frame0729_Timestamp = 83.984
Seq_Frame0730_Sequence_1Transform =0.9989 -0.0044177 -0.0466909 -54.6018 0.0427554 0.494941 0.867874 160.65 0.0192753 -0.868915 0.494586 -82.0224 0 0 0 1 
Seq_Frame0730_Sequence_1TransformStatus = OK
Seq_Frame0730_Timestamp = 84.106
Seq_Frame0731_Sequence_1Transform =0.998268 -0.0067933 -0.0584339 -57.1632 0.0540517 0.497959 0.865514 160.094 0.023218 -0.867174 0.497464 -81.7734 0 0 0 1 
Seq_Frame0731_Sequence_1TransformStatus = OK
Seq_Frame0731_Timestamp = 84.236
Seq_Frame0732_Sequence_1Transform =0.998089 -0.00754772 -0.0613288 -58.635 0.0570483 0.493907 0.867641 159.968 0.023742 -0.869482 0.493394 -82.3963 0 0 0 1 
Seq_Frame0732_Sequence_1TransformStatus = OK
Seq_Frame0732_Timestamp = 84.344
Seq_Frame0733_Sequence_1Transform =0.998223 -0.0102916 -0.0586978 -57.6215 0.0559978 0.498938 0.864827 159.577 0.0203861 -0.866577 0.498627 -81.9037 0 0 0 1 
Seq_Frame0733_Sequence_1TransformStatus = OK
Seq_Frame0733_Timestamp = 84.471
Seq_Frame0734_Sequence_1Transform =0.998374 -0.0126609 -0.0555773 -56.0823 0.054369 0.504383 0.861767 159.272 0.0171215 -0.863387 0.504251 -81.3539 0 0 0 1 
Seq_Frame0734_Sequence_1TransformStatus = OK
Seq_Frame0734_Timestamp = 84.572
Seq_Frame0735_Sequence_1Transform =0.998639 -0.0147281 -0.0500343 -54.6738 0.0506435 0.503232 0.862666 159.425 0.0124735 -0.864026 0.503293 -81.4957 0 0 0 1 
Seq_Frame0735_Sequence_1TransformStatus = OK
Seq_Frame0735_Timestamp = 84.676
Seq_Frame0736_Sequence_1Transform =0.998608 -0.0163124 -0.0501608 -53.4066 0.0515379 0.504169 0.862066 159.414 0.0112271 -0.863451 0.504308 -81.3916 0 0 0 1 
Seq_Frame0736_Sequence_1TransformStatus = OK
Seq_Frame0736_Timestamp = 84.782
Seq_Frame0737_Sequence_1Transform =0.998626 -0.0155859 -0.050028 -52.7423 0.0510548 0.50433 0.862 159.459 0.0117956 -0.86337 0.504433 -81.3705 0 0 0 1 
Seq_Frame0737_Sequence_1TransformStatus = OK
Seq_Frame0737_Timestamp = 84.922
Seq_Frame0738_Sequence_1Transform =0.998857 -0.0172949 -0.0445628 -51.0893 0.0471984 0.504428 0.862163 159.456 0.0075677 -0.86328 0.504668 -81.3665 0 0 0 1 
Seq_Frame0738_Sequence_1TransformStatus = OK
Seq_Frame0738_Timestamp = 85.026
Seq_Frame0739_Sequence_1Transform =0.998868 -0.0192424 -0.0434998 -49.1287 0.047234 0.509105 0.859408 159.123 0.0056089 -0.860489 0.509438 -80.9576 0 0 0 1 
Seq_Frame0739_Sequence_1TransformStatus = OK
Seq_Frame0739_Timestamp = 85.176
Seq_Frame0740_Sequence_1Transform =0.999051 -0.0209699 -0.0381908 -46.5374 0.0435441 0.510323 0.85888 159.247 0.001479 -0.859727 0.510752 -80.7644 0 0 0 1 
Seq_Frame0740_Sequence_1TransformStatus = OK
Seq_Frame0740_Timestamp = 85.282
Seq_Frame0741_Sequence_1Transform =0.999166 -0.0192319 -0.0360352 -45.0471 0.040802 0.510916 0.858662 159.4 0.00189732 -0.859415 0.511275 -80.6991 0 0 0 1 
Seq_Frame0741_Sequence_1TransformStatus = OK
Seq_Frame0741_Timestamp = 85.436
Seq_Frame0742_Sequence_1Transform =0.999331 -0.017848 -0.0319382 -43.4817 0.0365757 0.50896 0.860013 159.753 0.00090573 -0.860605 0.509272 -80.8254 0 0 0 1 
Seq_Frame0742_Sequence_1TransformStatus = OK
Seq_Frame0742_Timestamp = 85.537
Seq_Frame0743_Sequence_1Transform =0.999489 -0.0176612 -0.0266392 -41.1642 0.0319221 0.509957 0.859608 159.84 -0.00159683 -0.860019 0.51026 -80.7051 0 0 0 1 
Seq_Frame0743_Sequence_1TransformStatus = OK
Seq_Frame0743_Timestamp = 85.671
Seq_Frame0744_Sequence_1Transform =0.999642 -0.0172103 -0.0204998 -39.2564 0.0264023 0.508121 0.860881 160.05 -0.0043996 -0.861113 0.508394 -80.9043 0 0 0 1 
Seq_Frame0744_Sequence_1TransformStatus = OK
Seq_Frame0744_Timestamp = 85.773
Seq_Frame0745_Sequence_1Transform =0.999747 -0.014941 -0.0168067 -37.499 0.0220529 0.505129 0.862762 160.366 -0.00440097 -0.862915 0.505331 -81.249 0 0 0 1 
Seq_Frame0745_Sequence_1TransformStatus = OK
Seq_Frame0745_Timestamp = 85.878
Seq_Frame0746_Sequence_1Transform =0.999751 -0.015883 -0.0157001 -36.6046 0.0215737 0.505074 0.862806 160.441 -0.00577425 -0.86293 0.505291 -81.2402 0 0 0 1 
Seq_Frame0746_Sequence_1TransformStatus = OK
Seq_Frame0746_Timestamp = 86.021
Seq_Frame0747_Sequence_1Transform =0.999798 -0.0142226 -0.0142479 -36.3602 0.019461 0.501645 0.864855 160.697 -0.00515309 -0.864956 0.501821 -81.6205 0 0 0 1 
Seq_Frame0747_Sequence_1TransformStatus = OK
Seq_Frame0747_Timestamp = 86.126
Seq_Frame0748_Sequence_1Transform =0.999766 -0.0146617 -0.0159251 -36.3993 0.0211429 0.50362 0.863666 160.523 -0.00464261 -0.863801 0.503812 -81.4036 0 0 0 1 
Seq_Frame0748_Sequence_1TransformStatus = OK
Seq_Frame0748_Timestamp = 86.226
Seq_Frame0749_Sequence_1Transform =0.999674 -0.0174788 -0.0185954 -36.5054 0.0248672 0.503322 0.863741 160.508 -0.00573771 -0.863922 0.503593 -81.4468 0 0 0 1 
Seq_Frame0749_Sequence_1TransformStatus = OK
Seq_Frame0749_Timestamp = 86.327
Seq_Frame0750_Sequence_1Transform =0.999739 -0.0176385 -0.0145285 -36.2612 0.0212538 0.484161 0.874721 161.751 -0.00839467 -0.874801 0.484409 -83.5045 0 0 0 1 
Seq_Frame0750_Sequence_1TransformStatus = OK
Seq_Frame0750_Timestamp = 86.432
Seq_Frame0751_Sequence_1Transform =0.999564 -0.0197145 -0.0220041 -37.0124 0.0288064 0.484986 0.874047 161.673 -0.0065597 -0.874299 0.485343 -83.4075 0 0 0 1 
Seq_Frame0751_Sequence_1TransformStatus = OK
Seq_Frame0751_Timestamp = 86.571
Seq_Frame0752_Sequence_1Transform =0.999495 -0.01967 -0.0249727 -37.3114 0.0313771 0.484368 0.874302 161.722 -0.00510156 -0.874643 0.484741 -83.4788 0 0 0 1 
Seq_Frame0752_Sequence_1TransformStatus = OK
Seq_Frame0752_Timestamp = 86.678
Seq_Frame0753_Sequence_1Transform =0.999348 -0.0211195 -0.0292868 -37.7962 0.0358945 0.493115 0.869223 161.14 -0.00391576 -0.869707 0.493552 -82.5328 0 0 0 1 
Seq_Frame0753_Sequence_1TransformStatus = OK
Seq_Frame0753_Timestamp = 86.821
Seq_Frame0754_Sequence_1Transform =0.999229 -0.0220835 -0.0324736 -38.2552 0.0391666 0.500141 0.865058 160.677 -0.00286211 -0.865662 0.50062 -81.745 0 0 0 1 
Seq_Frame0754_Sequence_1TransformStatus = OK
Seq_Frame0754_Timestamp = 86.922
Seq_Frame0755_Sequence_1Transform =0.999249 -0.0213858 -0.032309 -37.9696 0.0386867 0.504735 0.862407 160.402 -0.00213584 -0.863009 0.505183 -81.2566 0 0 0 1 
Seq_Frame0755_Sequence_1TransformStatus = OK
Seq_Frame0755_Timestamp = 87.025
Seq_Frame0756_Sequence_1Transform =0.999299 -0.0180035 -0.0328382 -37.8424 0.0374348 0.50489 0.862372 160.42 0.00105395 -0.862996 0.50521 -81.2632 0 0 0 1 
Seq_Frame0756_Sequence_1TransformStatus = OK
Seq_Frame0756_Timestamp = 87.171
Seq_Frame0757_Sequence_1Transform =0.999149 -0.0180661 -0.0370943 -38.2681 0.0411205 0.509812 0.859303 160.088 0.00338683 -0.860096 0.510121 -80.6993 0 0 0 1 
Seq_Frame0757_Sequence_1TransformStatus = OK
Seq_Frame0757_Timestamp = 87.286
Seq_Frame0758_Sequence_1Transform =0.999231 -0.0166793 -0.0354797 -37.8145 0.0390247 0.509784 0.859417 160.11 0.0037525 -0.860141 0.510043 -80.7335 0 0 0 1 
Seq_Frame0758_Sequence_1TransformStatus = OK
Seq_Frame0758_Timestamp = 87.388
Seq_Frame0759_Sequence_1Transform =0.999153 -0.0161902 -0.0378403 -37.8304 0.0407991 0.510811 0.858724 160.017 0.00542632 -0.85954 0.511039 -80.6557 0 0 0 1 
Seq_Frame0759_Sequence_1TransformStatus = OK
Seq_Frame0759_Timestamp = 87.521
Seq_Frame0760_Sequence_1Transform =0.999031 -0.014697 -0.0414979 -38.2197 0.0432026 0.508505 0.859975 160.15 0.00846281 -0.860934 0.508647 -80.8871 0 0 0 1 
Seq_Frame0760_Sequence_1TransformStatus = OK
Seq_Frame0760_Timestamp = 87.637
Seq_Frame0761_Sequence_1Transform =0.998748 -0.0114394 -0.048694 -38.7553 0.0477244 0.509441 0.859181 160.044 0.0149782 -0.860429 0.50935 -80.8694 0 0 0 1 
Seq_Frame0761_Sequence_1TransformStatus = OK
Seq_Frame0761_Timestamp = 87.781
Seq_Frame0762_Sequence_1Transform =0.998519 -0.0100639 -0.0534626 -38.5553 0.0510708 0.511999 0.857467 159.715 0.0187433 -0.858927 0.511755 -80.7428 0 0 0 1 
Seq_Frame0762_Sequence_1TransformStatus = OK
Seq_Frame0762_Timestamp = 87.917
Seq_Frame0763_Sequence_1Transform =0.998493 -0.0110773 -0.0537492 -38.2637 0.0518131 0.513058 0.856789 159.608 0.0180856 -0.858282 0.512859 -80.646 0 0 0 1 
Seq_Frame0763_Sequence_1TransformStatus = OK
Seq_Frame0763_Timestamp = 88.026
Seq_Frame0764_Sequence_1Transform =0.998181 -0.011124 -0.0592511 -38.6103 0.0564947 0.51565 0.854935 159.363 0.0210425 -0.856727 0.51534 -80.3883 0 0 0 1 
Seq_Frame0764_Sequence_1TransformStatus = OK
Seq_Frame0764_Timestamp = 88.160
Seq_Frame0765_Sequence_1Transform =0.998002 -0.0104242 -0.0623228 -38.9032 0.0588365 0.513 0.85637 159.524 0.0230447 -0.858325 0.512589 -80.666 0 0 0 1 
Seq_Frame0765_Sequence_1TransformStatus = OK
Seq_Frame0765_Timestamp = 88.271
Seq_Frame0766_Sequence_1Transform =0.997759 -0.00914473 -0.0662796 -39.2366 0.0615686 0.513254 0.856025 159.504 0.0261902 -0.858188 0.512667 -80.6713 0 0 0 1 
Seq_Frame0766_Sequence_1TransformStatus = OK
Seq_Frame0766_Timestamp = 88.371
Seq_Frame0767_Sequence_1Transform =0.997699 -0.00929402 -0.0671593 -39.9249 0.0625078 0.509739 0.858056 159.944 0.0262589 -0.860279 0.509147 -80.8724 0 0 0 1 
Seq_Frame0767_Sequence_1TransformStatus = OK
Seq_Frame0767_Timestamp = 88.473
Seq_Frame0768_Sequence_1Transform =0.997658 -0.0092891 -0.0677714 -41.2273 0.0628955 0.514115 0.855412 159.908 0.0268963 -0.857671 0.513495 -80.1939 0 0 0 1 
Seq_Frame0768_Sequence_1TransformStatus = OK
Seq_Frame0768_Timestamp = 88.578
Seq_Frame0769_Sequence_1Transform =0.997264 -0.0101907 -0.0732253 -43.0428 0.0679535 0.516503 0.853585 159.75 0.0291225 -0.856225 0.515782 -79.8386 0 0 0 1 
Seq_Frame0769_Sequence_1TransformStatus = OK
Seq_Frame0769_Timestamp = 88.681
Seq_Frame0770_Sequence_1Transform =0.997136 -0.00839339 -0.0751683 -43.5684 0.0687338 0.515318 0.854238 159.832 0.0315656 -0.856958 0.514419 -80.0196 0 0 0 1 
Seq_Frame0770_Sequence_1TransformStatus = OK
Seq_Frame0770_Timestamp = 88.786
Seq_Frame0771_Sequence_1Transform =0.996448 -0.00869252 -0.0837672 -45.1886 0.0762928 0.514385 0.854159 159.828 0.0356638 -0.857515 0.513221 -80.1195 0 0 0 1 
Seq_Frame0771_Sequence_1TransformStatus = OK
Seq_Frame0771_Timestamp = 88.887
Seq_Frame0772_Sequence_1Transform =0.995608 -0.0111011 -0.0929579 -47.4748 0.0854613 0.513144 0.854037 159.845 0.0382201 -0.858231 0.511839 -80.167 0 0 0 1 
Seq_Frame0772_Sequence_1TransformStatus = OK
Seq_Frame0772_Timestamp = 89.021
Seq_Frame0773_Sequence_1Transform =0.996494 -0.00640186 -0.0834171 -48.0283 0.0752606 0.504082 0.86037 160.434 0.0365411 -0.863632 0.502797 -81.1629 0 0 0 1 
Seq_Frame0773_Sequence_1TransformStatus = OK
Seq_Frame0773_Timestamp = 89.127
Seq_Frame0774_Sequence_1Transform =0.996638 -0.00478069 -0.0817991 -48.834 0.0730441 0.504187 0.8605 160.419 0.0371282 -0.863581 0.502841 -81.1391 0 0 0 1 
Seq_Frame0774_Sequence_1TransformStatus = OK
Seq_Frame0774_Timestamp = 89.267
Seq_Frame0775_Sequence_1Transform =0.996843 -0.00618972 -0.0791561 -49.0653 0.0714193 0.505468 0.859885 160.249 0.0346884 -0.862823 0.504314 -81.0039 0 0 0 1 
Seq_Frame0775_Sequence_1TransformStatus = OK
Seq_Frame0775_Timestamp = 89.371
Seq_Frame0776_Sequence_1Transform =0.997855 -0.00944468 -0.0647834 -47.6487 0.0606516 0.505897 0.860459 160.308 0.024647 -0.862542 0.505385 -80.8618 0 0 0 1 
Seq_Frame0776_Sequence_1TransformStatus = OK
Seq_Frame0776_Timestamp = 89.472
Seq_Frame0777_Sequence_1Transform =0.999053 0.00168358 -0.0434889 -46.1449 0.0377107 0.465344 0.884326 162.923 0.0217261 -0.885128 0.464839 -85.2233 0 0 0 1 
Seq_Frame0777_Sequence_1TransformStatus = OK
Seq_Frame0777_Timestamp = 89.573
Seq_Frame0778_Sequence_1Transform =0.999263 0.00323684 -0.0382524 -45.4883 0.0326513 0.45238 0.891227 163.718 0.0201894 -0.891819 0.451941 -86.6367 0 0 0 1 
Seq_Frame0778_Sequence_1TransformStatus = OK
Seq_Frame0778_Timestamp = 89.676
Seq_Frame0779_Sequence_1Transform =0.999531 0.00790921 -0.0296004 -44.5535 0.0230219 0.443611 0.895924 163.977 0.0202171 -0.896185 0.44322 -87.7369 0 0 0 1 
Seq_Frame0779_Sequence_1TransformStatus = OK
Seq_Frame0779_Timestamp = 89.836
Seq_Frame0780_Sequence_1Transform =0.999637 0.012446 -0.0239149 -42.8369 0.015836 0.446826 0.894481 163.198 0.0218186 -0.894534 0.446467 -87.7161 0 0 0 1 
Seq_Frame0780_Sequence_1TransformStatus = OK
Seq_Frame0780_Timestamp = 89.967
Seq_Frame0781_Sequence_1Transform =0.999276 0.0255215 -0.0282072 -42.8295 0.0140021 0.442678 0.896571 163.827 0.0353686 -0.896317 0.442001 -88.0173 0 0 0 1 
Seq_Frame0781_Sequence_1TransformStatus = OK
Seq_Frame0781_Timestamp = 90.072
Seq_Frame0782_Sequence_1Transform =0.998687 0.0337784 -0.0385251 -43.4345 0.0187405 0.458986 0.888246 163.533 0.047686 -0.887801 0.457751 -85.964 0 0 0 1 
Seq_Frame0782_Sequence_1TransformStatus = OK
Seq_Frame0782_Timestamp = 90.174
Seq_Frame0783_Sequence_1Transform =0.998785 0.0454995 -0.0189183 -40.6494 -0.00571364 0.488274 0.872672 161.888 0.0489434 -0.871504 0.487941 -82.6231 0 0 0 1 
Seq_Frame0783_Sequence_1TransformStatus = OK
Seq_Frame0783_Timestamp = 90.325
Seq_Frame0784_Sequence_1Transform =0.998603 0.0479202 -0.0222764 -40.9567 -0.00425853 0.493145 0.869937 162.224 0.0526731 -0.868626 0.49266 -81.7269 0 0 0 1 
Seq_Frame0784_Sequence_1TransformStatus = OK
Seq_Frame0784_Timestamp = 90.431
Seq_Frame0785_Sequence_1Transform =0.998431 0.0540561 -0.0145925 -38.8032 -0.014008 0.493491 0.869638 163.403 0.0542105 -0.868069 0.493474 -80.9501 0 0 0 1 
Seq_Frame0785_Sequence_1TransformStatus = OK
Seq_Frame0785_Timestamp = 90.531
Seq_Frame0786_Sequence_1Transform =0.995469 0.0950432 -0.00282638 -36.8947 -0.0445113 0.492059 0.869423 164.755 0.0840235 -0.865358 0.494061 -80.0414 0 0 0 1 
Seq_Frame0786_Sequence_1TransformStatus = OK
Seq_Frame0786_Timestamp = 90.667
Seq_Frame0787_Sequence_1Transform =0.993339 0.115065 0.00609826 -35.2295 -0.0629651 0.497722 0.865048 164.73 0.0965015 -0.85967 0.501652 -78.8962 0 0 0 1 
Seq_Frame0787_Sequence_1TransformStatus = OK
Seq_Frame0787_Timestamp = 90.768
Seq_Frame0788_Sequence_1Transform =0.994909 0.100581 -0.00630342 -36.4011 -0.0467286 0.515829 0.855416 163.76 0.0892905 -0.850767 0.517903 -77.0128 0 0 0 1 
Seq_Frame0788_Sequence_1TransformStatus = OK
Seq_Frame0788_Timestamp = 90.869
Seq_Frame0789_Sequence_1Transform =0.997064 0.0748395 -0.0162338 -36.5397 -0.0266218 0.5375 0.842844 162.742 0.0718037 -0.839936 0.537914 -74.5238 0 0 0 1 
Seq_Frame0789_Sequence_1TransformStatus = OK
Seq_Frame0789_Timestamp = 90.969
Seq_Frame0790_Sequence_1Transform =0.997524 0.0659903 -0.0243107 -36.8932 -0.016039 0.550053 0.834976 161.956 0.0684725 -0.832519 0.549749 -73.1226 0 0 0 1 
Seq_Frame0790_Sequence_1TransformStatus = OK
Seq_Frame0790_Timestamp = 91.081
Seq_Frame0791_Sequence_1Transform =0.997379 0.0611795 -0.0386297 -38.1921 -0.00143074 0.550466 0.834856 161.966 0.0723404 -0.832613 0.549111 -73.2116 0 0 0 1 
Seq_Frame0791_Sequence_1TransformStatus = OK
Seq_Frame0791_Timestamp = 91.182
Seq_Frame0792_Sequence_1Transform =0.997634 0.0645133 -0.0237853 -34.9614 -0.0148816 0.540317 0.84133 162.057 0.0671286 -0.838985 0.539998 -74.7758 0 0 0 1 
Seq_Frame0792_Sequence_1TransformStatus = OK
Seq_Frame0792_Timestamp = 91.282
Seq_Frame0793_Sequence_1Transform =0.997605 0.0632502 -0.0279971 -33.4894 -0.0112834 0.548149 0.836305 161.464 0.068243 -0.833986 0.54755 -74.0135 0 0 0 1 
Seq_Frame0793_Sequence_1TransformStatus = OK
Seq_Frame0793_Timestamp = 91.416
Seq_Frame0794_Sequence_1Transform =0.99729 0.0665303 -0.0314207 -33.0971 -0.0100019 0.545669 0.837941 161.906 0.0728938 -0.835356 0.544855 -74.1587 0 0 0 1 
Seq_Frame0794_Sequence_1TransformStatus = OK
Seq_Frame0794_Timestamp = 91.518
Seq_Frame0795_Sequence_1Transform =0.996741 0.0735205 -0.0331909 -32.632 -0.01157 0.537512 0.843177 162.965 0.0798313 -0.840045 0.536611 -74.8284 0 0 0 1 
Seq_Frame0795_Sequence_1TransformStatus = OK
Seq_Frame0795_Timestamp = 91.619
Seq_Frame0796_Sequence_1Transform =0.99657 0.0764384 -0.0317116 -32.5816 -0.0140787 0.53421 0.845235 163.203 0.0815491 -0.841889 0.533454 -75.1606 0 0 0 1 
Seq_Frame0796_Sequence_1TransformStatus = OK
Seq_Frame0796_Timestamp = 91.719
Seq_Frame0797_Sequence_1Transform =0.996211 0.0786646 -0.037105 -33.2064 -0.0108254 0.535435 0.844507 163.137 0.0863001 -0.840905 0.534258 -75.0755 0 0 0 1 
Seq_Frame0797_Sequence_1TransformStatus = OK
Seq_Frame0797_Timestamp = 91.823
Seq_Frame0798_Sequence_1Transform =0.99613 0.077885 -0.0407302 -33.5518 -0.00723472 0.534498 0.845139 163.244 0.0875938 -0.841573 0.532993 -75.1873 0 0 0 1 
Seq_Frame0798_Sequence_1TransformStatus = OK
Seq_Frame0798_Timestamp = 91.926
Seq_Frame0799_Sequence_1Transform =0.996113 0.0783725 -0.0402005 -32.7854 -0.00791154 0.534166 0.845343 163.224 0.0877254 -0.841739 0.53271 -75.2964 0 0 0 1 
Seq_Frame0799_Sequence_1TransformStatus = OK
Seq_Frame0799_Timestamp = 92.066
Seq_Frame0800_Sequence_1Transform =0.996146 0.0776848 -0.04072 -32.1864 -0.00706242 0.533792 0.845586 163.26 0.0874252 -0.84204 0.532283 -75.35 0 0 0 1 
Seq_Frame0800_Sequence_1TransformStatus = OK
Seq_Frame0800_Timestamp = 92.182
Seq_Frame0801_Sequence_1Transform =0.996108 0.0781691 -0.0407382 -31.3158 -0.00713113 0.532106 0.846648 163.426 0.0878588 -0.843062 0.530592 -75.5629 0 0 0 1 
Seq_Frame0801_Sequence_1TransformStatus = OK
Seq_Frame0801_Timestamp = 92.304
Seq_Frame0802_Sequence_1Transform =0.996093 0.0789306 -0.039614 -30.285 -0.0083237 0.530472 0.847662 163.511 0.0879205 -0.84402 0.529056 -75.7949 0 0 0 1 
Seq_Frame0802_Sequence_1TransformStatus = OK
Seq_Frame0802_Timestamp = 92.417
Seq_Frame0803_Sequence_1Transform =0.996167 0.0777328 -0.0401035 -28.0927 -0.00767103 0.534367 0.845218 163.257 0.0871312 -0.841671 0.532915 -75.4556 0 0 0 1 
Seq_Frame0803_Sequence_1TransformStatus = OK
Seq_Frame0803_Timestamp = 92.518
Seq_Frame0804_Sequence_1Transform =0.996031 0.0791132 -0.0407956 -26.2942 -0.00790707 0.535142 0.844725 163.245 0.0886604 -0.84105 0.533643 -75.4429 0 0 0 1 
Seq_Frame0804_Sequence_1TransformStatus = OK
Seq_Frame0804_Timestamp = 92.619
Seq_Frame0805_Sequence_1Transform =0.995954 0.0796883 -0.0415553 -26.1668 -0.00751696 0.534622 0.845058 163.309 0.0895576 -0.841325 0.533058 -75.4946 0 0 0 1 
Seq_Frame0805_Sequence_1TransformStatus = OK
Seq_Frame0805_Timestamp = 92.746
Seq_Frame0806_Sequence_1Transform =0.995533 0.0845348 -0.0420459 -26.2806 -0.00969332 0.534497 0.845115 163.314 0.0939151 -0.840932 0.532929 -75.4978 0 0 0 1 
Seq_Frame0806_Sequence_1TransformStatus = OK
Seq_Frame0806_Timestamp = 92.876
Seq_Frame0807_Sequence_1Transform =0.995151 0.0903895 -0.0387937 -25.8394 -0.0158707 0.536778 0.843574 163.122 0.0970739 -0.838868 0.53561 -75.2185 0 0 0 1 
Seq_Frame0807_Sequence_1TransformStatus = OK
Seq_Frame0807_Timestamp = 92.981
Seq_Frame0808_Sequence_1Transform =0.995442 0.0903583 -0.0305113 -24.8955 -0.0220841 0.529618 0.847949 163.618 0.0927786 -0.84341 0.5292 -75.9321 0 0 0 1 
Seq_Frame0808_Sequence_1TransformStatus = OK
Seq_Frame0808_Timestamp = 93.116
Seq_Frame0809_Sequence_1Transform =0.995681 0.0875546 -0.0308946 -24.9509 -0.0197922 0.525262 0.850711 163.955 0.0907114 -0.846424 0.524726 -76.438 0 0 0 1 
Seq_Frame0809_Sequence_1TransformStatus = OK
Seq_Frame0809_Timestamp = 93.217
Seq_Frame0810_Sequence_1Transform =0.996004 0.0841579 -0.0298856 -25.5406 -0.0182858 0.519727 0.854137 164.505 0.0874147 -0.850177 0.519189 -76.9536 0 0 0 1 
Seq_Frame0810_Sequence_1TransformStatus = OK
Seq_Frame0810_Timestamp = 93.319
Seq_Frame0811_Sequence_1Transform =0.996518 0.0785397 -0.0279995 -25.5163 -0.0172287 0.522503 0.852463 164.371 0.081582 -0.849012 0.522037 -76.5932 0 0 0 1 
Seq_Frame0811_Sequence_1TransformStatus = OK
Seq_Frame0811_Timestamp = 93.427
Seq_Frame0812_Sequence_1Transform =0.9967 0.076939 -0.0258788 -25.3609 -0.0186182 0.52698 0.849674 164.691 0.0790107 -0.846388 0.526673 -75.6193 0 0 0 1 
Seq_Frame0812_Sequence_1TransformStatus = OK
Seq_Frame0812_Timestamp = 93.581
Seq_Frame0813_Sequence_1Transform =0.996662 0.0768954 -0.0274174 -25.7417 -0.016443 0.518046 0.855195 166.28 0.079964 -0.851889 0.517581 -76.0614 0 0 0 1 
Seq_Frame0813_Sequence_1TransformStatus = OK
Seq_Frame0813_Timestamp = 93.716
Seq_Frame0814_Sequence_1Transform =0.996922 0.0743084 -0.0250085 -25.5278 -0.0176182 0.52313 0.852071 165.883 0.0763987 -0.849007 0.522829 -75.4601 0 0 0 1 
Seq_Frame0814_Sequence_1TransformStatus = OK
Seq_Frame0814_Timestamp = 93.817
Seq_Frame0815_Sequence_1Transform =0.996732 0.0749607 -0.0300962 -26.7861 -0.0130326 0.516938 0.855924 166.286 0.0797185 -0.852734 0.516226 -76.2642 0 0 0 1 
Seq_Frame0815_Sequence_1TransformStatus = OK
Seq_Frame0815_Timestamp = 93.922
Seq_Frame0816_Sequence_1Transform =0.997023 0.0723064 -0.026768 -26.4119 -0.015005 0.522502 0.852506 165.874 0.075628 -0.849566 0.522032 -75.5994 0 0 0 1 
Seq_Frame0816_Sequence_1TransformStatus = OK
Seq_Frame0816_Timestamp = 94.025
Seq_Frame0817_Sequence_1Transform =0.997028 0.0723911 -0.0263559 -26.5541 -0.0155996 0.524726 0.851128 165.692 0.0754438 -0.848188 0.524296 -75.3536 0 0 0 1 
Seq_Frame0817_Sequence_1TransformStatus = OK
Seq_Frame0817_Timestamp = 94.162
Seq_Frame0818_Sequence_1Transform =0.997115 0.0677973 -0.0341536 -28.2013 -0.00700731 0.530176 0.847859 165.169 0.07559 -0.845173 0.529121 -74.8245 0 0 0 1 
Seq_Frame0818_Sequence_1TransformStatus = OK
Seq_Frame0818_Timestamp = 94.281
Seq_Frame0819_Sequence_1Transform =0.997212 0.067584 -0.031639 -29.3915 -0.00904575 0.530335 0.84774 164.912 0.074073 -0.84509 0.529468 -74.8959 0 0 0 1 
Seq_Frame0819_Sequence_1TransformStatus = OK
Seq_Frame0819_Timestamp = 94.412
Seq_Frame0820_Sequence_1Transform =0.997177 0.06545 -0.0368028 -31.7338 -0.00328067 0.527639 0.849463 165.031 0.0750159 -0.846944 0.526364 -75.2085 0 0 0 1 
Seq_Frame0820_Sequence_1TransformStatus = OK
Seq_Frame0820_Timestamp = 94.518
Seq_Frame0821_Sequence_1Transform =0.997298 0.0660604 -0.0321323 -31.6928 -0.00729512 0.524308 0.851497 165.225 0.0730975 -0.848962 0.523374 -75.5747 0 0 0 1 
Seq_Frame0821_Sequence_1TransformStatus = OK
Seq_Frame0821_Timestamp = 94.622
Seq_Frame0822_Sequence_1Transform =0.997382 0.0642297 -0.0332175 -31.794 -0.00544115 0.524731 0.851251 165.172 0.0721058 -0.848842 0.523706 -75.5565 0 0 0 1 
Seq_Frame0822_Sequence_1TransformStatus = OK
Seq_Frame0822_Timestamp = 94.747
Seq_Frame0823_Sequence_1Transform =0.997443 0.0641672 -0.0314546 -31.4818 -0.00677991 0.523145 0.852217 165.305 0.0711397 -0.849825 0.522242 -75.722 0 0 0 1 
Seq_Frame0823_Sequence_1TransformStatus = OK
Seq_Frame0823_Timestamp = 94.876
Seq_Frame0824_Sequence_1Transform =0.997443 0.0624604 -0.0347272 -32.0216 -0.0030603 0.522816 0.85244 165.327 0.0713997 -0.850154 0.521671 -75.7692 0 0 0 1 
Seq_Frame0824_Sequence_1TransformStatus = OK
Seq_Frame0824_Timestamp = 94.977
Seq_Frame0825_Sequence_1Transform =0.997391 0.0629639 -0.0353015 -32.0284 -0.00284806 0.522988 0.852335 165.328 0.0721287 -0.850011 0.521803 -75.7681 0 0 0 1 
Seq_Frame0825_Sequence_1TransformStatus = OK
Seq_Frame0825_Timestamp = 95.077
Seq_Frame0826_Sequence_1Transform =0.997261 0.062296 -0.0398855 -33.3465 0.00144054 0.52275 0.852485 165.335 0.0739565 -0.850207 0.521228 -75.7944 0 0 0 1 
Seq_Frame0826_Sequence_1TransformStatus = OK
Seq_Frame0826_Timestamp = 95.183
Seq_Frame0827_Sequence_1Transform =0.997183 0.0617965 -0.0425113 -34.7855 0.00403303 0.521772 0.853075 165.388 0.0748983 -0.850844 0.520053 -75.9094 0 0 0 1 
Seq_Frame0827_Sequence_1TransformStatus = OK
Seq_Frame0827_Timestamp = 95.305
Seq_Frame0828_Sequence_1Transform =0.997259 0.0605798 -0.0424877 -34.7588 0.00437828 0.524887 0.851161 165.136 0.0738644 -0.849013 0.523183 -75.5481 0 0 0 1 
Seq_Frame0828_Sequence_1TransformStatus = OK
Seq_Frame0828_Timestamp = 95.416
Seq_Frame0829_Sequence_1Transform =0.997115 0.0615524 -0.0444188 -35.011 0.00556841 0.524289 0.851522 165.194 0.0757015 -0.849313 0.522434 -75.6345 0 0 0 1 
Seq_Frame0829_Sequence_1TransformStatus = OK
Seq_Frame0829_Timestamp = 95.576
Seq_Frame0830_Sequence_1Transform =0.997097 0.0652755 -0.0391975 -33.4548 -0.000135295 0.516325 0.856393 165.773 0.0761402 -0.853901 0.514835 -76.5211 0 0 0 1 
Seq_Frame0830_Sequence_1TransformStatus = OK
Seq_Frame0830_Timestamp = 95.711
Seq_Frame0831_Sequence_1Transform =0.99695 0.0667702 -0.0403981 -32.7485 -0.000146946 0.519263 0.854615 165.595 0.07804 -0.852002 0.517689 -76.2155 0 0 0 1 
Seq_Frame0831_Sequence_1TransformStatus = OK
Seq_Frame0831_Timestamp = 95.811
Seq_Frame0832_Sequence_1Transform =0.997346 0.0673534 -0.0276477 -31.2678 -0.0115139 0.520869 0.853559 165.451 0.0718909 -0.850975 0.520263 -75.9305 0 0 0 1 
Seq_Frame0832_Sequence_1TransformStatus = OK
Seq_Frame0832_Timestamp = 95.912
Seq_Frame0833_Sequence_1Transform =0.997348 0.0645476 -0.0336222 -31.8318 -0.00546306 0.527067 0.849806 165.022 0.0725741 -0.847369 0.526022 -75.2897 0 0 0 1 
Seq_Frame0833_Sequence_1TransformStatus = OK
Seq_Frame0833_Timestamp = 96.012
Seq_Frame0834_Sequence_1Transform =0.997691 0.0640917 -0.0224754 -30.8316 -0.0142282 0.520806 0.853557 165.376 0.0664113 -0.851266 0.520515 -75.9345 0 0 0 1 
Seq_Frame0834_Sequence_1TransformStatus = OK
Seq_Frame0834_Timestamp = 96.113
Seq_Frame0835_Sequence_1Transform =0.997725 0.0630448 -0.0238909 -31.0208 -0.012684 0.523559 0.851895 165.18 0.0662159 -0.849653 0.523168 -75.634 0 0 0 1 
Seq_Frame0835_Sequence_1TransformStatus = OK
Seq_Frame0835_Timestamp = 96.218
Seq_Frame0836_Sequence_1Transform =0.997624 0.0661073 -0.0194317 -30.49 -0.0174906 0.515732 0.856571 165.735 0.0666472 -0.854196 0.515663 -76.4893 0 0 0 1 
Seq_Frame0836_Sequence_1TransformStatus = OK
Seq_Frame0836_Timestamp = 96.321
Seq_Frame0837_Sequence_1Transform =0.99748 0.0680382 -0.0200972 -30.8691 -0.0177288 0.51335 0.857996 165.659 0.0686935 -0.855478 0.513263 -76.9055 0 0 0 1 
Seq_Frame0837_Sequence_1TransformStatus = OK
Seq_Frame0837_Timestamp = 96.461
Seq_Frame0838_Sequence_1Transform =0.997056 0.0735974 -0.021506 -31.1023 -0.0192782 0.512096 0.858712 165.701 0.0742121 -0.855769 0.512008 -77.081 0 0 0 1 
Seq_Frame0838_Sequence_1TransformStatus = OK
Seq_Frame0838_Timestamp = 96.561
Seq_Frame0839_Sequence_1Transform =0.996405 0.0788575 -0.0309721 -32.3169 -0.0142477 0.516335 0.856268 165.391 0.0835151 -0.852748 0.515603 -76.6466 0 0 0 1 
Seq_Frame0839_Sequence_1TransformStatus = OK
Seq_Frame0839_Timestamp = 96.666
Seq_Frame0840_Sequence_1Transform =0.996121 0.0832999 -0.0283754 -32.0008 -0.0193631 0.522018 0.852715 164.974 0.0858435 -0.848857 0.521606 -75.9742 0 0 0 1 
Seq_Frame0840_Sequence_1TransformStatus = OK
Seq_Frame0840_Timestamp = 96.811
Seq_Frame0841_Sequence_1Transform =0.996087 0.0844367 -0.0261147 -31.8227 -0.0207608 0.510736 0.859487 165.775 0.08591 -0.855581 0.51049 -77.2477 0 0 0 1 
Seq_Frame0841_Sequence_1TransformStatus = OK
Seq_Frame0841_Timestamp = 96.913
Seq_Frame0842_Sequence_1Transform =0.996294 0.080936 -0.0291326 -32.183 -0.017298 0.520266 0.853829 165.1 0.0842623 -0.850161 0.519737 -76.1744 0 0 0 1 
Seq_Frame0842_Sequence_1TransformStatus = OK
Seq_Frame0842_Timestamp = 97.049
Seq_Frame0843_Sequence_1Transform =0.996241 0.0829047 -0.0251243 -31.7635 -0.0211726 0.514253 0.857377 165.506 0.0840008 -0.853622 0.514075 -76.8357 0 0 0 1 
Seq_Frame0843_Sequence_1TransformStatus = OK
Seq_Frame0843_Timestamp = 97.167
Seq_Frame0844_Sequence_1Transform =0.996148 0.0835874 -0.0264988 -31.904 -0.0203363 0.514181 0.85744 165.522 0.0852964 -0.853598 0.513901 -76.8674 0 0 0 1 
Seq_Frame0844_Sequence_1TransformStatus = OK
Seq_Frame0844_Timestamp = 97.311
Seq_Frame0845_Sequence_1Transform =0.996234 0.0826822 -0.0261265 -31.8333 -0.020281 0.515125 0.856875 165.448 0.0843067 -0.853117 0.514862 -76.7579 0 0 0 1 
Seq_Frame0845_Sequence_1TransformStatus = OK
Seq_Frame0845_Timestamp = 97.412
Seq_Frame0846_Sequence_1Transform =0.996229 0.0832243 -0.0245466 -31.607 -0.0219416 0.515332 0.85671 165.443 0.0839488 -0.85294 0.515215 -76.7125 0 0 0 1 
Seq_Frame0846_Sequence_1TransformStatus = OK
Seq_Frame0846_Timestamp = 97.513
Seq_Frame0847_Sequence_1Transform =0.996153 0.0843461 -0.0237828 -31.4871 -0.0230194 0.513698 0.857662 165.551 0.0845577 -0.853815 0.513663 -76.9043 0 0 0 1 
Seq_Frame0847_Sequence_1TransformStatus = OK
Seq_Frame0847_Timestamp = 97.614
Seq_Frame0848_Sequence_1Transform =0.99625 0.0833873 -0.0230732 -31.4059 -0.0231441 0.513804 0.857595 165.539 0.0833677 -0.853845 0.513807 -76.8829 0 0 0 1 
Seq_Frame0848_Sequence_1TransformStatus = OK
Seq_Frame0848_Timestamp = 97.757
Seq_Frame0849_Sequence_1Transform =0.996268 0.0838024 -0.0206774 -31.222 -0.0250855 0.510325 0.859616 165.784 0.0825901 -0.855889 0.510522 -77.2403 0 0 0 1 
Seq_Frame0849_Sequence_1TransformStatus = OK
Seq_Frame0849_Timestamp = 97.857
Seq_Frame0850_Sequence_1Transform =0.996194 0.0839282 -0.0235396 -32.0839 -0.0223032 0.506486 0.86196 165.954 0.0842652 -0.858154 0.50643 -77.7519 0 0 0 1 
Seq_Frame0850_Sequence_1TransformStatus = OK
Seq_Frame0850_Timestamp = 97.961
Seq_Frame0851_Sequence_1Transform =0.996017 0.0852524 -0.026141 -32.8913 -0.0206425 0.505638 0.862499 165.923 0.086748 -0.858523 0.505383 -77.9214 0 0 0 1 
Seq_Frame0851_Sequence_1TransformStatus = OK
Seq_Frame0851_Timestamp = 98.071
Seq_Frame0852_Sequence_1Transform =0.995628 0.0880539 -0.0311707 -35.9597 -0.0172234 0.501041 0.865252 166.014 0.0918067 -0.860932 0.500367 -78.5076 0 0 0 1 
Seq_Frame0852_Sequence_1TransformStatus = OK
Seq_Frame0852_Timestamp = 98.206
Seq_Frame0853_Sequence_1Transform =0.99577 0.0878603 -0.0268729 -38.0806 -0.0205444 0.498001 0.866933 165.866 0.0895517 -0.862714 0.4977 -78.9076 0 0 0 1 
Seq_Frame0853_Sequence_1TransformStatus = OK
Seq_Frame0853_Timestamp = 98.313
Seq_Frame0854_Sequence_1Transform =0.995708 0.0879313 -0.0288805 -38.518 -0.0184976 0.494814 0.868802 166.049 0.0906854 -0.864539 0.494317 -79.322 0 0 0 1 
Seq_Frame0854_Sequence_1TransformStatus = OK
Seq_Frame0854_Timestamp = 98.413
Seq_Frame0855_Sequence_1Transform =0.995605 0.0874069 -0.0336388 -38.921 -0.0139414 0.493484 0.869643 166.135 0.092613 -0.865352 0.492534 -79.5381 0 0 0 1 
Seq_Frame0855_Sequence_1TransformStatus = OK
Seq_Frame0855_Timestamp = 98.517
Seq_Frame0856_Sequence_1Transform =0.995681 0.0859462 -0.0351004 -38.5472 -0.0121051 0.495047 0.868782 166.047 0.0920449 -0.864605 0.49395 -79.3995 0 0 0 1 
Seq_Frame0856_Sequence_1TransformStatus = OK
Seq_Frame0856_Timestamp = 98.671
Seq_Frame0857_Sequence_1Transform =0.99573 0.0840273 -0.0382371 -37.2614 -0.00898604 0.500438 0.865726 165.563 0.0918799 -0.861685 0.499056 -78.9434 0 0 0 1 
Seq_Frame0857_Sequence_1TransformStatus = OK
Seq_Frame0857_Timestamp = 98.799
Seq_Frame0858_Sequence_1Transform =0.995764 0.0838702 -0.037684 -36.7718 -0.00943286 0.500863 0.865475 165.546 0.0914622 -0.861453 0.499532 -78.8979 0 0 0 1 
Seq_Frame0858_Sequence_1TransformStatus = OK
Seq_Frame0858_Timestamp = 98.906
Seq_Frame0859_Sequence_1Transform =0.995838 0.0827181 -0.0382792 -35.7805 -0.00888994 0.506123 0.862416 165.244 0.0907114 -0.858485 0.504752 -78.3318 0 0 0 1 
Seq_Frame0859_Sequence_1TransformStatus = OK
Seq_Frame0859_Timestamp = 99.007
Seq_Frame0860_Sequence_1Transform =0.995902 0.0810521 -0.0401356 -35.5061 -0.00613172 0.50324 0.864125 165.43 0.090237 -0.860337 0.501675 -78.6652 0 0 0 1 
Seq_Frame0860_Sequence_1TransformStatus = OK
Seq_Frame0860_Timestamp = 99.114
Seq_Frame0861_Sequence_1Transform =0.995777 0.0828501 -0.0395604 -34.8473 -0.00747289 0.502603 0.864485 165.499 0.0915058 -0.860538 0.501099 -78.7985 0 0 0 1 
Seq_Frame0861_Sequence_1TransformStatus = OK
Seq_Frame0861_Timestamp = 99.261
Seq_Frame0862_Sequence_1Transform =0.995797 0.0822081 -0.0403824 -34.7611 -0.00637579 0.502048 0.864816 165.539 0.0913688 -0.860924 0.500462 -78.86 0 0 0 1 
Seq_Frame0862_Sequence_1TransformStatus = OK
Seq_Frame0862_Timestamp = 99.377
Seq_Frame0863_Sequence_1Transform =0.995492 0.0851462 -0.0417846 -34.9104 -0.00576514 0.494057 0.86941 166.092 0.0946709 -0.86525 0.492321 -79.7904 0 0 0 1 
Seq_Frame0863_Sequence_1TransformStatus = OK
Seq_Frame0863_Timestamp = 99.513
Seq_Frame0864_Sequence_1Transform =0.995555 0.0837371 -0.0431215 -34.7255 -0.00429461 0.497705 0.867336 165.886 0.09409 -0.863295 0.495852 -79.3804 0 0 0 1 
Seq_Frame0864_Sequence_1TransformStatus = OK
Seq_Frame0864_Timestamp = 99.615
Seq_Frame0865_Sequence_1Transform =0.995679 0.0823211 -0.0429719 -34.1641 -0.00417524 0.501968 0.864876 165.549 0.0927681 -0.860959 0.500143 -78.9042 0 0 0 1 
Seq_Frame0865_Sequence_1TransformStatus = OK
Seq_Frame0865_Timestamp = 99.716
Seq_Frame0866_Sequence_1Transform =0.995691 0.0827625 -0.0418248 -33.6477 -0.00547651 0.502732 0.864425 165.537 0.0925686 -0.860471 0.501019 -78.8008 0 0 0 1 
Seq_Frame0866_Sequence_1TransformStatus = OK
Seq_Frame0866_Timestamp = 99.856
Seq_Frame0867_Sequence_1Transform =0.995573 0.0841037 -0.0419598 -33.064 -0.00620204 0.504241 0.863541 165.462 0.0937848 -0.859458 0.502531 -78.6361 0 0 0 1 
Seq_Frame0867_Sequence_1TransformStatus = OK
Seq_Frame0867_Timestamp = 99.956
Seq_Frame0868_Sequence_1Transform =0.995516 0.0853252 -0.0408342 -32.3043 -0.00807816 0.506793 0.86203 165.326 0.0942474 -0.857835 0.50521 -78.3364 0 0 0 1 
Seq_Frame0868_Sequence_1TransformStatus = OK
Seq_Frame0868_Timestamp = 100.064
Seq_Frame0869_Sequence_1Transform =0.99542 0.0859396 -0.0418768 -32.2238 -0.00743886 0.506346 0.862299 165.365 0.0953097 -0.858038 0.504666 -78.4129 0 0 0 1 
Seq_Frame0869_Sequence_1TransformStatus = OK
Seq_Frame0869_Timestamp = 100.211
Seq_Frame0870_Sequence_1Transform =0.995323 0.0879152 -0.0400516 -31.5482 -0.0097697 0.504047 0.863621 165.497 0.0961133 -0.85919 0.502549 -78.6726 0 0 0 1 
Seq_Frame0870_Sequence_1TransformStatus = OK
Seq_Frame0870_Timestamp = 100.329
Seq_Frame0871_Sequence_1Transform =0.995455 0.0868525 -0.0390625 -30.6828 -0.0103196 0.506143 0.862388 165.342 0.0946718 -0.858065 0.504739 -78.4565 0 0 0 1 
Seq_Frame0871_Sequence_1TransformStatus = OK
Seq_Frame0871_Timestamp = 100.449
Seq_Frame0872_Sequence_1Transform =0.995336 0.08772 -0.0401383 -30.4559 -0.00998339 0.507516 0.861584 165.246 0.095949 -0.857165 0.506025 -78.3537 0 0 0 1 
Seq_Frame0872_Sequence_1TransformStatus = OK
Seq_Frame0872_Timestamp = 100.556
Seq_Frame0873_Sequence_1Transform =0.995401 0.0873719 -0.0392931 -30.2036 -0.0102813 0.505213 0.862934 165.387 0.0952476 -0.85856 0.503787 -78.5915 0 0 0 1 
Seq_Frame0873_Sequence_1TransformStatus = OK
Seq_Frame0873_Timestamp = 100.672
Seq_Frame0874_Sequence_1Transform =0.995532 0.0866412 -0.0375527 -29.1546 -0.0116938 0.507734 0.861434 165.223 0.0937025 -0.857146 0.506479 -78.3151 0 0 0 1 
Seq_Frame0874_Sequence_1TransformStatus = OK
Seq_Frame0874_Timestamp = 100.773
Seq_Frame0875_Sequence_1Transform =0.995518 0.0862221 -0.0388538 -28.6666 -0.0102722 0.506991 0.86189 165.31 0.0940125 -0.857628 0.505605 -78.4377 0 0 0 1 
Seq_Frame0875_Sequence_1TransformStatus = OK
Seq_Frame0875_Timestamp = 100.888
Seq_Frame0876_Sequence_1Transform =0.995537 0.0862779 -0.0382527 -28.3131 -0.0110821 0.509377 0.860472 165.14 0.0937248 -0.856207 0.50806 -78.1782 0 0 0 1 
Seq_Frame0876_Sequence_1TransformStatus = OK
Seq_Frame0876_Timestamp = 100.999
Seq_Frame0877_Sequence_1Transform =0.995609 0.0862533 -0.0363767 -28.1651 -0.0125732 0.50829 0.861094 165.217 0.0927622 -0.856855 0.507143 -78.2779 0 0 0 1 
Seq_Frame0877_Sequence_1TransformStatus = OK
Seq_Frame0877_Timestamp = 101.106
Seq_Frame0878_Sequence_1Transform =0.995593 0.0875595 -0.0335943 -27.8156 -0.0154834 0.506761 0.861948 165.314 0.0924961 -0.857629 0.505883 -78.4158 0 0 0 1 
Seq_Frame0878_Sequence_1TransformStatus = OK
Seq_Frame0878_Timestamp = 101.207
Seq_Frame0879_Sequence_1Transform =0.995711 0.0882144 -0.0279049 -27.1644 -0.0208832 0.508093 0.861049 165.206 0.0901352 -0.856773 0.507756 -78.2106 0 0 0 1 
Seq_Frame0879_Sequence_1TransformStatus = OK
Seq_Frame0879_Timestamp = 101.309
Seq_Frame0880_Sequence_1Transform =0.995595 0.0888735 -0.0298715 -27.9393 -0.0192775 0.505824 0.862421 165.321 0.0917561 -0.858046 0.50531 -78.4848 0 0 0 1 
Seq_Frame0880_Sequence_1TransformStatus = OK
Seq_Frame0880_Timestamp = 101.456
Seq_Frame0881_Sequence_1Transform =0.995619 0.0890927 -0.0283669 -28.0105 -0.0205892 0.504851 0.862961 165.412 0.0912046 -0.858597 0.504474 -78.5515 0 0 0 1 
Seq_Frame0881_Sequence_1TransformStatus = OK
Seq_Frame0881_Timestamp = 101.606
Seq_Frame0882_Sequence_1Transform =0.995616 0.0891741 -0.0282254 -28.2758 -0.0206812 0.504173 0.863355 165.467 0.0912194 -0.858986 0.503807 -78.6086 0 0 0 1 
Seq_Frame0882_Sequence_1TransformStatus = OK
Seq_Frame0882_Timestamp = 101.706
Seq_Frame0883_Sequence_1Transform =0.995516 0.0884837 -0.0334558 -29.292 -0.0161522 0.507468 0.86152 165.271 0.0932082 -0.857116 0.506621 -78.256 0 0 0 1 
Seq_Frame0883_Sequence_1TransformStatus = OK
Seq_Frame0883_Timestamp = 101.815
Seq_Frame0884_Sequence_1Transform =0.995326 0.090908 -0.0326066 -30.1287 -0.0178933 0.50535 0.862729 165.366 0.0949068 -0.858113 0.504614 -78.4853 0 0 0 1 
Seq_Frame0884_Sequence_1TransformStatus = OK
Seq_Frame0884_Timestamp = 101.944
Seq_Frame0885_Sequence_1Transform =0.995275 0.0917138 -0.0318895 -30.3815 -0.0186203 0.502596 0.864321 165.523 0.0952977 -0.859643 0.501929 -78.7844 0 0 0 1 
Seq_Frame0885_Sequence_1TransformStatus = OK
Seq_Frame0885_Timestamp = 102.057
Seq_Frame0886_Sequence_1Transform =0.995489 0.0900575 -0.029853 -30.3382 -0.0198963 0.505812 0.862414 165.312 0.0927669 -0.85793 0.505323 -78.3536 0 0 0 1 
Seq_Frame0886_Sequence_1TransformStatus = OK
Seq_Frame0886_Timestamp = 102.206
Seq_Frame0887_Sequence_1Transform =0.995339 0.0908367 -0.0323873 -31.3464 -0.0180546 0.505418 0.862686 165.322 0.0947327 -0.85808 0.504702 -78.4288 0 0 0 1 
Seq_Frame0887_Sequence_1TransformStatus = OK
Seq_Frame0887_Timestamp = 102.356
Seq_Frame0888_Sequence_1Transform =0.995263 0.0916347 -0.0324734 -32.0394 -0.0184102 0.505629 0.862555 165.304 0.0954594 -0.857871 0.504921 -78.3728 0 0 0 1 
Seq_Frame0888_Sequence_1TransformStatus = OK
Seq_Frame0888_Timestamp = 102.461
Seq_Frame0889_Sequence_1Transform =0.995302 0.0914805 -0.0316954 -31.9202 -0.0190273 0.505823 0.862428 165.274 0.0949276 -0.857773 0.505187 -78.3356 0 0 0 1 
Seq_Frame0889_Sequence_1TransformStatus = OK
Seq_Frame0889_Timestamp = 102.601
Seq_Frame0890_Sequence_1Transform =0.995371 0.0899759 -0.0337915 -32.5495 -0.0164734 0.506094 0.862321 165.278 0.0946898 -0.857772 0.505233 -78.2886 0 0 0 1 
Seq_Frame0890_Sequence_1TransformStatus = OK
Seq_Frame0890_Timestamp = 102.703
Seq_Frame0891_Sequence_1Transform =0.995234 0.0917835 -0.0329603 -32.3186 -0.0182218 0.50704 0.86173 165.231 0.0958049 -0.857022 0.506295 -78.2076 0 0 0 1 
Seq_Frame0891_Sequence_1TransformStatus = OK
Seq_Frame0891_Timestamp = 102.816
Seq_Frame0892_Sequence_1Transform =0.995221 0.0915315 -0.0340232 -32.4536 -0.0171666 0.506986 0.861784 165.235 0.0961297 -0.857081 0.506134 -78.2276 0 0 0 1 
Seq_Frame0892_Sequence_1TransformStatus = OK
Seq_Frame0892_Timestamp = 102.945
Seq_Frame0893_Sequence_1Transform =0.995177 0.0913044 -0.0358612 -32.6888 -0.0153362 0.505901 0.862456 165.316 0.0968882 -0.857746 0.504861 -78.3612 0 0 0 1 
Seq_Frame0893_Sequence_1TransformStatus = OK
Seq_Frame0893_Timestamp = 103.066
Seq_Frame0894_Sequence_1Transform =0.994959 0.0925056 -0.0387251 -32.9668 -0.0138304 0.509037 0.860633 165.11 0.0993259 -0.855759 0.507751 -78.0495 0 0 0 1 
Seq_Frame0894_Sequence_1TransformStatus = OK
Seq_Frame0894_Timestamp = 103.201
Seq_Frame0895_Sequence_1Transform =0.994819 0.0934912 -0.0399246 -33.1372 -0.0131064 0.507404 0.861609 165.232 0.100811 -0.856621 0.506001 -78.2443 0 0 0 1 
Seq_Frame0895_Sequence_1TransformStatus = OK
Seq_Frame0895_Timestamp = 103.305
Seq_Frame0896_Sequence_1Transform =0.994886 0.0924362 -0.0407058 -33.2851 -0.0121542 0.509658 0.860291 165.054 0.100268 -0.855397 0.508176 -77.9817 0 0 0 1 
Seq_Frame0896_Sequence_1TransformStatus = OK
Seq_Frame0896_Timestamp = 103.456
Seq_Frame0897_Sequence_1Transform =0.994775 0.0932803 -0.0414937 -33.3398 -0.0116535 0.507522 0.86156 165.211 0.101426 -0.856574 0.505958 -78.236 0 0 0 1 
Seq_Frame0897_Sequence_1TransformStatus = OK
Seq_Frame0897_Timestamp = 103.616
Seq_Frame0898_Sequence_1Transform =0.994928 0.0926168 -0.0392607 -33.1342 -0.0133311 0.508238 0.861114 165.155 0.0997074 -0.856222 0.506895 -78.1263 0 0 0 1 
Seq_Frame0898_Sequence_1TransformStatus = OK
Seq_Frame0898_Timestamp = 103.757
Seq_Frame0899_Sequence_1Transform =0.994943 0.0937789 -0.0359719 -32.7474 -0.0167255 0.507827 0.861297 165.195 0.099039 -0.856339 0.506827 -78.1277 0 0 0 1 
Seq_Frame0899_Sequence_1TransformStatus = OK
Seq_Frame0899_Timestamp = 103.858
Seq_Frame0900_Sequence_1Transform =0.995001 0.0942381 -0.0330498 -32.4311 -0.0190175 0.503689 0.863676 165.456 0.098038 -0.858729 0.502963 -78.5606 0 0 0 1 
Seq_Frame0900_Sequence_1TransformStatus = OK
Seq_Frame0900_Timestamp = 103.966
Seq_Frame0901_Sequence_1Transform =0.994984 0.095125 -0.0309673 -32.2237 -0.0210482 0.501686 0.864794 165.593 0.0977994 -0.859804 0.501172 -78.7886 0 0 0 1 
Seq_Frame0901_Sequence_1TransformStatus = OK
Seq_Frame0901_Timestamp = 104.067
Seq_Frame0902_Sequence_1Transform =0.994932 0.0948019 -0.0335016 -33.1838 -0.0183768 0.499031 0.866389 165.722 0.0988537 -0.861383 0.498244 -79.1187 0 0 0 1 
Seq_Frame0902_Sequence_1TransformStatus = OK
Seq_Frame0902_Timestamp = 104.195
Seq_Frame0903_Sequence_1Transform =0.994629 0.0981734 -0.0327827 -34.0522 -0.0199107 0.492304 0.870196 166.195 0.101569 -0.864869 0.491615 -79.8194 0 0 0 1 
Seq_Frame0903_Sequence_1TransformStatus = OK
Seq_Frame0903_Timestamp = 104.317
Seq_Frame0904_Sequence_1Transform =0.994701 0.0967252 -0.0348627 -34.2833 -0.0179732 0.497439 0.867313 165.901 0.101233 -0.86209 0.496541 -79.2496 0 0 0 1 
Seq_Frame0904_Sequence_1TransformStatus = OK
Seq_Frame0904_Timestamp = 104.452
Seq_Frame0905_Sequence_1Transform =0.994628 0.0963913 -0.0377459 -34.6381 -0.0153414 0.497859 0.867122 165.877 0.102375 -0.861884 0.496663 -79.2301 0 0 0 1 
Seq_Frame0905_Sequence_1TransformStatus = OK
Seq_Frame0905_Timestamp = 104.553
Seq_Frame0906_Sequence_1Transform =0.994721 0.09514 -0.038461 -34.3426 -0.0145663 0.501898 0.864804 165.536 0.101581 -0.859678 0.500634 -78.8178 0 0 0 1 
Seq_Frame0906_Sequence_1TransformStatus = OK
Seq_Frame0906_Timestamp = 104.653
Seq_Frame0907_Sequence_1Transform =0.994683 0.0949592 -0.0398685 -34.3622 -0.0131801 0.501301 0.865173 165.567 0.102142 -0.860047 0.499887 -78.9072 0 0 0 1 
Seq_Frame0907_Sequence_1TransformStatus = OK
Seq_Frame0907_Timestamp = 104.756
Seq_Frame0908_Sequence_1Transform =0.994513 0.0967775 -0.0397327 -34.0483 -0.0142081 0.501222 0.865202 165.559 0.103647 -0.85989 0.499846 -78.9446 0 0 0 1 
Seq_Frame0908_Sequence_1TransformStatus = OK
Seq_Frame0908_Timestamp = 104.901
Seq_Frame0909_Sequence_1Transform =0.994631 0.0966744 -0.0369154 -33.0129 -0.0169975 0.504509 0.863239 165.24 0.102077 -0.857977 0.503444 -78.6254 0 0 0 1 
Seq_Frame0909_Sequence_1TransformStatus = OK
Seq_Frame0909_Timestamp = 105.006
Seq_Frame0910_Sequence_1Transform =0.994531 0.0960703 -0.0409842 -33.3877 -0.0131991 0.504846 0.863109 165.237 0.10361 -0.857847 0.503353 -78.6197 0 0 0 1 
Seq_Frame0910_Sequence_1TransformStatus = OK
Seq_Frame0910_Timestamp = 105.151
Seq_Frame0911_Sequence_1Transform =0.99449 0.0972308 -0.0391985 -32.7211 -0.0153222 0.504699 0.863159 165.202 0.103709 -0.857802 0.503408 -78.6601 0 0 0 1 
Seq_Frame0911_Sequence_1TransformStatus = OK
Seq_Frame0911_Timestamp = 105.256
Seq_Frame0912_Sequence_1Transform =0.99451 0.0971559 -0.0388732 -32.0156 -0.0157397 0.506136 0.86231 165.091 0.103454 -0.856964 0.504886 -78.5347 0 0 0 1 
Seq_Frame0912_Sequence_1TransformStatus = OK
Seq_Frame0912_Timestamp = 105.401
Seq_Frame0913_Sequence_1Transform =0.994596 0.096307 -0.0387707 -31.735 -0.0153714 0.505939 0.862432 165.116 0.102674 -0.857176 0.504686 -78.5507 0 0 0 1 
Seq_Frame0913_Sequence_1TransformStatus = OK
Seq_Frame0913_Timestamp = 105.502
Seq_Frame0914_Sequence_1Transform =0.99461 0.0964802 -0.037988 -31.059 -0.0160912 0.505542 0.862652 165.15 0.102433 -0.85739 0.50437 -78.6054 0 0 0 1 
Seq_Frame0914_Sequence_1TransformStatus = OK
Seq_Frame0914_Timestamp = 105.603
Seq_Frame0915_Sequence_1Transform =0.994652 0.0962849 -0.0373731 -30.3959 -0.0166047 0.506214 0.862248 165.102 0.10194 -0.857016 0.505105 -78.5324 0 0 0 1 
Seq_Frame0915_Sequence_1TransformStatus = OK
Seq_Frame0915_Timestamp = 105.703
Seq_Frame0916_Sequence_1Transform =0.994759 0.0960473 -0.0350669 -29.4059 -0.0183476 0.505065 0.862886 165.122 0.100589 -0.85772 0.50418 -78.709 0 0 0 1 
Seq_Frame0916_Sequence_1TransformStatus = OK
Seq_Frame0916_Timestamp = 105.804
Seq_Frame0917_Sequence_1Transform =0.994833 0.0956558 -0.0340366 -28.9496 -0.0192182 0.506584 0.861977 165.047 0.0996955 -0.856868 0.505804 -78.5332 0 0 0 1 
Seq_Frame0917_Sequence_1TransformStatus = OK
Seq_Frame0917_Timestamp = 105.906
Seq_Frame0918_Sequence_1Transform =0.994802 0.0960211 -0.0339117 -28.0127 -0.0194039 0.505646 0.862523 165.149 0.0999677 -0.857381 0.50488 -78.6611 0 0 0 1 
Seq_Frame0918_Sequence_1TransformStatus = OK
Seq_Frame0918_Timestamp = 106.067
Seq_Frame0919_Sequence_1Transform =0.994866 0.0958691 -0.0324293 -27.9062 -0.0206589 0.506055 0.862254 165.124 0.0990745 -0.857156 0.505438 -78.582 0 0 0 1 
Seq_Frame0919_Sequence_1TransformStatus = OK
Seq_Frame0919_Timestamp = 106.167
Seq_Frame0920_Sequence_1Transform =0.994889 0.0964966 -0.0297586 -27.588 -0.023398 0.50696 0.861652 165.04 0.0982329 -0.856551 0.506626 -78.4693 0 0 0 1 
Seq_Frame0920_Sequence_1TransformStatus = OK
Seq_Frame0920_Timestamp = 106.302
Seq_Frame0921_Sequence_1Transform =0.994985 0.0955442 -0.0296162 -27.585 -0.0234844 0.510925 0.859304 164.776 0.0972333 -0.854299 0.510607 -78.0083 0 0 0 1 
Seq_Frame0921_Sequence_1TransformStatus = OK
Seq_Frame0921_Timestamp = 106.407
Seq_Frame0922_Sequence_1Transform =0.995191 0.0944873 -0.0258401 -27.3308 -0.0263662 0.512434 0.858322 164.636 0.0943418 -0.853512 0.512461 -77.7861 0 0 0 1 
Seq_Frame0922_Sequence_1TransformStatus = OK
Seq_Frame0922_Timestamp = 106.508
Seq_Frame0923_Sequence_1Transform =0.995127 0.0950587 -0.0262056 -27.3998 -0.0261931 0.511053 0.85915 164.756 0.0950622 -0.854277 0.511052 -77.9301 0 0 0 1 
Seq_Frame0923_Sequence_1TransformStatus = OK
Seq_Frame0923_Timestamp = 106.635
Seq_Frame0924_Sequence_1Transform =0.995017 0.0957108 -0.0279613 -28.2778 -0.0244971 0.506474 0.861907 165.293 0.0966555 -0.856927 0.506294 -78.3245 0 0 0 1 
Seq_Frame0924_Sequence_1TransformStatus = OK
Seq_Frame0924_Timestamp = 106.746
Seq_Frame0925_Sequence_1Transform =0.994983 0.09604 -0.02804 -28.5377 -0.0244665 0.505317 0.862587 165.451 0.097012 -0.857573 0.505131 -78.3829 0 0 0 1 
Seq_Frame0925_Sequence_1TransformStatus = OK
Seq_Frame0925_Timestamp = 106.848
Seq_Frame0926_Sequence_1Transform =0.994881 0.0972119 -0.027599 -28.5283 -0.0255253 0.506 0.862156 165.398 0.0977769 -0.857038 0.505891 -78.3052 0 0 0 1 
Seq_Frame0926_Sequence_1TransformStatus = OK
Seq_Frame0926_Timestamp = 106.951
Seq_Frame0927_Sequence_1Transform =0.994999 0.0962085 -0.026865 -28.8497 -0.0258536 0.507824 0.861073 165.279 0.0964852 -0.856072 0.507772 -78.0595 0 0 0 1 
Seq_Frame0927_Sequence_1TransformStatus = OK
Seq_Frame0927_Timestamp = 107.051
Seq_Frame0928_Sequence_1Transform =0.995045 0.0963637 -0.0244931 -28.6915 -0.0282528 0.510219 0.859581 165.106 0.0953292 -0.854629 0.510413 -77.7589 0 0 0 1 
Seq_Frame0928_Sequence_1TransformStatus = OK
Seq_Frame0928_Timestamp = 107.153
Seq_Frame0929_Sequence_1Transform =0.995279 0.0942289 -0.0232771 -28.7967 -0.0280446 0.50877 0.860446 165.182 0.0929216 -0.85573 0.509011 -77.9023 0 0 0 1 
Seq_Frame0929_Sequence_1TransformStatus = OK
Seq_Frame0929_Timestamp = 107.254
Seq_Frame0930_Sequence_1Transform =0.995162 0.0949125 -0.0254033 -29.5155 -0.0262876 0.506325 0.861942 165.385 0.0946714 -0.857104 0.50637 -78.1774 0 0 0 1 
Seq_Frame0930_Sequence_1TransformStatus = OK
Seq_Frame0930_Timestamp = 107.354
Seq_Frame0931_Sequence_1Transform =0.995015 0.0961524 -0.026467 -30.1161 -0.0259254 0.505654 0.862347 165.426 0.0962998 -0.857362 0.505626 -78.2479 0 0 0 1 
Seq_Frame0931_Sequence_1TransformStatus = OK
Seq_Frame0931_Timestamp = 107.502
Seq_Frame0932_Sequence_1Transform =0.995164 0.095395 -0.0234475 -29.7818 -0.0282157 0.506209 0.861949 165.369 0.094095 -0.857118 0.506453 -78.1519 0 0 0 1 
Seq_Frame0932_Sequence_1TransformStatus = OK
Seq_Frame0932_Timestamp = 107.618
Seq_Frame0933_Sequence_1Transform =0.995033 0.0961044 -0.0259432 -30.4389 -0.0261727 0.504027 0.863291 165.533 0.0960422 -0.858324 0.504039 -78.4223 0 0 0 1 
Seq_Frame0933_Sequence_1TransformStatus = OK
Seq_Frame0933_Timestamp = 107.747
Seq_Frame0934_Sequence_1Transform =0.995052 0.0954826 -0.02749 -31.2079 -0.0245262 0.504137 0.863275 165.507 0.0962865 -0.858329 0.503984 -78.3757 0 0 0 1 
Seq_Frame0934_Sequence_1TransformStatus = OK
Seq_Frame0934_Timestamp = 107.852
Seq_Frame0935_Sequence_1Transform =0.99498 0.0967831 -0.0254422 -30.8238 -0.0272442 0.506617 0.861741 165.335 0.0962914 -0.856722 0.506711 -78.1034 0 0 0 1 
Seq_Frame0935_Sequence_1TransformStatus = OK
Seq_Frame0935_Timestamp = 108.001
Seq_Frame0936_Sequence_1Transform =0.994952 0.0970368 -0.0255783 -31.0028 -0.0273692 0.507619 0.861147 165.253 0.096547 -0.8561 0.507712 -78.0002 0 0 0 1 
Seq_Frame0936_Sequence_1TransformStatus = OK
Seq_Frame0936_Timestamp = 108.101
Seq_Frame0937_Sequence_1Transform =0.99499 0.0966174 -0.0257151 -31.2857 -0.0271806 0.508909 0.860391 165.175 0.0962154 -0.855381 0.508985 -77.8345 0 0 0 1 
Seq_Frame0937_Sequence_1TransformStatus = OK
Seq_Frame0937_Timestamp = 108.202
Seq_Frame0938_Sequence_1Transform =0.99489 0.0969105 -0.0283155 -32.4219 -0.0250395 0.508532 0.860679 165.21 0.0978082 -0.855572 0.508361 -77.8629 0 0 0 1 
Seq_Frame0938_Sequence_1TransformStatus = OK
Seq_Frame0938_Timestamp = 108.316
Seq_Frame0939_Sequence_1Transform =0.994709 0.0986172 -0.028794 -33.004 -0.025252 0.506374 0.861944 165.429 0.0995831 -0.856656 0.506185 -78.0498 0 0 0 1 
Seq_Frame0939_Sequence_1TransformStatus = OK
Seq_Frame0939_Timestamp = 108.420
Seq_Frame0940_Sequence_1Transform =0.994591 0.0988999 -0.0317431 -33.7212 -0.0230238 0.507919 0.861097 165.395 0.101285 -0.855708 0.507449 -77.8639 0 0 0 1 
Seq_Frame0940_Sequence_1TransformStatus = OK
Seq_Frame0940_Timestamp = 108.551
Seq_Frame0941_Sequence_1Transform =0.99459 0.0991801 -0.0308969 -34.0451 -0.0237659 0.506781 0.861748 165.534 0.101126 -0.856351 0.506396 -77.9125 0 0 0 1 
Seq_Frame0941_Sequence_1TransformStatus = OK
Seq_Frame0941_Timestamp = 108.652
Seq_Frame0942_Sequence_1Transform =0.994531 0.099677 -0.0311933 -34.4989 -0.0240037 0.508801 0.860549 165.444 0.101648 -0.855094 0.508411 -77.6646 0 0 0 1 
Seq_Frame0942_Sequence_1TransformStatus = OK
Seq_Frame0942_Timestamp = 108.756
Seq_Frame0943_Sequence_1Transform =0.994568 0.0996248 -0.0301608 -34.5512 -0.0248502 0.508632 0.860626 165.433 0.10108 -0.855201 0.508345 -77.6558 0 0 0 1 
Seq_Frame0943_Sequence_1TransformStatus = OK
Seq_Frame0943_Timestamp = 108.896
Seq_Frame0944_Sequence_1Transform =0.994653 0.0987372 -0.0302657 -34.6087 -0.0243353 0.508908 0.860477 165.411 0.100364 -0.855139 0.50859 -77.6147 0 0 0 1 
Seq_Frame0944_Sequence_1TransformStatus = OK
Seq_Frame0944_Timestamp = 108.996
Seq_Frame0945_Sequence_1Transform =0.99447 0.0998458 -0.032567 -34.8242 -0.0230349 0.509911 0.859919 165.38 0.102466 -0.854413 0.509391 -77.5355 0 0 0 1 
Seq_Frame0945_Sequence_1TransformStatus = OK
Seq_Frame0945_Timestamp = 109.098
Seq_Frame0946_Sequence_1Transform =0.99453 0.0991356 -0.0329157 -34.8749 -0.0222542 0.508964 0.8605 165.441 0.102059 -0.85506 0.508386 -77.6404 0 0 0 1 
Seq_Frame0946_Sequence_1TransformStatus = OK
Seq_Frame0946_Timestamp = 109.203
Seq_Frame0947_Sequence_1Transform =0.994019 0.101975 -0.0390806 -35.5486 -0.0177837 0.504231 0.863386 165.753 0.10775 -0.857527 0.503028 -78.2678 0 0 0 1 
Seq_Frame0947_Sequence_1TransformStatus = OK
Seq_Frame0947_Timestamp = 109.307
Seq_Frame0948_Sequence_1Transform =0.993953 0.102013 -0.0406358 -35.6383 -0.0167502 0.506583 0.862028 165.552 0.108524 -0.856135 0.505229 -78.0305 0 0 0 1 
Seq_Frame0948_Sequence_1TransformStatus = OK
Seq_Frame0948_Timestamp = 109.461
Seq_Frame0949_Sequence_1Transform =0.994031 0.101376 -0.0403106 -35.3207 -0.0168074 0.507385 0.861556 165.315 0.107794 -0.855736 0.50606 -78.0472 0 0 0 1 
Seq_Frame0949_Sequence_1TransformStatus = OK
Seq_Frame0949_Timestamp = 109.561
Seq_Frame0950_Sequence_1Transform =0.99418 0.100756 -0.0381415 -34.9128 -0.0183325 0.507091 0.861698 165.221 0.106162 -0.855983 0.505987 -78.1207 0 0 0 1 
Seq_Frame0950_Sequence_1TransformStatus = OK
Seq_Frame0950_Timestamp = 109.677
Seq_Frame0951_Sequence_1Transform =0.994037 0.10176 -0.0391992 -34.8768 -0.0177824 0.505914 0.862401 165.305 0.107589 -0.85656 0.504707 -78.3073 0 0 0 1 
Seq_Frame0951_Sequence_1TransformStatus = OK
Seq_Frame0951_Timestamp = 109.797
Seq_Frame0952_Sequence_1Transform =0.994138 0.100706 -0.0393373 -34.5012 -0.017049 0.505313 0.862768 165.343 0.106763 -0.85704 0.504068 -78.3801 0 0 0 1 
Seq_Frame0952_Sequence_1TransformStatus = OK
Seq_Frame0952_Timestamp = 109.904
Seq_Frame0953_Sequence_1Transform =0.994057 0.101536 -0.039263 -34.1642 -0.0173105 0.503503 0.86382 165.472 0.107478 -0.858006 0.502268 -78.627 0 0 0 1 
Seq_Frame0953_Sequence_1TransformStatus = OK
Seq_Frame0953_Timestamp = 110.008
Seq_Frame0954_Sequence_1Transform =0.994011 0.101798 -0.0397519 -34.0444 -0.0169845 0.50323 0.863986 165.501 0.107956 -0.858136 0.501945 -78.6481 0 0 0 1 
Seq_Frame0954_Sequence_1TransformStatus = OK
Seq_Frame0954_Timestamp = 110.141
Seq_Frame0955_Sequence_1Transform =0.993819 0.103175 -0.0409804 -33.8092 -0.0166109 0.503184 0.86402 165.599 0.109766 -0.857998 0.501787 -78.6304 0 0 0 1 
Seq_Frame0955_Sequence_1TransformStatus = OK
Seq_Frame0955_Timestamp = 110.261
Seq_Frame0956_Sequence_1Transform =0.99396 0.10179 -0.0410279 -33.0364 -0.0162296 0.506061 0.862345 165.452 0.10854 -0.85647 0.504656 -78.2857 0 0 0 1 
Seq_Frame0956_Sequence_1TransformStatus = OK
Seq_Frame0956_Timestamp = 110.376
Seq_Frame0957_Sequence_1Transform =0.993918 0.101602 -0.0424809 -33.0053 -0.0149206 0.506433 0.86215 165.479 0.10911 -0.856273 0.504868 -78.231 0 0 0 1 
Seq_Frame0957_Sequence_1TransformStatus = OK
Seq_Frame0957_Timestamp = 110.497
Seq_Frame0958_Sequence_1Transform =0.993927 0.101865 -0.0416229 -32.432 -0.0157489 0.506038 0.862367 165.601 0.108908 -0.856474 0.50457 -78.2439 0 0 0 1 
Seq_Frame0958_Sequence_1TransformStatus = OK
Seq_Frame0958_Timestamp = 110.597
Seq_Frame0959_Sequence_1Transform =0.993883 0.101807 -0.0428113 -32.2103 -0.0148267 0.507121 0.861748 165.604 0.109443 -0.855841 0.505528 -78.0866 0 0 0 1 
Seq_Frame0959_Sequence_1TransformStatus = OK
Seq_Frame0959_Timestamp = 110.698
Seq_Frame0960_Sequence_1Transform =0.993843 0.102559 -0.0419282 -31.4803 -0.0159625 0.507004 0.861796 165.69 0.109643 -0.85582 0.50552 -78.071 0 0 0 1 
Seq_Frame0960_Sequence_1TransformStatus = OK
Seq_Frame0960_Timestamp = 110.798
Seq_Frame0961_Sequence_1Transform =0.993892 0.102139 -0.0417864 -30.8601 -0.0159808 0.507869 0.861286 165.697 0.109193 -0.855358 0.506399 -77.9565 0 0 0 1 
Seq_Frame0961_Sequence_1TransformStatus = OK
Seq_Frame0961_Timestamp = 110.899
Seq_Frame0962_Sequence_1Transform =0.993867 0.102749 -0.0408925 -30.1207 -0.0173213 0.509848 0.86009 165.648 0.109222 -0.854106 0.5085 -77.693 0 0 0 1 
Seq_Frame0962_Sequence_1TransformStatus = OK
Seq_Frame0962_Timestamp = 110.999
Seq_Frame0963_Sequence_1Transform =0.993805 0.103409 -0.040719 -29.8769 -0.0174936 0.507371 0.86155 165.933 0.109752 -0.855501 0.506037 -77.9073 0 0 0 1 
Seq_Frame0963_Sequence_1TransformStatus = OK
Seq_Frame0963_Timestamp = 111.105
Seq_Frame0964_Sequence_1Transform =0.993644 0.104823 -0.0410463 -29.5354 -0.0178012 0.50634 0.86215 166.038 0.111157 -0.855939 0.504987 -78.05 0 0 0 1 
Seq_Frame0964_Sequence_1TransformStatus = OK
Seq_Frame0964_Timestamp = 111.261
Seq_Frame0965_Sequence_1Transform =0.993777 0.103789 -0.0404468 -29.2636 -0.0180103 0.508036 0.861147 165.9 0.109926 -0.85506 0.506744 -77.8499 0 0 0 1 
Seq_Frame0965_Sequence_1TransformStatus = OK
Seq_Frame0965_Timestamp = 111.361
Seq_Frame0966_Sequence_1Transform =0.993862 0.103317 -0.0395456 -29.0666 -0.0184078 0.506932 0.86179 165.958 0.109085 -0.855772 0.505722 -77.9885 0 0 0 1 
Seq_Frame0966_Sequence_1TransformStatus = OK
Seq_Frame0966_Timestamp = 111.496
Seq_Frame0967_Sequence_1Transform =0.994053 0.103084 -0.0351023 -28.4412 -0.0210429 0.498103 0.866863 166.564 0.106844 -0.860969 0.49731 -78.9587 0 0 0 1 
Seq_Frame0967_Sequence_1TransformStatus = OK
Seq_Frame0967_Timestamp = 111.606
Seq_Frame0968_Sequence_1Transform =0.993783 0.111032 -0.00816755 -25.1237 -0.0421389 0.443035 0.895514 169.479 0.103049 -0.889602 0.44496 -85.1608 0 0 0 1 
Seq_Frame0968_Sequence_1TransformStatus = OK
Seq_Frame0968_Timestamp = 111.749
Seq_Frame0969_Sequence_1Transform =0.992964 0.118205 0.00710191 -22.9646 -0.0557062 0.413347 0.908868 170.991 0.104497 -0.902869 0.417024 -88.405 0 0 0 1 
Seq_Frame0969_Sequence_1TransformStatus = OK
Seq_Frame0969_Timestamp = 111.876
Seq_Frame0970_Sequence_1Transform =0.991038 0.13065 0.0278263 -19.8688 -0.0751071 0.372735 0.924893 173.131 0.110465 -0.918694 0.379207 -92.5966 0 0 0 1 
Seq_Frame0970_Sequence_1TransformStatus = OK
Seq_Frame0970_Timestamp = 111.985
Seq_Frame0971_Sequence_1Transform =0.989441 0.141335 0.0321103 -19.0821 -0.0806671 0.352944 0.932161 174.549 0.120414 -0.924908 0.360618 -94.5175 0 0 0 1 
Seq_Frame0971_Sequence_1TransformStatus = OK
Seq_Frame0971_Timestamp = 112.093
Seq_Frame0972_Sequence_1Transform =0.988914 0.144932 0.0323001 -18.8567 -0.0798855 0.335925 0.938495 175.899 0.125168 -0.930671 0.343779 -96.2141 0 0 0 1 
Seq_Frame0972_Sequence_1TransformStatus = OK
Seq_Frame0972_Timestamp = 112.196
Seq_Frame0973_Sequence_1Transform =0.987467 0.152338 0.0412713 -17.7863 -0.0869608 0.306922 0.947754 177.892 0.131712 -0.939464 0.316323 -99.0639 0 0 0 1 
Seq_Frame0973_Sequence_1TransformStatus = OK
Seq_Frame0973_Timestamp = 112.307
Seq_Frame0974_Sequence_1Transform =0.985847 0.160352 0.0489214 -17.0361 -0.0948606 0.29294 0.951413 178.365 0.13823 -0.942589 0.304005 -100.471 0 0 0 1 
Seq_Frame0974_Sequence_1TransformStatus = OK
Seq_Frame0974_Timestamp = 112.442
Seq_Frame0975_Sequence_1Transform =0.984585 0.167643 0.049892 -16.8634 -0.097424 0.288726 0.952442 178.503 0.145265 -0.94262 0.300608 -100.879 0 0 0 1 
Seq_Frame0975_Sequence_1TransformStatus = OK
Seq_Frame0975_Timestamp = 112.542
Seq_Frame0976_Sequence_1Transform =0.984344 0.169768 0.0473995 -16.9794 -0.0958488 0.289878 0.952252 178.457 0.147922 -0.941886 0.301611 -100.774 0 0 0 1 
Seq_Frame0976_Sequence_1TransformStatus = OK
Seq_Frame0976_Timestamp = 112.657
Seq_Frame0977_Sequence_1Transform =0.981749 0.18522 0.0431533 -16.875 -0.0966524 0.290505 0.95198 178.4 0.163789 -0.938776 0.303106 -100.62 0 0 0 1 
Seq_Frame0977_Sequence_1TransformStatus = OK
Seq_Frame0977_Timestamp = 112.758
Seq_Frame0978_Sequence_1Transform =0.982508 0.181914 0.0398245 -17.134 -0.092922 0.293586 0.951406 178.363 0.161382 -0.938464 0.305354 -100.333 0 0 0 1 
Seq_Frame0978_Sequence_1TransformStatus = OK
Seq_Frame0978_Timestamp = 112.890
Seq_Frame0979_Sequence_1Transform =0.983078 0.177941 0.0435278 -16.5646 -0.0955542 0.29538 0.95059 178.288 0.156292 -0.938663 0.307384 -100.107 0 0 0 1 
Seq_Frame0979_Sequence_1TransformStatus = OK
Seq_Frame0979_Timestamp = 113.006
Seq_Frame0980_Sequence_1Transform =0.983332 0.173387 0.054731 -15.5388 -0.104778 0.294374 0.949929 178.2 0.148594 -0.93983 0.307634 -100.055 0 0 0 1 
Seq_Frame0980_Sequence_1TransformStatus = OK
Seq_Frame0980_Timestamp = 113.107
Seq_Frame0981_Sequence_1Transform =0.98672 0.155866 0.0457135 -17.2192 -0.0932532 0.313155 0.945113 177.624 0.132996 -0.936824 0.323532 -98.2237 0 0 0 1 
Seq_Frame0981_Sequence_1TransformStatus = OK
Seq_Frame0981_Timestamp = 113.241
Seq_Frame0982_Sequence_1Transform =0.988638 0.14589 0.0362011 -19.6909 -0.0823573 0.324262 0.942376 177.238 0.125744 -0.93465 0.332593 -97.1177 0 0 0 1 
Seq_Frame0982_Sequence_1TransformStatus = OK
Seq_Frame0982_Timestamp = 113.345
Seq_Frame0983_Sequence_1Transform =0.988784 0.144953 0.0359877 -20.91 -0.0812588 0.319945 0.943945 177.436 0.125314 -0.936282 0.328135 -97.611 0 0 0 1 
Seq_Frame0983_Sequence_1TransformStatus = OK
Seq_Frame0983_Timestamp = 113.457
Seq_Frame0984_Sequence_1Transform =0.989797 0.138277 0.034389 -22.5085 -0.0781492 0.325007 0.942477 177.21 0.119146 -0.935548 0.332497 -97.0613 0 0 0 1 
Seq_Frame0984_Sequence_1TransformStatus = OK
Seq_Frame0984_Timestamp = 113.563
Seq_Frame0985_Sequence_1Transform =0.989945 0.136412 0.0374347 -22.3274 -0.080717 0.327414 0.941427 177.063 0.116166 -0.934982 0.335132 -96.7713 0 0 0 1 
Seq_Frame0985_Sequence_1TransformStatus = OK
Seq_Frame0985_Timestamp = 113.691
Seq_Frame0986_Sequence_1Transform =0.990447 0.133124 0.0359607 -23.3647 -0.0780194 0.325963 0.942158 177.159 0.113702 -0.935963 0.333236 -96.9687 0 0 0 1 
Seq_Frame0986_Sequence_1TransformStatus = OK
Seq_Frame0986_Timestamp = 113.791
Seq_Frame0987_Sequence_1Transform =0.990168 0.135073 0.0363662 -24.0127 -0.07866 0.322676 0.943235 177.273 0.115671 -0.936822 0.330128 -97.3258 0 0 0 1 
Seq_Frame0987_Sequence_1TransformStatus = OK
Seq_Frame0987_Timestamp = 113.898
Seq_Frame0988_Sequence_1Transform =0.990616 0.131485 0.0373141 -24.5294 -0.0788593 0.326863 0.941776 177.077 0.111633 -0.93588 0.334165 -96.8086 0 0 0 1 
Seq_Frame0988_Sequence_1TransformStatus = OK
Seq_Frame0988_Timestamp = 114.001
Seq_Frame0989_Sequence_1Transform =0.990516 0.134162 0.0296481 -25.4773 -0.0720404 0.323365 0.943528 177.304 0.116999 -0.936715 0.329963 -97.2957 0 0 0 1 
Seq_Frame0989_Sequence_1TransformStatus = OK
Seq_Frame0989_Timestamp = 114.152
Seq_Frame0990_Sequence_1Transform =0.991335 0.129792 0.0202307 -26.4788 -0.0637901 0.341031 0.937885 176.616 0.114831 -0.931049 0.346355 -95.4135 0 0 0 1 
Seq_Frame0990_Sequence_1TransformStatus = OK
Seq_Frame0990_Timestamp = 114.256
Seq_Frame0991_Sequence_1Transform =0.989935 0.13637 0.0378337 -23.1675 -0.0849838 0.359054 0.92944 175.702 0.113164 -0.9233 0.36703 -92.9818 0 0 0 1 
Seq_Frame0991_Sequence_1TransformStatus = OK
Seq_Frame0991_Timestamp = 114.357
Seq_Frame0992_Sequence_1Transform =0.987109 0.159824 0.00847912 -25.8072 -0.0698431 0.382487 0.921317 176.975 0.144006 -0.910033 0.388719 -89.4573 0 0 0 1 
Seq_Frame0992_Sequence_1TransformStatus = OK
Seq_Frame0992_Timestamp = 114.458
Seq_Frame0993_Sequence_1Transform =0.987734 0.155968 -0.00746069 -27.6034 -0.0557109 0.396644 0.916281 177.182 0.14587 -0.904626 0.400468 -87.6839 0 0 0 1 
Seq_Frame0993_Sequence_1TransformStatus = OK
Seq_Frame0993_Timestamp = 114.558
Seq_Frame0994_Sequence_1Transform =0.994082 0.0949357 -0.0528147 -35.694 0.00946558 0.408615 0.912658 176.971 0.108225 -0.907756 0.405299 -87.005 0 0 0 1 
Seq_Frame0994_Sequence_1TransformStatus = OK
Seq_Frame0994_Timestamp = 114.692
Seq_Frame0995_Sequence_1Transform =0.994171 0.0282015 -0.104061 -45.0492 0.0820468 0.428273 0.899917 175.97 0.0699456 -0.903209 0.423463 -84.5109 0 0 0 1 
Seq_Frame0995_Sequence_1TransformStatus = OK
Seq_Frame0995_Timestamp = 114.793
Seq_Frame0996_Sequence_1Transform =0.999623 0.0246931 0.0120594 -26.4847 -0.0214892 0.428869 0.903111 179.426 0.0171287 -0.903029 0.429237 -82.4733 0 0 0 1 
Seq_Frame0996_Sequence_1TransformStatus = OK
Seq_Frame0996_Timestamp = 114.893
Seq_Frame0997_Sequence_1Transform =0.992092 0.104677 0.069263 -18.5161 -0.106325 0.407594 0.906952 183.733 0.0667058 -0.907143 0.415501 -82.317 0 0 0 1 
Seq_Frame0997_Sequence_1TransformStatus = OK
Seq_Frame0997_Timestamp = 114.994
Seq_Frame0998_Sequence_1Transform =0.994602 0.0543705 0.0883846 -15.7045 -0.102853 0.40361 0.909132 185.325 0.0137571 -0.913314 0.407023 -82.8966 0 0 0 1 
Seq_Frame0998_Sequence_1TransformStatus = OK
Seq_Frame0998_Timestamp = 115.096
Seq_Frame0999_Sequence_1Transform =0.999912 -0.00531763 -0.0121732 -29.0681 0.0132768 0.430184 0.902644 189.127 0.000436791 -0.902725 0.430217 -77.7412 0 0 0 1 
Seq_Frame0999_Sequence_1TransformStatus = OK
Seq_Frame0999_Timestamp = 115.241
Seq_Frame1000_Sequence_1Transform =0.993209 -0.0528391 -0.103653 -41.7485 0.11624 0.488439 0.864821 184.921 0.00493187 -0.870997 0.491264 -68.9538 0 0 0 1 
Seq_Frame1000_Sequence_1TransformStatus = OK
Seq_Frame1000_Timestamp = 115.347
Seq_Frame1001_Sequence_1Transform =0.997677 0.00472942 -0.0679661 -36.6602 0.0572302 0.483087 0.8737 188.16 0.0369656 -0.87556 0.481694 -69.0403 0 0 0 1 
Seq_Frame1001_Sequence_1TransformStatus = OK
Seq_Frame1001_Timestamp = 115.451
Seq_Frame1002_Sequence_1Transform =0.99878 0.0332136 -0.0365454 -31.198 0.015222 0.496942 0.86765 188.85 0.0469787 -0.867148 0.49583 -66.2126 0 0 0 1 
Seq_Frame1002_Sequence_1TransformStatus = OK
Seq_Frame1002_Timestamp = 115.591
Seq_Frame1003_Sequence_1Transform =0.998507 0.0520357 -0.0166153 -27.8108 -0.0112635 0.493776 0.869516 189.391 0.0534502 -0.868031 0.493625 -66.3629 0 0 0 1 
Seq_Frame1003_Sequence_1TransformStatus = OK
Seq_Frame1003_Timestamp = 115.693
Seq_Frame1004_Sequence_1Transform =0.999505 0.0261717 -0.0174685 -27.8905 0.00138985 0.517894 0.855444 187.332 0.0314352 -0.855044 0.517601 -63.0524 0 0 0 1 
Seq_Frame1004_Sequence_1TransformStatus = OK
Seq_Frame1004_Timestamp = 115.795
Seq_Frame1005_Sequence_1Transform =0.999821 0.0164902 -0.00926336 -26.8211 -0.000487882 0.512088 0.858933 187.838 0.0189076 -0.858775 0.512004 -63.8549 0 0 0 1 
Seq_Frame1005_Sequence_1TransformStatus = OK
Seq_Frame1005_Timestamp = 115.906
Seq_Frame1006_Sequence_1Transform =0.999687 0.0247845 -0.00358067 -26.4509 -0.00915212 0.494701 0.869015 189.324 0.0233094 -0.868709 0.494773 -66.2316 0 0 0 1 
Seq_Frame1006_Sequence_1TransformStatus = OK
Seq_Frame1006_Timestamp = 116.026
Seq_Frame1007_Sequence_1Transform =0.999643 0.025931 0.00648831 -24.9431 -0.0184701 0.494607 0.86892 189.272 0.0193228 -0.86873 0.49491 -66.2481 0 0 0 1 
Seq_Frame1007_Sequence_1TransformStatus = OK
Seq_Frame1007_Timestamp = 116.141
Seq_Frame1008_Sequence_1Transform =0.999583 0.0259664 0.0126384 -23.2254 -0.0240437 0.505889 0.862263 188.282 0.0159962 -0.862207 0.506303 -64.6759 0 0 0 1 
Seq_Frame1008_Sequence_1TransformStatus = OK
Seq_Frame1008_Timestamp = 116.271
Seq_Frame1009_Sequence_1Transform =0.999722 0.0185188 0.0146395 -20.8692 -0.022079 0.514079 0.857459 187.614 0.00835329 -0.857543 0.514344 -63.6331 0 0 0 1 
Seq_Frame1009_Sequence_1TransformStatus = OK
Seq_Frame1009_Timestamp = 116.402
Seq_Frame1010_Sequence_1Transform =0.999561 0.0267631 0.0127414 -18.9544 -0.0246513 0.511878 0.858704 187.854 0.0164596 -0.858641 0.512313 -63.9749 0 0 0 1 
Seq_Frame1010_Sequence_1TransformStatus = OK
Seq_Frame1010_Timestamp = 116.506
Seq_Frame1011_Sequence_1Transform =0.999223 0.0394233 0.000507336 -19.3798 -0.0200641 0.497384 0.867298 189.169 0.0339394 -0.866634 0.497789 -65.975 0 0 0 1 
Seq_Frame1011_Sequence_1TransformStatus = OK
Seq_Frame1011_Timestamp = 116.641
Seq_Frame1012_Sequence_1Transform =0.999136 0.0386976 -0.0151393 -20.914 -0.00650502 0.505501 0.862802 188.552 0.0410413 -0.861958 0.505316 -64.9416 0 0 0 1 
Seq_Frame1012_Sequence_1TransformStatus = OK
Seq_Frame1012_Timestamp = 116.742
Seq_Frame1013_Sequence_1Transform =0.998933 0.0407394 -0.021783 -21.3147 -0.00239303 0.516518 0.856273 187.587 0.0461354 -0.855307 0.516064 -63.4872 0 0 0 1 
Seq_Frame1013_Sequence_1TransformStatus = OK
Seq_Frame1013_Timestamp = 116.843
Seq_Frame1014_Sequence_1Transform =0.998657 0.0513964 -0.00649764 -19.2785 -0.0206033 0.509112 0.860454 188.148 0.0475323 -0.859164 0.509487 -64.397 0 0 0 1 
Seq_Frame1014_Sequence_1TransformStatus = OK
Seq_Frame1014_Timestamp = 116.943
Seq_Frame1015_Sequence_1Transform =0.998309 0.0474491 -0.0335897 -22.9496 0.00413359 0.518389 0.855135 187.426 0.057988 -0.853827 0.517316 -63.2737 0 0 0 1 
Seq_Frame1015_Sequence_1TransformStatus = OK
Seq_Frame1015_Timestamp = 117.044
Seq_Frame1016_Sequence_1Transform =0.998098 0.0512419 -0.0342644 -22.7774 0.0042829 0.496868 0.867816 189.349 0.0614934 -0.866312 0.495703 -66.2705 0 0 0 1 
Seq_Frame1016_Sequence_1TransformStatus = OK
Seq_Frame1016_Timestamp = 117.146
Seq_Frame1017_Sequence_1Transform =0.997988 0.0501767 -0.038752 -22.9667 0.00906217 0.492063 0.870512 189.778 0.0627479 -0.869112 0.490619 -66.9934 0 0 0 1 
Seq_Frame1017_Sequence_1TransformStatus = OK
Seq_Frame1017_Timestamp = 117.252
Seq_Frame1018_Sequence_1Transform =0.998058 0.0463617 -0.0416034 -22.8043 0.0127785 0.501294 0.865183 189.003 0.0609669 -0.864034 0.499728 -65.7176 0 0 0 1 
Seq_Frame1018_Sequence_1TransformStatus = OK
Seq_Frame1018_Timestamp = 117.401
Seq_Frame1019_Sequence_1Transform =0.998067 0.0551933 -0.0285796 -20.9913 -0.0033393 0.506774 0.862072 188.508 0.0620641 -0.86031 0.505979 -64.862 0 0 0 1 
Seq_Frame1019_Sequence_1TransformStatus = OK
Seq_Frame1019_Timestamp = 117.503
Seq_Frame1020_Sequence_1Transform =0.998009 0.0602329 -0.0187061 -19.7274 -0.0149604 0.514202 0.857539 187.75 0.0612707 -0.855551 0.51408 -63.7543 0 0 0 1 
Seq_Frame1020_Sequence_1TransformStatus = OK
Seq_Frame1020_Timestamp = 117.606
Seq_Frame1021_Sequence_1Transform =0.997914 0.0607518 -0.021862 -20.081 -0.0129835 0.520501 0.853763 187.204 0.0632468 -0.851697 0.520204 -62.9182 0 0 0 1 
Seq_Frame1021_Sequence_1TransformStatus = OK
Seq_Frame1021_Timestamp = 117.729
Seq_Frame1022_Sequence_1Transform =0.997917 0.0607431 -0.021722 -20.1267 -0.0132788 0.522927 0.852274 186.976 0.0631288 -0.85021 0.522645 -62.5844 0 0 0 1 
Seq_Frame1022_Sequence_1TransformStatus = OK
Seq_Frame1022_Timestamp = 117.841
Seq_Frame1023_Sequence_1Transform =0.997847 0.0617279 -0.0221829 -20.2326 -0.0141795 0.533194 0.845875 186.007 0.0640418 -0.843738 0.532921 -61.1724 0 0 0 1 
Seq_Frame1023_Sequence_1TransformStatus = OK
Seq_Frame1023_Timestamp = 117.957
Seq_Frame1024_Sequence_1Transform =0.997804 0.0615695 -0.0244378 -20.4876 -0.0122821 0.534476 0.845095 185.899 0.0650935 -0.842938 0.534058 -61.0024 0 0 0 1 
Seq_Frame1024_Sequence_1TransformStatus = OK
Seq_Frame1024_Timestamp = 118.086
Seq_Frame1025_Sequence_1Transform =0.997588 0.0636663 -0.0276448 -20.9201 -0.0106179 0.53358 0.845683 185.98 0.0685922 -0.84335 0.532969 -61.1531 0 0 0 1 
Seq_Frame1025_Sequence_1TransformStatus = OK
Seq_Frame1025_Timestamp = 118.201
Seq_Frame1026_Sequence_1Transform =0.997507 0.0657602 -0.0256147 -20.6933 -0.013402 0.532862 0.846096 186.04 0.0692885 -0.843643 0.532415 -61.2387 0 0 0 1 
Seq_Frame1026_Sequence_1TransformStatus = OK
Seq_Frame1026_Timestamp = 118.341
Seq_Frame1027_Sequence_1Transform =0.99772 0.0599137 -0.0310838 -22.5188 -0.00600879 0.537534 0.843221 185.613 0.0672291 -0.841111 0.536668 -60.6334 0 0 0 1 
Seq_Frame1027_Sequence_1TransformStatus = OK
Seq_Frame1027_Timestamp = 118.446
Seq_Frame1028_Sequence_1Transform =0.997685 0.0588849 -0.0340323 -25.6146 -0.00272952 0.53465 0.845069 185.84 0.0679572 -0.843019 0.533573 -60.9776 0 0 0 1 
Seq_Frame1028_Sequence_1TransformStatus = OK
Seq_Frame1028_Timestamp = 118.589
Seq_Frame1029_Sequence_1Transform =0.997725 0.0588589 -0.0328751 -26.3256 -0.00356837 0.533055 0.846073 185.959 0.0673231 -0.844031 0.532052 -61.1597 0 0 0 1 
Seq_Frame1029_Sequence_1TransformStatus = OK
Seq_Frame1029_Timestamp = 118.697
Seq_Frame1030_Sequence_1Transform =0.997686 0.0617642 -0.0284428 -26.4296 -0.00893844 0.533777 0.845578 185.865 0.0674085 -0.843366 0.533094 -61.0162 0 0 0 1 
Seq_Frame1030_Sequence_1TransformStatus = OK
Seq_Frame1030_Timestamp = 118.801
Seq_Frame1031_Sequence_1Transform =0.99761 0.0633841 -0.0275237 -26.9694 -0.0104165 0.53169 0.846875 186.026 0.0683125 -0.844564 0.531079 -61.2574 0 0 0 1 
Seq_Frame1031_Sequence_1TransformStatus = OK
Seq_Frame1031_Timestamp = 118.902
Seq_Frame1032_Sequence_1Transform =0.997452 0.0649168 -0.0296076 -29.1412 -0.00923657 0.528954 0.8486 186.251 0.0707495 -0.846164 0.528206 -61.5712 0 0 0 1 
Seq_Frame1032_Sequence_1TransformStatus = OK
Seq_Frame1032_Timestamp = 119.017
Seq_Frame1033_Sequence_1Transform =0.997075 0.0709717 -0.0283776 -30.3078 -0.0130686 0.524092 0.851561 186.66 0.0753092 -0.848699 0.523487 -62.1979 0 0 0 1 
Seq_Frame1033_Sequence_1TransformStatus = OK
Seq_Frame1033_Timestamp = 119.136
Seq_Frame1034_Sequence_1Transform =0.996799 0.0739655 -0.0303533 -31.3521 -0.0130647 0.525234 0.850858 186.503 0.0788767 -0.847737 0.524519 -62.0455 0 0 0 1 
Seq_Frame1034_Sequence_1TransformStatus = OK
Seq_Frame1034_Timestamp = 119.237
Seq_Frame1035_Sequence_1Transform =0.996716 0.0750853 -0.0303283 -31.9305 -0.0136558 0.525003 0.850991 186.539 0.0798194 -0.847782 0.524304 -62.0594 0 0 0 1 
Seq_Frame1035_Sequence_1TransformStatus = OK
Seq_Frame1035_Timestamp = 119.337
Seq_Frame1036_Sequence_1Transform =0.996577 0.0769549 -0.0302233 -32.6966 -0.0147013 0.524675 0.851176 186.528 0.0813596 -0.847817 0.52401 -62.0647 0 0 0 1 
Seq_Frame1036_Sequence_1TransformStatus = OK
Seq_Frame1036_Timestamp = 119.438
Seq_Frame1037_Sequence_1Transform =0.996295 0.0810961 -0.0286355 -33.0921 -0.0180582 0.522792 0.852269 186.678 0.0840861 -0.848594 0.52232 -62.2965 0 0 0 1 
Seq_Frame1037_Sequence_1TransformStatus = OK
Seq_Frame1037_Timestamp = 119.541
Seq_Frame1038_Sequence_1Transform =0.996351 0.0799529 -0.0298855 -34.3256 -0.0163315 0.522229 0.852649 186.71 0.0837788 -0.849049 0.521629 -62.351 0 0 0 1 
Seq_Frame1038_Sequence_1TransformStatus = OK
Seq_Frame1038_Timestamp = 119.646
Seq_Frame1039_Sequence_1Transform =0.996366 0.0790041 -0.0318295 -35.0118 -0.0143012 0.523564 0.851866 186.601 0.0839657 -0.848315 0.522791 -62.1752 0 0 0 1 
Seq_Frame1039_Sequence_1TransformStatus = OK
Seq_Frame1039_Timestamp = 119.766
Seq_Frame1040_Sequence_1Transform =0.996764 0.0715389 -0.0366532 -35.6302 -0.00682778 0.529692 0.848163 186.072 0.0800916 -0.845168 0.528466 -61.3826 0 0 0 1 
Seq_Frame1040_Sequence_1TransformStatus = OK
Seq_Frame1040_Timestamp = 119.897
Seq_Frame1041_Sequence_1Transform =0.996817 0.0674789 -0.0424587 -36.4964 0.000513507 0.527117 0.849793 186.356 0.0797238 -0.847109 0.525404 -61.7777 0 0 0 1 
Seq_Frame1041_Sequence_1TransformStatus = OK
Seq_Frame1041_Timestamp = 120.001
Seq_Frame1042_Sequence_1Transform =0.996454 0.069725 -0.0470885 -36.1166 0.00310879 0.528775 0.848756 186.211 0.0840788 -0.845893 0.526684 -61.6368 0 0 0 1 
Seq_Frame1042_Sequence_1TransformStatus = OK
Seq_Frame1042_Timestamp = 120.136
Seq_Frame1043_Sequence_1Transform =0.996019 0.0746463 -0.04872 -35.6713 0.00204455 0.527289 0.849683 186.343 0.0891153 -0.846401 0.525038 -61.8882 0 0 0 1 
Seq_Frame1043_Sequence_1TransformStatus = OK
Seq_Frame1043_Timestamp = 120.237
Seq_Frame1044_Sequence_1Transform =0.995803 0.0806868 -0.0432025 -34.1627 -0.00578048 0.526532 0.850136 186.423 0.0913423 -0.846317 0.524789 -61.938 0 0 0 1 
Seq_Frame1044_Sequence_1TransformStatus = OK
Seq_Frame1044_Timestamp = 120.338
Seq_Frame1045_Sequence_1Transform =0.995646 0.0846108 -0.0391158 -32.2093 -0.0118033 0.530688 0.847485 186.035 0.0924647 -0.843333 0.529376 -61.3417 0 0 0 1 
Seq_Frame1045_Sequence_1TransformStatus = OK
Seq_Frame1045_Timestamp = 120.454
Seq_Frame1046_Sequence_1Transform =0.995489 0.0864818 -0.0390152 -31.6033 -0.0127099 0.529083 0.848475 186.204 0.0940199 -0.844151 0.527796 -61.5876 0 0 0 1 
Seq_Frame1046_Sequence_1TransformStatus = OK
Seq_Frame1046_Timestamp = 120.586
Seq_Frame1047_Sequence_1Transform =0.995439 0.0859392 -0.041415 -31.7012 -0.0101431 0.527014 0.849796 186.398 0.0948571 -0.8455 0.525482 -61.8984 0 0 0 1 
Seq_Frame1047_Sequence_1TransformStatus = OK
Seq_Frame1047_Timestamp = 120.687
Seq_Frame1048_Sequence_1Transform =0.9952 0.0897007 -0.0391328 -31.3977 -0.0135864 0.522628 0.852453 186.785 0.0969175 -0.847829 0.521338 -62.4792 0 0 0 1 
Seq_Frame1048_Sequence_1TransformStatus = OK
Seq_Frame1048_Timestamp = 120.797
Seq_Frame1049_Sequence_1Transform =0.994913 0.0909803 -0.0432568 -32.0155 -0.0106042 0.521586 0.853133 186.894 0.10018 -0.848334 0.519897 -62.6629 0 0 0 1 
Seq_Frame1049_Sequence_1TransformStatus = OK
Seq_Frame1049_Timestamp = 120.897
Seq_Frame1050_Sequence_1Transform =0.994732 0.0924119 -0.0443769 -32.1613 -0.0100726 0.518894 0.854779 187.127 0.102019 -0.849829 0.517091 -63.0651 0 0 0 1 
Seq_Frame1050_Sequence_1TransformStatus = OK
Seq_Frame1050_Timestamp = 121.002
Seq_Frame1051_Sequence_1Transform =0.994738 0.091283 -0.0465136 -32.3902 -0.00829352 0.524268 0.851513 186.66 0.102114 -0.846646 0.522267 -62.3557 0 0 0 1 
Seq_Frame1051_Sequence_1TransformStatus = OK
Seq_Frame1051_Timestamp = 121.125
Seq_Frame1052_Sequence_1Transform =0.994563 0.0930316 -0.046802 -32.4733 -0.00918163 0.525993 0.850439 186.517 0.103735 -0.845385 0.523987 -62.1034 0 0 0 1 
Seq_Frame1052_Sequence_1TransformStatus = OK
Seq_Frame1052_Timestamp = 121.236
Seq_Frame1053_Sequence_1Transform =0.994556 0.0926818 -0.0476383 -32.605 -0.00835421 0.526588 0.85008 186.448 0.103873 -0.845053 0.524495 -62.0368 0 0 0 1 
Seq_Frame1053_Sequence_1TransformStatus = OK
Seq_Frame1053_Timestamp = 121.382
Seq_Frame1054_Sequence_1Transform =0.994443 0.0947691 -0.0458554 -32.3308 -0.0117504 0.532744 0.846195 185.854 0.104622 -0.840953 0.530897 -61.1602 0 0 0 1 
Seq_Frame1054_Sequence_1TransformStatus = OK
Seq_Frame1054_Timestamp = 121.482
Seq_Frame1055_Sequence_1Transform =0.994307 0.0977073 -0.0425227 -31.8302 -0.0157485 0.529412 0.848219 186.123 0.105389 -0.842719 0.527937 -61.5897 0 0 0 1 
Seq_Frame1055_Sequence_1TransformStatus = OK
Seq_Frame1055_Timestamp = 121.587
Seq_Frame1056_Sequence_1Transform =0.994178 0.0965892 -0.0477574 -32.6386 -0.0107431 0.529866 0.848013 186.113 0.107214 -0.842563 0.527819 -61.5662 0 0 0 1 
Seq_Frame1056_Sequence_1TransformStatus = OK
Seq_Frame1056_Timestamp = 121.688
Seq_Frame1057_Sequence_1Transform =0.994288 0.0958452 -0.0469532 -32.4585 -0.0113341 0.532268 0.8465 185.912 0.106125 -0.841133 0.530314 -61.2491 0 0 0 1 
Seq_Frame1057_Sequence_1TransformStatus = OK
Seq_Frame1057_Timestamp = 121.836
Seq_Frame1058_Sequence_1Transform =0.994414 0.0945686 -0.0468835 -32.5294 -0.0108366 0.533295 0.84586 185.801 0.104995 -0.840626 0.531341 -61.0943 0 0 0 1 
Seq_Frame1058_Sequence_1TransformStatus = OK
Seq_Frame1058_Timestamp = 121.946
Seq_Frame1059_Sequence_1Transform =0.994443 0.0941907 -0.0470256 -32.4005 -0.0106745 0.534593 0.845042 185.662 0.104735 -0.839844 0.532628 -60.938 0 0 0 1 
Seq_Frame1059_Sequence_1TransformStatus = OK
Seq_Frame1059_Timestamp = 122.047
Seq_Frame1060_Sequence_1Transform =0.994774 0.090392 -0.0474891 -32.548 -0.00940583 0.544234 0.838881 184.762 0.101673 -0.834049 0.54224 -59.5901 0 0 0 1 
Seq_Frame1060_Sequence_1TransformStatus = OK
Seq_Frame1060_Timestamp = 122.186
Seq_Frame1061_Sequence_1Transform =0.994792 0.0901841 -0.047495 -32.6267 -0.00976296 0.54814 0.836329 184.373 0.101458 -0.83151 0.546166 -59.0339 0 0 0 1 
Seq_Frame1061_Sequence_1TransformStatus = OK
Seq_Frame1061_Timestamp = 122.351
Seq_Frame1062_Sequence_1Transform =0.994694 0.096233 -0.0363681 -31.1917 -0.0229275 0.551993 0.833534 183.907 0.100288 -0.828277 0.55127 -58.3612 0 0 0 1 
Seq_Frame1062_Sequence_1TransformStatus = OK
Seq_Frame1062_Timestamp = 122.474
Seq_Frame1063_Sequence_1Transform =0.994434 0.0976382 -0.0395889 -32.0166 -0.0213973 0.555082 0.831521 183.596 0.103163 -0.826045 0.554082 -57.9803 0 0 0 1 
Seq_Frame1063_Sequence_1TransformStatus = OK
Seq_Frame1063_Timestamp = 122.582
Seq_Frame1064_Sequence_1Transform =0.994449 0.0985781 -0.0367881 -32.6757 -0.0245279 0.55719 0.830023 183.352 0.10232 -0.824513 0.556515 -57.6415 0 0 0 1 
Seq_Frame1064_Sequence_1TransformStatus = OK
Seq_Frame1064_Timestamp = 122.684
Seq_Frame1065_Sequence_1Transform =0.994284 0.0997049 -0.0382009 -35.5574 -0.0228517 0.548201 0.836034 184.182 0.104299 -0.830382 0.547346 -58.8151 0 0 0 1 
Seq_Frame1065_Sequence_1TransformStatus = OK
Seq_Frame1065_Timestamp = 122.791
Seq_Frame1066_Sequence_1Transform =0.994322 0.0997176 -0.0371558 -36.9837 -0.0238137 0.548811 0.835607 184.095 0.103716 -0.829978 0.548069 -58.675 0 0 0 1 
Seq_Frame1066_Sequence_1TransformStatus = OK
Seq_Frame1066_Timestamp = 122.892
Seq_Frame1067_Sequence_1Transform =0.994405 0.099994 -0.0340716 -37.2116 -0.026766 0.550493 0.834411 183.869 0.102192 -0.82883 0.550089 -58.3693 0 0 0 1 
Seq_Frame1067_Sequence_1TransformStatus = OK
Seq_Frame1067_Timestamp = 123.047
Seq_Frame1068_Sequence_1Transform =0.994705 0.0925143 -0.04476 -38.787 -0.0143568 0.556335 0.830834 183.384 0.101766 -0.825792 0.554717 -57.6862 0 0 0 1 
Seq_Frame1068_Sequence_1TransformStatus = OK
Seq_Frame1068_Timestamp = 123.165
Seq_Frame1069_Sequence_1Transform =0.994549 0.0924218 -0.0482857 -39.2532 -0.0112853 0.555742 0.831278 183.491 0.103663 -0.826201 0.553756 -57.825 0 0 0 1 
Seq_Frame1069_Sequence_1TransformStatus = OK
Seq_Frame1069_Timestamp = 123.281
Seq_Frame1070_Sequence_1Transform =0.994427 0.0900862 -0.0547747 -40.1147 -0.00491168 0.558549 0.829457 183.211 0.105317 -0.824565 0.555878 -57.5255 0 0 0 1 
Seq_Frame1070_Sequence_1TransformStatus = OK
Seq_Frame1070_Timestamp = 123.386
Seq_Frame1071_Sequence_1Transform =0.994299 0.0890414 -0.0586636 -40.3482 -0.00162709 0.56277 0.826612 182.806 0.106617 -0.821804 0.559706 -57.0052 0 0 0 1 
Seq_Frame1071_Sequence_1TransformStatus = OK
Seq_Frame1071_Timestamp = 123.525
Seq_Frame1072_Sequence_1Transform =0.994212 0.0914029 -0.0564712 -40.001 -0.00442795 0.560016 0.82847 183.071 0.107349 -0.823424 0.557179 -57.354 0 0 0 1 
Seq_Frame1072_Sequence_1TransformStatus = OK
Seq_Frame1072_Timestamp = 123.634
Seq_Frame1073_Sequence_1Transform =0.994329 0.0900164 -0.0566263 -39.5594 -0.0037326 0.561684 0.827343 182.918 0.106281 -0.82244 0.558835 -57.1476 0 0 0 1 
Seq_Frame1073_Sequence_1TransformStatus = OK
Seq_Frame1073_Timestamp = 123.781
Seq_Frame1074_Sequence_1Transform =0.994548 0.0887546 -0.0547534 -38.2672 -0.00455013 0.561469 0.827486 182.953 0.104186 -0.822724 0.558811 -57.1798 0 0 0 1 
Seq_Frame1074_Sequence_1TransformStatus = OK
Seq_Frame1074_Timestamp = 123.883
Seq_Frame1075_Sequence_1Transform =0.99452 0.0881907 -0.0561573 -37.7066 -0.00326572 0.563061 0.826409 182.823 0.104502 -0.821696 0.560263 -57.0046 0 0 0 1 
Seq_Frame1075_Sequence_1TransformStatus = OK
Seq_Frame1075_Timestamp = 123.984
Seq_Frame1076_Sequence_1Transform =0.994606 0.0877743 -0.0552717 -37.2596 -0.00383158 0.563583 0.826051 182.776 0.103656 -0.821383 0.560879 -56.9226 0 0 0 1 
Seq_Frame1076_Sequence_1TransformStatus = OK
Seq_Frame1076_Timestamp = 124.084
Seq_Frame1077_Sequence_1Transform =0.994633 0.0873021 -0.0555243 -36.655 -0.00311926 0.561717 0.827323 182.973 0.103416 -0.82271 0.558975 -57.2206 0 0 0 1 
Seq_Frame1077_Sequence_1TransformStatus = OK
Seq_Frame1077_Timestamp = 124.187
Seq_Frame1078_Sequence_1Transform =0.994697 0.0867867 -0.0551924 -35.2832 -0.00336913 0.563837 0.82588 182.809 0.102795 -0.821314 0.561139 -56.9592 0 0 0 1 
Seq_Frame1078_Sequence_1TransformStatus = OK
Seq_Frame1078_Timestamp = 124.332
Seq_Frame1079_Sequence_1Transform =0.994788 0.0860994 -0.0546245 -34.2494 -0.00328924 0.562534 0.826768 182.945 0.101912 -0.822278 0.559886 -57.1482 0 0 0 1 
Seq_Frame1079_Sequence_1TransformStatus = OK
Seq_Frame1079_Timestamp = 124.446
Seq_Frame1080_Sequence_1Transform =0.99481 0.0858377 -0.0546428 -33.1691 -0.00302487 0.561717 0.827324 183.067 0.101709 -0.822865 0.559061 -57.2847 0 0 0 1 
Seq_Frame1080_Sequence_1TransformStatus = OK
Seq_Frame1080_Timestamp = 124.576
Seq_Frame1081_Sequence_1Transform =0.994871 0.0849448 -0.0549182 -32.4882 -0.0023281 0.562015 0.827123 183.043 0.101125 -0.822753 0.559331 -57.2741 0 0 0 1 
Seq_Frame1081_Sequence_1TransformStatus = OK
Seq_Frame1081_Timestamp = 124.677
Seq_Frame1082_Sequence_1Transform =0.99495 0.0840635 -0.054846 -32.3647 -0.00193466 0.562381 0.826876 183.017 0.100354 -0.822594 0.559704 -57.2192 0 0 0 1 
Seq_Frame1082_Sequence_1TransformStatus = OK
Seq_Frame1082_Timestamp = 124.781
Seq_Frame1083_Sequence_1Transform =0.994749 0.0861434 -0.0552552 -31.8844 -0.0026938 0.561761 0.827295 183.099 0.102306 -0.822802 0.559043 -57.3626 0 0 0 1 
Seq_Frame1083_Sequence_1TransformStatus = OK
Seq_Frame1083_Timestamp = 124.882
Seq_Frame1084_Sequence_1Transform =0.994679 0.0852365 -0.0578649 -32.3032 9.77586e-005 0.560892 0.827889 183.187 0.103022 -0.823489 0.557899 -57.4901 0 0 0 1 
Seq_Frame1084_Sequence_1TransformStatus = OK
Seq_Frame1084_Timestamp = 124.982
Seq_Frame1085_Sequence_1Transform =0.994819 0.085016 -0.0557518 -31.3756 -0.00144912 0.560184 0.828367 183.272 0.101656 -0.823994 0.557404 -57.5751 0 0 0 1 
Seq_Frame1085_Sequence_1TransformStatus = OK
Seq_Frame1085_Timestamp = 125.083
Seq_Frame1086_Sequence_1Transform =0.994826 0.0846175 -0.0562254 -31.3003 -0.000700156 0.559127 0.829082 183.378 0.101592 -0.824752 0.556294 -57.7331 0 0 0 1 
Seq_Frame1086_Sequence_1TransformStatus = OK
Seq_Frame1086_Timestamp = 125.231
Seq_Frame1087_Sequence_1Transform =0.994904 0.0846747 -0.0547338 -30.5087 -0.00206474 0.559858 0.828586 183.286 0.100803 -0.82425 0.55718 -57.6355 0 0 0 1 
Seq_Frame1087_Sequence_1TransformStatus = OK
Seq_Frame1087_Timestamp = 125.336
Seq_Frame1088_Sequence_1Transform =0.994839 0.0852172 -0.0550877 -30.5494 -0.00194029 0.55876 0.829327 183.427 0.101454 -0.824939 0.556042 -57.7875 0 0 0 1 
Seq_Frame1088_Sequence_1TransformStatus = OK
Seq_Frame1088_Timestamp = 125.477
Seq_Frame1089_Sequence_1Transform =0.994935 0.0847434 -0.054062 -30.1983 -0.00258838 0.559247 0.828997 183.387 0.100486 -0.824658 0.556634 -57.7149 0 0 0 1 
Seq_Frame1089_Sequence_1TransformStatus = OK
Seq_Frame1089_Timestamp = 125.577
Seq_Frame1090_Sequence_1Transform =0.994969 0.0832286 -0.0557629 -30.1924 -0.000403799 0.559941 0.828532 183.325 0.100182 -0.824341 0.557158 -57.6533 0 0 0 1 
Seq_Frame1090_Sequence_1TransformStatus = OK
Seq_Frame1090_Timestamp = 125.681
Seq_Frame1091_Sequence_1Transform =0.99485 0.0846303 -0.0557866 -30.1136 -0.000961035 0.558216 0.829695 183.497 0.101358 -0.825368 0.555422 -57.9085 0 0 0 1 
Seq_Frame1091_Sequence_1TransformStatus = OK
Seq_Frame1091_Timestamp = 125.841
Seq_Frame1092_Sequence_1Transform =0.994913 0.0849715 -0.0541053 -29.935 -0.00233349 0.556402 0.83091 183.67 0.100708 -0.826557 0.55377 -58.1135 0 0 0 1 
Seq_Frame1092_Sequence_1TransformStatus = OK
Seq_Frame1092_Timestamp = 125.977
Seq_Frame1093_Sequence_1Transform =0.99475 0.0900895 -0.0485369 -29.2728 -0.00938702 0.552638 0.833369 184.023 0.101901 -0.828538 0.550582 -58.5586 0 0 0 1 
Seq_Frame1093_Sequence_1TransformStatus = OK
Seq_Frame1093_Timestamp = 126.078
Seq_Frame1094_Sequence_1Transform =0.994584 0.0933198 -0.0457644 -28.8816 -0.0133379 0.551261 0.834226 184.126 0.103078 -0.829098 0.54952 -58.6993 0 0 0 1 
Seq_Frame1094_Sequence_1TransformStatus = OK
Seq_Frame1094_Timestamp = 126.179
Seq_Frame1095_Sequence_1Transform =0.994437 0.0957454 -0.0439179 -28.5606 -0.0161676 0.550718 0.834535 184.179 0.104089 -0.829182 0.549202 -58.7563 0 0 0 1 
Seq_Frame1095_Sequence_1TransformStatus = OK
Seq_Frame1095_Timestamp = 126.282
Seq_Frame1096_Sequence_1Transform =0.994533 0.0954491 -0.0423606 -28.3528 -0.0173647 0.551161 0.834219 184.121 0.102973 -0.828922 0.549805 -58.6758 0 0 0 1 
Seq_Frame1096_Sequence_1TransformStatus = OK
Seq_Frame1096_Timestamp = 126.383
Seq_Frame1097_Sequence_1Transform =0.994709 0.0951319 -0.0387937 -28.241 -0.0203852 0.55285 0.833031 183.889 0.100695 -0.827832 0.551864 -58.367 0 0 0 1 
Seq_Frame1097_Sequence_1TransformStatus = OK
Seq_Frame1097_Timestamp = 126.491
Seq_Frame1098_Sequence_1Transform =0.994598 0.0973758 -0.0359534 -27.7366 -0.0238926 0.551829 0.833615 184.007 0.101014 -0.828252 0.551175 -58.484 0 0 0 1 
Seq_Frame1098_Sequence_1TransformStatus = OK
Seq_Frame1098_Timestamp = 126.642
Seq_Frame1099_Sequence_1Transform =0.994615 0.0970889 -0.036265 -28.088 -0.0236497 0.553292 0.832652 183.835 0.100906 -0.82731 0.552609 -58.2801 0 0 0 1 
Seq_Frame1099_Sequence_1TransformStatus = OK
Seq_Frame1099_Timestamp = 126.748
Seq_Frame1100_Sequence_1Transform =0.994632 0.0973692 -0.0350272 -28.1579 -0.0248708 0.553523 0.832462 183.783 0.100445 -0.827122 0.552974 -58.223 0 0 0 1 
Seq_Frame1100_Sequence_1TransformStatus = OK
Seq_Frame1100_Timestamp = 126.876
Seq_Frame1101_Sequence_1Transform =0.994676 0.0964105 -0.0364004 -28.6219 -0.0232594 0.554134 0.832102 183.744 0.100394 -0.826825 0.553427 -58.1475 0 0 0 1 
Seq_Frame1101_Sequence_1TransformStatus = OK
Seq_Frame1101_Timestamp = 126.977
Seq_Frame1102_Sequence_1Transform =0.99466 0.0958962 -0.0381602 -29.2071 -0.0214587 0.553802 0.832372 183.772 0.100955 -0.827108 0.552902 -58.2007 0 0 0 1 
Seq_Frame1102_Sequence_1TransformStatus = OK
Seq_Frame1102_Timestamp = 127.083
Seq_Frame1103_Sequence_1Transform =0.994721 0.0959963 -0.0362598 -29.0101 -0.0231563 0.554227 0.832043 183.699 0.0999692 -0.826811 0.553525 -58.1265 0 0 0 1 
Seq_Frame1103_Sequence_1TransformStatus = OK
Seq_Frame1103_Timestamp = 127.241
Seq_Frame1104_Sequence_1Transform =0.99479 0.0959516 -0.0344374 -28.9566 -0.0246442 0.554133 0.832063 183.724 0.0989207 -0.82688 0.553611 -58.1021 0 0 0 1 
Seq_Frame1104_Sequence_1TransformStatus = OK
Seq_Frame1104_Timestamp = 127.376
Seq_Frame1105_Sequence_1Transform =0.994699 0.0957736 -0.0374382 -29.6079 -0.02193 0.553273 0.832711 183.816 0.100465 -0.827476 0.55244 -58.2579 0 0 0 1 
Seq_Frame1105_Sequence_1TransformStatus = OK
Seq_Frame1105_Timestamp = 127.485
Seq_Frame1106_Sequence_1Transform =0.994508 0.0942533 -0.0454964 -32.0903 -0.0142154 0.552328 0.833506 183.941 0.10369 -0.828281 0.550635 -58.4369 0 0 0 1 
Seq_Frame1106_Sequence_1TransformStatus = OK
Seq_Frame1106_Timestamp = 127.630
Seq_Frame1107_Sequence_1Transform =0.994577 0.0943254 -0.0438144 -31.9653 -0.0156295 0.552041 0.83367 183.96 0.102824 -0.828464 0.550522 -58.4561 0 0 0 1 
Seq_Frame1107_Sequence_1TransformStatus = OK
Seq_Frame1107_Timestamp = 127.741
Seq_Frame1108_Sequence_1Transform =0.994459 0.0959602 -0.0429331 -31.8154 -0.0171795 0.551246 0.834166 184.025 0.103713 -0.828806 0.54984 -58.5833 0 0 0 1 
Seq_Frame1108_Sequence_1TransformStatus = OK
Seq_Frame1108_Timestamp = 127.852
Seq_Frame1109_Sequence_1Transform =0.99467 0.0934999 -0.043467 -31.9114 -0.0154901 0.552278 0.833516 183.929 0.10194 -0.8284 0.550783 -58.4371 0 0 0 1 
Seq_Frame1109_Sequence_1TransformStatus = OK
Seq_Frame1109_Timestamp = 127.976
Seq_Frame1110_Sequence_1Transform =0.994812 0.0914276 -0.044621 -32.0496 -0.013628 0.554406 0.832135 183.736 0.100818 -0.827209 0.552775 -58.1614 0 0 0 1 
Seq_Frame1110_Sequence_1TransformStatus = OK
Seq_Frame1110_Timestamp = 128.078
Seq_Frame1111_Sequence_1Transform =0.994799 0.0899978 -0.047702 -32.4471 -0.0104015 0.555627 0.831366 183.624 0.101326 -0.826546 0.553674 -58.0589 0 0 0 1 
Seq_Frame1111_Sequence_1TransformStatus = OK
Seq_Frame1111_Timestamp = 128.185
Seq_Frame1112_Sequence_1Transform =0.995156 0.0838614 -0.0513083 -33.0658 -0.00441993 0.559528 0.828799 183.27 0.0982128 -0.824557 0.557189 -57.5384 0 0 0 1 
Seq_Frame1112_Sequence_1TransformStatus = OK
Seq_Frame1112_Timestamp = 128.307
Seq_Frame1113_Sequence_1Transform =0.995017 0.0823724 -0.0561813 -33.563 0.000213394 0.561701 0.82734 183.051 0.0997071 -0.823229 0.558885 -57.3235 0 0 0 1 
Seq_Frame1113_Sequence_1TransformStatus = OK
Seq_Frame1113_Timestamp = 128.426
Seq_Frame1114_Sequence_1Transform =0.994979 0.0817062 -0.0578007 -33.7068 0.0018532 0.562382 0.826876 183.015 0.100067 -0.822831 0.559406 -57.2356 0 0 0 1 
Seq_Frame1114_Sequence_1TransformStatus = OK
Seq_Frame1114_Timestamp = 128.527
Seq_Frame1115_Sequence_1Transform =0.994993 0.0820417 -0.0570797 -33.4149 0.00107882 0.562264 0.826957 183.019 0.0999389 -0.822878 0.55936 -57.2416 0 0 0 1 
Seq_Frame1115_Sequence_1TransformStatus = OK
Seq_Frame1115_Timestamp = 128.642
Seq_Frame1116_Sequence_1Transform =0.994999 0.0822505 -0.0566836 -33.2905 0.000909768 0.559971 0.828512 183.236 0.0998867 -0.82442 0.557095 -57.5568 0 0 0 1 
Seq_Frame1116_Sequence_1TransformStatus = OK
Seq_Frame1116_Timestamp = 128.743
Seq_Frame1117_Sequence_1Transform =0.994883 0.0817867 -0.0593144 -33.5632 0.00330838 0.560403 0.828214 183.208 0.100977 -0.824172 0.557265 -57.536 0 0 0 1 
Seq_Frame1117_Sequence_1TransformStatus = OK
Seq_Frame1117_Timestamp = 128.876
Seq_Frame1118_Sequence_1Transform =0.994868 0.0804022 -0.061425 -33.7916 0.00575928 0.561098 0.827729 183.152 0.101017 -0.823835 0.557756 -57.4592 0 0 0 1 
Seq_Frame1118_Sequence_1TransformStatus = OK
Seq_Frame1118_Timestamp = 128.976
Seq_Frame1119_Sequence_1Transform =0.994894 0.0807634 -0.0605236 -33.281 0.00495929 0.559844 0.828583 183.289 0.100803 -0.824653 0.556585 -57.6303 0 0 0 1 
Seq_Frame1119_Sequence_1TransformStatus = OK
Seq_Frame1119_Timestamp = 129.127
Seq_Frame1120_Sequence_1Transform =0.994868 0.0805234 -0.0612641 -33.1659 0.00573855 0.559618 0.828731 183.313 0.101017 -0.824829 0.556284 -57.6807 0 0 0 1 
Seq_Frame1120_Sequence_1TransformStatus = OK
Seq_Frame1120_Timestamp = 129.228
Seq_Frame1121_Sequence_1Transform =0.994853 0.0805013 -0.0615373 -33.1647 0.00599097 0.559517 0.828797 183.325 0.10115 -0.8249 0.556155 -57.6975 0 0 0 1 
Seq_Frame1121_Sequence_1TransformStatus = OK
Seq_Frame1121_Timestamp = 129.337
Seq_Frame1122_Sequence_1Transform =0.994661 0.0803692 -0.0647376 -33.3001 0.0087226 0.559588 0.828725 183.342 0.10283 -0.824865 0.555899 -57.7448 0 0 0 1 
Seq_Frame1122_Sequence_1TransformStatus = OK
Seq_Frame1122_Timestamp = 129.476
Seq_Frame1123_Sequence_1Transform =0.994663 0.0803247 -0.0647536 -33.2179 0.00887036 0.55871 0.829316 183.433 0.102793 -0.825464 0.555016 -57.8647 0 0 0 1 
Seq_Frame1123_Sequence_1TransformStatus = OK
Seq_Frame1123_Timestamp = 129.577
Seq_Frame1124_Sequence_1Transform =0.994789 0.079758 -0.0635141 -32.365 0.00813195 0.558894 0.8292 183.422 0.101633 -0.825395 0.555333 -57.8477 0 0 0 1 
Seq_Frame1124_Sequence_1TransformStatus = OK
Seq_Frame1124_Timestamp = 129.682
Seq_Frame1125_Sequence_1Transform =0.994905 0.079647 -0.0618094 -31.8925 0.00690498 0.557814 0.829938 183.54 0.10058 -0.826136 0.554422 -57.9705 0 0 0 1 
Seq_Frame1125_Sequence_1TransformStatus = OK
Seq_Frame1125_Timestamp = 129.836
Seq_Frame1126_Sequence_1Transform =0.994883 0.0793683 -0.062523 -32.0328 0.00778674 0.556743 0.830648 183.635 0.100736 -0.826884 0.553276 -58.1139 0 0 0 1 
Seq_Frame1126_Sequence_1TransformStatus = OK
Seq_Frame1126_Timestamp = 129.941
Seq_Frame1127_Sequence_1Transform =0.994951 0.0787028 -0.0622753 -31.5697 0.00765836 0.559165 0.829021 183.419 0.100068 -0.825312 0.555739 -57.7866 0 0 0 1 
Seq_Frame1127_Sequence_1TransformStatus = OK
Seq_Frame1127_Timestamp = 130.054
Seq_Frame1128_Sequence_1Transform =0.995007 0.0797236 -0.0600488 -30.8963 0.00523109 0.559159 0.829044 183.405 0.0996712 -0.825219 0.55595 -57.7824 0 0 0 1 
Seq_Frame1128_Sequence_1TransformStatus = OK
Seq_Frame1128_Timestamp = 130.177
Seq_Frame1129_Sequence_1Transform =0.994844 0.0807128 -0.0614095 -30.8497 0.00582621 0.559024 0.829131 183.422 0.101251 -0.825214 0.555671 -57.8444 0 0 0 1 
Seq_Frame1129_Sequence_1TransformStatus = OK
Seq_Frame1129_Timestamp = 130.278
Seq_Frame1130_Sequence_1Transform =0.994803 0.0799626 -0.0630277 -30.525 0.0075242 0.559606 0.828725 183.377 0.101538 -0.824892 0.556096 -57.8248 0 0 0 1 
Seq_Frame1130_Sequence_1TransformStatus = OK
Seq_Frame1130_Timestamp = 130.379
Seq_Frame1131_Sequence_1Transform =0.994873 0.0790994 -0.0630123 -30.3616 0.00787898 0.560563 0.828074 183.298 0.100823 -0.824325 0.557066 -57.6772 0 0 0 1 
Seq_Frame1131_Sequence_1TransformStatus = OK
Seq_Frame1131_Timestamp = 130.504
Seq_Frame1132_Sequence_1Transform =0.994794 0.0796343 -0.0635956 -30.4997 0.00810106 0.56026 0.828278 183.336 0.101589 -0.82448 0.556697 -57.7312 0 0 0 1 
Seq_Frame1132_Sequence_1TransformStatus = OK
Seq_Frame1132_Timestamp = 130.626
Seq_Frame1133_Sequence_1Transform =0.994789 0.0789724 -0.0644825 -30.3344 0.00921655 0.560219 0.828293 183.344 0.101537 -0.824571 0.556572 -57.7368 0 0 0 1 
Seq_Frame1133_Sequence_1TransformStatus = OK
Seq_Frame1133_Timestamp = 130.754
Seq_Frame1134_Sequence_1Transform =0.99484 0.0786761 -0.064055 -30.2679 0.00913319 0.559354 0.828879 183.399 0.101042 -0.825187 0.555749 -57.8521 0 0 0 1 
Seq_Frame1134_Sequence_1TransformStatus = OK
Seq_Frame1134_Timestamp = 130.871
Seq_Frame1135_Sequence_1Transform =0.994733 0.079348 -0.0648909 -30.2508 0.00960098 0.558154 0.829682 183.548 0.102053 -0.825935 0.554452 -58.0436 0 0 0 1 
Seq_Frame1135_Sequence_1TransformStatus = OK
Seq_Frame1135_Timestamp = 130.976
Seq_Frame1136_Sequence_1Transform =0.994924 0.078119 -0.063436 -29.5569 0.00897196 0.559009 0.829113 183.479 0.100231 -0.825473 0.555471 -57.9049 0 0 0 1 
Seq_Frame1136_Sequence_1TransformStatus = OK
Seq_Frame1136_Timestamp = 131.137
Seq_Frame1137_Sequence_1Transform =0.994889 0.0780404 -0.0640729 -29.3176 0.00966153 0.558066 0.82974 183.58 0.10051 -0.826118 0.55446 -58.0494 0 0 0 1 
Seq_Frame1137_Sequence_1TransformStatus = OK
Seq_Frame1137_Timestamp = 131.238
Seq_Frame1138_Sequence_1Transform =0.994967 0.0782665 -0.0625723 -28.7366 0.00821081 0.558667 0.829351 183.514 0.0998675 -0.825691 0.555213 -57.9447 0 0 0 1 
Seq_Frame1138_Sequence_1TransformStatus = OK
Seq_Frame1138_Timestamp = 131.372
Seq_Frame1139_Sequence_1Transform =0.994884 0.0782731 -0.0638653 -28.7962 0.0093321 0.55828 0.8296 183.576 0.10059 -0.825952 0.554694 -58.0262 0 0 0 1 
Seq_Frame1139_Sequence_1TransformStatus = OK
Seq_Frame1139_Timestamp = 131.477
Seq_Frame1140_Sequence_1Transform =0.994976 0.078876 -0.0616644 -28.1938 0.0072547 0.55749 0.830152 183.657 0.0998564 -0.826428 0.554116 -58.1098 0 0 0 1 
Seq_Frame1140_Sequence_1TransformStatus = OK
Seq_Frame1140_Timestamp = 131.626
Seq_Frame1141_Sequence_1Transform =0.995188 0.0772379 -0.0602965 -26.7497 0.00692095 0.55841 0.829536 183.558 0.0977418 -0.825961 0.555189 -58.0136 0 0 0 1 
Seq_Frame1141_Sequence_1TransformStatus = OK
Seq_Frame1141_Timestamp = 131.776
Seq_Frame1142_Sequence_1Transform =0.994976 0.0794033 -0.0609798 -26.2274 0.00660741 0.555678 0.831372 183.876 0.0998988 -0.827597 0.552361 -58.4453 0 0 0 1 
Seq_Frame1142_Sequence_1TransformStatus = OK
Seq_Frame1142_Timestamp = 131.882
Seq_Frame1143_Sequence_1Transform =0.995137 0.0781655 -0.0599454 -25.7921 0.00648289 0.555261 0.831651 183.905 0.0982918 -0.827995 0.552054 -58.4675 0 0 0 1 
Seq_Frame1143_Sequence_1TransformStatus = OK
Seq_Frame1143_Timestamp = 132.006
Seq_Frame1144_Sequence_1Transform =0.995129 0.0796606 -0.0580761 -24.8827 0.00451346 0.551675 0.834047 184.291 0.0984798 -0.830246 0.548628 -58.9618 0 0 0 1 
Seq_Frame1144_Sequence_1TransformStatus = OK
Seq_Frame1144_Timestamp = 132.136
Seq_Frame1145_Sequence_1Transform =0.994506 0.088408 -0.0560547 -24.2437 0.00172535 0.521565 0.85321 187.18 0.104667 -0.848619 0.518547 -63.1166 0 0 0 1 
Seq_Frame1145_Sequence_1TransformStatus = OK
Seq_Frame1145_Timestamp = 132.257
Seq_Frame1146_Sequence_1Transform =0.994065 0.0967306 -0.0497825 -23.0738 -0.00302701 0.482021 0.876155 190.608 0.108747 -0.870804 0.479453 -68.533 0 0 0 1 
Seq_Frame1146_Sequence_1TransformStatus = OK
Seq_Frame1146_Timestamp = 132.372
Seq_Frame1147_Sequence_1Transform =0.994505 0.0981197 -0.0365095 -20.624 -0.0105488 0.440873 0.897508 193.8 0.104159 -0.89219 0.439485 -74.0907 0 0 0 1 
Seq_Frame1147_Sequence_1TransformStatus = OK
Seq_Frame1147_Timestamp = 132.473
Seq_Frame1148_Sequence_1Transform =0.994143 0.102455 -0.0344006 -18.9444 -0.0115776 0.417427 0.908637 195.526 0.107454 -0.902916 0.416169 -77.3989 0 0 0 1 
Seq_Frame1148_Sequence_1TransformStatus = OK
Seq_Frame1148_Timestamp = 132.583
Seq_Frame1149_Sequence_1Transform =0.994163 0.101474 -0.0366523 -17.205 -0.00934257 0.419409 0.90775 195.422 0.107485 -0.902108 0.417909 -77.2701 0 0 0 1 
Seq_Frame1149_Sequence_1TransformStatus = OK
Seq_Frame1149_Timestamp = 132.722
Seq_Frame1150_Sequence_1Transform =0.993471 0.104422 -0.0459601 -17.76 -0.00179893 0.417132 0.908844 195.644 0.114075 -0.902827 0.414596 -77.7262 0 0 0 1 
Seq_Frame1150_Sequence_1TransformStatus = OK
Seq_Frame1150_Timestamp = 132.824
Seq_Frame1151_Sequence_1Transform =0.993059 0.108387 -0.0456874 -17.6922 -0.00338078 0.414565 0.910013 195.82 0.117574 -0.903542 0.412054 -78.0512 0 0 0 1 
Seq_Frame1151_Sequence_1TransformStatus = OK
Seq_Frame1151_Timestamp = 132.956
Seq_Frame1152_Sequence_1Transform =0.992944 0.111241 -0.0410839 -16.9836 -0.0090645 0.416637 0.909028 195.634 0.118238 -0.902241 0.414705 -77.6996 0 0 0 1 
Seq_Frame1152_Sequence_1TransformStatus = OK
Seq_Frame1152_Timestamp = 133.071
Seq_Frame1153_Sequence_1Transform =0.992987 0.112035 -0.037764 -16.8733 -0.012939 0.420477 0.907211 195.338 0.117518 -0.900359 0.418978 -77.1452 0 0 0 1 
Seq_Frame1153_Sequence_1TransformStatus = OK
Seq_Frame1153_Timestamp = 133.173
Seq_Frame1154_Sequence_1Transform =0.992052 0.118863 -0.0412887 -18.9921 -0.0128567 0.422165 0.906428 195.183 0.125171 -0.898692 0.420338 -76.8396 0 0 0 1 
Seq_Frame1154_Sequence_1TransformStatus = OK
Seq_Frame1154_Timestamp = 133.274
Seq_Frame1155_Sequence_1Transform =0.990967 0.12571 -0.0466999 -20.9475 -0.0111391 0.424192 0.905504 195.035 0.133641 -0.896804 0.421761 -76.5941 0 0 0 1 
Seq_Frame1155_Sequence_1TransformStatus = OK
Seq_Frame1155_Timestamp = 133.374
Seq_Frame1156_Sequence_1Transform =0.99096 0.126003 -0.0460704 -21.2124 -0.0124725 0.428432 0.903488 194.709 0.13358 -0.894745 0.42613 -75.9651 0 0 0 1 
Seq_Frame1156_Sequence_1TransformStatus = OK
Seq_Frame1156_Timestamp = 133.478
Seq_Frame1157_Sequence_1Transform =0.990821 0.127999 -0.0434741 -21.0306 -0.0170475 0.437346 0.899132 194.029 0.134101 -0.890137 0.435514 -74.6576 0 0 0 1 
Seq_Frame1157_Sequence_1TransformStatus = OK
Seq_Frame1157_Timestamp = 133.632
Seq_Frame1158_Sequence_1Transform =0.990913 0.12697 -0.0443865 -21.7911 -0.016159 0.439987 0.897859 193.806 0.13353 -0.888982 0.438041 -74.3005 0 0 0 1 
Seq_Frame1158_Sequence_1TransformStatus = OK
Seq_Frame1158_Timestamp = 133.732
Seq_Frame1159_Sequence_1Transform =0.990592 0.128751 -0.0463907 -22.9938 -0.0151681 0.440184 0.897779 193.797 0.13601 -0.888629 0.437996 -74.2746 0 0 0 1 
Seq_Frame1159_Sequence_1TransformStatus = OK
Seq_Frame1159_Timestamp = 133.836
Seq_Frame1160_Sequence_1Transform =0.990411 0.129109 -0.0491678 -24.5715 -0.0127923 0.440064 0.897875 193.778 0.137561 -0.888636 0.437496 -74.3288 0 0 0 1 
Seq_Frame1160_Sequence_1TransformStatus = OK
Seq_Frame1160_Timestamp = 133.937
Seq_Frame1161_Sequence_1Transform =0.990704 0.128111 -0.045752 -24.6723 -0.0161171 0.444492 0.895638 193.404 0.135078 -0.886574 0.442425 -73.6277 0 0 0 1 
Seq_Frame1161_Sequence_1TransformStatus = OK
Seq_Frame1161_Timestamp = 134.040
Seq_Frame1162_Sequence_1Transform =0.990553 0.128451 -0.048022 -25.6399 -0.0139676 0.442866 0.896479 193.557 0.136421 -0.887339 0.440476 -73.8486 0 0 0 1 
Seq_Frame1162_Sequence_1TransformStatus = OK
Seq_Frame1162_Timestamp = 134.171
Seq_Frame1163_Sequence_1Transform =0.990441 0.128215 -0.0508682 -27.2873 -0.0106349 0.438659 0.898591 193.857 0.137527 -0.88946 0.435829 -74.4482 0 0 0 1 
Seq_Frame1163_Sequence_1TransformStatus = OK
Seq_Frame1163_Timestamp = 134.273
Seq_Frame1164_Sequence_1Transform =0.990506 0.128111 -0.0498658 -27.7289 -0.0118493 0.44094 0.897458 193.659 0.136962 -0.888346 0.438272 -74.1095 0 0 0 1 
Seq_Frame1164_Sequence_1TransformStatus = OK
Seq_Frame1164_Timestamp = 134.373
Seq_Frame1165_Sequence_1Transform =0.9902 0.13011 -0.0507445 -28.9996 -0.0121239 0.442071 0.896898 193.552 0.139128 -0.887494 0.439316 -73.948 0 0 0 1 
Seq_Frame1165_Sequence_1TransformStatus = OK
Seq_Frame1165_Timestamp = 134.474
Seq_Frame1166_Sequence_1Transform =0.990132 0.131086 -0.0495476 -30.0885 -0.0140204 0.444452 0.895693 193.319 0.139434 -0.886159 0.441905 -73.5274 0 0 0 1 
Seq_Frame1166_Sequence_1TransformStatus = OK
Seq_Frame1166_Timestamp = 134.621
Seq_Frame1167_Sequence_1Transform =0.990061 0.132578 -0.046927 -30.2445 -0.0174108 0.44665 0.894539 193.13 0.139556 -0.884831 0.444519 -73.1536 0 0 0 1 
Seq_Frame1167_Sequence_1TransformStatus = OK
Seq_Frame1167_Timestamp = 134.752
Seq_Frame1168_Sequence_1Transform =0.99021 0.131962 -0.045505 -30.0158 -0.0185905 0.447766 0.893958 193.015 0.138344 -0.884359 0.445835 -72.9889 0 0 0 1 
Seq_Frame1168_Sequence_1TransformStatus = OK
Seq_Frame1168_Timestamp = 134.860
Seq_Frame1169_Sequence_1Transform =0.990318 0.13124 -0.0452372 -30.0237 -0.0188032 0.449689 0.892987 192.875 0.137539 -0.883491 0.447803 -72.7296 0 0 0 1 
Seq_Frame1169_Sequence_1TransformStatus = OK
Seq_Frame1169_Timestamp = 134.966
Seq_Frame1170_Sequence_1Transform =0.990464 0.130902 -0.0429614 -29.7202 -0.0206808 0.449561 0.89301 192.887 0.136211 -0.883606 0.447981 -72.7049 0 0 0 1 
Seq_Frame1170_Sequence_1TransformStatus = OK
Seq_Frame1170_Timestamp = 135.080
Seq_Frame1171_Sequence_1Transform =0.990417 0.131445 -0.0423764 -29.8228 -0.0214674 0.449631 0.892956 192.874 0.136429 -0.88349 0.448144 -72.6945 0 0 0 1 
Seq_Frame1171_Sequence_1TransformStatus = OK
Seq_Frame1171_Timestamp = 135.182
Seq_Frame1172_Sequence_1Transform =0.990572 0.130945 -0.0402511 -29.6231 -0.0233077 0.450633 0.892405 192.788 0.134995 -0.883053 0.449437 -72.5062 0 0 0 1 
Seq_Frame1172_Sequence_1TransformStatus = OK
Seq_Frame1172_Timestamp = 135.331
Seq_Frame1173_Sequence_1Transform =0.990433 0.127665 -0.0523917 -32.5502 -0.0102506 0.446671 0.89464 193.129 0.137616 -0.885543 0.443706 -73.2145 0 0 0 1 
Seq_Frame1173_Sequence_1TransformStatus = OK
Seq_Frame1173_Timestamp = 135.438
Seq_Frame1174_Sequence_1Transform =0.990459 0.127244 -0.0529174 -33.2866 -0.00946386 0.445889 0.895038 193.162 0.137483 -0.885997 0.442839 -73.3103 0 0 0 1 
Seq_Frame1174_Sequence_1TransformStatus = OK
Seq_Frame1174_Timestamp = 135.538
Seq_Frame1175_Sequence_1Transform =0.990229 0.129219 -0.0524257 -34.036 -0.0110974 0.447778 0.894076 193.015 0.139007 -0.884758 0.444837 -73.0249 0 0 0 1 
Seq_Frame1175_Sequence_1TransformStatus = OK
Seq_Frame1175_Timestamp = 135.646
Seq_Frame1176_Sequence_1Transform =0.99015 0.128708 -0.0551063 -34.856 -0.00877865 0.449889 0.893041 192.841 0.139733 -0.883761 0.446588 -72.7754 0 0 0 1 
Seq_Frame1176_Sequence_1TransformStatus = OK
Seq_Frame1176_Timestamp = 135.766
Seq_Frame1177_Sequence_1Transform =0.990112 0.129155 -0.0547552 -35.3869 -0.00913349 0.448845 0.893563 192.916 0.139984 -0.884227 0.445586 -72.9029 0 0 0 1 
Seq_Frame1177_Sequence_1TransformStatus = OK
Seq_Frame1177_Timestamp = 135.867
Seq_Frame1178_Sequence_1Transform =0.990019 0.130569 -0.0530562 -36.047 -0.0116374 0.450902 0.892498 192.746 0.140456 -0.882972 0.447921 -72.5493 0 0 0 1 
Seq_Frame1178_Sequence_1TransformStatus = OK
Seq_Frame1178_Timestamp = 135.975
Seq_Frame1179_Sequence_1Transform =0.989861 0.13041 -0.0562919 -36.9608 -0.00871682 0.451334 0.892313 192.705 0.141773 -0.882774 0.447895 -72.5356 0 0 0 1 
Seq_Frame1179_Sequence_1TransformStatus = OK
Seq_Frame1179_Timestamp = 136.076
Seq_Frame1180_Sequence_1Transform =0.990448 0.122856 -0.062601 -37.8749 -0.00105322 0.460735 0.887537 192.001 0.137881 -0.878994 0.456464 -71.3213 0 0 0 1 
Seq_Frame1180_Sequence_1TransformStatus = OK
Seq_Frame1180_Timestamp = 136.216
Seq_Frame1181_Sequence_1Transform =0.990111 0.121571 -0.0700049 -38.9938 0.0061376 0.460999 0.88738 191.981 0.140152 -0.879034 0.455694 -71.413 0 0 0 1 
Seq_Frame1181_Sequence_1TransformStatus = OK
Seq_Frame1181_Timestamp = 136.332
Seq_Frame1182_Sequence_1Transform =0.98973 0.123466 -0.072049 -39.078 0.00736779 0.459285 0.888259 192.167 0.142761 -0.879667 0.453658 -71.7086 0 0 0 1 
Seq_Frame1182_Sequence_1TransformStatus = OK
Seq_Frame1182_Timestamp = 136.433
Seq_Frame1183_Sequence_1Transform =0.989198 0.127235 -0.0727996 -38.6855 0.00623497 0.459652 0.888077 192.115 0.146457 -0.878937 0.453894 -71.6848 0 0 0 1 
Seq_Frame1183_Sequence_1TransformStatus = OK
Seq_Frame1183_Timestamp = 136.560
Seq_Frame1184_Sequence_1Transform =0.988854 0.130378 -0.0718957 -38.3726 0.00447349 0.456651 0.889635 192.336 0.14882 -0.88004 0.450978 -72.1222 0 0 0 1 
Seq_Frame1184_Sequence_1TransformStatus = OK
Seq_Frame1184_Timestamp = 136.672
Seq_Frame1185_Sequence_1Transform =0.989232 0.130329 -0.0665895 -36.7016 -0.000735415 0.459405 0.888227 192.147 0.146354 -0.878613 0.454554 -71.6345 0 0 0 1 
Seq_Frame1185_Sequence_1TransformStatus = OK
Seq_Frame1185_Timestamp = 136.776
Seq_Frame1186_Sequence_1Transform =0.9894 0.130244 -0.0642274 -35.9716 -0.00266411 0.458483 0.888699 192.223 0.145195 -0.879107 0.45397 -71.7319 0 0 0 1 
Seq_Frame1186_Sequence_1TransformStatus = OK
Seq_Frame1186_Timestamp = 136.916
Seq_Frame1187_Sequence_1Transform =0.989516 0.129418 -0.0641072 -35.4661 -0.00224746 0.457622 0.889144 192.312 0.144408 -0.879678 0.453115 -71.8591 0 0 0 1 
Seq_Frame1187_Sequence_1TransformStatus = OK
Seq_Frame1187_Timestamp = 137.026
Seq_Frame1188_Sequence_1Transform =0.98952 0.128555 -0.0657526 -34.898 -0.000650156 0.459331 0.888265 192.204 0.144393 -0.878913 0.454601 -71.672 0 0 0 1 
Seq_Frame1188_Sequence_1TransformStatus = OK
Seq_Frame1188_Timestamp = 137.131
Seq_Frame1189_Sequence_1Transform =0.989434 0.129942 -0.0643118 -34.2585 -0.00218172 0.456865 0.889533 192.406 0.14497 -0.879994 0.452321 -72.0272 0 0 0 1 
Seq_Frame1189_Sequence_1TransformStatus = OK
Seq_Frame1189_Timestamp = 137.233
Seq_Frame1190_Sequence_1Transform =0.98954 0.128872 -0.0648359 -34.0228 -0.00117207 0.456596 0.889673 192.43 0.144258 -0.880291 0.451971 -72.0691 0 0 0 1 
Seq_Frame1190_Sequence_1TransformStatus = OK
Seq_Frame1190_Timestamp = 137.334
Seq_Frame1191_Sequence_1Transform =0.989551 0.129296 -0.0638076 -33.8057 -0.00230435 0.456669 0.889634 192.425 0.144165 -0.880191 0.452195 -72.0494 0 0 0 1 
Seq_Frame1191_Sequence_1TransformStatus = OK
Seq_Frame1191_Timestamp = 137.466
Seq_Frame1192_Sequence_1Transform =0.989283 0.131302 -0.0638734 -33.8065 -0.00274424 0.45409 0.890951 192.6 0.145988 -0.881227 0.449584 -72.4217 0 0 0 1 
Seq_Frame1192_Sequence_1TransformStatus = OK
Seq_Frame1192_Timestamp = 137.567
Seq_Frame1193_Sequence_1Transform =0.989309 0.131227 -0.063619 -33.8699 -0.00300483 0.454489 0.890748 192.57 0.145804 -0.881033 0.450024 -72.3439 0 0 0 1 
Seq_Frame1193_Sequence_1TransformStatus = OK
Seq_Frame1193_Timestamp = 137.667
Seq_Frame1194_Sequence_1Transform =0.989253 0.131399 -0.0641412 -33.8966 -0.00270415 0.455034 0.89047 192.536 0.146193 -0.880726 0.450499 -72.2808 0 0 0 1 
Seq_Frame1194_Sequence_1TransformStatus = OK
Seq_Frame1194_Timestamp = 137.768
Seq_Frame1195_Sequence_1Transform =0.989035 0.133015 -0.0641602 -33.921 -0.00346622 0.45524 0.890362 192.509 0.14764 -0.880377 0.45071 -72.2637 0 0 0 1 
Seq_Frame1195_Sequence_1TransformStatus = OK
Seq_Frame1195_Timestamp = 137.869
Seq_Frame1196_Sequence_1Transform =0.988888 0.134617 -0.0630831 -33.6949 -0.00513564 0.45501 0.890471 192.534 0.148576 -0.880252 0.450645 -72.2748 0 0 0 1 
Seq_Frame1196_Sequence_1TransformStatus = OK
Seq_Frame1196_Timestamp = 137.969
Seq_Frame1197_Sequence_1Transform =0.988901 0.134537 -0.0630401 -33.7604 -0.00507331 0.45463 0.890666 192.557 0.148488 -0.880461 0.450267 -72.2957 0 0 0 1 
Seq_Frame1197_Sequence_1TransformStatus = OK
Seq_Frame1197_Timestamp = 138.077
Seq_Frame1198_Sequence_1Transform =0.988703 0.136577 -0.0617516 -33.549 -0.00727314 0.455213 0.890353 192.499 0.149712 -0.879845 0.451064 -72.2072 0 0 0 1 
Seq_Frame1198_Sequence_1TransformStatus = OK
Seq_Frame1198_Timestamp = 138.216
Seq_Frame1199_Sequence_1Transform =0.988591 0.136667 -0.063322 -33.8654 -0.00601031 0.455855 0.890034 192.447 0.150504 -0.879499 0.451475 -72.1457 0 0 0 1 
Seq_Frame1199_Sequence_1TransformStatus = OK
Seq_Frame1199_Timestamp = 138.326
Seq_Frame1200_Sequence_1Transform =0.988355 0.138077 -0.0639456 -33.9212 -0.00581103 0.454181 0.890891 192.586 0.152054 -0.880145 0.449694 -72.3885 0 0 0 1 
Seq_Frame1200_Sequence_1TransformStatus = OK
Seq_Frame1200_Timestamp = 138.466
Seq_Frame1201_Sequence_1Transform =0.988386 0.137843 -0.0639739 -33.906 -0.00568014 0.454193 0.890885 192.566 0.151859 -0.880175 0.449701 -72.3898 0 0 0 1 
Seq_Frame1201_Sequence_1TransformStatus = OK
Seq_Frame1201_Timestamp = 138.611
Seq_Frame1202_Sequence_1Transform =0.988325 0.138496 -0.0634974 -33.8838 -0.00621261 0.45305 0.891464 192.649 0.152232 -0.880661 0.448621 -72.5257 0 0 0 1 
Seq_Frame1202_Sequence_1TransformStatus = OK
Seq_Frame1202_Timestamp = 138.716
Seq_Frame1203_Sequence_1Transform =0.988169 0.138947 -0.0649257 -34.1499 -0.00509203 0.452823 0.891586 192.669 0.153283 -0.880707 0.448173 -72.5832 0 0 0 1 
Seq_Frame1203_Sequence_1TransformStatus = OK
Seq_Frame1203_Timestamp = 138.827
Seq_Frame1204_Sequence_1Transform =0.988128 0.14014 -0.0629693 -33.8861 -0.00732788 0.452381 0.891795 192.697 0.153462 -0.880745 0.448037 -72.6066 0 0 0 1 
Seq_Frame1204_Sequence_1TransformStatus = OK
Seq_Frame1204_Timestamp = 138.932
Seq_Frame1205_Sequence_1Transform =0.987907 0.140912 -0.0646909 -34.0345 -0.00626749 0.453172 0.891401 192.641 0.154925 -0.880215 0.448575 -72.5397 0 0 0 1 
Seq_Frame1205_Sequence_1TransformStatus = OK
Seq_Frame1205_Timestamp = 139.032
Seq_Frame1206_Sequence_1Transform =0.987639 0.143005 -0.0641775 -33.7378 -0.00747353 0.451934 0.89202 192.752 0.156567 -0.880514 0.447417 -72.7063 0 0 0 1 
Seq_Frame1206_Sequence_1TransformStatus = OK
Seq_Frame1206_Timestamp = 139.166
Seq_Frame1207_Sequence_1Transform =0.987677 0.142528 -0.0646566 -33.1985 -0.00696298 0.452728 0.891622 192.693 0.156353 -0.880183 0.448141 -72.6221 0 0 0 1 
Seq_Frame1207_Sequence_1TransformStatus = OK
Seq_Frame1207_Timestamp = 139.267
Seq_Frame1208_Sequence_1Transform =0.987783 0.142103 -0.063971 -32.1717 -0.00811472 0.456841 0.889511 192.393 0.155627 -0.878125 0.452413 -72.0535 0 0 0 1 
Seq_Frame1208_Sequence_1TransformStatus = OK
Seq_Frame1208_Timestamp = 139.368
Seq_Frame1209_Sequence_1Transform =0.987948 0.141101 -0.063639 -30.5833 -0.00818142 0.458163 0.888831 192.332 0.154572 -0.877597 0.453796 -71.9135 0 0 0 1 
Seq_Frame1209_Sequence_1TransformStatus = OK
Seq_Frame1209_Timestamp = 139.470
Seq_Frame1210_Sequence_1Transform =0.987994 0.141559 -0.0618795 -29.343 -0.00994228 0.457963 0.888916 192.365 0.154172 -0.877628 0.453872 -71.9371 0 0 0 1 
Seq_Frame1210_Sequence_1TransformStatus = OK
Seq_Frame1210_Timestamp = 139.595
Seq_Frame1211_Sequence_1Transform =0.988189 0.14049 -0.0612027 -27.9994 -0.00994121 0.457315 0.889249 192.458 0.15292 -0.878137 0.45331 -72.0162 0 0 0 1 
Seq_Frame1211_Sequence_1TransformStatus = OK
Seq_Frame1211_Timestamp = 139.717
Seq_Frame1212_Sequence_1Transform =0.988145 0.139854 -0.0633262 -27.5537 -0.00794197 0.4585 0.888659 192.398 0.153318 -0.877621 0.454175 -71.9431 0 0 0 1 
Seq_Frame1212_Sequence_1TransformStatus = OK
Seq_Frame1212_Timestamp = 139.818
Seq_Frame1213_Sequence_1Transform =0.988137 0.142119 -0.0582058 -26.8431 -0.0135023 0.457928 0.888887 192.392 0.152982 -0.877556 0.454415 -71.9355 0 0 0 1 
Seq_Frame1213_Sequence_1TransformStatus = OK
Seq_Frame1213_Timestamp = 139.966
Seq_Frame1214_Sequence_1Transform =0.987783 0.144976 -0.0571623 -26.6908 -0.0155257 0.45653 0.889573 192.482 0.155063 -0.877817 0.453204 -72.0923 0 0 0 1 
Seq_Frame1214_Sequence_1TransformStatus = OK
Seq_Frame1214_Timestamp = 140.095
Seq_Frame1215_Sequence_1Transform =0.987591 0.146825 -0.0557306 -26.482 -0.0178486 0.457504 0.889028 192.387 0.156029 -0.877002 0.454448 -71.9193 0 0 0 1 
Seq_Frame1215_Sequence_1TransformStatus = OK
Seq_Frame1215_Timestamp = 140.216
Seq_Frame1216_Sequence_1Transform =0.987398 0.149894 -0.050773 -25.8857 -0.0240108 0.458993 0.888116 192.223 0.156428 -0.875704 0.456808 -71.608 0 0 0 1 
Seq_Frame1216_Sequence_1TransformStatus = OK
Seq_Frame1216_Timestamp = 140.317
Seq_Frame1217_Sequence_1Transform =0.987394 0.150565 -0.0488324 -26.3726 -0.0258013 0.45748 0.888845 192.309 0.156169 -0.87638 0.455598 -71.7401 0 0 0 1 
Seq_Frame1217_Sequence_1TransformStatus = OK
Seq_Frame1217_Timestamp = 140.477
Seq_Frame1218_Sequence_1Transform =0.987053 0.151102 -0.0538054 -28.2716 -0.0212848 0.45588 0.889787 192.436 0.158978 -0.877121 0.453194 -72.0421 0 0 0 1 
Seq_Frame1218_Sequence_1TransformStatus = OK
Seq_Frame1218_Timestamp = 140.577
Seq_Frame1219_Sequence_1Transform =0.987072 0.151998 -0.0508449 -28.3522 -0.0245935 0.457114 0.889068 192.31 0.158378 -0.876324 0.454943 -71.809 0 0 0 1 
Seq_Frame1219_Sequence_1TransformStatus = OK
Seq_Frame1219_Timestamp = 140.683
Seq_Frame1220_Sequence_1Transform =0.987101 0.152822 -0.0477196 -27.9712 -0.0280794 0.458699 0.888148 192.15 0.157618 -0.875352 0.457073 -71.5083 0 0 0 1 
Seq_Frame1220_Sequence_1TransformStatus = OK
Seq_Frame1220_Timestamp = 140.812
Seq_Frame1221_Sequence_1Transform =0.986977 0.153427 -0.0483499 -28.4974 -0.027818 0.458819 0.888094 192.126 0.158441 -0.875183 0.457112 -71.492 0 0 0 1 
Seq_Frame1221_Sequence_1TransformStatus = OK
Seq_Frame1221_Timestamp = 140.913
Seq_Frame1222_Sequence_1Transform =0.987125 0.152961 -0.0467639 -28.4978 -0.0290357 0.45887 0.888029 192.109 0.157293 -0.875238 0.457404 -71.4427 0 0 0 1 
Seq_Frame1222_Sequence_1TransformStatus = OK
Seq_Frame1222_Timestamp = 141.014
Seq_Frame1223_Sequence_1Transform =0.987071 0.15337 -0.0465806 -28.4749 -0.0293543 0.458657 0.888128 192.109 0.157577 -0.875278 0.457229 -71.4698 0 0 0 1 
Seq_Frame1223_Sequence_1TransformStatus = OK
Seq_Frame1223_Timestamp = 141.114
Seq_Frame1224_Sequence_1Transform =0.987139 0.153661 -0.0441069 -28.1463 -0.0316412 0.458236 0.888267 192.125 0.156703 -0.875447 0.457205 -71.4727 0 0 0 1 
Seq_Frame1224_Sequence_1TransformStatus = OK
Seq_Frame1224_Timestamp = 141.215
Seq_Frame1225_Sequence_1Transform =0.987078 0.153054 -0.0474493 -28.7916 -0.0284254 0.458664 0.888155 192.12 0.157699 -0.875329 0.457088 -71.4725 0 0 0 1 
Seq_Frame1225_Sequence_1TransformStatus = OK
Seq_Frame1225_Timestamp = 141.315
Seq_Frame1226_Sequence_1Transform =0.98697 0.153323 -0.0488034 -29.6097 -0.026794 0.455686 0.889737 192.361 0.158656 -0.876837 0.453856 -71.8969 0 0 0 1 
Seq_Frame1226_Sequence_1TransformStatus = OK
Seq_Frame1226_Timestamp = 141.465
Seq_Frame1227_Sequence_1Transform =0.98695 0.153929 -0.047295 -29.3247 -0.0283341 0.455119 0.88998 192.39 0.158518 -0.877025 0.453541 -71.9482 0 0 0 1 
Seq_Frame1227_Sequence_1TransformStatus = OK
Seq_Frame1227_Timestamp = 141.576
Seq_Frame1228_Sequence_1Transform =0.986859 0.15476 -0.0464636 -29.5359 -0.0295247 0.455413 0.889791 192.362 0.158864 -0.876726 0.453997 -71.8633 0 0 0 1 
Seq_Frame1228_Sequence_1TransformStatus = OK
Seq_Frame1228_Timestamp = 141.677
Seq_Frame1229_Sequence_1Transform =0.986726 0.156507 -0.0433319 -29.2105 -0.0334374 0.456916 0.888881 192.188 0.158915 -0.875633 0.456084 -71.5756 0 0 0 1 
Seq_Frame1229_Sequence_1TransformStatus = OK
Seq_Frame1229_Timestamp = 141.778
Seq_Frame1230_Sequence_1Transform =0.98675 0.156658 -0.042219 -29.0229 -0.0343102 0.455808 0.889417 192.272 0.158578 -0.876184 0.455143 -71.7108 0 0 0 1 
Seq_Frame1230_Sequence_1TransformStatus = OK
Seq_Frame1230_Timestamp = 141.879
Seq_Frame1231_Sequence_1Transform =0.98663 0.156818 -0.0443695 -30.132 -0.0322705 0.454841 0.889988 192.361 0.159747 -0.876657 0.453821 -71.8747 0 0 0 1 
Seq_Frame1231_Sequence_1TransformStatus = OK
Seq_Frame1231_Timestamp = 142.012
Seq_Frame1232_Sequence_1Transform =0.986691 0.156669 -0.0435419 -30.2224 -0.0331473 0.455941 0.889393 192.261 0.159193 -0.876112 0.455066 -71.6891 0 0 0 1 
Seq_Frame1232_Sequence_1TransformStatus = OK
Seq_Frame1232_Timestamp = 142.113
Seq_Frame1233_Sequence_1Transform =0.986881 0.156012 -0.0415526 -29.9944 -0.0347616 0.45666 0.888962 192.167 0.157664 -0.875855 0.456092 -71.5488 0 0 0 1 
Seq_Frame1233_Sequence_1TransformStatus = OK
Seq_Frame1233_Timestamp = 142.218
Seq_Frame1234_Sequence_1Transform =0.986681 0.157347 -0.0412781 -30.2236 -0.0354807 0.455806 0.889372 192.236 0.158755 -0.876061 0.455318 -71.6533 0 0 0 1 
Seq_Frame1234_Sequence_1TransformStatus = OK
Seq_Frame1234_Timestamp = 142.361
Seq_Frame1235_Sequence_1Transform =0.986465 0.156698 -0.0482989 -32.3511 -0.0282514 0.452571 0.891281 192.53 0.161521 -0.877853 0.450872 -72.2151 0 0 0 1 
Seq_Frame1235_Sequence_1TransformStatus = OK
Seq_Frame1235_Timestamp = 142.463
Seq_Frame1236_Sequence_1Transform =0.986237 0.156692 -0.0527735 -34.0167 -0.0235965 0.449302 0.893068 192.788 0.163648 -0.879531 0.446816 -72.751 0 0 0 1 
Seq_Frame1236_Sequence_1TransformStatus = OK
Seq_Frame1236_Timestamp = 142.564
Seq_Frame1237_Sequence_1Transform =0.986127 0.157862 -0.0513062 -33.9093 -0.025491 0.449447 0.892943 192.747 0.164022 -0.879248 0.447237 -72.6883 0 0 0 1 
Seq_Frame1237_Sequence_1TransformStatus = OK
Seq_Frame1237_Timestamp = 142.666
Seq_Frame1238_Sequence_1Transform =0.986225 0.157285 -0.0512039 -34.068 -0.0254977 0.450414 0.892456 192.691 0.163433 -0.878856 0.44822 -72.525 0 0 0 1 
Seq_Frame1238_Sequence_1TransformStatus = OK
Seq_Frame1238_Timestamp = 142.771
Seq_Frame1239_Sequence_1Transform =0.986194 0.156671 -0.0536182 -34.3942 -0.0233485 0.452124 0.89165 192.564 0.163938 -0.878088 0.44954 -72.3608 0 0 0 1 
Seq_Frame1239_Sequence_1TransformStatus = OK
Seq_Frame1239_Timestamp = 142.880
Seq_Frame1240_Sequence_1Transform =0.986142 0.15598 -0.0565276 -34.7187 -0.0205094 0.452717 0.891418 192.547 0.164635 -0.877905 0.449642 -72.3541 0 0 0 1 
Seq_Frame1240_Sequence_1TransformStatus = OK
Seq_Frame1240_Timestamp = 143.011
Seq_Frame1241_Sequence_1Transform =0.986067 0.154631 -0.0613341 -35.3802 -0.0154333 0.45215 0.891808 192.636 0.165634 -0.878436 0.448237 -72.5512 0 0 0 1 
Seq_Frame1241_Sequence_1TransformStatus = OK
Seq_Frame1241_Timestamp = 143.111
Seq_Frame1242_Sequence_1Transform =0.98619 0.150205 -0.0697777 -36.5211 -0.0061319 0.454133 0.890913 192.512 0.165508 -0.878181 0.448782 -72.453 0 0 0 1 
Seq_Frame1242_Sequence_1TransformStatus = OK
Seq_Frame1242_Timestamp = 143.216
Seq_Frame1243_Sequence_1Transform =0.986347 0.148936 -0.0702735 -36.5322 -0.00476489 0.452353 0.891826 192.668 0.164613 -0.879315 0.446887 -72.6932 0 0 0 1 
Seq_Frame1243_Sequence_1TransformStatus = OK
Seq_Frame1243_Timestamp = 143.356
Seq_Frame1244_Sequence_1Transform =0.98627 0.147743 -0.0737804 -36.7304 -0.00136847 0.454069 0.890965 192.559 0.165135 -0.878631 0.448037 -72.5479 0 0 0 1 
Seq_Frame1244_Sequence_1TransformStatus = OK
Seq_Frame1244_Timestamp = 143.462
Seq_Frame1245_Sequence_1Transform =0.98635 0.14673 -0.074723 -36.3178 -0.000291383 0.455354 0.89031 192.465 0.164661 -0.878136 0.449182 -72.4107 0 0 0 1 
Seq_Frame1245_Sequence_1TransformStatus = OK
Seq_Frame1245_Timestamp = 143.566
Seq_Frame1246_Sequence_1Transform =0.986191 0.147657 -0.0749951 -36.1922 -0.000352528 0.454711 0.890639 192.53 0.16561 -0.878314 0.448484 -72.5209 0 0 0 1 
Seq_Frame1246_Sequence_1TransformStatus = OK
Seq_Frame1246_Timestamp = 143.672
Seq_Frame1247_Sequence_1Transform =0.986213 0.147183 -0.0756346 -35.9611 0.000571334 0.454032 0.890985 192.592 0.165479 -0.878745 0.447688 -72.6334 0 0 0 1 
Seq_Frame1247_Sequence_1TransformStatus = OK
Seq_Frame1247_Timestamp = 143.773
Seq_Frame1248_Sequence_1Transform =0.9863 0.146319 -0.0761756 -35.3229 0.00127507 0.455006 0.890488 192.556 0.164955 -0.878385 0.448586 -72.5209 0 0 0 1 
Seq_Frame1248_Sequence_1TransformStatus = OK
Seq_Frame1248_Timestamp = 143.899
Seq_Frame1249_Sequence_1Transform =0.986311 0.146186 -0.0762947 -35.0794 0.00130932 0.45572 0.890122 192.493 0.164893 -0.878037 0.449291 -72.4372 0 0 0 1 
Seq_Frame1249_Sequence_1TransformStatus = OK
Seq_Frame1249_Timestamp = 144.011
Seq_Frame1250_Sequence_1Transform =0.986451 0.144718 -0.0772756 -35.003 0.00300529 0.455008 0.890482 192.559 0.16403 -0.878649 0.448409 -72.5584 0 0 0 1 
Seq_Frame1250_Sequence_1TransformStatus = OK
Seq_Frame1250_Timestamp = 144.111
Seq_Frame1251_Sequence_1Transform =0.98664 0.144606 -0.0750437 -33.8233 0.000694306 0.456886 0.889525 192.421 0.162917 -0.877693 0.450681 -72.2722 0 0 0 1 
Seq_Frame1251_Sequence_1TransformStatus = OK
Seq_Frame1251_Timestamp = 144.217
Seq_Frame1252_Sequence_1Transform =0.986704 0.143671 -0.075987 -33.7484 0.0018802 0.457409 0.889255 192.408 0.162518 -0.877574 0.451057 -72.2071 0 0 0 1 
Seq_Frame1252_Sequence_1TransformStatus = OK
Seq_Frame1252_Timestamp = 144.329
Seq_Frame1253_Sequence_1Transform =0.986668 0.14452 -0.0748357 -33.1982 0.000266817 0.458392 0.88875 192.312 0.162747 -0.876921 0.452242 -72.0812 0 0 0 1 
Seq_Frame1253_Sequence_1TransformStatus = OK
Seq_Frame1253_Timestamp = 144.472
Seq_Frame1254_Sequence_1Transform =0.98655 0.145217 -0.0750413 -33.2372 0.000419475 0.456829 0.889554 192.431 0.16346 -0.877621 0.450624 -72.2966 0 0 0 1 
Seq_Frame1254_Sequence_1TransformStatus = OK
Seq_Frame1254_Timestamp = 144.611
Seq_Frame1255_Sequence_1Transform =0.986494 0.146139 -0.0739769 -33.1547 -0.000727185 0.455542 0.890214 192.544 0.163795 -0.878137 0.449496 -72.4378 0 0 0 1 
Seq_Frame1255_Sequence_1TransformStatus = OK
Seq_Frame1255_Timestamp = 144.717
Seq_Frame1256_Sequence_1Transform =0.986554 0.145558 -0.0743319 -33.101 -0.000304186 0.456433 0.889758 192.466 0.163439 -0.877771 0.45034 -72.3499 0 0 0 1 
Seq_Frame1256_Sequence_1TransformStatus = OK
Seq_Frame1256_Timestamp = 144.856
Seq_Frame1257_Sequence_1Transform =0.986481 0.144639 -0.0770355 -33.6118 0.00229775 0.457834 0.889035 192.354 0.163858 -0.877193 0.451313 -72.1868 0 0 0 1 
Seq_Frame1257_Sequence_1TransformStatus = OK
Seq_Frame1257_Timestamp = 144.961
Seq_Frame1258_Sequence_1Transform =0.98637 0.146456 -0.0750001 -32.6663 -0.00041658 0.458031 0.888936 192.353 0.164542 -0.876789 0.451849 -72.1543 0 0 0 1 
Seq_Frame1258_Sequence_1TransformStatus = OK
Seq_Frame1258_Timestamp = 145.106
Seq_Frame1259_Sequence_1Transform =0.986417 0.145437 -0.0763585 -32.8143 0.00156932 0.456488 0.889728 192.47 0.164256 -0.877762 0.450059 -72.4015 0 0 0 1 
Seq_Frame1259_Sequence_1TransformStatus = OK
Seq_Frame1259_Timestamp = 145.211
Seq_Frame1260_Sequence_1Transform =0.986651 0.145283 -0.0735674 -32.0651 -0.000765833 0.45589 0.890036 192.529 0.162846 -0.878098 0.449916 -72.4386 0 0 0 1 
Seq_Frame1260_Sequence_1TransformStatus = OK
Seq_Frame1260_Timestamp = 145.314
Seq_Frame1261_Sequence_1Transform =0.986503 0.146075 -0.0739851 -31.8481 -0.000927528 0.456815 0.889561 192.465 0.16374 -0.877486 0.450785 -72.3353 0 0 0 1 
Seq_Frame1261_Sequence_1TransformStatus = OK
Seq_Frame1261_Timestamp = 145.421
Seq_Frame1262_Sequence_1Transform =0.986508 0.146436 -0.0732058 -31.688 -0.00153006 0.45538 0.890296 192.569 0.163708 -0.878172 0.44946 -72.5172 0 0 0 1 
Seq_Frame1262_Sequence_1TransformStatus = OK
Seq_Frame1262_Timestamp = 145.528
Seq_Frame1263_Sequence_1Transform =0.986616 0.144848 -0.0748926 -32.0418 0.000527765 0.456446 0.889751 192.49 0.163063 -0.877882 0.45026 -72.3929 0 0 0 1 
Seq_Frame1263_Sequence_1TransformStatus = OK
Seq_Frame1263_Timestamp = 145.657
Seq_Frame1264_Sequence_1Transform =0.98676 0.143198 -0.0761526 -32.2266 0.00229455 0.45716 0.889382 192.441 0.162172 -0.877781 0.450778 -72.3104 0 0 0 1 
Seq_Frame1264_Sequence_1TransformStatus = OK
Seq_Frame1264_Timestamp = 145.758
Seq_Frame1265_Sequence_1Transform =0.986668 0.144801 -0.0742973 -31.3838 -0.00026171 0.457924 0.888991 192.374 0.162749 -0.877119 0.451857 -72.2027 0 0 0 1 
Seq_Frame1265_Sequence_1TransformStatus = OK
Seq_Frame1265_Timestamp = 145.859
Seq_Frame1266_Sequence_1Transform =0.986758 0.14457 -0.0735356 -31.2485 -0.000897882 0.458232 0.888832 192.366 0.162195 -0.876996 0.452294 -72.1354 0 0 0 1 
Seq_Frame1266_Sequence_1TransformStatus = OK
Seq_Frame1266_Timestamp = 145.959
Seq_Frame1267_Sequence_1Transform =0.986945 0.143299 -0.0735154 -31.4208 -0.000378287 0.458519 0.888685 192.344 0.161056 -0.877055 0.452588 -72.0723 0 0 0 1 
Seq_Frame1267_Sequence_1TransformStatus = OK
Seq_Frame1267_Timestamp = 146.107
Seq_Frame1268_Sequence_1Transform =0.98674 0.14475 -0.073429 -31.2408 -0.00128417 0.45935 0.888254 192.281 0.162304 -0.876382 0.453445 -71.9802 0 0 0 1 
Seq_Frame1268_Sequence_1TransformStatus = OK
Seq_Frame1268_Timestamp = 146.216
Seq_Frame1269_Sequence_1Transform =0.986773 0.14495 -0.0725845 -31.0673 -0.00219565 0.459662 0.888091 192.259 0.162094 -0.876185 0.453901 -71.9235 0 0 0 1 
Seq_Frame1269_Sequence_1TransformStatus = OK
Seq_Frame1269_Timestamp = 146.356
Seq_Frame1270_Sequence_1Transform =0.986589 0.14628 -0.0724178 -31.1286 -0.00334415 0.461691 0.887035 192.088 0.16319 -0.874896 0.455989 -71.6278 0 0 0 1 
Seq_Frame1270_Sequence_1TransformStatus = OK
Seq_Frame1270_Timestamp = 146.467
Seq_Frame1271_Sequence_1Transform =0.986691 0.146285 -0.0710047 -31.0213 -0.00453396 0.461246 0.887261 192.116 0.162544 -0.87513 0.45577 -71.6434 0 0 0 1 
Seq_Frame1271_Sequence_1TransformStatus = OK
Seq_Frame1271_Timestamp = 146.622
Seq_Frame1272_Sequence_1Transform =0.986571 0.147372 -0.0704298 -30.8022 -0.00545166 0.460663 0.887559 192.163 0.163246 -0.875255 0.45528 -71.7309 0 0 0 1 
Seq_Frame1272_Sequence_1TransformStatus = OK
Seq_Frame1272_Timestamp = 146.722
Seq_Frame1273_Sequence_1Transform =0.986536 0.147157 -0.0713614 -31.0369 -0.00450961 0.460647 0.887572 192.166 0.163484 -0.875299 0.455109 -71.7377 0 0 0 1 
Seq_Frame1273_Sequence_1TransformStatus = OK
Seq_Frame1273_Timestamp = 146.856
Seq_Frame1274_Sequence_1Transform =0.986508 0.146756 -0.0725596 -31.1857 -0.00346104 0.461806 0.886974 192.079 0.163677 -0.874756 0.456084 -71.6051 0 0 0 1 
Seq_Frame1274_Sequence_1TransformStatus = OK
Seq_Frame1274_Timestamp = 146.957
Seq_Frame1275_Sequence_1Transform =0.986488 0.146582 -0.0731858 -31.1544 -0.00268805 0.46112 0.887334 192.13 0.163815 -0.875147 0.455283 -71.7321 0 0 0 1 
Seq_Frame1275_Sequence_1TransformStatus = OK
Seq_Frame1275_Timestamp = 147.058
Seq_Frame1276_Sequence_1Transform =0.986496 0.145679 -0.0748622 -31.5333 -0.00097683 0.462291 0.886728 192.038 0.163786 -0.87468 0.45619 -71.5992 0 0 0 1 
Seq_Frame1276_Sequence_1TransformStatus = OK
Seq_Frame1276_Timestamp = 147.159
Seq_Frame1277_Sequence_1Transform =0.98661 0.144484 -0.0756649 -31.5323 0.000453135 0.461494 0.887143 192.118 0.163097 -0.875298 0.45525 -71.7038 0 0 0 1 
Seq_Frame1277_Sequence_1TransformStatus = OK
Seq_Frame1277_Timestamp = 147.259
Seq_Frame1278_Sequence_1Transform =0.986637 0.144628 -0.0750355 -30.2183 -0.000273264 0.461993 0.886884 192.107 0.162934 -0.875011 0.455859 -71.6654 0 0 0 1 
Seq_Frame1278_Sequence_1TransformStatus = OK
Seq_Frame1278_Timestamp = 147.394
Seq_Frame1279_Sequence_1Transform =0.986766 0.143863 -0.0748096 -29.0285 0.000363472 0.459393 0.888233 192.33 0.162151 -0.876505 0.453261 -72.0782 0 0 0 1 
Seq_Frame1279_Sequence_1TransformStatus = OK
Seq_Frame1279_Timestamp = 147.517
Seq_Frame1280_Sequence_1Transform =0.987114 0.141447 -0.0748332 -28.5309 0.00203929 0.456484 0.889729 192.585 0.16001 -0.878416 0.450313 -72.4898 0 0 0 1 
Seq_Frame1280_Sequence_1TransformStatus = OK
Seq_Frame1280_Timestamp = 147.652
Seq_Frame1281_Sequence_1Transform =0.987139 0.140027 -0.0771393 -28.0911 0.00437522 0.458674 0.888594 192.441 0.159809 -0.877503 0.452162 -72.2464 0 0 0 1 
Seq_Frame1281_Sequence_1TransformStatus = OK
Seq_Frame1281_Timestamp = 147.758
Seq_Frame1282_Sequence_1Transform =0.987233 0.138616 -0.0784651 -27.2169 0.00609745 0.459364 0.888227 192.421 0.159167 -0.877365 0.452654 -72.2077 0 0 0 1 
Seq_Frame1282_Sequence_1TransformStatus = OK
Seq_Frame1282_Timestamp = 147.902
Seq_Frame1283_Sequence_1Transform =0.987274 0.13834 -0.078432 -26.379 0.00617547 0.459476 0.888169 192.428 0.158907 -0.87735 0.452774 -72.2129 0 0 0 1 
Seq_Frame1283_Sequence_1TransformStatus = OK
Seq_Frame1283_Timestamp = 148.016
Seq_Frame1284_Sequence_1Transform =0.987169 0.137922 -0.0804728 -25.8299 0.00809944 0.46006 0.887851 192.424 0.159476 -0.87711 0.453039 -72.1998 0 0 0 1 
Seq_Frame1284_Sequence_1TransformStatus = OK
Seq_Frame1284_Timestamp = 148.118
Seq_Frame1285_Sequence_1Transform =0.987293 0.138721 -0.0775186 -25.1693 0.00683466 0.450293 0.892855 193.155 0.158764 -0.882039 0.443623 -73.5231 0 0 0 1 
Seq_Frame1285_Sequence_1TransformStatus = OK
Seq_Frame1285_Timestamp = 148.223
Seq_Frame1286_Sequence_1Transform =0.987052 0.139835 -0.0785762 -25.4031 0.00751981 0.448996 0.893502 193.256 0.160224 -0.882524 0.442131 -73.7173 0 0 0 1 
Seq_Frame1286_Sequence_1TransformStatus = OK
Seq_Frame1286_Timestamp = 148.356
Seq_Frame1287_Sequence_1Transform =0.986798 0.143339 -0.0753984 -24.8785 0.0027169 0.450821 0.89261 193.102 0.161937 -0.88103 0.44448 -73.4166 0 0 0 1 
Seq_Frame1287_Sequence_1TransformStatus = OK
Seq_Frame1287_Timestamp = 148.485
Seq_Frame1288_Sequence_1Transform =0.986397 0.146649 -0.0742619 -24.7291 0.000739091 0.447809 0.894129 193.327 0.164378 -0.882021 0.441609 -73.794 0 0 0 1 
Seq_Frame1288_Sequence_1TransformStatus = OK
Seq_Frame1288_Timestamp = 148.622
Seq_Frame1289_Sequence_1Transform =0.985871 0.15174 -0.0709539 -24.2962 -0.00405378 0.445068 0.895488 193.505 0.167461 -0.882547 0.439395 -74.1023 0 0 0 1 
Seq_Frame1289_Sequence_1TransformStatus = OK
Seq_Frame1289_Timestamp = 148.735
Seq_Frame1290_Sequence_1Transform =0.985555 0.155554 -0.0669719 -23.783 -0.00746457 0.434958 0.90042 194.236 0.169194 -0.886913 0.429836 -75.4397 0 0 0 1 
Seq_Frame1290_Sequence_1TransformStatus = OK
Seq_Frame1290_Timestamp = 148.851
Seq_Frame1291_Sequence_1Transform =0.985847 0.153255 -0.0679565 -23.835 -0.00364245 0.424843 0.90526 195.003 0.167606 -0.8922 0.419389 -76.8873 0 0 0 1 
Seq_Frame1291_Sequence_1TransformStatus = OK
Seq_Frame1291_Timestamp = 148.952
Seq_Frame1292_Sequence_1Transform =0.986601 0.149999 -0.0641853 -23.2751 0.00167554 0.384066 0.923304 197.752 0.163146 -0.91104 0.378669 -82.5509 0 0 0 1 
Seq_Frame1292_Sequence_1TransformStatus = OK
Seq_Frame1292_Timestamp = 149.059
Seq_Frame1293_Sequence_1Transform =0.986259 0.151016 -0.0669893 -23.604 0.00607372 0.372068 0.928186 198.5 0.165096 -0.915838 0.366038 -84.3207 0 0 0 1 
Seq_Frame1293_Sequence_1TransformStatus = OK
Seq_Frame1293_Timestamp = 149.161
Seq_Frame1294_Sequence_1Transform =0.985884 0.153918 -0.0658961 -23.5826 0.00247519 0.380131 0.92493 197.986 0.167413 -0.912036 0.374384 -83.1586 0 0 0 1 
Seq_Frame1294_Sequence_1TransformStatus = OK
Seq_Frame1294_Timestamp = 149.302
Seq_Frame1295_Sequence_1Transform =0.985198 0.16077 -0.059474 -22.7458 -0.00927992 0.396465 0.918003 196.901 0.171167 -0.903863 0.392089 -80.695 0 0 0 1 
Seq_Frame1295_Sequence_1TransformStatus = OK
Seq_Frame1295_Timestamp = 149.407
Seq_Frame1296_Sequence_1Transform =0.985163 0.162757 -0.0544524 -22.4164 -0.0145535 0.395358 0.918412 196.903 0.171006 -0.903992 0.391861 -80.7187 0 0 0 1 
Seq_Frame1296_Sequence_1TransformStatus = OK
Seq_Frame1296_Timestamp = 149.516
Seq_Frame1297_Sequence_1Transform =0.984124 0.166432 -0.0616505 -24.4883 -0.0135536 0.416818 0.908889 195.186 0.176965 -0.893623 0.412457 -77.9355 0 0 0 1 
Seq_Frame1297_Sequence_1TransformStatus = OK
Seq_Frame1297_Timestamp = 149.652
Seq_Frame1298_Sequence_1Transform =0.984226 0.162658 -0.0695802 -26.7341 -0.0071052 0.429323 0.903123 193.346 0.176772 -0.888383 0.423707 -76.7707 0 0 0 1 
Seq_Frame1298_Sequence_1TransformStatus = OK
Seq_Frame1298_Timestamp = 149.758
Seq_Frame1299_Sequence_1Transform =0.98592 0.156341 -0.0593316 -25.7964 -0.0173871 0.448731 0.893498 185.717 0.166314 -0.879885 0.445131 -76.9497 0 0 0 1 
Seq_Frame1299_Sequence_1TransformStatus = OK
Seq_Frame1299_Timestamp = 149.859
Seq_Frame1300_Sequence_1Transform =0.986901 0.150603 -0.057841 -25.5176 -0.0181736 0.460029 0.887718 182.624 0.160302 -0.875038 0.45674 -76.6185 0 0 0 1 
Seq_Frame1300_Sequence_1TransformStatus = OK
Seq_Frame1300_Timestamp = 149.959
Seq_Frame1301_Sequence_1Transform =0.987456 0.146945 -0.0577716 -25.3172 -0.0169815 0.462605 0.886402 181.288 0.156977 -0.874302 0.459298 -76.9104 0 0 0 1 
Seq_Frame1301_Sequence_1TransformStatus = OK
Seq_Frame1301_Timestamp = 150.116
Seq_Frame1302_Sequence_1Transform =0.987977 0.146536 -0.0492803 -24.244 -0.0221892 0.449861 0.892823 182.018 0.153 -0.880995 0.447704 -78.4652 0 0 0 1 
Seq_Frame1302_Sequence_1TransformStatus = OK
Seq_Frame1302_Timestamp = 150.236
Seq_Frame1303_Sequence_1Transform =0.988447 0.145721 -0.0416938 -23.1799 -0.0247909 0.426812 0.904001 183.401 0.149528 -0.892523 0.425494 -81.3575 0 0 0 1 
Seq_Frame1303_Sequence_1TransformStatus = OK
Seq_Frame1303_Timestamp = 150.352
Seq_Frame1304_Sequence_1Transform =0.988908 0.147151 -0.0201837 -20.7217 -0.038824 0.387261 0.921152 185.42 0.143365 -0.910151 0.388679 -86.1597 0 0 0 1 
Seq_Frame1304_Sequence_1TransformStatus = OK
Seq_Frame1304_Timestamp = 150.458
Seq_Frame1305_Sequence_1Transform =0.989559 0.143643 -0.0118682 -20.6961 -0.0445981 0.383457 0.922482 181.727 0.137059 -0.91232 0.385859 -88.1117 0 0 0 1 
Seq_Frame1305_Sequence_1TransformStatus = OK
Seq_Frame1305_Timestamp = 150.601
Seq_Frame1306_Sequence_1Transform =0.989204 0.146233 -0.00961671 -22.1351 -0.0461706 0.373258 0.926578 176.871 0.139086 -0.91613 0.37598 -91.5359 0 0 0 1 
Seq_Frame1306_Sequence_1TransformStatus = OK
Seq_Frame1306_Timestamp = 150.703
Seq_Frame1307_Sequence_1Transform =0.989556 0.144118 -0.00317371 -21.8658 -0.0482617 0.351964 0.934768 177.305 0.135834 -0.924852 0.355244 -94.1945 0 0 0 1 
Seq_Frame1307_Sequence_1TransformStatus = OK
Seq_Frame1307_Timestamp = 150.804
Seq_Frame1308_Sequence_1Transform =0.989413 0.144889 -0.00833383 -22.9681 -0.0420567 0.341208 0.939047 179.088 0.138901 -0.928754 0.343689 -95.0603 0 0 0 1 
Seq_Frame1308_Sequence_1TransformStatus = OK
Seq_Frame1308_Timestamp = 150.916
Seq_Frame1309_Sequence_1Transform =0.988614 0.15027 -0.00786212 -23.3745 -0.0429495 0.331866 0.942349 180.749 0.144216 -0.931281 0.334541 -95.6561 0 0 0 1 
Seq_Frame1309_Sequence_1TransformStatus = OK
Seq_Frame1309_Timestamp = 151.021
Seq_Frame1310_Sequence_1Transform =0.987838 0.155027 -0.0119599 -23.8592 -0.0413985 0.336374 0.940818 180.554 0.149876 -0.928881 0.338701 -95.1481 0 0 0 1 
Seq_Frame1310_Sequence_1TransformStatus = OK
Seq_Frame1310_Timestamp = 151.152
Seq_Frame1311_Sequence_1Transform =0.987424 0.157636 -0.0120555 -23.9251 -0.0430196 0.341283 0.938976 180.318 0.15213 -0.926648 0.343773 -94.5347 0 0 0 1 
Seq_Frame1311_Sequence_1TransformStatus = OK
Seq_Frame1311_Timestamp = 151.258
Seq_Frame1312_Sequence_1Transform =0.98721 0.159045 -0.0110192 -23.7611 -0.0449863 0.34421 0.937815 180.163 0.152948 -0.925324 0.346962 -94.1422 0 0 0 1 
Seq_Frame1312_Sequence_1TransformStatus = OK
Seq_Frame1312_Timestamp = 151.401
Seq_Frame1313_Sequence_1Transform =0.986988 0.160449 -0.0105842 -23.6629 -0.046117 0.345513 0.93728 180.076 0.154043 -0.924595 0.348417 -93.9944 0 0 0 1 
Seq_Frame1313_Sequence_1TransformStatus = OK
Seq_Frame1313_Timestamp = 151.503
Seq_Frame1314_Sequence_1Transform =0.98661 0.162695 -0.0114493 -23.9107 -0.0449128 0.338501 0.939894 180.291 0.156792 -0.926794 0.341276 -94.8575 0 0 0 1 
Seq_Frame1314_Sequence_1TransformStatus = OK
Seq_Frame1314_Timestamp = 151.608
Seq_Frame1315_Sequence_1Transform =0.986785 0.161697 -0.0104626 -23.7657 -0.0456901 0.339619 0.939453 180.219 0.15546 -0.92656 0.342519 -94.7303 0 0 0 1 
Seq_Frame1315_Sequence_1TransformStatus = OK
Seq_Frame1315_Timestamp = 151.751
Seq_Frame1316_Sequence_1Transform =0.986703 0.162391 -0.00676927 -23.2954 -0.049369 0.339131 0.939443 180.205 0.154853 -0.926617 0.342639 -94.7228 0 0 0 1 
Seq_Frame1316_Sequence_1TransformStatus = OK
Seq_Frame1316_Timestamp = 151.851
Seq_Frame1317_Sequence_1Transform =0.986569 0.163022 -0.0102939 -23.751 -0.0470637 0.344033 0.937778 179.993 0.15642 -0.924697 0.347084 -94.1833 0 0 0 1 
Seq_Frame1317_Sequence_1TransformStatus = OK
Seq_Frame1317_Timestamp = 151.981
Seq_Frame1318_Sequence_1Transform =0.986359 0.164574 -0.00340506 -22.9576 -0.0536813 0.341151 0.938475 180.078 0.15561 -0.92549 0.345332 -94.397 0 0 0 1 
Seq_Frame1318_Sequence_1TransformStatus = OK
Seq_Frame1318_Timestamp = 152.111
Seq_Frame1319_Sequence_1Transform =0.986861 0.161431 -0.00674711 -24.736 -0.0491343 0.339626 0.939277 180.116 0.15392 -0.926604 0.343095 -94.5967 0 0 0 1 
Seq_Frame1319_Sequence_1TransformStatus = OK
Seq_Frame1319_Timestamp = 152.216
Seq_Frame1320_Sequence_1Transform =0.986679 0.162555 -0.00639805 -25.2698 -0.0501749 0.341493 0.938544 180.004 0.15475 -0.92572 0.3451 -94.386 0 0 0 1 
Seq_Frame1320_Sequence_1TransformStatus = OK
Seq_Frame1320_Timestamp = 152.317
Seq_Frame1321_Sequence_1Transform =0.986871 0.161209 -0.00991787 -27.5223 -0.0470622 0.345755 0.937144 179.835 0.154505 -0.924373 0.348803 -93.8753 0 0 0 1 
Seq_Frame1321_Sequence_1TransformStatus = OK
Seq_Frame1321_Timestamp = 152.438
Seq_Frame1322_Sequence_1Transform =0.986495 0.163186 -0.0140835 -29.7828 -0.0441679 0.347828 0.936517 179.663 0.157725 -0.923247 0.350338 -93.6806 0 0 0 1 
Seq_Frame1322_Sequence_1TransformStatus = OK
Seq_Frame1322_Timestamp = 152.547
Seq_Frame1323_Sequence_1Transform =0.98656 0.162576 -0.016373 -32.155 -0.0414437 0.345894 0.937358 179.432 0.158055 -0.924081 0.347983 -93.9739 0 0 0 1 
Seq_Frame1323_Sequence_1TransformStatus = OK
Seq_Frame1323_Timestamp = 152.652
Seq_Frame1324_Sequence_1Transform =0.986356 0.163609 -0.0182585 -34.0666 -0.0389459 0.339667 0.939739 179.555 0.159952 -0.926206 0.341405 -94.7639 0 0 0 1 
Seq_Frame1324_Sequence_1TransformStatus = OK
Seq_Frame1324_Timestamp = 152.755
Seq_Frame1325_Sequence_1Transform =0.98641 0.163128 -0.0196167 -34.4576 -0.0379086 0.342131 0.938887 179.36 0.159871 -0.925384 0.343666 -94.5268 0 0 0 1 
Seq_Frame1325_Sequence_1TransformStatus = OK
Seq_Frame1325_Timestamp = 152.905
Seq_Frame1326_Sequence_1Transform =0.986368 0.163442 -0.0191083 -34.4882 -0.0382426 0.340623 0.939422 179.43 0.160049 -0.925885 0.34223 -94.6854 0 0 0 1 
Seq_Frame1326_Sequence_1TransformStatus = OK
Seq_Frame1326_Timestamp = 153.022
Seq_Frame1327_Sequence_1Transform =0.986648 0.161397 -0.0218616 -34.7436 -0.034656 0.339195 0.940078 179.53 0.159141 -0.926768 0.340259 -94.9188 0 0 0 1 
Seq_Frame1327_Sequence_1TransformStatus = OK
Seq_Frame1327_Timestamp = 153.139
Seq_Frame1328_Sequence_1Transform =0.98681 0.160336 -0.0223264 -34.8174 -0.0337171 0.338462 0.940376 179.566 0.158333 -0.927219 0.339403 -95.0161 0 0 0 1 
Seq_Frame1328_Sequence_1TransformStatus = OK
Seq_Frame1328_Timestamp = 153.251
Seq_Frame1329_Sequence_1Transform =0.98676 0.160141 -0.0256838 -35.2965 -0.0309145 0.341169 0.939494 179.446 0.159214 -0.926261 0.341602 -94.7474 0 0 0 1 
Seq_Frame1329_Sequence_1TransformStatus = OK
Seq_Frame1329_Timestamp = 153.357
Seq_Frame1330_Sequence_1Transform =0.986566 0.161274 -0.0260333 -35.2633 -0.0310226 0.341416 0.9394 179.439 0.160389 -0.925973 0.341832 -94.7395 0 0 0 1 
Seq_Frame1330_Sequence_1TransformStatus = OK
Seq_Frame1330_Timestamp = 153.501
Seq_Frame1331_Sequence_1Transform =0.986756 0.160501 -0.0235093 -34.8413 -0.0333725 0.342691 0.938855 179.369 0.158744 -0.925636 0.343509 -94.5651 0 0 0 1 
Seq_Frame1331_Sequence_1TransformStatus = OK
Seq_Frame1331_Timestamp = 153.606
Seq_Frame1332_Sequence_1Transform =0.986801 0.160651 -0.0203946 -34.6434 -0.0365326 0.343535 0.938429 179.293 0.157766 -0.925297 0.34487 -94.3785 0 0 0 1 
Seq_Frame1332_Sequence_1TransformStatus = OK
Seq_Frame1332_Timestamp = 153.746
Seq_Frame1333_Sequence_1Transform =0.986867 0.159676 -0.0244628 -35.7569 -0.0325696 0.345004 0.938036 179.135 0.158221 -0.924919 0.345674 -94.317 0 0 0 1 
Seq_Frame1333_Sequence_1TransformStatus = OK
Seq_Frame1333_Timestamp = 153.853
Seq_Frame1334_Sequence_1Transform =0.986965 0.158933 -0.0253051 -35.8325 -0.03186 0.347084 0.937293 179.052 0.157749 -0.924269 0.347623 -94.0813 0 0 0 1 
Seq_Frame1334_Sequence_1TransformStatus = OK
Seq_Frame1334_Timestamp = 153.996
Seq_Frame1335_Sequence_1Transform =0.987098 0.157714 -0.0276396 -36.0484 -0.0294406 0.34845 0.936865 179.014 0.157387 -0.923964 0.348598 -93.9859 0 0 0 1 
Seq_Frame1335_Sequence_1TransformStatus = OK
Seq_Frame1335_Timestamp = 154.102
Seq_Frame1336_Sequence_1Transform =0.987042 0.158174 -0.0270085 -35.9998 -0.0299855 0.347167 0.937324 179.061 0.157637 -0.924368 0.347411 -94.1409 0 0 0 1 
Seq_Frame1336_Sequence_1TransformStatus = OK
Seq_Frame1336_Timestamp = 154.203
Seq_Frame1337_Sequence_1Transform =0.987221 0.156827 -0.0283019 -36.2851 -0.0287036 0.349681 0.936429 178.945 0.156754 -0.923649 0.349714 -93.8192 0 0 0 1 
Seq_Frame1337_Sequence_1TransformStatus = OK
Seq_Frame1337_Timestamp = 154.362
Seq_Frame1338_Sequence_1Transform =0.986962 0.157974 -0.0308271 -36.4935 -0.0269467 0.351002 0.935987 178.912 0.158682 -0.922953 0.350682 -93.7199 0 0 0 1 
Seq_Frame1338_Sequence_1TransformStatus = OK
Seq_Frame1338_Timestamp = 154.462
Seq_Frame1339_Sequence_1Transform =0.98701 0.15717 -0.0333153 -36.5919 -0.0245134 0.352256 0.935583 178.836 0.158781 -0.922612 0.351533 -93.6336 0 0 0 1 
Seq_Frame1339_Sequence_1TransformStatus = OK
Seq_Frame1339_Timestamp = 154.563
Seq_Frame1340_Sequence_1Transform =0.987515 0.154134 -0.0325282 -35.2 -0.0253481 0.359277 0.932887 178.505 0.155476 -0.920414 0.358699 -92.8173 0 0 0 1 
Seq_Frame1340_Sequence_1TransformStatus = OK
Seq_Frame1340_Timestamp = 154.663
Seq_Frame1341_Sequence_1Transform =0.987383 0.154996 -0.0324349 -35.0063 -0.0254502 0.35749 0.93357 178.588 0.156295 -0.920965 0.356924 -93.0618 0 0 0 1 
Seq_Frame1341_Sequence_1TransformStatus = OK
Seq_Frame1341_Timestamp = 154.797
Seq_Frame1342_Sequence_1Transform =0.987346 0.155234 -0.0323969 -35.0543 -0.0255142 0.35714 0.933703 178.616 0.156513 -0.921061 0.356581 -93.0795 0 0 0 1 
Seq_Frame1342_Sequence_1TransformStatus = OK
Seq_Frame1342_Timestamp = 154.897
Seq_Frame1343_Sequence_1Transform =0.987097 0.156334 -0.0346237 -35.2582 -0.0237393 0.356725 0.933908 178.636 0.158353 -0.921036 0.355833 -93.1963 0 0 0 1 
Seq_Frame1343_Sequence_1TransformStatus = OK
Seq_Frame1343_Timestamp = 154.998
Seq_Frame1344_Sequence_1Transform =0.98746 0.154585 -0.0320524 -33.8436 -0.0259987 0.359484 0.932789 178.625 0.155718 -0.920258 0.358995 -92.7976 0 0 0 1 
Seq_Frame1344_Sequence_1TransformStatus = OK
Seq_Frame1344_Timestamp = 155.099
Seq_Frame1345_Sequence_1Transform =0.987368 0.155058 -0.0325914 -33.3265 -0.0261552 0.362374 0.931666 178.516 0.156273 -0.919044 0.361852 -92.4726 0 0 0 1 
Seq_Frame1345_Sequence_1TransformStatus = OK
Seq_Frame1345_Timestamp = 155.199
Seq_Frame1346_Sequence_1Transform =0.987662 0.153839 -0.0292808 -31.699 -0.0287166 0.361725 0.931843 178.573 0.153945 -0.919505 0.361679 -92.5234 0 0 0 1 
Seq_Frame1346_Sequence_1TransformStatus = OK
Seq_Frame1346_Timestamp = 155.300
Seq_Frame1347_Sequence_1Transform =0.987666 0.153683 -0.0299736 -31.1405 -0.0280642 0.362078 0.931726 178.675 0.154043 -0.919392 0.361925 -92.4688 0 0 0 1 
Seq_Frame1347_Sequence_1TransformStatus = OK
Seq_Frame1347_Timestamp = 155.400
Seq_Frame1348_Sequence_1Transform =0.987967 0.151459 -0.031327 -30.3741 -0.0258136 0.36118 0.932139 179.007 0.152496 -0.920114 0.360744 -92.5273 0 0 0 1 
Seq_Frame1348_Sequence_1TransformStatus = OK
Seq_Frame1348_Timestamp = 155.547
Seq_Frame1349_Sequence_1Transform =0.988233 0.149359 -0.032989 -29.9077 -0.023496 0.361341 0.932138 179.168 0.151144 -0.920393 0.360599 -92.509 0 0 0 1 
Seq_Frame1349_Sequence_1TransformStatus = OK
Seq_Frame1349_Timestamp = 155.661
Seq_Frame1350_Sequence_1Transform =0.988708 0.147161 -0.0282983 -28.0061 -0.0268161 0.359527 0.932749 179.63 0.147439 -0.921457 0.359413 -92.5252 0 0 0 1 
Seq_Frame1350_Sequence_1TransformStatus = OK
Seq_Frame1350_Timestamp = 155.796
Seq_Frame1351_Sequence_1Transform =0.988518 0.148149 -0.0297247 -27.2127 -0.0257931 0.359277 0.932875 180.209 0.148884 -0.921397 0.358973 -92.3993 0 0 0 1 
Seq_Frame1351_Sequence_1TransformStatus = OK
Seq_Frame1351_Timestamp = 155.897
Seq_Frame1352_Sequence_1Transform =0.988688 0.147233 -0.0286048 -26.9344 -0.0263757 0.358419 0.933188 180.411 0.147648 -0.921878 0.358248 -92.4342 0 0 0 1 
Seq_Frame1352_Sequence_1TransformStatus = OK
Seq_Frame1352_Timestamp = 155.998
Seq_Frame1353_Sequence_1Transform =0.988536 0.148212 -0.0288087 -26.9069 -0.0268196 0.360136 0.932514 180.306 0.148585 -0.921051 0.359983 -92.2278 0 0 0 1 
Seq_Frame1353_Sequence_1TransformStatus = OK
Seq_Frame1353_Timestamp = 156.099
Seq_Frame1354_Sequence_1Transform =0.988621 0.147969 -0.0270792 -26.8127 -0.0283118 0.359827 0.932589 180.327 0.147739 -0.921211 0.359922 -92.2108 0 0 0 1 
Seq_Frame1354_Sequence_1TransformStatus = OK
Seq_Frame1354_Timestamp = 156.201
Seq_Frame1355_Sequence_1Transform =0.988694 0.147905 -0.0246781 -26.4353 -0.0304958 0.35947 0.932658 180.324 0.146815 -0.921361 0.359916 -92.2258 0 0 0 1 
Seq_Frame1355_Sequence_1TransformStatus = OK
Seq_Frame1355_Timestamp = 156.356
Seq_Frame1356_Sequence_1Transform =0.988694 0.148146 -0.0231818 -26.2147 -0.0324618 0.362396 0.931459 180.166 0.146393 -0.920175 0.363108 -91.8615 0 0 0 1 
Seq_Frame1356_Sequence_1TransformStatus = OK
Seq_Frame1356_Timestamp = 156.457
Seq_Frame1357_Sequence_1Transform =0.989574 0.142012 -0.023996 -26.4389 -0.030403 0.368829 0.929 179.864 0.14078 -0.918584 0.369301 -91.1072 0 0 0 1 
Seq_Frame1357_Sequence_1TransformStatus = OK
Seq_Frame1357_Timestamp = 156.558
Seq_Frame1358_Sequence_1Transform =0.989424 0.142621 -0.0264523 -27.305 -0.0281554 0.367724 0.929509 179.938 0.142295 -0.918933 0.36785 -91.2784 0 0 0 1 
Seq_Frame1358_Sequence_1TransformStatus = OK
Seq_Frame1358_Timestamp = 156.696
Seq_Frame1359_Sequence_1Transform =0.989411 0.142381 -0.0281598 -28.3835 -0.0264557 0.367691 0.929572 179.916 0.142707 -0.918984 0.367564 -91.2761 0 0 0 1 
Seq_Frame1359_Sequence_1TransformStatus = OK
Seq_Frame1359_Timestamp = 156.803
Seq_Frame1360_Sequence_1Transform =0.989415 0.142405 -0.0279035 -28.6523 -0.0268895 0.368875 0.92909 179.848 0.1426 -0.918505 0.3688 -91.1195 0 0 0 1 
Seq_Frame1360_Sequence_1TransformStatus = OK
Seq_Frame1360_Timestamp = 156.946
Seq_Frame1361_Sequence_1Transform =0.988865 0.145356 -0.0319155 -30.52 -0.0242339 0.368878 0.929162 179.836 0.146832 -0.918041 0.368293 -91.152 0 0 0 1 
Seq_Frame1361_Sequence_1TransformStatus = OK
Seq_Frame1361_Timestamp = 157.052
Seq_Frame1362_Sequence_1Transform =0.98877 0.145898 -0.0323603 -31.231 -0.0238991 0.368125 0.929469 179.841 0.14752 -0.918258 0.367478 -91.24 0 0 0 1 
Seq_Frame1362_Sequence_1TransformStatus = OK
Seq_Frame1362_Timestamp = 157.196
Seq_Frame1363_Sequence_1Transform =0.988731 0.146185 -0.0322619 -31.8111 -0.0242692 0.369179 0.929042 179.746 0.147722 -0.917789 0.368566 -91.0969 0 0 0 1 
Seq_Frame1363_Sequence_1TransformStatus = OK
Seq_Frame1363_Timestamp = 157.297
Seq_Frame1364_Sequence_1Transform =0.988816 0.146362 -0.0286616 -31.6689 -0.0280685 0.37137 0.928061 179.595 0.146476 -0.916877 0.371325 -90.7503 0 0 0 1 
Seq_Frame1364_Sequence_1TransformStatus = OK
Seq_Frame1364_Timestamp = 157.397
Seq_Frame1365_Sequence_1Transform =0.988489 0.147926 -0.0317533 -33.3505 -0.0256066 0.370423 0.92851 179.653 0.149113 -0.917008 0.369947 -90.8637 0 0 0 1 
Seq_Frame1365_Sequence_1TransformStatus = OK
Seq_Frame1365_Timestamp = 157.498
Seq_Frame1366_Sequence_1Transform =0.988391 0.148437 -0.0324028 -34.4472 -0.0251555 0.37021 0.928607 179.667 0.149836 -0.917012 0.369646 -90.8657 0 0 0 1 
Seq_Frame1366_Sequence_1TransformStatus = OK
Seq_Frame1366_Timestamp = 157.608
Seq_Frame1367_Sequence_1Transform =0.988247 0.149127 -0.0336135 -34.7546 -0.0243003 0.370337 0.92858 179.639 0.150925 -0.916849 0.369608 -90.8758 0 0 0 1 
Seq_Frame1367_Sequence_1TransformStatus = OK
Seq_Frame1367_Timestamp = 157.746
Seq_Frame1368_Sequence_1Transform =0.988394 0.146983 -0.0383765 -35.2439 -0.0190179 0.370364 0.928692 179.664 0.150715 -0.917184 0.368861 -90.9779 0 0 0 1 
Seq_Frame1368_Sequence_1TransformStatus = OK
Seq_Frame1368_Timestamp = 157.897
Seq_Frame1369_Sequence_1Transform =0.988585 0.143903 -0.0446332 -36.0811 -0.0118827 0.369785 0.929042 179.699 0.150197 -0.917906 0.367274 -91.1545 0 0 0 1 
Seq_Frame1369_Sequence_1TransformStatus = OK
Seq_Frame1369_Timestamp = 157.998
Seq_Frame1370_Sequence_1Transform =0.98868 0.142516 -0.0469118 -36.0446 -0.00926231 0.370043 0.928968 179.704 0.149752 -0.918018 0.367175 -91.1804 0 0 0 1 
Seq_Frame1370_Sequence_1TransformStatus = OK
Seq_Frame1370_Timestamp = 158.099
Seq_Frame1371_Sequence_1Transform =0.988891 0.140892 -0.0473784 -35.3074 -0.00879632 0.373645 0.92753 179.544 0.148384 -0.916809 0.370733 -90.7749 0 0 0 1 
Seq_Frame1371_Sequence_1TransformStatus = OK
Seq_Frame1371_Timestamp = 158.262
Seq_Frame1372_Sequence_1Transform =0.989132 0.13907 -0.0477249 -35.1002 -0.00738484 0.371171 0.928535 179.718 0.146845 -0.918091 0.368164 -91.0782 0 0 0 1 
Seq_Frame1372_Sequence_1TransformStatus = OK
Seq_Frame1372_Timestamp = 158.393
Seq_Frame1373_Sequence_1Transform =0.989209 0.138129 -0.0488472 -34.6866 -0.00631521 0.373291 0.927693 179.655 0.146375 -0.917373 0.370136 -90.8505 0 0 0 1 
Seq_Frame1373_Sequence_1TransformStatus = OK
Seq_Frame1373_Timestamp = 158.499
Seq_Frame1374_Sequence_1Transform =0.989406 0.137037 -0.0479171 -34.1895 -0.00658655 0.372103 0.928168 179.765 0.145024 -0.91802 0.369063 -90.9603 0 0 0 1 
Seq_Frame1374_Sequence_1TransformStatus = OK
Seq_Frame1374_Timestamp = 158.626
Seq_Frame1375_Sequence_1Transform =0.989585 0.135682 -0.0480882 -33.5553 -0.00585972 0.371749 0.928315 179.828 0.143832 -0.918364 0.368672 -91.0369 0 0 0 1 
Seq_Frame1375_Sequence_1TransformStatus = OK
Seq_Frame1375_Timestamp = 158.746
Seq_Frame1376_Sequence_1Transform =0.989722 0.134698 -0.0480229 -33.0769 -0.00571953 0.372835 0.92788 179.801 0.142888 -0.918069 0.369774 -90.8966 0 0 0 1 
Seq_Frame1376_Sequence_1TransformStatus = OK
Seq_Frame1376_Timestamp = 158.859
Seq_Frame1377_Sequence_1Transform =0.989744 0.133885 -0.0498273 -33.0548 -0.00407523 0.375111 0.926971 179.681 0.142799 -0.91726 0.371809 -90.6721 0 0 0 1 
Seq_Frame1377_Sequence_1TransformStatus = OK
Seq_Frame1377_Timestamp = 158.992
Seq_Frame1378_Sequence_1Transform =0.989752 0.133966 -0.0494397 -32.8153 -0.00432886 0.374211 0.927334 179.742 0.142732 -0.917616 0.370956 -90.7837 0 0 0 1 
Seq_Frame1378_Sequence_1TransformStatus = OK
Seq_Frame1378_Timestamp = 159.098
Seq_Frame1379_Sequence_1Transform =0.98992 0.133473 -0.0473614 -32.2617 -0.0061917 0.374878 0.927054 179.726 0.141491 -0.917416 0.371925 -90.657 0 0 0 1 
Seq_Frame1379_Sequence_1TransformStatus = OK
Seq_Frame1379_Timestamp = 159.242
Seq_Frame1380_Sequence_1Transform =0.989927 0.132859 -0.0489222 -32.1073 -0.00493662 0.377725 0.925905 179.603 0.141494 -0.916336 0.374576 -90.3434 0 0 0 1 
Seq_Frame1380_Sequence_1TransformStatus = OK
Seq_Frame1380_Timestamp = 159.343
Seq_Frame1381_Sequence_1Transform =0.989919 0.132494 -0.050054 -31.8997 -0.00402108 0.379553 0.925162 179.533 0.141577 -0.915634 0.376259 -90.153 0 0 0 1 
Seq_Frame1381_Sequence_1TransformStatus = OK
Seq_Frame1381_Timestamp = 159.443
Seq_Frame1382_Sequence_1Transform =0.99014 0.131011 -0.0495877 -31.8178 -0.00393271 0.379851 0.925039 179.6 0.140026 -0.915723 0.376621 -90.0727 0 0 0 1 
Seq_Frame1382_Sequence_1TransformStatus = OK
Seq_Frame1382_Timestamp = 159.544
Seq_Frame1383_Sequence_1Transform =0.989991 0.132291 -0.0491713 -31.5564 -0.00500053 0.381062 0.924536 179.547 0.141045 -0.915036 0.377909 -89.9118 0 0 0 1 
Seq_Frame1383_Sequence_1TransformStatus = OK
Seq_Frame1383_Timestamp = 159.644
Seq_Frame1384_Sequence_1Transform =0.990119 0.131085 -0.049813 -31.6654 -0.00407588 0.381974 0.924164 179.494 0.140171 -0.914829 0.378734 -89.8056 0 0 0 1 
Seq_Frame1384_Sequence_1TransformStatus = OK
Seq_Frame1384_Timestamp = 159.751
Seq_Frame1385_Sequence_1Transform =0.990073 0.131633 -0.049279 -31.5488 -0.00465185 0.3811 0.924522 179.546 0.140477 -0.915115 0.37793 -89.9259 0 0 0 1 
Seq_Frame1385_Sequence_1TransformStatus = OK
Seq_Frame1385_Timestamp = 159.877
Seq_Frame1386_Sequence_1Transform =0.990203 0.130646 -0.0493003 -31.562 -0.00417029 0.380567 0.924744 179.577 0.139576 -0.915478 0.377384 -89.9812 0 0 0 1 
Seq_Frame1386_Sequence_1TransformStatus = OK
Seq_Frame1386_Timestamp = 160.006
Seq_Frame1387_Sequence_1Transform =0.990106 0.131364 -0.0493463 -31.5244 -0.00438306 0.380432 0.924798 179.562 0.140258 -0.915431 0.377244 -90.0059 0 0 0 1 
Seq_Frame1387_Sequence_1TransformStatus = OK
Seq_Frame1387_Timestamp = 160.127
Seq_Frame1388_Sequence_1Transform =0.990106 0.131574 -0.0487753 -31.5127 -0.00513988 0.381364 0.924411 179.532 0.140229 -0.915013 0.378267 -89.8635 0 0 0 1 
Seq_Frame1388_Sequence_1TransformStatus = OK
Seq_Frame1388_Timestamp = 160.241
Seq_Frame1389_Sequence_1Transform =0.990243 0.130201 -0.0496728 -31.5037 -0.00382199 0.381689 0.924283 179.5 0.139302 -0.915074 0.378463 -89.8702 0 0 0 1 
Seq_Frame1389_Sequence_1TransformStatus = OK
Seq_Frame1389_Timestamp = 160.341
Seq_Frame1390_Sequence_1Transform =0.990265 0.129608 -0.0507712 -31.8281 -0.00268688 0.382471 0.923964 179.457 0.139172 -0.914832 0.379096 -89.7517 0 0 0 1 
Seq_Frame1390_Sequence_1TransformStatus = OK
Seq_Frame1390_Timestamp = 160.442
Seq_Frame1391_Sequence_1Transform =0.990167 0.130707 -0.0498482 -31.6942 -0.00398386 0.382543 0.923929 179.454 0.139833 -0.914646 0.379302 -89.7415 0 0 0 1 
Seq_Frame1391_Sequence_1TransformStatus = OK
Seq_Frame1391_Timestamp = 160.542
Seq_Frame1392_Sequence_1Transform =0.990163 0.130114 -0.0514563 -31.7699 -0.00271103 0.385528 0.922692 179.318 0.139893 -0.913476 0.382089 -89.4309 0 0 0 1 
Seq_Frame1392_Sequence_1TransformStatus = OK
Seq_Frame1392_Timestamp = 160.651
Seq_Frame1393_Sequence_1Transform =0.990364 0.127772 -0.0534198 -32.0452 -2.2053e-005 0.385877 0.92255 179.307 0.138489 -0.913659 0.382162 -89.4209 0 0 0 1 
Seq_Frame1393_Sequence_1TransformStatus = OK
Seq_Frame1393_Timestamp = 160.752
Seq_Frame1394_Sequence_1Transform =0.990571 0.127185 -0.0509263 -31.1741 -0.00253287 0.388657 0.921379 179.188 0.136979 -0.912562 0.385315 -89.0273 0 0 0 1 
Seq_Frame1394_Sequence_1TransformStatus = OK
Seq_Frame1394_Timestamp = 160.886
Seq_Frame1395_Sequence_1Transform =0.990744 0.125355 -0.052092 -30.7384 -0.000795321 0.389096 0.921197 179.213 0.135745 -0.912628 0.385594 -89.0178 0 0 0 1 
Seq_Frame1395_Sequence_1TransformStatus = OK
Seq_Frame1395_Timestamp = 160.991
Seq_Frame1396_Sequence_1Transform =0.990739 0.125445 -0.0519659 -30.3386 -0.000906129 0.388813 0.921316 179.281 0.13578 -0.912736 0.385326 -89.0403 0 0 0 1 
Seq_Frame1396_Sequence_1TransformStatus = OK
Seq_Frame1396_Timestamp = 161.091
Seq_Frame1397_Sequence_1Transform =0.990887 0.12477 -0.0507451 -29.3202 -0.00163077 0.387827 0.921731 179.446 0.134685 -0.913248 0.384497 -89.1108 0 0 0 1 
Seq_Frame1397_Sequence_1TransformStatus = OK
Seq_Frame1397_Timestamp = 161.194
Seq_Frame1398_Sequence_1Transform =0.990894 0.124891 -0.0503081 -28.8472 -0.00143091 0.383387 0.923587 179.692 0.134636 -0.915105 0.380075 -89.653 0 0 0 1 
Seq_Frame1398_Sequence_1TransformStatus = OK
Seq_Frame1398_Timestamp = 161.296
Seq_Frame1399_Sequence_1Transform =0.991227 0.123064 -0.0482249 -27.8599 -0.00218766 0.380081 0.924951 179.798 0.132157 -0.91673 0.377015 -90.0856 0 0 0 1 
Seq_Frame1399_Sequence_1TransformStatus = OK
Seq_Frame1399_Timestamp = 161.437
Seq_Frame1400_Sequence_1Transform =0.990547 0.129138 -0.0462702 -26.9646 -0.00379268 0.362956 0.931799 180.288 0.137124 -0.922814 0.360015 -92.3172 0 0 0 1 
Seq_Frame1400_Sequence_1TransformStatus = OK
Seq_Frame1400_Timestamp = 161.541
Seq_Frame1401_Sequence_1Transform =0.992869 0.112259 -0.0401095 -25.4516 4.06643e-005 0.336145 0.94181 177.96 0.119209 -0.935096 0.333744 -96.8751 0 0 0 1 
Seq_Frame1401_Sequence_1TransformStatus = OK
Seq_Frame1401_Timestamp = 161.706
Seq_Frame1402_Sequence_1Transform =0.995233 0.0847572 -0.0482575 -26.3486 0.0183326 0.3234 0.946085 174.607 0.095794 -0.942459 0.320305 -99.8829 0 0 0 1 
Seq_Frame1402_Sequence_1TransformStatus = OK
Seq_Frame1402_Timestamp = 161.822
Seq_Frame1403_Sequence_1Transform =0.995871 0.0814769 -0.0400391 -26.809 0.0141802 0.296019 0.955077 171.295 0.0896691 -0.951701 0.293642 -104.27 0 0 0 1 
Seq_Frame1403_Sequence_1TransformStatus = OK
Seq_Frame1403_Timestamp = 161.936
Seq_Frame1404_Sequence_1Transform =0.994574 0.0948922 -0.0426506 -29.1021 0.015703 0.268337 0.963197 168.249 0.102845 -0.95864 0.265391 -108.385 0 0 0 1 
Seq_Frame1404_Sequence_1TransformStatus = OK
Seq_Frame1404_Timestamp = 162.037
Seq_Frame1405_Sequence_1Transform =0.992419 0.115884 -0.0409458 -29.8615 0.0111757 0.246685 0.969031 167.392 0.122396 -0.962142 0.24352 -110.983 0 0 0 1 
Seq_Frame1405_Sequence_1TransformStatus = OK
Seq_Frame1405_Timestamp = 162.137
Seq_Frame1406_Sequence_1Transform =0.98936 0.142891 -0.0273736 -28.571 -0.00522096 0.222898 0.974828 167.836 0.145395 -0.964313 0.221272 -113.276 0 0 0 1 
Seq_Frame1406_Sequence_1TransformStatus = OK
Seq_Frame1406_Timestamp = 162.238
Seq_Frame1407_Sequence_1Transform =0.988179 0.151555 -0.0231095 -27.9679 -0.00964443 0.211897 0.977244 169.646 0.153003 -0.965469 0.210854 -113.987 0 0 0 1 
Seq_Frame1407_Sequence_1TransformStatus = OK
Seq_Frame1407_Timestamp = 162.343
Seq_Frame1408_Sequence_1Transform =0.986384 0.163841 -0.0142245 -27.083 -0.0150774 0.176221 0.984235 174.31 0.163765 -0.970619 0.176292 -116.801 0 0 0 1 
Seq_Frame1408_Sequence_1TransformStatus = OK
Seq_Frame1408_Timestamp = 162.443
Seq_Frame1409_Sequence_1Transform =0.986265 0.16469 -0.0126214 -26.9364 -0.0158455 0.1704 0.985248 175.578 0.164411 -0.971515 0.170669 -117.198 0 0 0 1 
Seq_Frame1409_Sequence_1TransformStatus = OK
Seq_Frame1409_Timestamp = 162.544
Seq_Frame1410_Sequence_1Transform =0.986257 0.164479 -0.0156282 -27.1019 -0.0132093 0.172785 0.984871 176.143 0.164691 -0.971129 0.172583 -116.893 0 0 0 1 
Seq_Frame1410_Sequence_1TransformStatus = OK
Seq_Frame1410_Timestamp = 162.691
Seq_Frame1411_Sequence_1Transform =0.986336 0.163695 -0.0185996 -27.3068 -0.0112432 0.179515 0.983691 176.019 0.164364 -0.97004 0.178903 -116.188 0 0 0 1 
Seq_Frame1411_Sequence_1TransformStatus = OK
Seq_Frame1411_Timestamp = 162.821
Seq_Frame1412_Sequence_1Transform =0.986463 0.163347 -0.0144604 -26.8424 -0.0157754 0.1823 0.983116 175.959 0.163225 -0.969579 0.182409 -115.765 0 0 0 1 
Seq_Frame1412_Sequence_1TransformStatus = OK
Seq_Frame1412_Timestamp = 162.941
Seq_Frame1413_Sequence_1Transform =0.985745 0.167828 -0.0119067 -26.9414 -0.0212033 0.194119 0.980749 175.554 0.166908 -0.966515 0.19491 -114.438 0 0 0 1 
Seq_Frame1413_Sequence_1TransformStatus = OK
Seq_Frame1413_Timestamp = 163.079
Seq_Frame1414_Sequence_1Transform =0.985742 0.167702 -0.0137437 -27.5813 -0.0197944 0.196686 0.980267 175.41 0.167096 -0.966018 0.197202 -114.167 0 0 0 1 
Seq_Frame1414_Sequence_1TransformStatus = OK
Seq_Frame1414_Timestamp = 163.186
Seq_Frame1415_Sequence_1Transform =0.985559 0.168069 -0.020659 -30.0153 -0.0135878 0.200101 0.979681 175.152 0.168788 -0.965252 0.199495 -113.879 0 0 0 1 
Seq_Frame1415_Sequence_1TransformStatus = OK
Seq_Frame1415_Timestamp = 163.294
Seq_Frame1416_Sequence_1Transform =0.985597 0.167878 -0.020401 -30.1541 -0.0140343 0.201414 0.979406 175.116 0.16853 -0.965013 0.200869 -113.732 0 0 0 1 
Seq_Frame1416_Sequence_1TransformStatus = OK
Seq_Frame1416_Timestamp = 163.402
Seq_Frame1417_Sequence_1Transform =0.98588 0.165982 -0.0221615 -31.7269 -0.012984 0.207715 0.978103 174.912 0.166951 -0.964004 0.206937 -113.042 0 0 0 1 
Seq_Frame1417_Sequence_1TransformStatus = OK
Seq_Frame1417_Timestamp = 163.537
Seq_Frame1418_Sequence_1Transform =0.985662 0.167274 -0.0221508 -32.5681 -0.0127657 0.204826 0.978715 174.962 0.16825 -0.964399 0.204024 -113.333 0 0 0 1 
Seq_Frame1418_Sequence_1TransformStatus = OK
Seq_Frame1418_Timestamp = 163.638
Seq_Frame1419_Sequence_1Transform =0.985497 0.168333 -0.0214656 -33.0685 -0.0137982 0.205564 0.978547 174.946 0.169134 -0.964058 0.204905 -113.239 0 0 0 1 
Seq_Frame1419_Sequence_1TransformStatus = OK
Seq_Frame1419_Timestamp = 163.746
Seq_Frame1420_Sequence_1Transform =0.985291 0.169471 -0.0219556 -33.2499 -0.0139199 0.207647 0.978105 174.931 0.170319 -0.963412 0.206951 -112.998 0 0 0 1 
Seq_Frame1420_Sequence_1TransformStatus = OK
Seq_Frame1420_Timestamp = 163.902
Seq_Frame1421_Sequence_1Transform =0.985293 0.16874 -0.0269168 -34.6578 -0.00864394 0.206543 0.978399 175.175 0.170655 -0.963777 0.204964 -113.122 0 0 0 1 
Seq_Frame1421_Sequence_1TransformStatus = OK
Seq_Frame1421_Timestamp = 164.002
Seq_Frame1422_Sequence_1Transform =0.985036 0.170333 -0.0262892 -35.1543 -0.00940777 0.205446 0.978623 175.22 0.172093 -0.963732 0.203974 -113.22 0 0 0 1 
Seq_Frame1422_Sequence_1TransformStatus = OK
Seq_Frame1422_Timestamp = 164.103
Seq_Frame1423_Sequence_1Transform =0.985069 0.169761 -0.0286636 -35.8103 -0.0074747 0.208505 0.977993 175.146 0.172001 -0.963175 0.20666 -112.906 0 0 0 1 
Seq_Frame1423_Sequence_1TransformStatus = OK
Seq_Frame1423_Timestamp = 164.203
Seq_Frame1424_Sequence_1Transform =0.985245 0.168067 -0.0323473 -37.9126 -0.0044123 0.213877 0.976851 174.762 0.171095 -0.962294 0.211463 -112.356 0 0 0 1 
Seq_Frame1424_Sequence_1TransformStatus = OK
Seq_Frame1424_Timestamp = 164.304
Seq_Frame1425_Sequence_1Transform =0.984838 0.170213 -0.0334906 -38.9593 -0.00381534 0.214261 0.976769 174.73 0.173434 -0.961831 0.211662 -112.317 0 0 0 1 
Seq_Frame1425_Sequence_1TransformStatus = OK
Seq_Frame1425_Timestamp = 164.436
Seq_Frame1426_Sequence_1Transform =0.984424 0.17264 -0.033251 -39.3882 -0.00458217 0.214256 0.976767 174.65 0.175754 -0.9614 0.21171 -112.357 0 0 0 1 
Seq_Frame1426_Sequence_1TransformStatus = OK
Seq_Frame1426_Timestamp = 164.538
Seq_Frame1427_Sequence_1Transform =0.984723 0.17041 -0.0358009 -39.7361 -0.00258999 0.219909 0.975517 174.493 0.174111 -0.960521 0.216991 -111.757 0 0 0 1 
Seq_Frame1427_Sequence_1TransformStatus = OK
Seq_Frame1427_Timestamp = 164.642
Seq_Frame1428_Sequence_1Transform =0.984726 0.16965 -0.0391648 -40.1776 0.000480331 0.222293 0.97498 174.417 0.174111 -0.960107 0.218816 -111.551 0 0 0 1 
Seq_Frame1428_Sequence_1TransformStatus = OK
Seq_Frame1428_Timestamp = 164.747
Seq_Frame1429_Sequence_1Transform =0.984781 0.169056 -0.0403371 -40.29 0.00152661 0.223665 0.974665 174.393 0.173795 -0.959893 0.220003 -111.412 0 0 0 1 
Seq_Frame1429_Sequence_1TransformStatus = OK
Seq_Frame1429_Timestamp = 164.889
Seq_Frame1430_Sequence_1Transform =0.984684 0.169398 -0.0412524 -40.3991 0.00191004 0.226113 0.974099 174.333 0.174338 -0.959259 0.222326 -111.161 0 0 0 1 
Seq_Frame1430_Sequence_1TransformStatus = OK
Seq_Frame1430_Timestamp = 165.001
Seq_Frame1431_Sequence_1Transform =0.984484 0.169898 -0.0438906 -40.5782 0.00401587 0.228244 0.973596 174.258 0.175429 -0.958665 0.22402 -110.996 0 0 0 1 
Seq_Frame1431_Sequence_1TransformStatus = OK
Seq_Frame1431_Timestamp = 165.101
Seq_Frame1432_Sequence_1Transform =0.98461 0.168582 -0.0460781 -40.7779 0.00629517 0.229274 0.973342 174.292 0.174652 -0.958652 0.224684 -110.907 0 0 0 1 
Seq_Frame1432_Sequence_1TransformStatus = OK
Seq_Frame1432_Timestamp = 165.203
Seq_Frame1433_Sequence_1Transform =0.985221 0.164759 -0.0468426 -39.7991 0.0064085 0.237824 0.971287 174.763 0.171169 -0.957232 0.233254 -109.818 0 0 0 1 
Seq_Frame1433_Sequence_1TransformStatus = OK
Seq_Frame1433_Timestamp = 165.336
Seq_Frame1434_Sequence_1Transform =0.985089 0.165361 -0.0474974 -39.1457 0.00653512 0.239909 0.970774 175.042 0.171923 -0.956608 0.235251 -109.565 0 0 0 1 
Seq_Frame1434_Sequence_1TransformStatus = OK
Seq_Frame1434_Timestamp = 165.437
Seq_Frame1435_Sequence_1Transform =0.984995 0.165669 -0.0483643 -38.8474 0.00732499 0.239852 0.970782 175.173 0.172429 -0.956569 0.235039 -109.561 0 0 0 1 
Seq_Frame1435_Sequence_1TransformStatus = OK
Seq_Frame1435_Timestamp = 165.538
Seq_Frame1436_Sequence_1Transform =0.984953 0.16507 -0.0511774 -38.8182 0.0104855 0.238504 0.971085 175.309 0.172503 -0.95701 0.233185 -109.735 0 0 0 1 
Seq_Frame1436_Sequence_1TransformStatus = OK
Seq_Frame1436_Timestamp = 165.641
Seq_Frame1437_Sequence_1Transform =0.984893 0.164809 -0.0531446 -38.6987 0.0123302 0.239376 0.970849 175.285 0.172726 -0.956837 0.233728 -109.681 0 0 0 1 
Seq_Frame1437_Sequence_1TransformStatus = OK
Seq_Frame1437_Timestamp = 165.765
Seq_Frame1438_Sequence_1Transform =0.98461 0.165814 -0.0552106 -38.3459 0.013357 0.243592 0.969786 175.186 0.174253 -0.955599 0.237628 -109.279 0 0 0 1 
Seq_Frame1438_Sequence_1TransformStatus = OK
Seq_Frame1438_Timestamp = 165.901
Seq_Frame1439_Sequence_1Transform =0.984729 0.16523 -0.0548453 -37.447 0.0128271 0.245315 0.969359 175.165 0.173622 -0.955259 0.23945 -109.101 0 0 0 1 
Seq_Frame1439_Sequence_1TransformStatus = OK
Seq_Frame1439_Timestamp = 166.015
Seq_Frame1440_Sequence_1Transform =0.985028 0.164398 -0.0518977 -36.4243 0.0104763 0.243401 0.969869 175.263 0.172076 -0.955892 0.238034 -109.256 0 0 0 1 
Seq_Frame1440_Sequence_1TransformStatus = OK
Seq_Frame1440_Timestamp = 166.137
Seq_Frame1441_Sequence_1Transform =0.984863 0.164859 -0.0535369 -35.6492 0.0113746 0.24673 0.969018 175.287 0.172961 -0.954958 0.24112 -108.936 0 0 0 1 
Seq_Frame1441_Sequence_1TransformStatus = OK
Seq_Frame1441_Timestamp = 166.265
Seq_Frame1442_Sequence_1Transform =0.985093 0.163903 -0.0522293 -34.9383 0.0104595 0.245987 0.969217 175.427 0.171705 -0.955315 0.240605 -108.968 0 0 0 1 
Seq_Frame1442_Sequence_1TransformStatus = OK
Seq_Frame1442_Timestamp = 166.381
Seq_Frame1443_Sequence_1Transform =0.98525 0.163011 -0.0520699 -34.4348 0.0111564 0.242445 0.970101 175.524 0.170761 -0.956372 0.237051 -109.358 0 0 0 1 
Seq_Frame1443_Sequence_1TransformStatus = OK
Seq_Frame1443_Timestamp = 166.482
Seq_Frame1444_Sequence_1Transform =0.985096 0.163199 -0.054336 -33.899 0.0128369 0.24526 0.969372 175.477 0.171527 -0.955622 0.23951 -109.152 0 0 0 1 
Seq_Frame1444_Sequence_1TransformStatus = OK
Seq_Frame1444_Timestamp = 166.588
Seq_Frame1445_Sequence_1Transform =0.985161 0.16368 -0.0516452 -32.8886 0.0105377 0.242652 0.970056 175.548 0.171311 -0.956205 0.237326 -109.425 0 0 0 1 
Seq_Frame1445_Sequence_1TransformStatus = OK
Seq_Frame1445_Timestamp = 166.689
Seq_Frame1446_Sequence_1Transform =0.985106 0.162962 -0.0548622 -33.0716 0.0134657 0.244967 0.969438 175.487 0.171421 -0.955738 0.239124 -109.223 0 0 0 1 
Seq_Frame1446_Sequence_1TransformStatus = OK
Seq_Frame1446_Timestamp = 166.836
Seq_Frame1447_Sequence_1Transform =0.985247 0.163038 -0.0520238 -32.1128 0.0118188 0.238442 0.971085 175.707 0.170729 -0.957373 0.232997 -109.903 0 0 0 1 
Seq_Frame1447_Sequence_1TransformStatus = OK
Seq_Frame1447_Timestamp = 166.954
Seq_Frame1448_Sequence_1Transform =0.985522 0.16195 -0.050192 -31.2808 0.00987041 0.240728 0.970542 175.756 0.169262 -0.956986 0.235645 -109.606 0 0 0 1 
Seq_Frame1448_Sequence_1TransformStatus = OK
Seq_Frame1448_Timestamp = 167.081
Seq_Frame1449_Sequence_1Transform =0.985819 0.159971 -0.050694 -30.8095 0.0101991 0.244415 0.969617 175.753 0.167501 -0.956384 0.239317 -109.185 0 0 0 1 
Seq_Frame1449_Sequence_1TransformStatus = OK
Seq_Frame1449_Timestamp = 167.183
Seq_Frame1450_Sequence_1Transform =0.986273 0.158469 -0.0463975 -29.5746 0.00626151 0.244895 0.96953 175.949 0.165003 -0.956511 0.240541 -109.017 0 0 0 1 
Seq_Frame1450_Sequence_1TransformStatus = OK
Seq_Frame1450_Timestamp = 167.288
Seq_Frame1451_Sequence_1Transform =0.986057 0.159476 -0.0475329 -29.5545 0.00673084 0.247183 0.968946 175.932 0.166273 -0.955755 0.242663 -108.789 0 0 0 1 
Seq_Frame1451_Sequence_1TransformStatus = OK
Seq_Frame1451_Timestamp = 167.392
Seq_Frame1452_Sequence_1Transform =0.985839 0.161475 -0.0452512 -29.2948 0.00412261 0.246423 0.969154 175.971 0.167645 -0.955616 0.242268 -108.839 0 0 0 1 
Seq_Frame1452_Sequence_1TransformStatus = OK
Seq_Frame1452_Timestamp = 167.531
Seq_Frame1453_Sequence_1Transform =0.985791 0.160786 -0.0486244 -29.7077 0.0071776 0.248886 0.968506 175.89 0.167824 -0.955093 0.244196 -108.625 0 0 0 1 
Seq_Frame1453_Sequence_1TransformStatus = OK
Seq_Frame1453_Timestamp = 167.632
Seq_Frame1454_Sequence_1Transform =0.985825 0.161163 -0.0466377 -29.4544 0.0051118 0.248995 0.968491 175.89 0.167698 -0.955001 0.244642 -108.585 0 0 0 1 
Seq_Frame1454_Sequence_1TransformStatus = OK
Seq_Frame1454_Timestamp = 167.733
Seq_Frame1455_Sequence_1Transform =0.985914 0.160657 -0.0465133 -29.4373 0.00508212 0.249195 0.96844 175.882 0.167177 -0.955035 0.244868 -108.535 0 0 0 1 
Seq_Frame1455_Sequence_1TransformStatus = OK
Seq_Frame1455_Timestamp = 167.834
Seq_Frame1456_Sequence_1Transform =0.985834 0.161498 -0.0452877 -29.2042 0.00378088 0.248542 0.968614 175.9 0.167685 -0.955063 0.24441 -108.608 0 0 0 1 
Seq_Frame1456_Sequence_1TransformStatus = OK
Seq_Frame1456_Timestamp = 167.967
Seq_Frame1457_Sequence_1Transform =0.985866 0.162028 -0.0426138 -29.0414 0.00133238 0.246763 0.969075 175.957 0.167533 -0.955435 0.243059 -108.74 0 0 0 1 
Seq_Frame1457_Sequence_1TransformStatus = OK
Seq_Frame1457_Timestamp = 168.081
Seq_Frame1458_Sequence_1Transform =0.985997 0.161399 -0.0419566 -28.8361 0.000580675 0.248269 0.968691 175.9 0.166762 -0.955151 0.244699 -108.564 0 0 0 1 
Seq_Frame1458_Sequence_1TransformStatus = OK
Seq_Frame1458_Timestamp = 168.182
Seq_Frame1459_Sequence_1Transform =0.986089 0.161279 -0.0402331 -28.8086 -0.00122953 0.249115 0.968473 175.862 0.166217 -0.954951 0.245848 -108.415 0 0 0 1 
Seq_Frame1459_Sequence_1TransformStatus = OK
Seq_Frame1459_Timestamp = 168.283
Seq_Frame1460_Sequence_1Transform =0.986155 0.161171 -0.0390147 -28.5669 -0.00259066 0.25022 0.968186 175.853 0.165806 -0.95468 0.247174 -108.282 0 0 0 1 
Seq_Frame1460_Sequence_1TransformStatus = OK
Seq_Frame1460_Timestamp = 168.383
Seq_Frame1461_Sequence_1Transform =0.986055 0.161967 -0.0382336 -28.6808 -0.00322864 0.248319 0.968673 175.897 0.166387 -0.955042 0.245379 -108.462 0 0 0 1 
Seq_Frame1461_Sequence_1TransformStatus = OK
Seq_Frame1461_Timestamp = 168.489
Seq_Frame1462_Sequence_1Transform =0.986072 0.161363 -0.0402986 -29.6438 -0.000804544 0.246923 0.969035 175.969 0.166317 -0.955506 0.243613 -108.605 0 0 0 1 
Seq_Frame1462_Sequence_1TransformStatus = OK
Seq_Frame1462_Timestamp = 168.632
Seq_Frame1463_Sequence_1Transform =0.985864 0.16232 -0.0415205 -30.3473 0.000521183 0.244843 0.969563 176.005 0.167545 -0.955879 0.241298 -108.865 0 0 0 1 
Seq_Frame1463_Sequence_1TransformStatus = OK
Seq_Frame1463_Timestamp = 168.732
Seq_Frame1464_Sequence_1Transform =0.985519 0.164571 -0.0408438 -30.8059 -0.00105632 0.24683 0.969058 175.95 0.16956 -0.954982 0.24343 -108.624 0 0 0 1 
Seq_Frame1464_Sequence_1TransformStatus = OK
Seq_Frame1464_Timestamp = 168.839
Seq_Frame1465_Sequence_1Transform =0.985446 0.164751 -0.0418848 -31.1906 -0.000757943 0.250649 0.968078 175.946 0.16999 -0.953956 0.247126 -108.171 0 0 0 1 
Seq_Frame1465_Sequence_1TransformStatus = OK
Seq_Frame1465_Timestamp = 168.956
Seq_Frame1466_Sequence_1Transform =0.985413 0.164996 -0.0416934 -31.5749 -0.00164019 0.25419 0.967153 176.056 0.170174 -0.952976 0.250752 -107.685 0 0 0 1 
Seq_Frame1466_Sequence_1TransformStatus = OK
Seq_Frame1466_Timestamp = 169.081
Seq_Frame1467_Sequence_1Transform =0.985257 0.166633 -0.0387497 -31.547 -0.00475632 0.253093 0.96743 176.302 0.171014 -0.952983 0.250155 -107.683 0 0 0 1 
Seq_Frame1467_Sequence_1TransformStatus = OK
Seq_Frame1467_Timestamp = 169.183
Seq_Frame1468_Sequence_1Transform =0.985169 0.166318 -0.0421952 -32.5657 -0.000290732 0.247529 0.96888 176.465 0.171587 -0.954499 0.243907 -108.367 0 0 0 1 
Seq_Frame1468_Sequence_1TransformStatus = OK
Seq_Frame1468_Timestamp = 169.331
Seq_Frame1469_Sequence_1Transform =0.98527 0.165862 -0.0416269 -32.7547 -0.000839292 0.248111 0.968731 176.436 0.171004 -0.954427 0.244596 -108.281 0 0 0 1 
Seq_Frame1469_Sequence_1TransformStatus = OK
Seq_Frame1469_Timestamp = 169.432
Seq_Frame1470_Sequence_1Transform =0.985433 0.165151 -0.0405893 -32.57 -0.00174116 0.248453 0.968643 176.428 0.170057 -0.954461 0.245121 -108.228 0 0 0 1 
Seq_Frame1470_Sequence_1TransformStatus = OK
Seq_Frame1470_Timestamp = 169.533
Seq_Frame1471_Sequence_1Transform =0.985159 0.166751 -0.0406905 -33.1625 -0.00199535 0.248173 0.968714 176.411 0.171632 -0.954256 0.244823 -108.233 0 0 0 1 
Seq_Frame1471_Sequence_1TransformStatus = OK
Seq_Frame1471_Timestamp = 169.633
Seq_Frame1472_Sequence_1Transform =0.984939 0.167651 -0.0422949 -34.1139 -0.00116492 0.251045 0.967975 176.468 0.1729 -0.953347 0.247459 -107.873 0 0 0 1 
Seq_Frame1472_Sequence_1TransformStatus = OK
Seq_Frame1472_Timestamp = 169.770
Seq_Frame1473_Sequence_1Transform =0.98501 0.167464 -0.0413808 -34.1317 -0.00209784 0.251499 0.967855 176.489 0.172488 -0.95326 0.248081 -107.788 0 0 0 1 
Seq_Frame1473_Sequence_1TransformStatus = OK
Seq_Frame1473_Timestamp = 169.876
Seq_Frame1474_Sequence_1Transform =0.984838 0.1675 -0.0451448 -35.0203 0.0015087 0.251954 0.967738 176.644 0.173471 -0.953133 0.247881 -107.755 0 0 0 1 
Seq_Frame1474_Sequence_1TransformStatus = OK
Seq_Frame1474_Timestamp = 169.991
Seq_Frame1475_Sequence_1Transform =0.984514 0.169546 -0.0445683 -36.0075 0.00131528 0.24708 0.968994 176.667 0.175301 -0.954047 0.243031 -108.311 0 0 0 1 
Seq_Frame1475_Sequence_1TransformStatus = OK
Seq_Frame1475_Timestamp = 170.126
Seq_Frame1476_Sequence_1Transform =0.984498 0.169468 -0.04522 -36.9 0.00225813 0.245547 0.969382 176.517 0.175383 -0.954457 0.241358 -108.509 0 0 0 1 
Seq_Frame1476_Sequence_1TransformStatus = OK
Seq_Frame1476_Timestamp = 170.234
Seq_Frame1477_Sequence_1Transform =0.984447 0.169943 -0.0445465 -37.1013 0.00150698 0.245382 0.969425 176.523 0.175678 -0.954414 0.241309 -108.488 0 0 0 1 
Seq_Frame1477_Sequence_1TransformStatus = OK
Seq_Frame1477_Timestamp = 170.334
Seq_Frame1478_Sequence_1Transform =0.984267 0.171054 -0.0442733 -36.963 0.000560339 0.247547 0.968876 176.459 0.17669 -0.953657 0.243556 -108.263 0 0 0 1 
Seq_Frame1478_Sequence_1TransformStatus = OK
Seq_Frame1478_Timestamp = 170.435
Seq_Frame1479_Sequence_1Transform =0.98443 0.170334 -0.0433994 -37.0975 -0.000351557 0.24881 0.968552 176.43 0.175775 -0.953457 0.244996 -108.065 0 0 0 1 
Seq_Frame1479_Sequence_1TransformStatus = OK
Seq_Frame1479_Timestamp = 170.581
Seq_Frame1480_Sequence_1Transform =0.984049 0.171645 -0.0467644 -37.9313 0.00339032 0.244726 0.969586 176.591 0.177869 -0.954278 0.24024 -108.568 0 0 0 1 
Seq_Frame1480_Sequence_1TransformStatus = OK
Seq_Frame1480_Timestamp = 170.682
Seq_Frame1481_Sequence_1Transform =0.984193 0.171676 -0.0434957 -37.6498 7.85876e-005 0.245176 0.969479 176.596 0.1771 -0.954157 0.241287 -108.456 0 0 0 1 
Seq_Frame1481_Sequence_1TransformStatus = OK
Seq_Frame1481_Timestamp = 170.782
Seq_Frame1482_Sequence_1Transform =0.984133 0.172135 -0.0430302 -37.4752 -0.000798353 0.24681 0.969064 176.542 0.177431 -0.953653 0.243031 -108.278 0 0 0 1 
Seq_Frame1482_Sequence_1TransformStatus = OK
Seq_Frame1482_Timestamp = 170.891
Seq_Frame1483_Sequence_1Transform =0.984105 0.172368 -0.0427375 -37.7584 -0.000951336 0.24577 0.969328 176.553 0.177585 -0.95388 0.242028 -108.382 0 0 0 1 
Seq_Frame1483_Sequence_1TransformStatus = OK
Seq_Frame1483_Timestamp = 171.031
Seq_Frame1484_Sequence_1Transform =0.984128 0.17197 -0.043799 -38.2183 6.15509e-005 0.24648 0.969148 176.519 0.17746 -0.953768 0.242558 -108.299 0 0 0 1 
Seq_Frame1484_Sequence_1TransformStatus = OK
Seq_Frame1484_Timestamp = 171.133
Seq_Frame1485_Sequence_1Transform =0.984083 0.171847 -0.04528 -38.5348 0.00169683 0.245696 0.969345 176.498 0.177704 -0.953993 0.241494 -108.431 0 0 0 1 
Seq_Frame1485_Sequence_1TransformStatus = OK
Seq_Frame1485_Timestamp = 171.234
Seq_Frame1486_Sequence_1Transform =0.983931 0.172753 -0.0451286 -38.9597 0.00180371 0.24312 0.969995 176.54 0.178541 -0.954489 0.238902 -108.714 0 0 0 1 
Seq_Frame1486_Sequence_1TransformStatus = OK
Seq_Frame1486_Timestamp = 171.334
Seq_Frame1487_Sequence_1Transform =0.983804 0.173498 -0.0450401 -38.9503 0.00134062 0.244143 0.969738 176.51 0.179243 -0.954093 0.239956 -108.617 0 0 0 1 
Seq_Frame1487_Sequence_1TransformStatus = OK
Seq_Frame1487_Timestamp = 171.441
Seq_Frame1488_Sequence_1Transform =0.98417 0.170821 -0.0472124 -39.2834 0.00395264 0.245174 0.969471 176.463 0.177182 -0.954311 0.240618 -108.51 0 0 0 1 
Seq_Frame1488_Sequence_1TransformStatus = OK
Seq_Frame1488_Timestamp = 171.576
Seq_Frame1489_Sequence_1Transform =0.983967 0.171995 -0.0471988 -39.2377 0.00400157 0.243281 0.969948 176.519 0.178308 -0.954585 0.238692 -108.748 0 0 0 1 
Seq_Frame1489_Sequence_1TransformStatus = OK
Seq_Frame1489_Timestamp = 171.686
Seq_Frame1490_Sequence_1Transform =0.983934 0.171637 -0.0491424 -39.5011 0.00576011 0.244594 0.969609 176.483 0.17844 -0.954314 0.239676 -108.607 0 0 0 1 
Seq_Frame1490_Sequence_1TransformStatus = OK
Seq_Frame1490_Timestamp = 171.834
Seq_Frame1491_Sequence_1Transform =0.983809 0.17234 -0.049183 -39.5287 0.00577831 0.243783 0.969813 176.506 0.179127 -0.954394 0.23884 -108.718 0 0 0 1 
Seq_Frame1491_Sequence_1TransformStatus = OK
Seq_Frame1491_Timestamp = 171.942
Seq_Frame1492_Sequence_1Transform =0.983672 0.172444 -0.0515135 -39.684 0.00793136 0.244414 0.969639 176.494 0.179799 -0.954214 0.239055 -108.711 0 0 0 1 
Seq_Frame1492_Sequence_1TransformStatus = OK
Seq_Frame1492_Timestamp = 172.042
Seq_Frame1493_Sequence_1Transform =0.983203 0.172768 -0.0588567 -40.5768 0.0150235 0.244769 0.969465 176.478 0.181899 -0.954064 0.238062 -108.818 0 0 0 1 
Seq_Frame1493_Sequence_1TransformStatus = OK
Seq_Frame1493_Timestamp = 172.177
Seq_Frame1494_Sequence_1Transform =0.983598 0.169696 -0.0611504 -40.5451 0.017492 0.247679 0.968684 176.403 0.179528 -0.953865 0.240648 -108.531 0 0 0 1 
Seq_Frame1494_Sequence_1TransformStatus = OK
Seq_Frame1494_Timestamp = 172.282
Seq_Frame1495_Sequence_1Transform =0.983639 0.167496 -0.066338 -40.9059 0.0223054 0.252166 0.967427 176.277 0.178768 -0.953078 0.244304 -108.136 0 0 0 1 
Seq_Frame1495_Sequence_1TransformStatus = OK
Seq_Frame1495_Timestamp = 172.399
Seq_Frame1496_Sequence_1Transform =0.983867 0.16633 -0.065884 -40.1385 0.0217409 0.254377 0.966861 176.41 0.177577 -0.952694 0.246657 -107.844 0 0 0 1 
Seq_Frame1496_Sequence_1TransformStatus = OK
Seq_Frame1496_Timestamp = 172.526
Seq_Frame1497_Sequence_1Transform =0.983935 0.166206 -0.0651816 -39.319 0.0208989 0.255361 0.96662 176.538 0.177303 -0.952453 0.247785 -107.709 0 0 0 1 
Seq_Frame1497_Sequence_1TransformStatus = OK
Seq_Frame1497_Timestamp = 172.628
Seq_Frame1498_Sequence_1Transform =0.983949 0.165484 -0.0667766 -38.1497 0.021194 0.263186 0.964512 176.508 0.177186 -0.950446 0.255454 -106.833 0 0 0 1 
Seq_Frame1498_Sequence_1TransformStatus = OK
Seq_Frame1498_Timestamp = 172.729
Seq_Frame1499_Sequence_1Transform =0.984357 0.164424 -0.0632908 -37.3192 0.0180317 0.263324 0.964539 176.685 0.175259 -0.950592 0.25624 -106.674 0 0 0 1 
Seq_Frame1499_Sequence_1TransformStatus = OK
Seq_Frame1499_Timestamp = 172.877
Seq_Frame1500_Sequence_1Transform =0.983851 0.166549 -0.0655587 -36.9645 0.0191789 0.266071 0.963763 176.686 0.177957 -0.949457 0.25858 -106.433 0 0 0 1 
Seq_Frame1500_Sequence_1TransformStatus = OK
Seq_Frame1500_Timestamp = 172.978
Seq_Frame1501_Sequence_1Transform =0.984134 0.166016 -0.0626015 -36.1975 0.0165075 0.265625 0.963935 176.722 0.176658 -0.949674 0.258671 -106.429 0 0 0 1 
Seq_Frame1501_Sequence_1TransformStatus = OK
Seq_Frame1501_Timestamp = 173.078
Seq_Frame1502_Sequence_1Transform =0.984025 0.166355 -0.063414 -35.5798 0.0165028 0.269428 0.962879 176.626 0.177266 -0.948543 0.262379 -106.051 0 0 0 1 
Seq_Frame1502_Sequence_1TransformStatus = OK
Seq_Frame1502_Timestamp = 173.182
Seq_Frame1503_Sequence_1Transform =0.984019 0.16634 -0.0635411 -35.0393 0.0166368 0.269399 0.962885 176.608 0.177284 -0.948554 0.262326 -106.091 0 0 0 1 
Seq_Frame1503_Sequence_1TransformStatus = OK
Seq_Frame1503_Timestamp = 173.326
Seq_Frame1504_Sequence_1Transform =0.983751 0.167068 -0.0657448 -35.0642 0.0186652 0.269035 0.96295 176.626 0.178565 -0.94853 0.261545 -106.162 0 0 0 1 
Seq_Frame1504_Sequence_1TransformStatus = OK
Seq_Frame1504_Timestamp = 173.427
Seq_Frame1505_Sequence_1Transform =0.984319 0.165428 -0.0612422 -33.4387 0.0143657 0.27085 0.962514 176.599 0.175814 -0.9483 0.264226 -105.868 0 0 0 1 
Seq_Frame1505_Sequence_1TransformStatus = OK
Seq_Frame1505_Timestamp = 173.528
Seq_Frame1506_Sequence_1Transform =0.984523 0.164558 -0.0602949 -32.7316 0.0140155 0.269009 0.963036 176.653 0.174695 -0.948976 0.262539 -106.087 0 0 0 1 
Seq_Frame1506_Sequence_1TransformStatus = OK
Seq_Frame1506_Timestamp = 173.629
Seq_Frame1507_Sequence_1Transform =0.984455 0.165095 -0.0599386 -31.9284 0.0132101 0.270696 0.962574 176.633 0.175142 -0.948402 0.264307 -105.922 0 0 0 1 
Seq_Frame1507_Sequence_1TransformStatus = OK
Seq_Frame1507_Timestamp = 173.729
Seq_Frame1508_Sequence_1Transform =0.984525 0.165097 -0.0587713 -31.2704 0.0121642 0.270177 0.962734 176.653 0.174823 -0.94855 0.263987 -105.98 0 0 0 1 
Seq_Frame1508_Sequence_1TransformStatus = OK
Seq_Frame1508_Timestamp = 173.876
Seq_Frame1509_Sequence_1Transform =0.984535 0.165752 -0.056718 -30.5412 0.0099376 0.270394 0.962699 176.613 0.174906 -0.948374 0.264565 -105.96 0 0 0 1 
Seq_Frame1509_Sequence_1TransformStatus = OK
Seq_Frame1509_Timestamp = 173.977
Seq_Frame1510_Sequence_1Transform =0.98479 0.164574 -0.0557231 -30.2686 0.00967833 0.268249 0.963301 176.704 0.173482 -0.949188 0.262576 -106.173 0 0 0 1 
Seq_Frame1510_Sequence_1TransformStatus = OK
Seq_Frame1510_Timestamp = 174.077
Seq_Frame1511_Sequence_1Transform =0.984882 0.164232 -0.0551021 -29.8749 0.00948192 0.266502 0.963788 176.768 0.17297 -0.949739 0.260915 -106.348 0 0 0 1 
Seq_Frame1511_Sequence_1TransformStatus = OK
Seq_Frame1511_Timestamp = 174.178
Seq_Frame1512_Sequence_1Transform =0.984999 0.164605 -0.0517859 -28.8825 0.00604881 0.266986 0.963682 176.763 0.172453 -0.949539 0.261985 -106.252 0 0 0 1 
Seq_Frame1512_Sequence_1TransformStatus = OK
Seq_Frame1512_Timestamp = 174.279
Seq_Frame1513_Sequence_1Transform =0.984973 0.165016 -0.0509662 -28.0981 0.00473538 0.269187 0.963076 176.735 0.172642 -0.948846 0.264361 -105.994 0 0 0 1 
Seq_Frame1513_Sequence_1TransformStatus = OK
Seq_Frame1513_Timestamp = 174.405
Seq_Frame1514_Sequence_1Transform =0.984897 0.16658 -0.0472209 -27.0658 0.000581023 0.269545 0.962988 176.772 0.173143 -0.94847 0.265377 -105.888 0 0 0 1 
Seq_Frame1514_Sequence_1TransformStatus = OK
Seq_Frame1514_Timestamp = 174.526
Seq_Frame1515_Sequence_1Transform =0.984713 0.168021 -0.0459277 -26.4559 -0.0012264 0.270354 0.96276 176.746 0.17418 -0.947986 0.266427 -105.821 0 0 0 1 
Seq_Frame1515_Sequence_1TransformStatus = OK
Seq_Frame1515_Timestamp = 174.627
Seq_Frame1516_Sequence_1Transform =0.98535 0.164154 -0.0462505 -26.3879 -0.00106608 0.277115 0.960836 176.511 0.170542 -0.94671 0.27323 -105.004 0 0 0 1 
Seq_Frame1516_Sequence_1TransformStatus = OK
Seq_Frame1516_Timestamp = 174.736
Seq_Frame1517_Sequence_1Transform =0.991919 0.126617 -0.00808607 -16.8564 -0.0370655 0.350145 0.935962 175.403 0.12134 -0.928098 0.352009 -95.5837 0 0 0 1 
Seq_Frame1517_Sequence_1TransformStatus = OK
Seq_Frame1517_Timestamp = 174.839
Seq_Frame1518_Sequence_1Transform =0.994677 0.102945 -0.00445311 -14.5983 -0.036834 0.395594 0.917687 176.029 0.0962331 -0.912638 0.39728 -89.2198 0 0 0 1 
Seq_Frame1518_Sequence_1TransformStatus = OK
Seq_Frame1518_Timestamp = 174.955
Seq_Frame1519_Sequence_1Transform =0.994675 0.103061 -4.28687e-005 -12.8085 -0.0467706 0.451768 0.890909 177.697 0.0918375 -0.886163 0.454182 -79.9406 0 0 0 1 
Seq_Frame1519_Sequence_1TransformStatus = OK
Seq_Frame1519_Timestamp = 175.077
Seq_Frame1520_Sequence_1Transform =0.994172 0.106535 0.0165384 -9.31604 -0.0707536 0.528982 0.845678 177.241 0.0813457 -0.841919 0.533437 -66.8708 0 0 0 1 
Seq_Frame1520_Sequence_1TransformStatus = OK
Seq_Frame1520_Timestamp = 175.178
Seq_Frame1521_Sequence_1Transform =0.991176 0.131783 0.0143038 -9.53715 -0.0857147 0.554866 0.827512 175.923 0.101115 -0.821436 0.561265 -62.4768 0 0 0 1 
Seq_Frame1521_Sequence_1TransformStatus = OK
Seq_Frame1521_Timestamp = 175.279
Seq_Frame1522_Sequence_1Transform =0.990416 0.137023 0.0173329 -9.16274 -0.0939643 0.576511 0.811669 175.008 0.101224 -0.805518 0.583861 -58.6112 0 0 0 1 
Seq_Frame1522_Sequence_1TransformStatus = OK
Seq_Frame1522_Timestamp = 175.380
Seq_Frame1523_Sequence_1Transform =0.989598 0.142725 0.0180633 -9.04239 -0.0998698 0.591167 0.800342 174.205 0.10355 -0.793821 0.599271 -56.0068 0 0 0 1 
Seq_Frame1523_Sequence_1TransformStatus = OK
Seq_Frame1523_Timestamp = 175.486
Seq_Frame1524_Sequence_1Transform =0.989279 0.145019 0.0172481 -9.04633 -0.102767 0.607352 0.787758 173.022 0.103764 -0.781084 0.615744 -53.3804 0 0 0 1 
Seq_Frame1524_Sequence_1TransformStatus = OK
Seq_Frame1524_Timestamp = 175.587
Seq_Frame1525_Sequence_1Transform =0.986161 0.164621 0.0196478 -8.64249 -0.118319 0.615816 0.778955 173.074 0.116133 -0.7705 0.626772 -50.8697 0 0 0 1 
Seq_Frame1525_Sequence_1TransformStatus = OK
Seq_Frame1525_Timestamp = 175.694
Seq_Frame1526_Sequence_1Transform =0.983988 0.176001 0.0281532 -7.62719 -0.130996 0.60699 0.783839 174.931 0.120868 -0.774975 0.620326 -50.7438 0 0 0 1 
Seq_Frame1526_Sequence_1TransformStatus = OK
Seq_Frame1526_Timestamp = 175.827
Seq_Frame1527_Sequence_1Transform =0.983041 0.181938 0.0230183 -8.26749 -0.130979 0.608699 0.782516 175.29 0.128358 -0.772259 0.622206 -50.048 0 0 0 1 
Seq_Frame1527_Sequence_1TransformStatus = OK
Seq_Frame1527_Timestamp = 175.929
Seq_Frame1528_Sequence_1Transform =0.980847 0.192482 0.0298313 -7.31675 -0.13968 0.588342 0.796456 178.028 0.135752 -0.785369 0.60396 -51.9825 0 0 0 1 
Seq_Frame1528_Sequence_1TransformStatus = OK
Seq_Frame1528_Timestamp = 176.031
Seq_Frame1529_Sequence_1Transform =0.978329 0.202555 0.0429452 -5.54838 -0.152823 0.566432 0.809815 179.961 0.139706 -0.798828 0.585112 -54.5715 0 0 0 1 
Seq_Frame1529_Sequence_1TransformStatus = OK
Seq_Frame1529_Timestamp = 176.157
Seq_Frame1530_Sequence_1Transform =0.978953 0.201517 0.0322737 -7.03886 -0.142647 0.562541 0.81437 180.688 0.145954 -0.801834 0.579448 -55.298 0 0 0 1 
Seq_Frame1530_Sequence_1TransformStatus = OK
Seq_Frame1530_Timestamp = 176.291
Seq_Frame1531_Sequence_1Transform =0.978283 0.206687 0.0156007 -9.56247 -0.131446 0.560434 0.817702 181.226 0.160265 -0.801994 0.575431 -55.7906 0 0 0 1 
Seq_Frame1531_Sequence_1TransformStatus = OK
Seq_Frame1531_Timestamp = 176.407
Seq_Frame1532_Sequence_1Transform =0.976506 0.214753 0.0178229 -10.0805 -0.135104 0.545697 0.82702 182.595 0.167879 -0.809997 0.561891 -57.5739 0 0 0 1 
Seq_Frame1532_Sequence_1TransformStatus = OK
Seq_Frame1532_Timestamp = 176.523
Seq_Frame1533_Sequence_1Transform =0.977642 0.210204 -0.00561566 -15.7115 -0.110673 0.537068 0.836247 184.038 0.178799 -0.816928 0.548324 -59.2325 0 0 0 1 
Seq_Frame1533_Sequence_1TransformStatus = OK
Seq_Frame1533_Timestamp = 176.623
Seq_Frame1534_Sequence_1Transform =0.977566 0.210598 -0.00375343 -15.9917 -0.111929 0.53449 0.83773 184.252 0.178431 -0.818516 0.546072 -59.5431 0 0 0 1 
Seq_Frame1534_Sequence_1TransformStatus = OK
Seq_Frame1534_Timestamp = 176.724
Seq_Frame1535_Sequence_1Transform =0.9784 0.206091 -0.0161588 -19.7434 -0.0986111 0.533986 0.839723 184.572 0.181688 -0.819991 0.542775 -59.9013 0 0 0 1 
Seq_Frame1535_Sequence_1TransformStatus = OK
Seq_Frame1535_Timestamp = 176.832
Seq_Frame1536_Sequence_1Transform =0.979356 0.201138 -0.020159 -21.7585 -0.0958102 0.54968 0.829863 183.081 0.177998 -0.810799 0.557603 -57.8276 0 0 0 1 
Seq_Frame1536_Sequence_1TransformStatus = OK
Seq_Frame1536_Timestamp = 176.971
Seq_Frame1537_Sequence_1Transform =0.978884 0.202378 -0.0287937 -24.8296 -0.0873006 0.541254 0.836315 184.032 0.184836 -0.816142 0.547493 -59.1549 0 0 0 1 
Seq_Frame1537_Sequence_1TransformStatus = OK
Seq_Frame1537_Timestamp = 177.076
Seq_Frame1538_Sequence_1Transform =0.979539 0.199056 -0.0296734 -26.4494 -0.0863648 0.548931 0.831394 183.278 0.181782 -0.81182 0.554891 -58.0789 0 0 0 1 
Seq_Frame1538_Sequence_1TransformStatus = OK
Seq_Frame1538_Timestamp = 177.188
Seq_Frame1539_Sequence_1Transform =0.980662 0.192095 -0.0374551 -28.3745 -0.0796127 0.566373 0.820295 181.657 0.178788 -0.801449 0.570713 -55.8923 0 0 0 1 
Seq_Frame1539_Sequence_1TransformStatus = OK
Seq_Frame1539_Timestamp = 177.322
Seq_Frame1540_Sequence_1Transform =0.981321 0.186097 -0.0487591 -30.6097 -0.0704579 0.583513 0.809042 179.992 0.179012 -0.790494 0.585726 -53.7985 0 0 0 1 
Seq_Frame1540_Sequence_1TransformStatus = OK
Seq_Frame1540_Timestamp = 177.427
Seq_Frame1541_Sequence_1Transform =0.981851 0.18124 -0.0558724 -32.7007 -0.0629504 0.589326 0.805439 179.463 0.178905 -0.787303 0.590039 -53.1334 0 0 0 1 
Seq_Frame1541_Sequence_1TransformStatus = OK
Seq_Frame1541_Timestamp = 177.531
Seq_Frame1542_Sequence_1Transform =0.981667 0.181549 -0.0580595 -33.3707 -0.0611115 0.588303 0.806328 179.587 0.180545 -0.787997 0.588612 -53.3299 0 0 0 1 
Seq_Frame1542_Sequence_1TransformStatus = OK
Seq_Frame1542_Timestamp = 177.671
Seq_Frame1543_Sequence_1Transform =0.982137 0.180655 -0.0526355 -33.0891 -0.0648107 0.587388 0.806706 179.649 0.176653 -0.788885 0.588604 -53.317 0 0 0 1 
Seq_Frame1543_Sequence_1TransformStatus = OK
Seq_Frame1543_Timestamp = 177.772
Seq_Frame1544_Sequence_1Transform =0.982803 0.176356 -0.0547451 -34.3692 -0.0600075 0.585397 0.808523 179.91 0.174635 -0.791333 0.585913 -53.6625 0 0 0 1 
Seq_Frame1544_Sequence_1TransformStatus = OK
Seq_Frame1544_Timestamp = 177.874
Seq_Frame1545_Sequence_1Transform =0.982909 0.173926 -0.0603393 -36.1256 -0.0537865 0.58477 0.809414 180.055 0.176063 -0.792334 0.58413 -53.8567 0 0 0 1 
Seq_Frame1545_Sequence_1TransformStatus = OK
Seq_Frame1545_Timestamp = 178.021
Seq_Frame1546_Sequence_1Transform =0.982809 0.174551 -0.06015 -36.205 -0.0542615 0.584498 0.809579 180.045 0.17647 -0.792397 0.583922 -53.8948 0 0 0 1 
Seq_Frame1546_Sequence_1TransformStatus = OK
Seq_Frame1546_Timestamp = 178.122
Seq_Frame1547_Sequence_1Transform =0.983461 0.168837 -0.0655719 -36.952 -0.0465349 0.585411 0.8094 180.072 0.175043 -0.792961 0.583586 -53.9109 0 0 0 1 
Seq_Frame1547_Sequence_1TransformStatus = OK
Seq_Frame1547_Timestamp = 178.231
Seq_Frame1548_Sequence_1Transform =0.984205 0.160068 -0.0756195 -38.2536 -0.0333245 0.587033 0.808877 180.051 0.173866 -0.793581 0.583095 -53.9699 0 0 0 1 
Seq_Frame1548_Sequence_1TransformStatus = OK
Seq_Frame1548_Timestamp = 178.331
Seq_Frame1549_Sequence_1Transform =0.984942 0.15153 -0.0832372 -39.3709 -0.0222268 0.588444 0.808233 180.045 0.171452 -0.794212 0.582951 -53.9543 0 0 0 1 
Seq_Frame1549_Sequence_1TransformStatus = OK
Seq_Frame1549_Timestamp = 178.471
Seq_Frame1550_Sequence_1Transform =0.985363 0.145923 -0.0881321 -39.6596 -0.0149831 0.589121 0.807906 180.022 0.169812 -0.794759 0.582685 -53.9914 0 0 0 1 
Seq_Frame1550_Sequence_1TransformStatus = OK
Seq_Frame1550_Timestamp = 178.572
Seq_Frame1551_Sequence_1Transform =0.985614 0.1437 -0.0889692 -39.0443 -0.0130584 0.589579 0.807605 179.991 0.168507 -0.794825 0.582974 -53.9633 0 0 0 1 
Seq_Frame1551_Sequence_1TransformStatus = OK
Seq_Frame1551_Timestamp = 178.673
Seq_Frame1552_Sequence_1Transform =0.986158 0.142009 -0.0855882 -37.9595 -0.0148912 0.589963 0.807293 179.974 0.165136 -0.794844 0.583912 -53.844 0 0 0 1 
Seq_Frame1552_Sequence_1TransformStatus = OK
Seq_Frame1552_Timestamp = 178.774
Seq_Frame1553_Sequence_1Transform =0.987184 0.140575 -0.0755384 -35.465 -0.0222565 0.589994 0.807101 179.913 0.158025 -0.795076 0.585561 -53.6857 0 0 0 1 
Seq_Frame1553_Sequence_1TransformStatus = OK
Seq_Frame1553_Timestamp = 178.875
Seq_Frame1554_Sequence_1Transform =0.986665 0.14363 -0.076566 -34.9869 -0.0226084 0.586794 0.809421 180.29 0.161185 -0.796896 0.582217 -54.1503 0 0 0 1 
Seq_Frame1554_Sequence_1TransformStatus = OK
Seq_Frame1554_Timestamp = 179.021
Seq_Frame1555_Sequence_1Transform =0.986609 0.145814 -0.0730825 -34.5033 -0.0259807 0.582849 0.812165 180.664 0.161021 -0.79939 0.578833 -54.6233 0 0 0 1 
Seq_Frame1555_Sequence_1TransformStatus = OK
Seq_Frame1555_Timestamp = 179.123
Seq_Frame1556_Sequence_1Transform =0.986379 0.148709 -0.0703009 -34.1028 -0.0294011 0.5799 0.814157 180.962 0.16184 -0.801 0.576373 -54.9527 0 0 0 1 
Seq_Frame1556_Sequence_1TransformStatus = OK
Seq_Frame1556_Timestamp = 179.224
Seq_Frame1557_Sequence_1Transform =0.98599 0.15218 -0.0682989 -33.7846 -0.0324644 0.576704 0.816308 181.274 0.163614 -0.802654 0.573565 -55.3562 0 0 0 1 
Seq_Frame1557_Sequence_1TransformStatus = OK
Seq_Frame1557_Timestamp = 179.352
Seq_Frame1558_Sequence_1Transform =0.985919 0.153047 -0.0673823 -33.6792 -0.0336206 0.576135 0.816663 181.322 0.163809 -0.802898 0.573169 -55.4072 0 0 0 1 
Seq_Frame1558_Sequence_1TransformStatus = OK
Seq_Frame1558_Timestamp = 179.466
Seq_Frame1559_Sequence_1Transform =0.985671 0.154846 -0.0669042 -33.6034 -0.0345868 0.57373 0.818314 181.591 0.165098 -0.804274 0.570864 -55.7309 0 0 0 1 
Seq_Frame1559_Sequence_1TransformStatus = OK
Seq_Frame1559_Timestamp = 179.568
Seq_Frame1560_Sequence_1Transform =0.985583 0.155006 -0.0678215 -33.7429 -0.0338851 0.573564 0.818459 181.587 0.165766 -0.804361 0.570548 -55.7692 0 0 0 1 
Seq_Frame1560_Sequence_1TransformStatus = OK
Seq_Frame1560_Timestamp = 179.669
Seq_Frame1561_Sequence_1Transform =0.985758 0.153612 -0.0684435 -33.7594 -0.0329468 0.575509 0.817132 181.388 0.164911 -0.803239 0.572374 -55.5127 0 0 0 1 
Seq_Frame1561_Sequence_1TransformStatus = OK
Seq_Frame1561_Timestamp = 179.771
Seq_Frame1562_Sequence_1Transform =0.98569 0.15358 -0.069486 -33.9686 -0.0321533 0.575944 0.816857 181.349 0.165473 -0.802933 0.57264 -55.4788 0 0 0 1 
Seq_Frame1562_Sequence_1TransformStatus = OK
Seq_Frame1562_Timestamp = 179.881
Seq_Frame1563_Sequence_1Transform =0.985482 0.153551 -0.0724354 -34.2129 -0.0298085 0.576505 0.81655 181.318 0.167141 -0.802536 0.572713 -55.4607 0 0 0 1 
Seq_Frame1563_Sequence_1TransformStatus = OK
Seq_Frame1563_Timestamp = 179.987
Seq_Frame1564_Sequence_1Transform =0.985826 0.15214 -0.0707235 -33.3821 -0.0307643 0.578313 0.815235 181.13 0.16493 -0.801503 0.574797 -55.1847 0 0 0 1 
Seq_Frame1564_Sequence_1TransformStatus = OK
Seq_Frame1564_Timestamp = 180.087
Seq_Frame1565_Sequence_1Transform =0.986089 0.151713 -0.0679063 -31.6761 -0.0327648 0.57794 0.815421 181.164 0.162956 -0.801853 0.574872 -55.2508 0 0 0 1 
Seq_Frame1565_Sequence_1TransformStatus = OK
Seq_Frame1565_Timestamp = 180.216
Seq_Frame1566_Sequence_1Transform =0.986408 0.149208 -0.0688281 -30.6553 -0.0307482 0.579083 0.814688 181.095 0.161415 -0.801498 0.5758 -55.1642 0 0 0 1 
Seq_Frame1566_Sequence_1TransformStatus = OK
Seq_Frame1566_Timestamp = 180.321
Seq_Frame1567_Sequence_1Transform =0.986602 0.147194 -0.0703557 -29.7944 -0.0283558 0.5794 0.81455 181.123 0.160661 -0.801642 0.575811 -55.1506 0 0 0 1 
Seq_Frame1567_Sequence_1TransformStatus = OK
Seq_Frame1567_Timestamp = 180.430
Seq_Frame1568_Sequence_1Transform =0.986903 0.144964 -0.0707675 -29.8289 -0.0269177 0.580528 0.813795 181.024 0.159053 -0.801232 0.576827 -54.9918 0 0 0 1 
Seq_Frame1568_Sequence_1TransformStatus = OK
Seq_Frame1568_Timestamp = 180.571
Seq_Frame1569_Sequence_1Transform =0.987617 0.142186 -0.0663035 -28.2739 -0.0291797 0.58173 0.812858 180.901 0.154148 -0.800858 0.578676 -54.7892 0 0 0 1 
Seq_Frame1569_Sequence_1TransformStatus = OK
Seq_Frame1569_Timestamp = 180.716
Seq_Frame1570_Sequence_1Transform =0.98908 0.131941 -0.065665 -26.0042 -0.0264735 0.597365 0.801532 179.262 0.144981 -0.791041 0.594335 -52.7153 0 0 0 1 
Seq_Frame1570_Sequence_1TransformStatus = OK
Seq_Frame1570_Timestamp = 180.822
Seq_Frame1571_Sequence_1Transform =0.989153 0.131544 -0.065361 -25.2127 -0.0278751 0.604993 0.795743 178.431 0.144218 -0.78529 0.602097 -51.6849 0 0 0 1 
Seq_Frame1571_Sequence_1TransformStatus = OK
Seq_Frame1571_Timestamp = 180.966
Seq_Frame1572_Sequence_1Transform =0.986848 0.151544 -0.0562558 -23.9679 -0.0468061 0.600987 0.797887 178.634 0.154724 -0.78476 0.600176 -51.9984 0 0 0 1 
Seq_Frame1572_Sequence_1TransformStatus = OK
Seq_Frame1572_Timestamp = 181.077
Seq_Frame1573_Sequence_1Transform =0.986364 0.155676 -0.0533973 -23.8201 -0.0528773 0.607008 0.792935 177.857 0.155854 -0.779299 0.606962 -51.1028 0 0 0 1 
Seq_Frame1573_Sequence_1TransformStatus = OK
Seq_Frame1573_Timestamp = 181.231
Seq_Frame1574_Sequence_1Transform =0.986834 0.152745 -0.0531828 -24.3217 -0.0542708 0.62247 0.78076 175.916 0.152362 -0.767594 0.622564 -49.0426 0 0 0 1 
Seq_Frame1574_Sequence_1TransformStatus = OK
Seq_Frame1574_Timestamp = 181.346
Seq_Frame1575_Sequence_1Transform =0.987208 0.148087 -0.0590872 -25.7956 -0.0486414 0.632655 0.772905 173.821 0.151839 -0.760143 0.631765 -48.5483 0 0 0 1 
Seq_Frame1575_Sequence_1TransformStatus = OK
Seq_Frame1575_Timestamp = 181.466
Seq_Frame1576_Sequence_1Transform =0.987556 0.150003 -0.0472401 -24.3114 -0.0595947 0.634925 0.770272 172.894 0.145537 -0.757871 0.635964 -48.4465 0 0 0 1 
Seq_Frame1576_Sequence_1TransformStatus = OK
Seq_Frame1576_Timestamp = 181.567
Seq_Frame1577_Sequence_1Transform =0.989018 0.140013 -0.0473383 -24.3689 -0.0531658 0.635874 0.769959 172.867 0.137905 -0.758986 0.636335 -48.3794 0 0 0 1 
Seq_Frame1577_Sequence_1TransformStatus = OK
Seq_Frame1577_Timestamp = 181.667
Seq_Frame1578_Sequence_1Transform =0.99013 0.131109 -0.0495254 -24.5799 -0.0455851 0.635424 0.770817 172.995 0.132531 -0.760951 0.635129 -48.5554 0 0 0 1 
Seq_Frame1578_Sequence_1TransformStatus = OK
Seq_Frame1578_Timestamp = 181.768
Seq_Frame1579_Sequence_1Transform =0.989823 0.13065 -0.0564101 -25.7277 -0.0386424 0.628258 0.777045 175.475 0.136961 -0.766956 0.626913 -48.3737 0 0 0 1 
Seq_Frame1579_Sequence_1TransformStatus = OK
Seq_Frame1579_Timestamp = 181.869
Seq_Frame1580_Sequence_1Transform =0.989849 0.128209 -0.0613314 -26.4273 -0.0330639 0.627429 0.777971 175.696 0.138224 -0.768046 0.6253 -48.5484 0 0 0 1 
Seq_Frame1580_Sequence_1TransformStatus = OK
Seq_Frame1580_Timestamp = 181.971
Seq_Frame1581_Sequence_1Transform =0.990371 0.124049 -0.0614542 -26.5663 -0.0305291 0.628692 0.777055 175.546 0.135029 -0.767697 0.626425 -48.3717 0 0 0 1 
Seq_Frame1581_Sequence_1TransformStatus = OK
Seq_Frame1581_Timestamp = 182.071
Seq_Frame1582_Sequence_1Transform =0.989777 0.129812 -0.0590776 -26.1127 -0.0354302 0.62503 0.779796 175.964 0.138152 -0.769731 0.62324 -48.8328 0 0 0 1 
Seq_Frame1582_Sequence_1TransformStatus = OK
Seq_Frame1582_Timestamp = 182.217
Seq_Frame1583_Sequence_1Transform =0.98994 0.123782 -0.0685344 -28.456 -0.0231355 0.619475 0.784676 176.701 0.139584 -0.775196 0.616107 -49.7131 0 0 0 1 
Seq_Frame1583_Sequence_1TransformStatus = OK
Seq_Frame1583_Timestamp = 182.318
Seq_Frame1584_Sequence_1Transform =0.990119 0.124941 -0.0636804 -28.6252 -0.0267664 0.614128 0.788752 177.307 0.137656 -0.779253 0.611404 -50.3205 0 0 0 1 
Seq_Frame1584_Sequence_1TransformStatus = OK
Seq_Frame1584_Timestamp = 182.419
Seq_Frame1585_Sequence_1Transform =0.990084 0.123401 -0.0671312 -30.258 -0.0219605 0.607955 0.793667 178.033 0.138753 -0.784323 0.604637 -51.2118 0 0 0 1 
Seq_Frame1585_Sequence_1TransformStatus = OK
Seq_Frame1585_Timestamp = 182.519
Seq_Frame1586_Sequence_1Transform =0.989977 0.126751 -0.0622897 -29.8539 -0.0277504 0.607033 0.794192 178.067 0.138477 -0.784503 0.604466 -51.2581 0 0 0 1 
Seq_Frame1586_Sequence_1TransformStatus = OK
Seq_Frame1586_Timestamp = 182.620
Seq_Frame1587_Sequence_1Transform =0.989687 0.131785 -0.0561447 -29.1281 -0.0357111 0.606557 0.794237 178.04 0.138723 -0.784041 0.605008 -51.2086 0 0 0 1 
Seq_Frame1587_Sequence_1TransformStatus = OK
Seq_Frame1587_Timestamp = 182.766
Seq_Frame1588_Sequence_1Transform =0.989984 0.131803 -0.0505897 -28.7854 -0.0399927 0.605476 0.794858 178.109 0.135396 -0.784873 0.604683 -51.2412 0 0 0 1 
Seq_Frame1588_Sequence_1TransformStatus = OK
Seq_Frame1588_Timestamp = 182.868
Seq_Frame1589_Sequence_1Transform =0.989838 0.134794 -0.0453015 -28.7694 -0.0455969 0.602602 0.796738 178.343 0.134694 -0.786575 0.602625 -51.4958 0 0 0 1 
Seq_Frame1589_Sequence_1TransformStatus = OK
Seq_Frame1589_Timestamp = 182.969
Seq_Frame1590_Sequence_1Transform =0.989565 0.136919 -0.0448849 -28.5703 -0.047197 0.602335 0.796847 178.353 0.136139 -0.786413 0.602512 -51.5498 0 0 0 1 
Seq_Frame1590_Sequence_1TransformStatus = OK
Seq_Frame1590_Timestamp = 183.095
Seq_Frame1591_Sequence_1Transform =0.989957 0.13351 -0.04649 -29.8451 -0.0430906 0.598157 0.80022 178.856 0.134646 -0.790179 0.597902 -52.1095 0 0 0 1 
Seq_Frame1591_Sequence_1TransformStatus = OK
Seq_Frame1591_Timestamp = 183.210
Seq_Frame1592_Sequence_1Transform =0.990025 0.132772 -0.047153 -30.4132 -0.0417745 0.596224 0.801731 179.06 0.134561 -0.791763 0.595823 -52.3578 0 0 0 1 
Seq_Frame1592_Sequence_1TransformStatus = OK
Seq_Frame1592_Timestamp = 183.317
Seq_Frame1593_Sequence_1Transform =0.989564 0.136871 -0.0450512 -30.4497 -0.0457417 0.594861 0.802526 179.175 0.136642 -0.79209 0.594913 -52.4944 0 0 0 1 
Seq_Frame1593_Sequence_1TransformStatus = OK
Seq_Frame1593_Timestamp = 183.430
Seq_Frame1594_Sequence_1Transform =0.989532 0.138175 -0.0416564 -30.1626 -0.0491297 0.59393 0.803015 179.221 0.135697 -0.792562 0.594501 -52.568 0 0 0 1 
Seq_Frame1594_Sequence_1TransformStatus = OK
Seq_Frame1594_Timestamp = 183.531
Seq_Frame1595_Sequence_1Transform =0.989196 0.140518 -0.0417953 -30.7662 -0.0500801 0.591836 0.804501 179.416 0.137783 -0.793716 0.592479 -52.8376 0 0 0 1 
Seq_Frame1595_Sequence_1TransformStatus = OK
Seq_Frame1595_Timestamp = 183.632
Seq_Frame1596_Sequence_1Transform =0.989039 0.140755 -0.044605 -31.4515 -0.0477688 0.59087 0.805352 179.55 0.139713 -0.794393 0.591117 -52.9971 0 0 0 1 
Seq_Frame1596_Sequence_1TransformStatus = OK
Seq_Frame1596_Timestamp = 183.732
Seq_Frame1597_Sequence_1Transform =0.988848 0.142491 -0.0433074 -31.6264 -0.0497064 0.589901 0.805944 179.639 0.140387 -0.794804 0.590405 -53.0931 0 0 0 1 
Seq_Frame1597_Sequence_1TransformStatus = OK
Seq_Frame1597_Timestamp = 183.834
Seq_Frame1598_Sequence_1Transform =0.988589 0.145702 -0.0382601 -31.3768 -0.0555285 0.588553 0.806549 179.677 0.140034 -0.795221 0.589927 -53.1596 0 0 0 1 
Seq_Frame1598_Sequence_1TransformStatus = OK
Seq_Frame1598_Timestamp = 183.935
Seq_Frame1599_Sequence_1Transform =0.98824 0.146291 -0.0445113 -32.8397 -0.0504818 0.586895 0.808088 179.894 0.144339 -0.796337 0.587378 -53.4902 0 0 0 1 
Seq_Frame1599_Sequence_1TransformStatus = OK
Seq_Frame1599_Timestamp = 184.063
Seq_Frame1600_Sequence_1Transform =0.98816 0.146694 -0.0449531 -32.9627 -0.0503601 0.586874 0.808111 179.918 0.144927 -0.796279 0.587313 -53.4944 0 0 0 1 
Seq_Frame1600_Sequence_1TransformStatus = OK
Seq_Frame1600_Timestamp = 184.163
Seq_Frame1601_Sequence_1Transform =0.988356 0.144243 -0.0484365 -34.1614 -0.0458219 0.585709 0.809226 180.102 0.145095 -0.797583 0.585498 -53.68 0 0 0 1 
Seq_Frame1601_Sequence_1TransformStatus = OK
Seq_Frame1601_Timestamp = 184.266
Seq_Frame1602_Sequence_1Transform =0.987812 0.134994 -0.0774835 -40.5086 -0.0169174 0.587972 0.808704 180.094 0.154728 -0.797537 0.58309 -53.8811 0 0 0 1 
Seq_Frame1602_Sequence_1TransformStatus = OK
Seq_Frame1602_Timestamp = 184.427
Seq_Frame1603_Sequence_1Transform =0.988301 0.131699 -0.0769215 -41.7629 -0.0143801 0.582561 0.81266 180.661 0.151838 -0.802046 0.577639 -54.5673 0 0 0 1 
Seq_Frame1603_Sequence_1TransformStatus = OK
Seq_Frame1603_Timestamp = 184.535
Seq_Frame1604_Sequence_1Transform =0.98843 0.127417 -0.0822898 -42.4403 -0.00710754 0.580837 0.813989 180.874 0.151513 -0.803986 0.575022 -54.8956 0 0 0 1 
Seq_Frame1604_Sequence_1TransformStatus = OK
Seq_Frame1604_Timestamp = 184.666
Seq_Frame1605_Sequence_1Transform =0.989248 0.121811 -0.0809429 -41.9085 -0.00499419 0.581259 0.813703 180.858 0.146167 -0.804549 0.575618 -54.8357 0 0 0 1 
Seq_Frame1605_Sequence_1TransformStatus = OK
Seq_Frame1605_Timestamp = 184.773
Seq_Frame1606_Sequence_1Transform =0.989545 0.119158 -0.081253 -41.4128 -0.0037187 0.584271 0.81155 180.536 0.144177 -0.802763 0.578606 -54.4506 0 0 0 1 
Seq_Frame1606_Sequence_1TransformStatus = OK
Seq_Frame1606_Timestamp = 184.932
Seq_Frame1607_Sequence_1Transform =0.989763 0.118318 -0.0798147 -40.796 -0.00443043 0.584435 0.811429 180.545 0.142653 -0.802768 0.578976 -54.3931 0 0 0 1 
Seq_Frame1607_Sequence_1TransformStatus = OK
Seq_Frame1607_Timestamp = 185.047
Seq_Frame1608_Sequence_1Transform =0.98986 0.119942 -0.0761035 -39.3318 -0.00836281 0.584034 0.811686 180.6 0.141802 -0.802819 0.579115 -54.4326 0 0 0 1 
Seq_Frame1608_Sequence_1TransformStatus = OK
Seq_Frame1608_Timestamp = 185.166
Seq_Frame1609_Sequence_1Transform =0.990364 0.116845 -0.0743374 -37.9969 -0.00818259 0.585214 0.810838 180.5 0.138246 -0.802416 0.580531 -54.2751 0 0 0 1 
Seq_Frame1609_Sequence_1TransformStatus = OK
Seq_Frame1609_Timestamp = 185.272
Seq_Frame1610_Sequence_1Transform =0.990499 0.116008 -0.0738513 -37.6149 -0.0083416 0.586712 0.809752 180.351 0.137268 -0.801443 0.582106 -54.0568 0 0 0 1 
Seq_Frame1610_Sequence_1TransformStatus = OK
Seq_Frame1610_Timestamp = 185.411
Seq_Frame1611_Sequence_1Transform =0.990559 0.114709 -0.0750699 -37.4148 -0.00676598 0.587835 0.808953 180.24 0.136923 -0.800807 0.583061 -53.9345 0 0 0 1 
Seq_Frame1611_Sequence_1TransformStatus = OK
Seq_Frame1611_Timestamp = 185.520
Seq_Frame1612_Sequence_1Transform =0.990869 0.113888 -0.07217 -36.6198 -0.00867565 0.588016 0.808803 180.217 0.13455 -0.800791 0.583635 -53.8662 0 0 0 1 
Seq_Frame1612_Sequence_1TransformStatus = OK
Seq_Frame1612_Timestamp = 185.655
Seq_Frame1613_Sequence_1Transform =0.99073 0.114339 -0.0733504 -36.1981 -0.0081926 0.589266 0.807898 180.1 0.135597 -0.799808 0.58474 -53.7448 0 0 0 1 
Seq_Frame1613_Sequence_1TransformStatus = OK
Seq_Frame1613_Timestamp = 185.768
Seq_Frame1614_Sequence_1Transform =0.990715 0.1148 -0.0728405 -35.4512 -0.00908984 0.590485 0.806997 179.959 0.135654 -0.798842 0.586046 -53.5908 0 0 0 1 
Seq_Frame1614_Sequence_1TransformStatus = OK
Seq_Frame1614_Timestamp = 185.871
Seq_Frame1615_Sequence_1Transform =0.991079 0.113806 -0.0693604 -34.9274 -0.0112747 0.590152 0.807214 179.998 0.132799 -0.79923 0.58617 -53.5389 0 0 0 1 
Seq_Frame1615_Sequence_1TransformStatus = OK
Seq_Frame1615_Timestamp = 185.984
Seq_Frame1616_Sequence_1Transform =0.991131 0.113896 -0.0684696 -34.4416 -0.0123215 0.591766 0.806016 179.798 0.13232 -0.798023 0.587921 -53.3212 0 0 0 1 
Seq_Frame1616_Sequence_1TransformStatus = OK
Seq_Frame1616_Timestamp = 186.106
Seq_Frame1617_Sequence_1Transform =0.991082 0.11455 -0.0680803 -34.2801 -0.0130775 0.592052 0.805793 179.771 0.132611 -0.797717 0.58827 -53.2845 0 0 0 1 
Seq_Frame1617_Sequence_1TransformStatus = OK
Seq_Frame1617_Timestamp = 186.216
Seq_Frame1618_Sequence_1Transform =0.990967 0.115318 -0.0684542 -33.7491 -0.0134565 0.593382 0.804809 179.643 0.133428 -0.796618 0.589574 -53.1452 0 0 0 1 
Seq_Frame1618_Sequence_1TransformStatus = OK
Seq_Frame1618_Timestamp = 186.361
Seq_Frame1619_Sequence_1Transform =0.990883 0.116298 -0.0680148 -33.5577 -0.0144675 0.593767 0.804507 179.625 0.133948 -0.796188 0.590036 -53.0853 0 0 0 1 
Seq_Frame1619_Sequence_1TransformStatus = OK
Seq_Frame1619_Timestamp = 186.471
Seq_Frame1620_Sequence_1Transform =0.990871 0.115938 -0.0688067 -33.7012 -0.0135997 0.59372 0.804557 179.629 0.13413 -0.796276 0.589876 -53.0893 0 0 0 1 
Seq_Frame1620_Sequence_1TransformStatus = OK
Seq_Frame1620_Timestamp = 186.611
Seq_Frame1621_Sequence_1Transform =0.991064 0.114253 -0.0688357 -33.5562 -0.0126757 0.594396 0.804073 179.529 0.132783 -0.796015 0.590533 -52.9874 0 0 0 1 
Seq_Frame1621_Sequence_1TransformStatus = OK
Seq_Frame1621_Timestamp = 186.712
Seq_Frame1622_Sequence_1Transform =0.991168 0.114541 -0.0668329 -32.6254 -0.014826 0.59652 0.802461 179.332 0.131782 -0.794383 0.59295 -52.6918 0 0 0 1 
Seq_Frame1622_Sequence_1TransformStatus = OK
Seq_Frame1622_Timestamp = 186.822
Seq_Frame1623_Sequence_1Transform =0.991255 0.113267 -0.0677162 -32.1495 -0.0133857 0.596789 0.802286 179.308 0.131285 -0.794363 0.593086 -52.694 0 0 0 1 
Seq_Frame1623_Sequence_1TransformStatus = OK
Seq_Frame1623_Timestamp = 186.923
Seq_Frame1624_Sequence_1Transform =0.991201 0.113682 -0.0678045 -31.9296 -0.0134203 0.595915 0.802935 179.419 0.131685 -0.79496 0.592197 -52.8266 0 0 0 1 
Seq_Frame1624_Sequence_1TransformStatus = OK
Seq_Frame1624_Timestamp = 187.063
Seq_Frame1625_Sequence_1Transform =0.991374 0.111893 -0.068245 -31.6049 -0.0121904 0.597171 0.802022 179.285 0.130495 -0.794271 0.593384 -52.6749 0 0 0 1 
Seq_Frame1625_Sequence_1TransformStatus = OK
Seq_Frame1625_Timestamp = 187.163
Seq_Frame1626_Sequence_1Transform =0.991357 0.112135 -0.068105 -31.0711 -0.0125727 0.597916 0.801461 179.219 0.130593 -0.793677 0.594157 -52.5972 0 0 0 1 
Seq_Frame1626_Sequence_1TransformStatus = OK
Seq_Frame1626_Timestamp = 187.268
Seq_Frame1627_Sequence_1Transform =0.99124 0.113788 -0.0670496 -30.6415 -0.0141133 0.596021 0.802845 179.422 0.131317 -0.794866 0.592405 -52.8497 0 0 0 1 
Seq_Frame1627_Sequence_1TransformStatus = OK
Seq_Frame1627_Timestamp = 187.412
Seq_Frame1628_Sequence_1Transform =0.991447 0.112946 -0.0653886 -30.2604 -0.0149084 0.595766 0.80302 179.44 0.129654 -0.795177 0.592355 -52.8677 0 0 0 1 
Seq_Frame1628_Sequence_1TransformStatus = OK
Seq_Frame1628_Timestamp = 187.512
Seq_Frame1629_Sequence_1Transform =0.991422 0.112775 -0.0660611 -30.0793 -0.0144058 0.596653 0.80237 179.353 0.129903 -0.794536 0.593159 -52.7546 0 0 0 1 
Seq_Frame1629_Sequence_1TransformStatus = OK
Seq_Frame1629_Timestamp = 187.613
Seq_Frame1630_Sequence_1Transform =0.991313 0.113322 -0.0667641 -30.0685 -0.0140585 0.595991 0.802868 179.42 0.130774 -0.794954 0.592407 -52.8425 0 0 0 1 
Seq_Frame1630_Sequence_1TransformStatus = OK
Seq_Frame1630_Timestamp = 187.714
Seq_Frame1631_Sequence_1Transform =0.991133 0.115259 -0.0661155 -29.6975 -0.0155914 0.595017 0.803562 179.515 0.131957 -0.795405 0.591538 -52.9963 0 0 0 1 
Seq_Frame1631_Sequence_1TransformStatus = OK
Seq_Frame1631_Timestamp = 187.814
Seq_Frame1632_Sequence_1Transform =0.9912 0.114381 -0.0666329 -29.3099 -0.0147416 0.595615 0.803135 179.501 0.131551 -0.795085 0.59206 -52.9208 0 0 0 1 
Seq_Frame1632_Sequence_1TransformStatus = OK
Seq_Frame1632_Timestamp = 187.917
Seq_Frame1633_Sequence_1Transform =0.99132 0.114084 -0.0653405 -28.8506 -0.0155583 0.595303 0.80335 179.528 0.130547 -0.795361 0.591911 -52.9424 0 0 0 1 
Seq_Frame1633_Sequence_1TransformStatus = OK
Seq_Frame1633_Timestamp = 188.071
Seq_Frame1634_Sequence_1Transform =0.99144 0.113569 -0.0644157 -28.1109 -0.0161723 0.596379 0.80254 179.409 0.12956 -0.794628 0.593111 -52.8029 0 0 0 1 
Seq_Frame1634_Sequence_1TransformStatus = OK
Seq_Frame1634_Timestamp = 188.172
Seq_Frame1635_Sequence_1Transform =0.991455 0.113103 -0.0650062 -27.7857 -0.0152969 0.595667 0.803086 179.495 0.129553 -0.795228 0.592307 -52.9338 0 0 0 1 
Seq_Frame1635_Sequence_1TransformStatus = OK
Seq_Frame1635_Timestamp = 188.278
Seq_Frame1636_Sequence_1Transform =0.991488 0.113564 -0.0636836 -27.2546 -0.0165996 0.595379 0.803274 179.559 0.129139 -0.795379 0.592196 -52.9692 0 0 0 1 
Seq_Frame1636_Sequence_1TransformStatus = OK
Seq_Frame1636_Timestamp = 188.379
Seq_Frame1637_Sequence_1Transform =0.991663 0.112055 -0.0636214 -26.7854 -0.0158062 0.595791 0.802984 179.5 0.127884 -0.795284 0.592595 -52.9454 0 0 0 1 
Seq_Frame1637_Sequence_1TransformStatus = OK
Seq_Frame1637_Timestamp = 188.506
Seq_Frame1638_Sequence_1Transform =0.991648 0.112608 -0.0628854 -26.3566 -0.0169603 0.597185 0.801924 179.356 0.127857 -0.794159 0.594107 -52.7317 0 0 0 1 
Seq_Frame1638_Sequence_1TransformStatus = OK
Seq_Frame1638_Timestamp = 188.612
Seq_Frame1639_Sequence_1Transform =0.991783 0.113051 -0.0598906 -25.2378 -0.0197037 0.597524 0.801609 179.334 0.126409 -0.793842 0.594842 -52.6263 0 0 0 1 
Seq_Frame1639_Sequence_1TransformStatus = OK
Seq_Frame1639_Timestamp = 188.728
Seq_Frame1640_Sequence_1Transform =0.991666 0.113972 -0.0600843 -25.125 -0.02012 0.597615 0.801531 179.312 0.12726 -0.793641 0.594927 -52.6418 0 0 0 1 
Seq_Frame1640_Sequence_1TransformStatus = OK
Seq_Frame1640_Timestamp = 188.861
Seq_Frame1641_Sequence_1Transform =0.991563 0.115431 -0.0589784 -25.0467 -0.0218708 0.597448 0.801609 179.306 0.127767 -0.793556 0.594932 -52.6374 0 0 0 1 
Seq_Frame1641_Sequence_1TransformStatus = OK
Seq_Frame1641_Timestamp = 188.991
Seq_Frame1642_Sequence_1Transform =0.991412 0.116986 -0.0584564 -24.9692 -0.0231552 0.596953 0.801942 179.35 0.128712 -0.793701 0.594535 -52.7014 0 0 0 1 
Seq_Frame1642_Sequence_1TransformStatus = OK
Seq_Frame1642_Timestamp = 189.111
Seq_Frame1643_Sequence_1Transform =0.991334 0.118142 -0.0574429 -24.8283 -0.0245574 0.596225 0.802442 179.421 0.129051 -0.794077 0.593959 -52.7733 0 0 0 1 
Seq_Frame1643_Sequence_1TransformStatus = OK
Seq_Frame1643_Timestamp = 189.213
Seq_Frame1644_Sequence_1Transform =0.991053 0.120338 -0.0577324 -24.8873 -0.0255202 0.59542 0.803009 179.518 0.131007 -0.794351 0.593164 -52.8717 0 0 0 1 
Seq_Frame1644_Sequence_1TransformStatus = OK
Seq_Frame1644_Timestamp = 189.314
Seq_Frame1645_Sequence_1Transform =0.991005 0.120647 -0.0579117 -24.9487 -0.0255765 0.595505 0.802944 179.492 0.13136 -0.79424 0.593235 -52.8715 0 0 0 1 
Seq_Frame1645_Sequence_1TransformStatus = OK
Seq_Frame1645_Timestamp = 189.417
Seq_Frame1646_Sequence_1Transform =0.990861 0.121609 -0.058371 -24.9429 -0.0257191 0.595104 0.803237 179.544 0.132417 -0.794394 0.592793 -52.9301 0 0 0 1 
Seq_Frame1646_Sequence_1TransformStatus = OK
Seq_Frame1646_Timestamp = 189.557
Seq_Frame1647_Sequence_1Transform =0.990647 0.122103 -0.060899 -25.396 -0.0240983 0.595871 0.802719 179.477 0.134302 -0.793743 0.59324 -52.8604 0 0 0 1 
Seq_Frame1647_Sequence_1TransformStatus = OK
Seq_Frame1647_Timestamp = 189.665
Seq_Frame1648_Sequence_1Transform =0.990719 0.121352 -0.0612348 -25.5007 -0.0234003 0.596043 0.802612 179.476 0.133897 -0.79373 0.593351 -52.8323 0 0 0 1 
Seq_Frame1648_Sequence_1TransformStatus = OK
Seq_Frame1648_Timestamp = 189.777
Seq_Frame1649_Sequence_1Transform =0.990948 0.120878 -0.0583947 -24.4381 -0.0253637 0.595741 0.802776 179.465 0.131826 -0.794029 0.593414 -52.8664 0 0 0 1 
Seq_Frame1649_Sequence_1TransformStatus = OK
Seq_Frame1649_Timestamp = 189.899
Seq_Frame1650_Sequence_1Transform =0.990867 0.122381 -0.056614 -24.0652 -0.0275809 0.594926 0.803307 179.552 0.13199 -0.794409 0.592868 -52.9495 0 0 0 1 
Seq_Frame1650_Sequence_1TransformStatus = OK
Seq_Frame1650_Timestamp = 190.006
Seq_Frame1651_Sequence_1Transform =0.990529 0.128133 -0.0493346 -22.0507 -0.0377015 0.599323 0.799619 178.944 0.132025 -0.790186 0.598478 -52.2526 0 0 0 1 
Seq_Frame1651_Sequence_1TransformStatus = OK
Seq_Frame1651_Timestamp = 190.108
Seq_Frame1652_Sequence_1Transform =0.987297 0.156163 0.029305 -3.39245 -0.119519 0.608393 0.784585 166.732 0.104694 -0.77812 0.619328 -57.7379 0 0 0 1 
Seq_Frame1652_Sequence_1TransformStatus = OK
Seq_Frame1652_Timestamp = 190.227
Seq_Frame1653_Sequence_1Transform =0.989588 0.13106 0.0594936 7.33119 -0.12972 0.633029 0.763182 145.321 0.0623619 -0.762953 0.643439 -71.2572 0 0 0 1 
Seq_Frame1653_Sequence_1TransformStatus = OK
Seq_Frame1653_Timestamp = 190.371
Seq_Frame1654_Sequence_1Transform =0.987044 0.0955229 0.128915 22.7924 -0.15886 0.69458 0.701656 103.193 -0.0225176 -0.713045 0.700756 -97.6616 0 0 0 1 
Seq_Frame1654_Sequence_1TransformStatus = OK
Seq_Frame1654_Timestamp = 190.486
Seq_Frame1655_Sequence_1Transform =0.962158 0.0871691 0.258175 42.0919 -0.239023 0.724931 0.646021 60.7392 -0.130846 -0.683283 0.718334 -136.096 0 0 0 1 
Seq_Frame1655_Sequence_1TransformStatus = OK
Seq_Frame1655_Timestamp = 190.611
Seq_Frame1656_Sequence_1Transform =0.85875 -0.0198448 0.51201 74.9376 -0.378466 0.649049 0.659924 28.8845 -0.345416 -0.760488 0.54986 -218.704 0 0 0 1 
Seq_Frame1656_Sequence_1TransformStatus = OK
Seq_Frame1656_Timestamp = 190.756
Seq_Frame1657_Sequence_1Transform =0.757423 -0.181463 0.627202 84.8535 -0.446599 0.556761 0.700405 17.8466 -0.476299 -0.81061 0.340662 -287.073 0 0 0 1 
Seq_Frame1657_Sequence_1TransformStatus = OK
Seq_Frame1657_Timestamp = 190.858
Seq_Frame1658_Sequence_1Transform =0.710808 -0.40509 0.575025 61.8334 -0.481402 0.315875 0.817603 35.6224 -0.512839 -0.857977 0.0295149 -369.788 0 0 0 1 
Seq_Frame1658_Sequence_1TransformStatus = OK
Seq_Frame1658_Timestamp = 190.959
Seq_Frame1659_Sequence_1Transform =0.706454 -0.569307 0.420491 24.676 -0.522702 -0.0191105 0.852301 72.6411 -0.477185 -0.821903 -0.311079 -450.354 0 0 0 1 
Seq_Frame1659_Sequence_1TransformStatus = OK
Seq_Frame1659_Timestamp = 191.107
Seq_Frame1660_Sequence_1Transform =0.744165 -0.611373 0.26915 -18.8034 -0.508612 -0.257371 0.821629 107.475 -0.433051 -0.74832 -0.502478 -502.014 0 0 0 1 
Seq_Frame1660_Sequence_1TransformStatus = OK
Seq_Frame1660_Timestamp = 191.208
Seq_Frame1661_Sequence_1Transform =0.768695 -0.576888 0.27624 -36.4799 -0.488884 -0.251438 0.835327 119.235 -0.412433 -0.777161 -0.47531 -493.598 0 0 0 1 
Seq_Frame1661_Sequence_1TransformStatus = OK
Seq_Frame1661_Timestamp = 191.308
Seq_Frame1662_Sequence_1Transform =0.802979 -0.441609 0.400257 -41.4323 -0.480836 -0.0831818 0.872856 112.737 -0.352167 -0.893343 -0.279134 -426.14 0 0 0 1 
Seq_Frame1662_Sequence_1TransformStatus = OK
Seq_Frame1662_Timestamp = 191.413
Seq_Frame1663_Sequence_1Transform =0.839115 -0.19606 0.507392 -38.7988 -0.463095 0.231853 0.855446 83.9096 -0.285359 -0.952788 0.103757 -317.445 0 0 0 1 
Seq_Frame1663_Sequence_1TransformStatus = OK
Seq_Frame1663_Timestamp = 191.556
Seq_Frame1664_Sequence_1Transform =0.825985 0.0091293 0.563619 -39.8176 -0.503234 0.462446 0.73 34.5339 -0.253979 -0.8866 0.386568 -233.748 0 0 0 1 
Seq_Frame1664_Sequence_1TransformStatus = OK
Seq_Frame1664_Timestamp = 191.657
Seq_Frame1665_Sequence_1Transform =0.886605 0.0881 0.45406 -45.7514 -0.442413 0.447886 0.776961 36.3367 -0.134917 -0.889739 0.436075 -177.707 0 0 0 1 
Seq_Frame1665_Sequence_1TransformStatus = OK
Seq_Frame1665_Timestamp = 191.806
Seq_Frame1666_Sequence_1Transform =0.890094 0.132252 0.436167 -34.434 -0.440566 0.494823 0.749034 40.0333 -0.116765 -0.858871 0.498705 -132.375 0 0 0 1 
Seq_Frame1666_Sequence_1TransformStatus = OK
Seq_Frame1666_Timestamp = 191.907
Seq_Frame1667_Sequence_1Transform =0.926742 0.101457 0.361741 -26.1046 -0.368452 0.433652 0.822307 67.2487 -0.0734406 -0.89535 0.439265 -119.603 0 0 0 1 
Seq_Frame1667_Sequence_1TransformStatus = OK
Seq_Frame1667_Timestamp = 192.009
Seq_Frame1668_Sequence_1Transform =0.931598 0.063096 0.357972 -12.0998 -0.355374 0.365046 0.860494 87.4141 -0.0763825 -0.928849 0.362499 -123.633 0 0 0 1 
Seq_Frame1668_Sequence_1TransformStatus = OK
Seq_Frame1668_Timestamp = 192.116
Seq_Frame1669_Sequence_1Transform =0.951328 0.046835 0.304603 -9.83557 -0.302131 0.336636 0.891848 101.253 -0.0607704 -0.940469 0.334401 -124.735 0 0 0 1 
Seq_Frame1669_Sequence_1TransformStatus = OK
Seq_Frame1669_Timestamp = 192.256
Seq_Frame1670_Sequence_1Transform =0.974895 0.0218415 0.221592 -10.4033 -0.214711 0.355837 0.909549 115.117 -0.0589845 -0.934293 0.351593 -118.738 0 0 0 1 
Seq_Frame1670_Sequence_1TransformStatus = OK
Seq_Frame1670_Timestamp = 192.357
Seq_Frame1671_Sequence_1Transform =0.97561 0.00900592 0.219325 -3.85295 -0.204693 0.398191 0.894173 124.385 -0.0792804 -0.917258 0.390323 -112.371 0 0 0 1 
Seq_Frame1671_Sequence_1TransformStatus = OK
Seq_Frame1671_Timestamp = 192.458
Seq_Frame1672_Sequence_1Transform =0.988392 0.0127937 0.151384 -11.4143 -0.140697 0.453019 0.880329 129.963 -0.0573172 -0.891409 0.449561 -104.962 0 0 0 1 
Seq_Frame1672_Sequence_1TransformStatus = OK
Seq_Frame1672_Timestamp = 192.558
Seq_Frame1673_Sequence_1Transform =0.989774 0.0180108 0.141502 -12.4943 -0.133806 0.460976 0.877267 131.842 -0.0494288 -0.88723 0.458672 -103.123 0 0 0 1 
Seq_Frame1673_Sequence_1TransformStatus = OK
Seq_Frame1673_Timestamp = 192.673
Seq_Frame1674_Sequence_1Transform =0.990517 0.0386147 0.131853 -14.3456 -0.134695 0.46211 0.876534 136.482 -0.0270835 -0.885982 0.462929 -100.092 0 0 0 1 
Seq_Frame1674_Sequence_1TransformStatus = OK
Seq_Frame1674_Timestamp = 192.816
Seq_Frame1675_Sequence_1Transform =0.992489 0.0274937 0.119204 -16.3344 -0.117934 0.47399 0.872597 139.466 -0.0325104 -0.880101 0.473673 -97.3348 0 0 0 1 
Seq_Frame1675_Sequence_1TransformStatus = OK
Seq_Frame1675_Timestamp = 192.935
Seq_Frame1676_Sequence_1Transform =0.992469 0.0229271 0.120332 -16.1118 -0.116767 0.473988 0.872755 139.533 -0.0370264 -0.880233 0.473095 -97.4072 0 0 0 1 
Seq_Frame1676_Sequence_1TransformStatus = OK
Seq_Frame1676_Timestamp = 193.051
Seq_Frame1677_Sequence_1Transform =0.992807 0.0206323 0.117935 -16.4281 -0.113868 0.46708 0.876853 139.882 -0.0369937 -0.883974 0.466069 -97.9572 0 0 0 1 
Seq_Frame1677_Sequence_1TransformStatus = OK
Seq_Frame1677_Timestamp = 193.156
Seq_Frame1678_Sequence_1Transform =0.99148 0.0245005 0.127933 -15.5554 -0.125085 0.453117 0.882632 140.418 -0.0363437 -0.891114 0.452321 -99.1021 0 0 0 1 
Seq_Frame1678_Sequence_1TransformStatus = OK
Seq_Frame1678_Timestamp = 193.258
Seq_Frame1679_Sequence_1Transform =0.990991 0.0311847 0.130249 -15.3745 -0.130509 0.443261 0.886841 140.956 -0.0300785 -0.89585 0.443337 -99.707 0 0 0 1 
Seq_Frame1679_Sequence_1TransformStatus = OK
Seq_Frame1679_Timestamp = 193.359
Seq_Frame1680_Sequence_1Transform =0.991067 0.0374561 0.127995 -15.4371 -0.13138 0.43909 0.888785 141.15 -0.0229109 -0.897662 0.440088 -99.9976 0 0 0 1 
Seq_Frame1680_Sequence_1TransformStatus = OK
Seq_Frame1680_Timestamp = 193.460
Seq_Frame1681_Sequence_1Transform =0.991528 0.0468947 0.121132 -16.6527 -0.12931 0.444535 0.886379 141.73 -0.0122808 -0.894533 0.446833 -98.9692 0 0 0 1 
Seq_Frame1681_Sequence_1TransformStatus = OK
Seq_Frame1681_Timestamp = 193.596
Seq_Frame1682_Sequence_1Transform =0.991326 0.0506452 0.12128 -16.8555 -0.131068 0.449393 0.883667 141.061 -0.00974897 -0.891897 0.452133 -98.71 0 0 0 1 
Seq_Frame1682_Sequence_1TransformStatus = OK
Seq_Frame1682_Timestamp = 193.704
Seq_Frame1683_Sequence_1Transform =0.990454 0.0601828 0.124014 -16.7479 -0.137825 0.447936 0.883379 140.77 -0.00238609 -0.892038 0.451955 -98.8753 0 0 0 1 
Seq_Frame1683_Sequence_1TransformStatus = OK
Seq_Frame1683_Timestamp = 193.816
Seq_Frame1684_Sequence_1Transform =0.990369 0.0624878 0.123555 -16.6925 -0.138455 0.44175 0.88639 141.034 0.000808227 -0.894959 0.446147 -99.3456 0 0 0 1 
Seq_Frame1684_Sequence_1TransformStatus = OK
Seq_Frame1684_Timestamp = 193.916
Seq_Frame1685_Sequence_1Transform =0.989607 0.0660664 0.127726 -16.7455 -0.143766 0.434961 0.888898 141.229 0.00317061 -0.898022 0.439939 -99.815 0 0 0 1 
Seq_Frame1685_Sequence_1TransformStatus = OK
Seq_Frame1685_Timestamp = 194.021
Seq_Frame1686_Sequence_1Transform =0.990173 0.071541 0.120163 -19.0167 -0.139367 0.433643 0.890242 140.298 0.0115809 -0.89824 0.439352 -100.35 0 0 0 1 
Seq_Frame1686_Sequence_1TransformStatus = OK
Seq_Frame1686_Timestamp = 194.144
Seq_Frame1687_Sequence_1Transform =0.990713 0.0732217 0.114568 -19.7943 -0.135134 0.437038 0.889234 140.062 0.0150405 -0.896458 0.442874 -100.139 0 0 0 1 
Seq_Frame1687_Sequence_1TransformStatus = OK
Seq_Frame1687_Timestamp = 194.256
Seq_Frame1688_Sequence_1Transform =0.991641 0.0687529 0.109187 -20.8462 -0.128417 0.443473 0.88704 139.742 0.012565 -0.893647 0.448595 -99.7196 0 0 0 1 
Seq_Frame1688_Sequence_1TransformStatus = OK
Seq_Frame1688_Timestamp = 194.357
Seq_Frame1689_Sequence_1Transform =0.993571 0.0647743 0.092855 -23.4141 -0.112254 0.456957 0.882377 139.187 0.0147246 -0.887127 0.461291 -98.7155 0 0 0 1 
Seq_Frame1689_Sequence_1TransformStatus = OK
Seq_Frame1689_Timestamp = 194.517
Seq_Frame1690_Sequence_1Transform =0.994891 0.0630868 0.0788174 -26.312 -0.0993412 0.472678 0.875618 138.398 0.0179847 -0.878974 0.47653 -97.5708 0 0 0 1 
Seq_Frame1690_Sequence_1TransformStatus = OK
Seq_Frame1690_Timestamp = 194.618
Seq_Frame1691_Sequence_1Transform =0.993402 0.0884506 0.0729985 -30.4447 -0.106462 0.474581 0.87375 138.232 0.04264 -0.875757 0.480866 -97.0256 0 0 0 1 
Seq_Frame1691_Sequence_1TransformStatus = OK
Seq_Frame1691_Timestamp = 194.719
Seq_Frame1692_Sequence_1Transform =0.991166 0.114475 0.066976 -33.7046 -0.114153 0.479227 0.870236 138.571 0.067524 -0.870194 0.488061 -95.9067 0 0 0 1 
Seq_Frame1692_Sequence_1TransformStatus = OK
Seq_Frame1692_Timestamp = 194.856
Seq_Frame1693_Sequence_1Transform =0.988595 0.131696 0.0730561 -35.2267 -0.127942 0.478511 0.868711 138.674 0.0794475 -0.868149 0.489903 -95.4729 0 0 0 1 
Seq_Frame1693_Sequence_1TransformStatus = OK
Seq_Frame1693_Timestamp = 194.957
Seq_Frame1694_Sequence_1Transform =0.987812 0.13359 0.0798787 -35.5345 -0.134762 0.477239 0.868379 138.725 0.0778858 -0.86856 0.489426 -95.4352 0 0 0 1 
Seq_Frame1694_Sequence_1TransformStatus = OK
Seq_Frame1694_Timestamp = 195.106
Seq_Frame1695_Sequence_1Transform =0.988579 0.131832 0.0730278 -37.463 -0.127668 0.475073 0.870636 139.353 0.0800838 -0.870015 0.486477 -95.3612 0 0 0 1 
Seq_Frame1695_Sequence_1TransformStatus = OK
Seq_Frame1695_Timestamp = 195.207
Seq_Frame1696_Sequence_1Transform =0.989708 0.12058 0.0770654 -35.7405 -0.126442 0.484642 0.865526 138.76 0.0670162 -0.866362 0.4949 -94.8241 0 0 0 1 
Seq_Frame1696_Sequence_1TransformStatus = OK
Seq_Frame1696_Timestamp = 195.351
Seq_Frame1697_Sequence_1Transform =0.991065 0.110486 0.0747198 -34.1644 -0.120174 0.496631 0.859602 137.952 0.0578657 -0.860901 0.505471 -94.2491 0 0 0 1 
Seq_Frame1697_Sequence_1TransformStatus = OK
Seq_Frame1697_Timestamp = 195.456
Seq_Frame1698_Sequence_1Transform =0.990652 0.116268 0.071354 -31.967 -0.121119 0.50898 0.852214 138.441 0.0627672 -0.85289 0.518304 -92.5809 0 0 0 1 
Seq_Frame1698_Sequence_1TransformStatus = OK
Seq_Frame1698_Timestamp = 195.602
Seq_Frame1699_Sequence_1Transform =0.990342 0.119877 0.069663 -30.0448 -0.122161 0.516805 0.847343 140.32 0.0655744 -0.847669 0.526458 -90.4667 0 0 0 1 
Seq_Frame1699_Sequence_1TransformStatus = OK
Seq_Frame1699_Timestamp = 195.710
Seq_Frame1700_Sequence_1Transform =0.990179 0.122257 0.0678212 -29.7335 -0.121846 0.516754 0.847419 140.801 0.0685559 -0.847359 0.526576 -90.1681 0 0 0 1 
Seq_Frame1700_Sequence_1TransformStatus = OK
Seq_Frame1700_Timestamp = 195.812
[truncated: 31,535 more chars]
