# Supplementary material for: Evaluation of 3D ultrasound for image guidance
Source: PLoS One. 2020 Mar 26;15(3):e0229441. doi: 10.1371/journal.pone.0229441 (PMC7098612; doi:10.1371/journal.pone.0229441)
Supplement: S1 Data — (ZIP) [file pone.0229441.s001.zip › Data_PLOS_ONE - light/1_Calibratation error analyisis/Target error - 3D freehand/15cm/sweep pointer/ddddd.fcsv]

# Markups fiducial file version = 4.8
# CoordinateSystem = 0
# columns = id,x,y,z,ow,ox,oy,oz,vis,sel,lock,label,desc,associatedNodeID
vtkMRMLMarkupsFiducialNode_9,-116.26,-65.977,8.711,0,0,0,1,1,1,0,From-1,,
vtkMRMLMarkupsFiducialNode_10,-132.74,-56.5511,37.2934,0,0,0,1,1,1,0,From-2,,
vtkMRMLMarkupsFiducialNode_11,-126.298,-68.2561,63.5549,0,0,0,1,1,1,0,From-3,,
vtkMRMLMarkupsFiducialNode_12,-111.662,-52.3651,34.0763,0,0,0,1,1,1,0,From-4,,
vtkMRMLMarkupsFiducialNode_15,-93.1806,-35.4293,38.334,0,0,0,1,1,1,0,From-5,,
vtkMRMLMarkupsFiducialNode_16,-102.326,-48.801,57.7235,0,0,0,1,1,1,0,From-6,,
vtkMRMLMarkupsFiducialNode_17,-74.227,-60.618,16.794,0,0,0,1,1,1,0,From-7,,
vtkMRMLMarkupsFiducialNode_18,-68.5931,-65.841,46.6168,0,0,0,1,1,1,0,From-8,,
vtkMRMLMarkupsFiducialNode_19,-81.3447,-63.1418,73.606,0,0,0,1,1,1,0,From-9,,
