# Supplementary material for: Evaluation of 3D ultrasound for image guidance
Source: PLoS One. 2020 Mar 26;15(3):e0229441. doi: 10.1371/journal.pone.0229441 (PMC7098612; doi:10.1371/journal.pone.0229441)
Supplement: S1 Data — (ZIP) [file pone.0229441.s001.zip › Data_PLOS_ONE - light/1_Calibratation error analyisis/Target error - 3D freehand/15cm/sweep pointer/ERROR_CALCULATION.m]

clear all
close all
clc

%% phantom reference points for error target registration error 
phantom1=[-118.26,-65.977,8.711];
phantom2=[-132.74,-56.5511,37.2934];
phantom3=[-122.298,-68.2561,63.5549];
phantom4=[-112.662,-52.3651,34.0763];
phantom5=[-93.1806,-35.4293,38.334];
phantom6=[-103.326,-48.801,57.7235];
phantom7=[-74.227,-60.618,16.794];
phantom8=[-68.5931,-65.841,46.6168];
phantom9=[-82.3447,-63.1418,73.606];

ref=[phantom5;phantom6; phantom8; phantom7;phantom5;phantom1;phantom2;phantom3;phantom4;  phantom9;phantom1; phantom4; phantom9;phantom8;phantom6;  phantom4; phantom1;phantom3;phantom2;phantom6;phantom5;phantom7;phantom8;phantom5;phantom7;phantom8;phantom5;phantom6];
%% fiducial points for the error calculation per orientation
us1 = csvread('From.csv');

for i=1:28
x(i)=sqrt(sum((us1(i)-ref(i)).^2));
error=[x];
end
