# Supplementary material for: Evaluation of 3D ultrasound for image guidance
Source: PLoS One. 2020 Mar 26;15(3):e0229441. doi: 10.1371/journal.pone.0229441 (PMC7098612; doi:10.1371/journal.pone.0229441)
Supplement: S1 Data — (ZIP) [file pone.0229441.s001.zip › Data_PLOS_ONE - light/1_Calibratation error analyisis/Target error - 3D freehand/15cm/sweep pointer/From.csv]

-93.175	-33.9629	37.6307
-102.029	-48.1075	57.293
-68.3456	-65.4253	47.1014
-73.775	-60.0122	16.2849
-93.0602	-35.033	38.2974
-115.56	-65.8118	8.51909
-132.56	-56.1854	37.2447
-124.56	-67.8559	62.5894
-111.189	-52.253	34.4966
-81.0602	-62.8131	73.2058
-116.433	-65.5369	8.24003
-110.529	-51.854	33.1015
-79.5285	-62.4342	71.9578
-68.4172	-64.9112	46.4644
-102.38	-47.0408	59.1756
-111.532	-52.6634	34.7108
-115.543	-66.2091	9.09771
-125.009	-68.1174	62.9398
-131.733	-56.1512	37.8199
-102.266	-48.9322	57.8898
-92.9835	-35.7029	38.3814
-74.1642	-59.7858	15.8391
-69.2038	-65.4557	46.5658
-93.7481	-35.1954	37.6258
-74.587	-60.422	15.952
-70.163	-65.831	46.81
-94.22	-35.442	37.823
-104.001	-48.707	57.429
