# Supplementary material for: Evaluation of 3D ultrasound for image guidance
Source: PLoS One. 2020 Mar 26;15(3):e0229441. doi: 10.1371/journal.pone.0229441 (PMC7098612; doi:10.1371/journal.pone.0229441)
Supplement: S1 Data — (ZIP) [file pone.0229441.s001.zip › Data_PLOS_ONE - light/1_Calibratation error analyisis/Target error - 3D freehand/15cm/sweep pointer/From.fcsv]

# Markups fiducial file version = 4.8
# CoordinateSystem = 0
# columns = id,x,y,z,ow,ox,oy,oz,vis,sel,lock,label,desc,associatedNodeID
vtkMRMLMarkupsFiducialNode_9,-93.175,-33.9629,37.6307,0,0,0,1,1,1,0,From-5,,
vtkMRMLMarkupsFiducialNode_10,-102.029,-48.1075,57.293,0,0,0,1,1,1,0,From-6,,
vtkMRMLMarkupsFiducialNode_11,-68.3456,-65.4253,47.1014,0,0,0,1,1,1,0,From-8,,
vtkMRMLMarkupsFiducialNode_12,-73.775,-60.0122,16.2849,0,0,0,1,1,1,0,From-7,,
vtkMRMLMarkupsFiducialNode_14,-93.0602,-35.033,38.2974,0,0,0,1,1,1,0,From-5,,
vtkMRMLMarkupsFiducialNode_15,-115.56,-65.8118,8.51909,0,0,0,1,1,1,0,From-1,,
vtkMRMLMarkupsFiducialNode_16,-132.56,-56.1854,37.2447,0,0,0,1,1,1,0,From-2,,
vtkMRMLMarkupsFiducialNode_17,-124.56,-67.8559,62.5894,0,0,0,1,1,1,0,From-3,,
vtkMRMLMarkupsFiducialNode_18,-111.189,-52.253,34.4966,0,0,0,1,1,1,0,From-4,,
vtkMRMLMarkupsFiducialNode_19,-81.0602,-62.8131,73.2058,0,0,0,1,1,1,0,From-9,,vtkMRMLScalarVolumeNode3
vtkMRMLMarkupsFiducialNode_21,-116.433,-65.5369,8.24003,0,0,0,1,1,1,0,From-1,,
vtkMRMLMarkupsFiducialNode_23,-110.529,-51.854,33.1015,0,0,0,1,1,1,0,From-4,,
vtkMRMLMarkupsFiducialNode_24,-79.5285,-62.4342,71.9578,0,0,0,1,1,1,0,From-9,,
vtkMRMLMarkupsFiducialNode_25,-68.4172,-64.9112,46.4644,0,0,0,1,1,1,0,From-8,,
vtkMRMLMarkupsFiducialNode_26,-102.38,-47.0408,59.1756,0,0,0,1,1,1,0,From-6,,
vtkMRMLMarkupsFiducialNode_27,-111.532,-52.6634,34.7108,0,0,0,1,1,1,0,From-4,,vtkMRMLScalarVolumeNode5
vtkMRMLMarkupsFiducialNode_28,-115.543,-66.2091,9.09771,0,0,0,1,1,1,0,From-1,,vtkMRMLScalarVolumeNode5
vtkMRMLMarkupsFiducialNode_29,-125.009,-68.1174,62.9398,0,0,0,1,1,1,0,From-3,,vtkMRMLScalarVolumeNode5
vtkMRMLMarkupsFiducialNode_30,-131.733,-56.1512,37.8199,0,0,0,1,1,1,0,From-2,,vtkMRMLScalarVolumeNode5
vtkMRMLMarkupsFiducialNode_31,-102.266,-48.9322,57.8898,0,0,0,1,1,1,0,From-6,,vtkMRMLScalarVolumeNode5
vtkMRMLMarkupsFiducialNode_32,-92.9835,-35.7029,38.3814,0,0,0,1,1,1,0,From-5,,vtkMRMLScalarVolumeNode5
vtkMRMLMarkupsFiducialNode_33,-74.1642,-59.7858,15.8391,0,0,0,1,1,1,0,From-7,,vtkMRMLScalarVolumeNode6
vtkMRMLMarkupsFiducialNode_34,-69.2038,-65.4557,46.5658,0,0,0,1,1,1,0,From-8,,vtkMRMLScalarVolumeNode6
vtkMRMLMarkupsFiducialNode_35,-93.7481,-35.1954,37.6258,0,0,0,1,1,1,0,From-5,,vtkMRMLScalarVolumeNode6
vtkMRMLMarkupsFiducialNode_33,-74.5871,-60.422,15.9516,0,0,0,1,1,1,0,From-7,,vtkMRMLScalarVolumeNode6
vtkMRMLMarkupsFiducialNode_34,-70.1627,-65.8311,46.8098,0,0,0,1,1,1,0,From-8,,vtkMRMLScalarVolumeNode6
vtkMRMLMarkupsFiducialNode_35,-94.2196,-35.4417,37.8229,0,0,0,1,1,1,0,From-5,,vtkMRMLScalarVolumeNode6
vtkMRMLMarkupsFiducialNode_36,-104.001,-48.7074,57.4288,0,0,0,1,1,1,0,From-6,,vtkMRMLScalarVolumeNode6
