# Supplementary material for: Evaluation of 3D ultrasound for image guidance
Source: PLoS One. 2020 Mar 26;15(3):e0229441. doi: 10.1371/journal.pone.0229441 (PMC7098612; doi:10.1371/journal.pone.0229441)
Supplement: S1 Data — (ZIP) [file pone.0229441.s001.zip › Data_PLOS_ONE - light/1_Calibratation error analyisis/Target error - 3D freehand/15cm/sweep pointer/VolumeProperty_3.vp]

1
1
0.6
0.3
0.5
40
10 0 0 14 0 255 1 255 0 255 0
4 0 1 255 1
28 0 0 0 0 14 0 0 0 46.6274604797363 0.250980392156863 0.250980392156863 0.250980392156863 79.2549133300781 0.501960784313725 0.501960784313725 0.501960784313725 111.882362365723 0.752941176470588 0.752941176470588 0.752941176470588 143.999969482422 1 1 1 255 1 1 1
