# Supplementary material for: Evaluation of 3D ultrasound for image guidance
Source: PLoS One. 2020 Mar 26;15(3):e0229441. doi: 10.1371/journal.pone.0229441 (PMC7098612; doi:10.1371/journal.pone.0229441)
Supplement: S1 Data — (ZIP) [file pone.0229441.s001.zip › Data_PLOS_ONE - light/1_Calibratation error analyisis/Target error - 3D freehand/7.4cm/sweep Nwire/AnnotationROI_4.acsv]

# Annotation file C:/Users/diommi56/Desktop/CALIBRATION 3D US/Calibration 2D/target registration 7.4cm/sweep fcal/AnnotationROI_4.acsv
# Name = AnnotationROI_4
# textVisibility = 0
# textColor = 0.7373,0.2549,0.1098
# textSelectedColor = 0.2667,0.6745,0.3922
# textOpacity = 1
# textAmbient = 0
# textDiffuse = 1
# textSpecular = 0
# textPower = 1
# textScale = 4.5
# textColumns = type|annotation|sel|vis
# pointNumberingScheme = 0
# pointVisibility = 0
# pointColor = 0.7373,0.2549,0.1098
# pointSelectedColor = 0.2667,0.6745,0.3922
# pointOpacity = 1
# pointAmbient = 0
# pointDiffuse = 1
# pointSpecular = 0
# pointPower = 1
# pointGlyphScale = 5
# pointGlyphType = 13
# pointColumns = type|x|y|z|sel|vis
point|-70.5342|-46.3099|34.832|1|1
point|48.25|38.75|39.25|1|1
# lineVisibility = 0
# lineColor = 0.7373,0.2549,0.1098
# lineSelectedColor = 0.2667,0.6745,0.3922
# lineOpacity = 1
# lineAmbient = 0
# lineDiffuse = 1
# lineSpecular = 0
# linePower = 1
# lineLineThickness = 1
# lineColumns = type|startPointID|endPointID|sel|vis
line|0|1|1|1
