# Supplementary material for: Evaluation of 3D ultrasound for image guidance
Source: PLoS One. 2020 Mar 26;15(3):e0229441. doi: 10.1371/journal.pone.0229441 (PMC7098612; doi:10.1371/journal.pone.0229441)
Supplement: S1 Data — (ZIP) [file pone.0229441.s001.zip › Data_PLOS_ONE - light/1_Calibratation error analyisis/Target error - 3D freehand/7.4cm/sweep Nwire/ERROR_CALCULATION.m]

clear all
close all
clc

%% phantom reference points for error target registration error 
phantom1=[-116.123,-65.7623,8.86509];
phantom2=[-131.938,-56.4001,37.6759];
phantom3=[-124.271,-68.1923,62.8742];
phantom4=[-111.246,-52.3968,34.373];
phantom6=[-102.26,-48.9183,57.8515];
phantom7=[-74.2385,-60.4077,16.6617];
phantom8=[-68.5797,-65.9264,47.0837];
phantom9=[-81.3468,-63.2167,73.5439];

ref=[phantom1; phantom7; phantom4; phantom8; phantom7;phantom1;  phantom4;phantom2;phantom6  ;phantom1;phantom4;phantom8;phantom7;   phantom9; phantom6;phantom4;phantom8];
%% fiducial points for the error calculation per orientation
us1 = csvread('From.csv');

for i=1:17
x(i)=sqrt(sum((us1(i) - ref(i)).^2));
error=[x];
end

mean(error)
std(error)
