# Supplementary material for: Evaluation of 3D ultrasound for image guidance
Source: PLoS One. 2020 Mar 26;15(3):e0229441. doi: 10.1371/journal.pone.0229441 (PMC7098612; doi:10.1371/journal.pone.0229441)
Supplement: S1 Data — (ZIP) [file pone.0229441.s001.zip › Data_PLOS_ONE - light/1_Calibratation error analyisis/Target error - 3D freehand/7.4cm/sweep Nwire/From.csv]

-115.69	-66.1125	9.14673
-73.6777	-60.3189	16.5048
-111.377	-52.3363	34.131
-69.0399	-65.0943	45.8149
-75.0399	-60.0247	16.292
-116.892	-65.1448	8.27395
-112.729	-51.7981	33.5132
-132.788	-55.762	36.9269
-103.663	-48.6576	57.4607
-115.771	-65.7679	8.60707
-111.771	-51.9309	33.8953
-68.1373	-64.3515	45.8464
-74.5342	-59.5753	16.1824
-80.7652	-62.62	72.1391
-103.396	-48.3906	57.4753
-112.165	-51.844	33.9709
-67.8578	-65.3814	45.9457
