# Supplementary material for: Evaluation of 3D ultrasound for image guidance
Source: PLoS One. 2020 Mar 26;15(3):e0229441. doi: 10.1371/journal.pone.0229441 (PMC7098612; doi:10.1371/journal.pone.0229441)
Supplement: S1 Data — (ZIP) [file pone.0229441.s001.zip › Data_PLOS_ONE - light/1_Calibratation error analyisis/Target error - 3D freehand/7.4cm/sweep Nwire/From.fcsv]

# Markups fiducial file version = 4.8
# CoordinateSystem = 0
# columns = id,x,y,z,ow,ox,oy,oz,vis,sel,lock,label,desc,associatedNodeID
vtkMRMLMarkupsFiducialNode_9,-115.69,-66.1125,9.14673,0,0,0,1,1,1,0,From-1,,
vtkMRMLMarkupsFiducialNode_10,-73.6777,-60.3189,16.5048,0,0,0,1,1,1,0,From-7,,
vtkMRMLMarkupsFiducialNode_11,-111.377,-52.3363,34.131,0,0,0,1,1,1,0,From-4,,
vtkMRMLMarkupsFiducialNode_12,-69.0399,-65.0943,45.8149,0,0,0,1,1,1,0,From-8,,
vtkMRMLMarkupsFiducialNode_13,-75.0399,-60.0247,16.292,0,0,0,1,1,1,0,From-7,,
vtkMRMLMarkupsFiducialNode_14,-116.892,-65.1448,8.27395,0,0,0,1,1,1,0,From-1,,
vtkMRMLMarkupsFiducialNode_16,-112.729,-51.7981,33.5132,0,0,0,1,1,1,0,From-4,,
vtkMRMLMarkupsFiducialNode_17,-132.788,-55.762,36.9269,0,0,0,1,1,1,0,From-2,,
vtkMRMLMarkupsFiducialNode_18,-103.663,-48.6576,57.4607,0,0,0,1,1,1,0,From-6,,
vtkMRMLMarkupsFiducialNode_19,-115.771,-65.7679,8.60707,0,0,0,1,1,1,0,From-1,,vtkMRMLScalarVolumeNode4
vtkMRMLMarkupsFiducialNode_20,-111.771,-51.9309,33.8953,0,0,0,1,1,1,0,From-4,,vtkMRMLScalarVolumeNode4
vtkMRMLMarkupsFiducialNode_21,-68.1373,-64.3515,45.8464,0,0,0,1,1,1,0,From-8,,vtkMRMLScalarVolumeNode5
vtkMRMLMarkupsFiducialNode_22,-74.5342,-59.5753,16.1824,0,0,0,1,1,1,0,From-7,,vtkMRMLScalarVolumeNode5
vtkMRMLMarkupsFiducialNode_23,-80.7652,-62.62,72.1391,0,0,0,1,1,1,0,From-9,,
vtkMRMLMarkupsFiducialNode_24,-103.396,-48.3906,57.4753,0,0,0,1,1,1,0,From-6,,vtkMRMLScalarVolumeNode6
vtkMRMLMarkupsFiducialNode_25,-112.165,-51.844,33.9709,0,0,0,1,1,1,0,From-4,,vtkMRMLScalarVolumeNode6
vtkMRMLMarkupsFiducialNode_26,-67.8578,-65.3814,45.9457,0,0,0,1,1,1,0,From-8,,vtkMRMLScalarVolumeNode6
