# Supplementary material for: Evaluation of 3D ultrasound for image guidance
Source: PLoS One. 2020 Mar 26;15(3):e0229441. doi: 10.1371/journal.pone.0229441 (PMC7098612; doi:10.1371/journal.pone.0229441)
Supplement: S1 Data — (ZIP) [file pone.0229441.s001.zip › Data_PLOS_ONE - light/1_Calibratation error analyisis/Target error - 3D freehand/7.4cm/sweep Nwire/target.fcsv]

# Markups fiducial file version = 4.8
# CoordinateSystem = 0
# columns = id,x,y,z,ow,ox,oy,oz,vis,sel,lock,label,desc,associatedNodeID
vtkMRMLMarkupsFiducialNode_0,-116.123,-65.7623,8.86509,0,0,0,1,1,1,0,From-1,,
vtkMRMLMarkupsFiducialNode_1,-131.938,-56.4001,37.6759,0,0,0,1,1,1,0,From-2,,
vtkMRMLMarkupsFiducialNode_2,-124.271,-68.1923,62.8742,0,0,0,1,1,1,0,From-3,,
vtkMRMLMarkupsFiducialNode_3,-111.246,-52.3968,34.373,0,0,0,1,1,1,0,From-4,,
vtkMRMLMarkupsFiducialNode_4,-102.3,-48.9235,57.8827,0,0,0,1,1,1,0,From-5,,
vtkMRMLMarkupsFiducialNode_5,-102.26,-48.9183,57.8515,0,0,0,1,1,1,0,From-6,,
vtkMRMLMarkupsFiducialNode_6,-74.2385,-60.4077,16.6617,0,0,0,1,1,1,0,From-7,,
vtkMRMLMarkupsFiducialNode_7,-68.5797,-65.9264,47.0837,0,0,0,1,1,1,0,From-8,,
vtkMRMLMarkupsFiducialNode_8,-81.3468,-63.2167,73.5439,0,0,0,1,1,1,0,From-9,,
