# Supplementary material for: Evaluation of 3D ultrasound for image guidance
Source: PLoS One. 2020 Mar 26;15(3):e0229441. doi: 10.1371/journal.pone.0229441 (PMC7098612; doi:10.1371/journal.pone.0229441)
Supplement: S1 Data — (ZIP) [file pone.0229441.s001.zip › Data_PLOS_ONE - light/1_Calibratation error analyisis/Target error - 3D freehand/7.4cm/sweep pointer/2018-12-10-Scene.mrml]

<?xml version="1.0" encoding="ISO-8859-1"?>
<MRML  version="Slicer4.4.0" userTags="">
<Crosshair
  id="vtkMRMLCrosshairNodedefault" name="Crosshair" hideFromEditors="true" selectable="true" selected="false" singletonTag="default" crosshairMode="NoCrosshair" navigation="false" crosshairBehavior="OffsetJumpSlice" crosshairThickness="Fine" crosshairRAS="0 0 0"></Crosshair>
 <Selection
  id="vtkMRMLSelectionNodeSingleton" name="Selection" hideFromEditors="true" selectable="true" selected="false" singletonTag="Singleton" frequencyUnitNodeRef="vtkMRMLUnitNodeApplicationFrequency" intensityUnitNodeRef="vtkMRMLUnitNodeApplicationIntensity" lengthUnitNodeRef="vtkMRMLUnitNodeApplicationLength" timeUnitNodeRef="vtkMRMLUnitNodeApplicationTime" velocityUnitNodeRef="vtkMRMLUnitNodeApplicationVelocity" references="unit/frequency:vtkMRMLUnitNodeApplicationFrequency;unit/intensity:vtkMRMLUnitNodeApplicationIntensity;unit/length:vtkMRMLUnitNodeApplicationLength;unit/time:vtkMRMLUnitNodeApplicationTime;unit/velocity:vtkMRMLUnitNodeApplicationVelocity;" activeVolumeID="NULL" secondaryVolumeID="NULL" activeLabelVolumeID="NULL" activeFiducialListID="NULL" activePlaceNodeID="vtkMRMLMarkupsFiducialNode3" activePlaceNodeClassName="vtkMRMLMarkupsFiducialNode" activeROIListID="NULL" activeCameraID="NULL" activeTableID="NULL" activeViewID="NULL" activeLayoutID="NULL" activePlotChartID="NULL" ></Selection>
 <Interaction
  id="vtkMRMLInteractionNodeSingleton" name="Interaction" hideFromEditors="true" selectable="true" selected="false" singletonTag="Singleton" currentInteractionMode="ViewTransform" placeModePersistence="false" lastInteractionMode="Place" ></Interaction>
 <View
  id="vtkMRMLViewNode1" name="View1" hideFromEditors="false" selectable="true" selected="false" singletonTag="1" attributes="MappedInLayout:1" layoutLabel="1" layoutName="1" active="false" visibility="true" backgroundColor="0.756863 0.764706 0.909804" backgroundColor2="0.454902 0.470588 0.745098" orientationMarkerType="none" orientationMarkerSize="medium" rulerType="none" AxisLabels="L;R;P;A;I;S" fieldOfView="200" letterSize="0.05" boxVisible="true" fiducialsVisible="true" fiducialLabelsVisible="true" axisLabelsVisible="true" axisLabelsCameraDependent="true" animationMode="Off" viewAxisMode="LookFrom" spinDegrees="2" spinMs="5" spinDirection="YawLeft" rotateDegrees="5" rockLength="200" rockCount="0" stereoType="NoStereo" renderMode="Perspective" useDepthPeeling="0" ></View>
 <Slice
  id="vtkMRMLSliceNodeRed" name="Red" hideFromEditors="false" selectable="true" selected="false" singletonTag="Red" attributes="MappedInLayout:1;VolumeResliceDriver.Driver:vtkMRMLScalarVolumeNode1;VolumeResliceDriver.Mode:6" layoutLabel="R" layoutName="Red" active="false" visibility="true" backgroundColor="0 0 0" backgroundColor2="0 0 0" orientationMarkerType="none" orientationMarkerSize="medium" rulerType="none" AxisLabels="L;R;P;A;I;S" fieldOfView="143.69 110.514 0.5" dimensions="654 503 1" xyzOrigin="0 0 0" sliceResolutionMode="1" uvwExtents="143.69 110.514 0.5" uvwDimensions="256 256 1" uvwOrigin="0 0 0" activeSlice="0" layoutGridRows="1" layoutGridColumns="1" sliceToRAS="-0.370278 0.127623 0.920112 -88.1363 -0.198679 -0.978477 0.0557641 -53.8674 0.907425 -0.162159 0.387664 29.4525 0 0 0 1" orientationMatrixAxial="-1 0 0 0 1 0 0 0 1" orientationMatrixSagittal="0 0 1 -1 0 0 0 1 0" orientationMatrixCoronal="-1 0 0 0 0 1 0 1 0" layoutColor="0.952941 0.290196 0.2" orientation="Reformat" orientationReference="Axial" jumpMode="1" sliceVisibility="false" widgetVisibility="false" useLabelOutline="false" sliceSpacingMode="0" prescribedSliceSpacing="1 1 1" ></Slice>
 <Slice
  id="vtkMRMLSliceNodeYellow" name="Yellow" hideFromEditors="false" selectable="true" selected="false" singletonTag="Yellow" attributes="MappedInLayout:1" layoutLabel="Y" layoutName="Yellow" active="false" visibility="true" backgroundColor="0 0 0" backgroundColor2="0 0 0" orientationMarkerType="none" orientationMarkerSize="medium" rulerType="none" AxisLabels="L;R;P;A;I;S" fieldOfView="42.6652 32.8144 0.5" dimensions="654 503 1" xyzOrigin="0 18.169 0" sliceResolutionMode="1" uvwExtents="42.6652 32.8144 0.5" uvwDimensions="256 256 1" uvwOrigin="0 0 0" activeSlice="0" layoutGridRows="1" layoutGridColumns="1" sliceToRAS="0 0 1 -102.314 -1 0 0 -52.3576 0 1 0 30.2329 0 0 0 1" orientationMatrixAxial="-1 0 0 0 1 0 0 0 1" orientationMatrixSagittal="0 0 1 -1 0 0 0 1 0" orientationMatrixCoronal="-1 0 0 0 0 1 0 1 0" layoutColor="0.929412 0.835294 0.298039" orientation="Sagittal" orientationReference="Sagittal" jumpMode="1" sliceVisibility="false" widgetVisibility="false" useLabelOutline="false" sliceSpacingMode="0" prescribedSliceSpacing="1 1 1" ></Slice>
 <Slice
  id="vtkMRMLSliceNodeGreen" name="Green" hideFromEditors="false" selectable="true" selected="false" singletonTag="Green" attributes="MappedInLayout:1" layoutLabel="G" layoutName="Green" active="false" visibility="true" backgroundColor="0 0 0" backgroundColor2="0 0 0" orientationMarkerType="none" orientationMarkerSize="medium" rulerType="none" AxisLabels="L;R;P;A;I;S" fieldOfView="95.5646 73.5 0.5" dimensions="654 503 1" xyzOrigin="0 0 0" sliceResolutionMode="1" uvwExtents="95.5646 73.5 0.5" uvwDimensions="256 256 1" uvwOrigin="0 0 0" activeSlice="0" layoutGridRows="1" layoutGridColumns="1" sliceToRAS="-1 0 0 -78.0636 0 0 1 -53.3576 0 1 0 30.2329 0 0 0 1" orientationMatrixAxial="-1 0 0 0 1 0 0 0 1" orientationMatrixSagittal="0 0 1 -1 0 0 0 1 0" orientationMatrixCoronal="-1 0 0 0 0 1 0 1 0" layoutColor="0.431373 0.690196 0.294118" orientation="Coronal" orientationReference="Coronal" jumpMode="1" sliceVisibility="false" widgetVisibility="false" useLabelOutline="false" sliceSpacingMode="0" prescribedSliceSpacing="1 1 1" ></Slice>
 <Layout
  id="vtkMRMLLayoutNodevtkMRMLLayoutNode" name="Layout" hideFromEditors="true" selectable="true" selected="false" singletonTag="vtkMRMLLayoutNode" currentViewArrangement="3" guiPanelVisibility="1" bottomPanelVisibility ="1" guiPanelLR="0" collapseSliceControllers="0"
 numberOfCompareViewRows="1" numberOfCompareViewColumns="1" numberOfLightboxRows="6" numberOfLightboxColumns="6" mainPanelSize="400" secondaryPanelSize="400" ></Layout>
 <SliceComposite
  id="vtkMRMLSliceCompositeNodeRed" name="SliceComposite" hideFromEditors="true" selectable="true" selected="false" singletonTag="Red" backgroundVolumeID="vtkMRMLScalarVolumeNode8" foregroundVolumeID="" labelVolumeID="" compositing="0" foregroundOpacity="0" labelOpacity="1" linkedControl="1" fiducialVisibility="1" fiducialLabelVisibility="1" sliceIntersectionVisibility="0" layoutName="Red" annotationSpace="IJKAndRAS" annotationMode="All" doPropagateVolumeSelection="1" ></SliceComposite>
 <SliceComposite
  id="vtkMRMLSliceCompositeNodeYellow" name="SliceComposite_1" hideFromEditors="true" selectable="true" selected="false" singletonTag="Yellow" backgroundVolumeID="vtkMRMLScalarVolumeNode9" foregroundVolumeID="vtkMRMLScalarVolumeNode8" labelVolumeID="" compositing="0" foregroundOpacity="0.5" labelOpacity="1" linkedControl="1" fiducialVisibility="1" fiducialLabelVisibility="1" sliceIntersectionVisibility="0" layoutName="Yellow" annotationSpace="IJKAndRAS" annotationMode="All" doPropagateVolumeSelection="1" ></SliceComposite>
 <SliceComposite
  id="vtkMRMLSliceCompositeNodeGreen" name="SliceComposite_2" hideFromEditors="true" selectable="true" selected="false" singletonTag="Green" backgroundVolumeID="vtkMRMLScalarVolumeNode9" foregroundVolumeID="vtkMRMLScalarVolumeNode8" labelVolumeID="" compositing="0" foregroundOpacity="0.5" labelOpacity="1" linkedControl="1" fiducialVisibility="1" fiducialLabelVisibility="1" sliceIntersectionVisibility="0" layoutName="Green" annotationSpace="IJKAndRAS" annotationMode="All" doPropagateVolumeSelection="1" ></SliceComposite>
 <Camera
  id="vtkMRMLCameraNode1" name="Default Scene Camera" hideFromEditors="false" selectable="true" selected="false" userTags="" position="80.0998 51.0861 -29.7363" focalPoint="-99.8959 -46.5268 34.5493" viewUp="-0.343782 0.868732 0.356538" parallelProjection="false" parallelScale="1" appliedTransform="1 0 0 0  0 1 0 0  0 0 1 0  0 0 0 1" ></Camera>
 <SubjectHierarchy
  id="vtkMRMLSubjectHierarchyNode1" name="SubjectHierarchy" hideFromEditors="false" selectable="true" selected="false" attributes="SubjectHierarchyVersion:2" >
   <SubjectHierarchyItem id="3" name="Scene" parent="0" type="" expanded="true" attributes="Level^Scene|">
     <SubjectHierarchyItem id="19" dataNode="vtkMRMLScalarVolumeNode1" parent="3" type="Volumes" expanded="true"></SubjectHierarchyItem>
     <SubjectHierarchyItem id="20" dataNode="vtkMRMLLinearTransformNode4" parent="3" type="Transforms" expanded="true"></SubjectHierarchyItem>
     <SubjectHierarchyItem id="21" dataNode="vtkMRMLLinearTransformNode5" parent="3" type="Transforms" expanded="true"></SubjectHierarchyItem>
     <SubjectHierarchyItem id="22" dataNode="vtkMRMLLinearTransformNode6" parent="3" type="Transforms" expanded="true"></SubjectHierarchyItem>
     <SubjectHierarchyItem id="23" dataNode="vtkMRMLScalarVolumeNode2" parent="3" type="Volumes" expanded="true"></SubjectHierarchyItem>
     <SubjectHierarchyItem id="24" dataNode="vtkMRMLAnnotationHierarchyNode1" parent="3" type="Folder" expanded="true" attributes="Level^Folder|">
       <SubjectHierarchyItem id="25" dataNode="vtkMRMLAnnotationHierarchyNode2" parent="24" type="Folder" expanded="true" attributes="Level^Folder|">
         <SubjectHierarchyItem id="26" dataNode="vtkMRMLAnnotationROINode1" parent="25" type="Annotations" expanded="true"></SubjectHierarchyItem>
         <SubjectHierarchyItem id="27" dataNode="vtkMRMLAnnotationROINode2" parent="25" type="Annotations" expanded="true"></SubjectHierarchyItem>
         <SubjectHierarchyItem id="28" dataNode="vtkMRMLAnnotationROINode3" parent="25" type="Annotations" expanded="true"></SubjectHierarchyItem>
         <SubjectHierarchyItem id="29" dataNode="vtkMRMLAnnotationROINode4" parent="25" type="Annotations" expanded="true"></SubjectHierarchyItem>
         <SubjectHierarchyItem id="30" dataNode="vtkMRMLAnnotationROINode5" parent="25" type="Annotations" expanded="true"></SubjectHierarchyItem>
         <SubjectHierarchyItem id="31" dataNode="vtkMRMLAnnotationROINode6" parent="25" type="Annotations" expanded="true"></SubjectHierarchyItem>
         <SubjectHierarchyItem id="32" dataNode="vtkMRMLAnnotationROINode7" parent="25" type="Annotations" expanded="true"></SubjectHierarchyItem>
         <SubjectHierarchyItem id="33" dataNode="vtkMRMLAnnotationROINode8" parent="25" type="Annotations" expanded="true"></SubjectHierarchyItem>
         <SubjectHierarchyItem id="34" dataNode="vtkMRMLAnnotationROINode9" parent="25" type="Annotations" expanded="true"></SubjectHierarchyItem></SubjectHierarchyItem></SubjectHierarchyItem>
     <SubjectHierarchyItem id="36" dataNode="vtkMRMLSceneViewNode1" parent="3" type="SceneViews" expanded="true"></SubjectHierarchyItem>
     <SubjectHierarchyItem id="37" dataNode="vtkMRMLScalarVolumeNode3" parent="3" type="Volumes" expanded="true"></SubjectHierarchyItem>
     <SubjectHierarchyItem id="38" dataNode="vtkMRMLScalarVolumeNode4" parent="3" type="Volumes" expanded="true"></SubjectHierarchyItem>
     <SubjectHierarchyItem id="39" dataNode="vtkMRMLScalarVolumeNode5" parent="3" type="Volumes" expanded="true"></SubjectHierarchyItem>
     <SubjectHierarchyItem id="42" dataNode="vtkMRMLScalarVolumeNode8" parent="3" type="Volumes" expanded="true"></SubjectHierarchyItem>
     <SubjectHierarchyItem id="43" dataNode="vtkMRMLScalarVolumeNode9" parent="3" type="Volumes" expanded="true"></SubjectHierarchyItem>
     <SubjectHierarchyItem id="44" dataNode="vtkMRMLMarkupsFiducialNode2" parent="3" type="Markups" expanded="true"></SubjectHierarchyItem>
     <SubjectHierarchyItem id="45" dataNode="vtkMRMLMarkupsFiducialNode3" parent="3" type="Markups" expanded="true"></SubjectHierarchyItem></SubjectHierarchyItem></SubjectHierarchy>
 <ColorTableStorage
  id="vtkMRMLColorTableStorageNode22" name="ColorTableStorage_21" hideFromEditors="true" selectable="true" selected="false" fileName="../../../../../AppData/Roaming/NA-MIC/Extensions-26813/SlicerRT/share/Slicer-4.8/qt-loadable-modules/Isodose/Isodose_ColorTable.ctbl" useCompression="1" defaultWriteFileExtension="ctbl" readState="0" writeState="0" ></ColorTableStorage>
 <ClipModels
  id="vtkMRMLClipModelsNodevtkMRMLClipModelsNode" name="ClipModels" hideFromEditors="true" selectable="true" selected="false" singletonTag="vtkMRMLClipModelsNode" clipType="0" redSliceClipState="0" yellowSliceClipState="0" greenSliceClipState="0" ></ClipModels>
 <ColorTableStorage
  id="vtkMRMLColorTableStorageNode23" name="ColorTableStorage_22" hideFromEditors="true" selectable="true" selected="false" fileName="../../../../../AppData/Roaming/NA-MIC/Extensions-26813/SlicerRT/share/Slicer-4.8/qt-loadable-modules/DoseComparison/Gamma_ColorTable.ctbl" useCompression="1" defaultWriteFileExtension="ctbl" readState="0" writeState="0" ></ColorTableStorage>
 <ScriptedModule
  id="vtkMRMLScriptedModuleNodeDataProbe" name="ScriptedModule" hideFromEditors="true" selectable="true" selected="false" singletonTag="DataProbe" ModuleName ="DataProbe" ></ScriptedModule>
 <Camera
  id="vtkMRMLCameraNode2" name="Default Scene Camera" hideFromEditors="false" selectable="true" selected="false" userTags="" position="-111.427 30.5496 179.755" focalPoint="-76.0687 -57.6236 29.9736" viewUp="-0.304012 0.787871 -0.535571" parallelProjection="false" parallelScale="1" activetag="vtkMRMLViewNode1" appliedTransform="1 0 0 0  0 1 0 0  0 0 1 0  0 0 0 1" ></Camera>
 <ColorTableStorage
  id="vtkMRMLColorTableStorageNode24" name="ColorTableStorage_21" hideFromEditors="true" selectable="true" selected="false" fileName="../../../../../AppData/Roaming/NA-MIC/Extensions-26813/SlicerRT/share/Slicer-4.8/qt-loadable-modules/Isodose/Isodose_ColorTable.ctbl" useCompression="1" defaultWriteFileExtension="ctbl" readState="0" writeState="0" ></ColorTableStorage>
 <ColorTableStorage
  id="vtkMRMLColorTableStorageNode25" name="ColorTableStorage_22" hideFromEditors="true" selectable="true" selected="false" fileName="../../../../../AppData/Roaming/NA-MIC/Extensions-26813/SlicerRT/share/Slicer-4.8/qt-loadable-modules/DoseComparison/Gamma_ColorTable.ctbl" useCompression="1" defaultWriteFileExtension="ctbl" readState="0" writeState="0" ></ColorTableStorage>
 <IGTLConnector
  id="vtkMRMLIGTLConnectorNode1" name="IGTLConnector" hideFromEditors="false" selectable="true" selected="false" incomingNodeRef="vtkMRMLScalarVolumeNode1 vtkMRMLLinearTransformNode4 vtkMRMLLinearTransformNode5 vtkMRMLLinearTransformNode6 vtkMRMLScalarVolumeNode2 vtkMRMLScalarVolumeNode3 vtkMRMLScalarVolumeNode4 vtkMRMLScalarVolumeNode5 vtkMRMLScalarVolumeNode8 vtkMRMLScalarVolumeNode9" references="incoming:vtkMRMLScalarVolumeNode1 vtkMRMLLinearTransformNode4 vtkMRMLLinearTransformNode5 vtkMRMLLinearTransformNode6 vtkMRMLScalarVolumeNode2 vtkMRMLScalarVolumeNode3 vtkMRMLScalarVolumeNode4 vtkMRMLScalarVolumeNode5 vtkMRMLScalarVolumeNode8 vtkMRMLScalarVolumeNode9;" connectorType="CLIENT"  serverHostname="localhost"  serverPort="18944"  persistent="0"  state="0" restrictDeviceName="0"  ></IGTLConnector>
 <Volume
  id="vtkMRMLScalarVolumeNode1" name="Image_Reference" description="Received by OpenIGTLink" hideFromEditors="false" selectable="true" selected="false" displayNodeRef="vtkMRMLScalarVolumeDisplayNode1 vtkMRMLGPURayCastVolumeRenderingDisplayNode2" storageNodeRef="vtkMRMLVolumeArchetypeStorageNode1" references="display:vtkMRMLScalarVolumeDisplayNode1 vtkMRMLGPURayCastVolumeRenderingDisplayNode2;storage:vtkMRMLVolumeArchetypeStorageNode1;" userTags="" ijkToRASDirections="-0.370278   0.127623   0.920112 -0.198679   -0.978477   0.0557641 0.907425 -0.162159 0.387664 " spacing="0.149935 0.149935 0.149934" origin="-38.5378 2.95861 -8.50416" ></Volume>
 <VolumeDisplay
  id="vtkMRMLScalarVolumeDisplayNode1" name="VolumeDisplay" hideFromEditors="true" selectable="true" selected="false" color="0.5 0.5 0.5" edgeColor="0 0 0" selectedColor="1 0 0" selectedAmbient="0.4" ambient="0" diffuse="1" selectedSpecular="0.5" specular="0" power="1" opacity="1" sliceIntersectionOpacity="1" pointSize="1" lineWidth="1" representation="2" lighting="true" interpolation="1" shading="true" visibility="true" edgeVisibility="false" clipping="false" sliceIntersectionVisibility="false" sliceIntersectionThickness="1" frontfaceCulling="false" backfaceCulling="true" scalarVisibility="false" vectorVisibility="false" tensorVisibility="false" interpolateTexture="false" scalarRangeFlag="UseManual" scalarRange="0 100" colorNodeID="vtkMRMLColorTableNodeGrey"  window="162.173" level="107.688" upperThreshold="32767" lowerThreshold="-32768" interpolate="1" windowLevelLocked="false" autoWindowLevel="0" applyThreshold="0" autoThreshold="0" ></VolumeDisplay>
 <LinearTransform
  id="vtkMRMLLinearTransformNode4" name="ProbeToReference" description="Received by OpenIGTLink" hideFromEditors="false" selectable="true" selected="false" attributes="Timestamp:15444358703031661544" storageNodeRef="vtkMRMLTransformStorageNode1" references="storage:vtkMRMLTransformStorageNode1;" userTags="" matrixTransformToParent="0.935927 0.161372 0.313049 -24.9856  0.060382 -0.949215 0.308781 107.138  0.346979 -0.270094 -0.89814 20.4003  0 0 0 1" ></LinearTransform>
 <LinearTransform
  id="vtkMRMLLinearTransformNode5" name="ProbeToTracker" description="Received by OpenIGTLink" hideFromEditors="false" selectable="true" selected="false" attributes="Timestamp:15444358703031661544" storageNodeRef="vtkMRMLTransformStorageNode2" references="storage:vtkMRMLTransformStorageNode2;" userTags="" matrixTransformToParent="-0.104811 0.97469 -0.197469 68.4121  -0.196308 0.174379 0.964912 29.0685  0.974924 0.139899 0.173063 -1469.01  0 0 0 1" ></LinearTransform>
 <LinearTransform
  id="vtkMRMLLinearTransformNode6" name="ReferenceToTracker" description="Received by OpenIGTLink" hideFromEditors="false" selectable="true" selected="false" attributes="Timestamp:15444358703031661544" storageNodeRef="vtkMRMLTransformStorageNode3" references="storage:vtkMRMLTransformStorageNode3;" userTags="" matrixTransformToParent="-0.00262587 -0.992493 -0.12227 177.175  0.146474 0.12057 -0.981839 39.8404  0.989211 -0.0204876 0.145058 -1445.06  0 0 0 1" ></LinearTransform>
 <WatchdogDisplayNode
  id="vtkMRMLWatchdogDisplayNode1" name="vtkMRMLWatchdogDisplayNode1" hideFromEditors="true" selectable="true" selected="false" color="1 1 1" edgeColor="1 0 0" selectedColor="1 0 0" selectedAmbient="0.4" ambient="0" diffuse="1" selectedSpecular="0.5" specular="0" power="1" opacity="1" sliceIntersectionOpacity="1" pointSize="1" lineWidth="1" representation="2" lighting="true" interpolation="1" shading="true" visibility="true" edgeVisibility="false" clipping="false" sliceIntersectionVisibility="false" sliceIntersectionThickness="1" frontfaceCulling="false" backfaceCulling="true" scalarVisibility="false" vectorVisibility="false" tensorVisibility="false" interpolateTexture="false" scalarRangeFlag="UseManual" scalarRange="0 100"   position="bottom-left"  fontSize="18" ></WatchdogDisplayNode>
 <Watchdog
  id="vtkMRMLWatchdogNode1" name="Watchdog" hideFromEditors="false" selectable="true" selected="false" displayNodeRef="vtkMRMLWatchdogDisplayNode1" references="display:vtkMRMLWatchdogDisplayNode1;" userTags=""  watchedNodeWarningMessage=""  watchedNodePlaySound=""  watchedNodeUpdateTimeToleranceSec="" ></Watchdog>
 <ScriptedModule
  id="vtkMRMLScriptedModuleNode1" name="PlusRemote" hideFromEditors="true" selectable="true" selected="false" attributes="ModuleName:PlusRemote" parameter0= "CaptureID CaptureDevice" parameter1= "CaptureIdIndex 0" parameter2= "LiveDefaultLayout True" parameter3= "LiveFilenameCompletion False" parameter4= "LiveRecOutputVolumeDevice liveReconstruction" parameter5= "LiveReconstructionSpacing 1.0" parameter6= "OfflineDefaultLayout True" parameter7= "OfflineOutputVolumeDevice RecVol_Reference_2" parameter8= "OfflineReconstructionSpacing 0.5" parameter9= "OfflineVolumeToReconstruct 0" parameter10= "OpenIGTLinkConnector vtkMRMLIGTLConnectorNode1" parameter11= "RecordingFilename Recording.mha" parameter12= "RecordingFilenameCompletion False" parameter13= "RoiDisplay False" parameter14= "RoiExtent1 0.0" parameter15= "RoiExtent2 0.0" parameter16= "RoiExtent3 0.0" parameter17= "ScoutDefaultLayout True" parameter18= "ScoutFilenameCompletion False" parameter19= "ScoutScanFilename ScoutScanRecording.mha" parameter20= "ScoutScanSpacing 3.0" parameter21= "SnapshotsNumber 3" parameter22= "VolumeReconstructor VolumeReconstructorDevice" parameter23= "VolumeReconstructorIndex 0" ></ScriptedModule>
 <Volume
  id="vtkMRMLScalarVolumeNode2" name="RecVol_Reference" description="Received by OpenIGTLink" hideFromEditors="false" selectable="true" selected="false" displayNodeRef="vtkMRMLScalarVolumeDisplayNode2 vtkMRMLGPURayCastVolumeRenderingDisplayNode1" storageNodeRef="vtkMRMLVolumeArchetypeStorageNode2" references="display:vtkMRMLScalarVolumeDisplayNode2 vtkMRMLGPURayCastVolumeRenderingDisplayNode1;storage:vtkMRMLVolumeArchetypeStorageNode2;" userTags="" ijkToRASDirections="1   0   0 0   1   0 0 0 1 " spacing="0.5 0.5 0.5" origin="-132.69 -88.878 -14.9074" ></Volume>
 <VolumeDisplay
  id="vtkMRMLScalarVolumeDisplayNode2" name="VolumeDisplay_1" hideFromEditors="true" selectable="true" selected="false" color="0.5 0.5 0.5" edgeColor="0 0 0" selectedColor="1 0 0" selectedAmbient="0.4" ambient="0" diffuse="1" selectedSpecular="0.5" specular="0" power="1" opacity="1" sliceIntersectionOpacity="1" pointSize="1" lineWidth="1" representation="2" lighting="true" interpolation="1" shading="true" visibility="true" edgeVisibility="false" clipping="false" sliceIntersectionVisibility="false" sliceIntersectionThickness="1" frontfaceCulling="false" backfaceCulling="true" scalarVisibility="false" vectorVisibility="false" tensorVisibility="false" interpolateTexture="false" scalarRangeFlag="UseManual" scalarRange="0 100" colorNodeID="vtkMRMLColorTableNodeGrey"  window="180" level="90" upperThreshold="32767" lowerThreshold="-32768" interpolate="1" windowLevelLocked="false" autoWindowLevel="1" applyThreshold="0" autoThreshold="0" ></VolumeDisplay>
 <GPURayCastVolumeRendering
  id="vtkMRMLGPURayCastVolumeRenderingDisplayNode1" name="VolumeRendering" hideFromEditors="true" selectable="true" selected="false" color="0.5 0.5 0.5" edgeColor="0 0 0" selectedColor="1 0 0" selectedAmbient="0.4" ambient="0" diffuse="1" selectedSpecular="0.5" specular="0" power="1" opacity="1" sliceIntersectionOpacity="1" pointSize="1" lineWidth="1" representation="2" lighting="true" interpolation="1" shading="true" visibility="true" edgeVisibility="false" clipping="false" sliceIntersectionVisibility="false" sliceIntersectionThickness="1" frontfaceCulling="false" backfaceCulling="true" scalarVisibility="false" vectorVisibility="false" tensorVisibility="false" interpolateTexture="false" scalarRangeFlag="UseManual" scalarRange="0 100"  volumeNodeID="vtkMRMLScalarVolumeNode2" croppingEnabled="0" ROINodeID="vtkMRMLAnnotationROINode1" volumePropertyNodeID="vtkMRMLVolumePropertyNode1" threshold="0 1" followVolumeDisplayNode="0" ignoreVolumeDisplayNodeThreshold="0" useSingleVolumeProperty="0" windowLevel="0 0" raycastTechnique="0" ></GPURayCastVolumeRendering>
 <VolumeProperty
  id="vtkMRMLVolumePropertyNode1" name="VolumeProperty" hideFromEditors="false" selectable="true" selected="false" storageNodeRef="vtkMRMLVolumePropertyStorageNode1" references="storage:vtkMRMLVolumePropertyStorageNode1;" userTags="" interpolation="1" shade="1" diffuse="0.6" ambient="0.3" specular="0.5" specularPower="40" scalarOpacity="10 0 0 2.2250738585072e-308 0 255 1 255 0 255 0" gradientOpacity="4 0 1 255 1" colorTransfer="28 0 0 0 0 2.2250738585072e-308 0 0 0 39.6549019607843 0.250980392156863 0.250980392156863 0.250980392156863 79.3098039215686 0.501960784313725 0.501960784313725 0.501960784313725 118.964705882353 0.752941176470588 0.752941176470588 0.752941176470588 158 1 1 1 255 1 1 1" ></VolumeProperty>
 <AnnotationLineDisplay
  id="vtkMRMLAnnotationLineDisplayNode1" name="AnnotationLineDisplay" hideFromEditors="true" selectable="true" selected="false" color="0.7373 0.2549 0.1098" edgeColor="0 0 0" selectedColor="0.2667 0.6745 0.3922" selectedAmbient="0.4" ambient="0" diffuse="1" selectedSpecular="0.5" specular="0" power="1" opacity="1" sliceIntersectionOpacity="1" pointSize="1" lineWidth="1" representation="2" lighting="true" interpolation="1" shading="true" visibility="false" edgeVisibility="false" clipping="false" sliceIntersectionVisibility="false" sliceIntersectionThickness="1" frontfaceCulling="false" backfaceCulling="true" scalarVisibility="false" vectorVisibility="false" tensorVisibility="false" interpolateTexture="false" scalarRangeFlag="UseManual" scalarRange="0 100"  lineThickness="1" labelPosition="0.2" labelVisibility="false" tickSpacing="10" maxTicks="99" sliceProjection="30" projectedColor="1 1 1" projectedOpacity="1" underLineThickness="1" overLineThickness="3" ></AnnotationLineDisplay>
 <AnnotationPointDisplay
  id="vtkMRMLAnnotationPointDisplayNode1" name="AnnotationPointDisplay" hideFromEditors="true" selectable="true" selected="false" color="0.7373 0.2549 0.1098" edgeColor="0 0 0" selectedColor="0.2667 0.6745 0.3922" selectedAmbient="0.4" ambient="0" diffuse="1" selectedSpecular="0.5" specular="0" power="1" opacity="1" sliceIntersectionOpacity="1" pointSize="1" lineWidth="1" representation="2" lighting="true" interpolation="1" shading="true" visibility="false" edgeVisibility="false" clipping="false" sliceIntersectionVisibility="false" sliceIntersectionThickness="1" frontfaceCulling="false" backfaceCulling="true" scalarVisibility="false" vectorVisibility="false" tensorVisibility="false" interpolateTexture="false" scalarRangeFlag="UseManual" scalarRange="0 100"  glyphScale="5" glyphType="13" sliceProjection="6" projectedColor="1 1 1" projectedOpacity="1" ></AnnotationPointDisplay>
 <AnnotationTextDisplay
  id="vtkMRMLAnnotationTextDisplayNode1" name="AnnotationTextDisplay" hideFromEditors="true" selectable="true" selected="false" color="0.7373 0.2549 0.1098" edgeColor="0 0 0" selectedColor="0.2667 0.6745 0.3922" selectedAmbient="0.4" ambient="0" diffuse="1" selectedSpecular="0.5" specular="0" power="1" opacity="1" sliceIntersectionOpacity="1" pointSize="1" lineWidth="1" representation="2" lighting="true" interpolation="1" shading="true" visibility="false" edgeVisibility="false" clipping="false" sliceIntersectionVisibility="false" sliceIntersectionThickness="1" frontfaceCulling="false" backfaceCulling="true" scalarVisibility="false" vectorVisibility="false" tensorVisibility="false" interpolateTexture="false" scalarRangeFlag="UseManual" scalarRange="0 100"  textScale="4.5" useLineWrap="false" maxCharactersPerLine="20" showBorder="true" showLeader="true" showArrowHead="true" useThreeDimensionalLeader="true" leaderGlyphSize="0.025" maximumLeaderGlyphSize="20" padding="3" attachEdgeOnly="false" ></AnnotationTextDisplay>
 <AnnotationHierarchyNode
  id="vtkMRMLAnnotationHierarchyNode1" name="All Annotations" hideFromEditors="false" selectable="true" selected="false" sortingValue="0" allowMultipleChildren="true" displayNodeID="vtkMRMLAnnotationDisplayNode1" expanded="true" ></AnnotationHierarchyNode>
 <AnnotationHierarchyNode
  id="vtkMRMLAnnotationHierarchyNode3" name="AnnotationHierarchy" hideFromEditors="true" selectable="true" selected="false" parentNodeRef="vtkMRMLAnnotationHierarchyNode2" associatedNodeRef="vtkMRMLAnnotationROINode1" sortingValue="2" allowMultipleChildren="false" expanded="true" ></AnnotationHierarchyNode>
 <AnnotationROI
  id="vtkMRMLAnnotationROINode1" name="AnnotationROI" hideFromEditors="false" selectable="true" selected="false" displayNodeRef="vtkMRMLAnnotationLineDisplayNode1 vtkMRMLAnnotationPointDisplayNode1 vtkMRMLAnnotationTextDisplayNode1" storageNodeRef="vtkMRMLAnnotationLinesStorageNode1" references="display:vtkMRMLAnnotationLineDisplayNode1 vtkMRMLAnnotationPointDisplayNode1 vtkMRMLAnnotationTextDisplayNode1;storage:vtkMRMLAnnotationLinesStorageNode1;" userTags="" referenceNodeID="None" locked="0" textList="" textSelected="" textVisible="" ctrlPtsCoord="-99.8959 -46.5268 34.5493|39.75 42.75 39.5" ctrlPtsSelected="1 1" ctrlPtsVisible="1 1" ctrlPtsNumberingScheme="0" linePtsID="0 1" lineSelected="1" lineVisible="1" labelText="" insideOut="true" interactiveMode="true" ></AnnotationROI>
 <AnnotationDisplay
  id="vtkMRMLAnnotationDisplayNode1" name="AnnotationDisplay" hideFromEditors="true" selectable="true" selected="false" color="0.7373 0.2549 0.1098" edgeColor="0 0 0" selectedColor="0.2667 0.6745 0.3922" selectedAmbient="0.4" ambient="0" diffuse="1" selectedSpecular="0.5" specular="0" power="1" opacity="1" sliceIntersectionOpacity="1" pointSize="1" lineWidth="1" representation="2" lighting="true" interpolation="1" shading="true" visibility="true" edgeVisibility="false" clipping="false" sliceIntersectionVisibility="false" sliceIntersectionThickness="1" frontfaceCulling="false" backfaceCulling="true" scalarVisibility="false" vectorVisibility="false" tensorVisibility="false" interpolateTexture="false" scalarRangeFlag="UseManual" scalarRange="0 100"  ></AnnotationDisplay>
 <AnnotationHierarchyNode
  id="vtkMRMLAnnotationHierarchyNode2" name="ROI List" hideFromEditors="false" selectable="true" selected="false" attributes="MainChildType:vtkMRMLAnnotationROINode" parentNodeRef="vtkMRMLAnnotationHierarchyNode1" sortingValue="1" allowMultipleChildren="true" displayNodeID="vtkMRMLAnnotationDisplayNode2" expanded="true" ></AnnotationHierarchyNode>
 <AnnotationDisplay
  id="vtkMRMLAnnotationDisplayNode2" name="AnnotationDisplay_1" hideFromEditors="true" selectable="true" selected="false" color="0.7373 0.2549 0.1098" edgeColor="0 0 0" selectedColor="0.2667 0.6745 0.3922" selectedAmbient="0.4" ambient="0" diffuse="1" selectedSpecular="0.5" specular="0" power="1" opacity="1" sliceIntersectionOpacity="1" pointSize="1" lineWidth="1" representation="2" lighting="true" interpolation="1" shading="true" visibility="true" edgeVisibility="false" clipping="false" sliceIntersectionVisibility="false" sliceIntersectionThickness="1" frontfaceCulling="false" backfaceCulling="true" scalarVisibility="false" vectorVisibility="false" tensorVisibility="false" interpolateTexture="false" scalarRangeFlag="UseManual" scalarRange="0 100"  ></AnnotationDisplay>
 <GPURayCastVolumeRendering
  id="vtkMRMLGPURayCastVolumeRenderingDisplayNode2" name="VolumeRendering_1" hideFromEditors="true" selectable="true" selected="false" color="0.5 0.5 0.5" edgeColor="0 0 0" selectedColor="1 0 0" selectedAmbient="0.4" ambient="0" diffuse="1" selectedSpecular="0.5" specular="0" power="1" opacity="1" sliceIntersectionOpacity="1" pointSize="1" lineWidth="1" representation="2" lighting="true" interpolation="1" shading="true" visibility="false" edgeVisibility="false" clipping="false" sliceIntersectionVisibility="false" sliceIntersectionThickness="1" frontfaceCulling="false" backfaceCulling="true" scalarVisibility="false" vectorVisibility="false" tensorVisibility="false" interpolateTexture="false" scalarRangeFlag="UseManual" scalarRange="0 100"  volumeNodeID="vtkMRMLScalarVolumeNode1" croppingEnabled="0" ROINodeID="vtkMRMLAnnotationROINode2" volumePropertyNodeID="vtkMRMLVolumePropertyNode2" threshold="0 1" followVolumeDisplayNode="0" ignoreVolumeDisplayNodeThreshold="0" useSingleVolumeProperty="0" windowLevel="0 0" raycastTechnique="0" ></GPURayCastVolumeRendering>
 <VolumeProperty
  id="vtkMRMLVolumePropertyNode2" name="VolumeProperty_1" hideFromEditors="false" selectable="true" selected="false" storageNodeRef="vtkMRMLVolumePropertyStorageNode2" references="storage:vtkMRMLVolumePropertyStorageNode2;" userTags="" interpolation="1" shade="1" diffuse="0.6" ambient="0.3" specular="0.5" specularPower="40" scalarOpacity="8 0 0 1 0 187 1 255 1" gradientOpacity="4 0 1 255 1" colorTransfer="28 0 0 0 0 1 0 0 0 47.6823529411765 0.250980392156863 0.250980392156863 0.250980392156863 94.3647058823529 0.501960784313725 0.501960784313725 0.501960784313725 141.047058823529 0.752941176470588 0.752941176470588 0.752941176470588 187 1 1 1 255 1 1 1" ></VolumeProperty>
 <AnnotationLineDisplay
  id="vtkMRMLAnnotationLineDisplayNode2" name="AnnotationLineDisplay_1" hideFromEditors="true" selectable="true" selected="false" color="0.7373 0.2549 0.1098" edgeColor="0 0 0" selectedColor="0.2667 0.6745 0.3922" selectedAmbient="0.4" ambient="0" diffuse="1" selectedSpecular="0.5" specular="0" power="1" opacity="1" sliceIntersectionOpacity="1" pointSize="1" lineWidth="1" representation="2" lighting="true" interpolation="1" shading="true" visibility="false" edgeVisibility="false" clipping="false" sliceIntersectionVisibility="false" sliceIntersectionThickness="1" frontfaceCulling="false" backfaceCulling="true" scalarVisibility="false" vectorVisibility="false" tensorVisibility="false" interpolateTexture="false" scalarRangeFlag="UseManual" scalarRange="0 100"  lineThickness="1" labelPosition="0.2" labelVisibility="false" tickSpacing="10" maxTicks="99" sliceProjection="30" projectedColor="1 1 1" projectedOpacity="1" underLineThickness="1" overLineThickness="3" ></AnnotationLineDisplay>
 <AnnotationPointDisplay
  id="vtkMRMLAnnotationPointDisplayNode2" name="AnnotationPointDisplay_1" hideFromEditors="true" selectable="true" selected="false" color="0.7373 0.2549 0.1098" edgeColor="0 0 0" selectedColor="0.2667 0.6745 0.3922" selectedAmbient="0.4" ambient="0" diffuse="1" selectedSpecular="0.5" specular="0" power="1" opacity="1" sliceIntersectionOpacity="1" pointSize="1" lineWidth="1" representation="2" lighting="true" interpolation="1" shading="true" visibility="false" edgeVisibility="false" clipping="false" sliceIntersectionVisibility="false" sliceIntersectionThickness="1" frontfaceCulling="false" backfaceCulling="true" scalarVisibility="false" vectorVisibility="false" tensorVisibility="false" interpolateTexture="false" scalarRangeFlag="UseManual" scalarRange="0 100"  glyphScale="5" glyphType="13" sliceProjection="6" projectedColor="1 1 1" projectedOpacity="1" ></AnnotationPointDisplay>
 <AnnotationTextDisplay
  id="vtkMRMLAnnotationTextDisplayNode2" name="AnnotationTextDisplay_1" hideFromEditors="true" selectable="true" selected="false" color="0.7373 0.2549 0.1098" edgeColor="0 0 0" selectedColor="0.2667 0.6745 0.3922" selectedAmbient="0.4" ambient="0" diffuse="1" selectedSpecular="0.5" specular="0" power="1" opacity="1" sliceIntersectionOpacity="1" pointSize="1" lineWidth="1" representation="2" lighting="true" interpolation="1" shading="true" visibility="false" edgeVisibility="false" clipping="false" sliceIntersectionVisibility="false" sliceIntersectionThickness="1" frontfaceCulling="false" backfaceCulling="true" scalarVisibility="false" vectorVisibility="false" tensorVisibility="false" interpolateTexture="false" scalarRangeFlag="UseManual" scalarRange="0 100"  textScale="4.5" useLineWrap="false" maxCharactersPerLine="20" showBorder="true" showLeader="true" showArrowHead="true" useThreeDimensionalLeader="true" leaderGlyphSize="0.025" maximumLeaderGlyphSize="20" padding="3" attachEdgeOnly="false" ></AnnotationTextDisplay>
 <AnnotationHierarchyNode
  id="vtkMRMLAnnotationHierarchyNode4" name="AnnotationHierarchy_1" hideFromEditors="true" selectable="true" selected="false" parentNodeRef="vtkMRMLAnnotationHierarchyNode2" associatedNodeRef="vtkMRMLAnnotationROINode2" sortingValue="3" allowMultipleChildren="false" expanded="true" ></AnnotationHierarchyNode>
 <AnnotationROI
  id="vtkMRMLAnnotationROINode2" name="AnnotationROI_1" hideFromEditors="false" selectable="true" selected="false" displayNodeRef="vtkMRMLAnnotationLineDisplayNode2 vtkMRMLAnnotationPointDisplayNode2 vtkMRMLAnnotationTextDisplayNode2" storageNodeRef="vtkMRMLAnnotationLinesStorageNode2" references="display:vtkMRMLAnnotationLineDisplayNode2 vtkMRMLAnnotationPointDisplayNode2 vtkMRMLAnnotationTextDisplayNode2;storage:vtkMRMLAnnotationLinesStorageNode2;" userTags="" referenceNodeID="None" locked="0" textList="" textSelected="" textVisible="" ctrlPtsCoord="-62.9756 -62.2852 43.6719|6.37325 67.5899 67.5095" ctrlPtsSelected="1 1" ctrlPtsVisible="1 1" ctrlPtsNumberingScheme="0" linePtsID="0 1" lineSelected="1" lineVisible="1" labelText="" insideOut="true" interactiveMode="true" ></AnnotationROI>
 <VolumeArchetypeStorage
  id="vtkMRMLVolumeArchetypeStorageNode1" name="VolumeArchetypeStorage" hideFromEditors="true" selectable="true" selected="false" fileName="Image_Reference.nrrd" fileListMember0="Image_Reference.nrrd" useCompression="1" defaultWriteFileExtension="nrrd" readState="0" writeState="4" centerImage="0" UseOrientationFromFile="1" ></VolumeArchetypeStorage>
 <TransformStorage
  id="vtkMRMLTransformStorageNode1" name="TransformStorage" hideFromEditors="true" selectable="true" selected="false" fileName="ProbeToReference.h5" useCompression="1" defaultWriteFileExtension="h5" readState="0" writeState="4" preferITKv3CompatibleTransforms="false" ></TransformStorage>
 <TransformStorage
  id="vtkMRMLTransformStorageNode2" name="TransformStorage_1" hideFromEditors="true" selectable="true" selected="false" fileName="ProbeToTracker.h5" useCompression="1" defaultWriteFileExtension="h5" readState="0" writeState="4" preferITKv3CompatibleTransforms="false" ></TransformStorage>
 <TransformStorage
  id="vtkMRMLTransformStorageNode3" name="TransformStorage_2" hideFromEditors="true" selectable="true" selected="false" fileName="ReferenceToTracker.h5" useCompression="1" defaultWriteFileExtension="h5" readState="0" writeState="4" preferITKv3CompatibleTransforms="false" ></TransformStorage>
 <VolumeArchetypeStorage
  id="vtkMRMLVolumeArchetypeStorageNode2" name="VolumeArchetypeStorage_1" hideFromEditors="true" selectable="true" selected="false" fileName="RecVol_Reference.nrrd" fileListMember0="RecVol_Reference.nrrd" useCompression="1" defaultWriteFileExtension="nrrd" readState="0" writeState="4" centerImage="0" UseOrientationFromFile="1" ></VolumeArchetypeStorage>
 <VolumePropertyStorage
  id="vtkMRMLVolumePropertyStorageNode1" name="VolumePropertyStorage" hideFromEditors="true" selectable="true" selected="false" fileName="VolumeProperty.vp" useCompression="1" defaultWriteFileExtension="vp" readState="0" writeState="4" ></VolumePropertyStorage>
 <AnnotationLinesStorage
  id="vtkMRMLAnnotationLinesStorageNode1" name="AnnotationLinesStorage" hideFromEditors="true" selectable="true" selected="false" fileName="AnnotationROI.acsv" useCompression="1" defaultWriteFileExtension="acsv" readState="0" writeState="4" ></AnnotationLinesStorage>
 <VolumePropertyStorage
  id="vtkMRMLVolumePropertyStorageNode2" name="VolumePropertyStorage_1" hideFromEditors="true" selectable="true" selected="false" fileName="VolumeProperty_1.vp" useCompression="1" defaultWriteFileExtension="vp" readState="0" writeState="4" ></VolumePropertyStorage>
 <AnnotationLinesStorage
  id="vtkMRMLAnnotationLinesStorageNode2" name="AnnotationLinesStorage_1" hideFromEditors="true" selectable="true" selected="false" fileName="AnnotationROI_1.acsv" useCompression="1" defaultWriteFileExtension="acsv" readState="0" writeState="4" ></AnnotationLinesStorage>
 <SceneView
  id="vtkMRMLSceneViewNode1" name="Master Scene View" hideFromEditors="false" selectable="true" selected="false" storageNodeRef="vtkMRMLSceneViewStorageNode1" references="storage:vtkMRMLSceneViewStorageNode1;" userTags="" screenshotType="4" sceneViewDescription="Scene at MRML file save point" >  <Crosshair
    id="vtkMRMLCrosshairNodedefault" name="Crosshair" hideFromEditors="true" selectable="true" selected="false" singletonTag="default" crosshairMode="NoCrosshair" navigation="false" crosshairBehavior="OffsetJumpSlice" crosshairThickness="Fine" crosshairRAS="0 0 0"  ></Crosshair>
  <Selection
    id="vtkMRMLSelectionNodeSingleton" name="Selection" hideFromEditors="true" selectable="true" selected="false" singletonTag="Singleton" frequencyUnitNodeRef="vtkMRMLUnitNodeApplicationFrequency" intensityUnitNodeRef="vtkMRMLUnitNodeApplicationIntensity" lengthUnitNodeRef="vtkMRMLUnitNodeApplicationLength" timeUnitNodeRef="vtkMRMLUnitNodeApplicationTime" velocityUnitNodeRef="vtkMRMLUnitNodeApplicationVelocity" references="unit/frequency:vtkMRMLUnitNodeApplicationFrequency;unit/intensity:vtkMRMLUnitNodeApplicationIntensity;unit/length:vtkMRMLUnitNodeApplicationLength;unit/time:vtkMRMLUnitNodeApplicationTime;unit/velocity:vtkMRMLUnitNodeApplicationVelocity;" activeVolumeID="NULL" secondaryVolumeID="NULL" activeLabelVolumeID="NULL" activeFiducialListID="NULL" activePlaceNodeID="vtkMRMLMarkupsFiducialNode3" activePlaceNodeClassName="vtkMRMLMarkupsFiducialNode" activeROIListID="NULL" activeCameraID="NULL" activeTableID="NULL" activeViewID="NULL" activeLayoutID="NULL" activePlotChartID="NULL"  ></Selection>
  <Interaction
    id="vtkMRMLInteractionNodeSingleton" name="Interaction" hideFromEditors="true" selectable="true" selected="false" singletonTag="Singleton" currentInteractionMode="ViewTransform" placeModePersistence="false" lastInteractionMode="Place"  ></Interaction>
  <View
    id="vtkMRMLViewNode1" name="View1" hideFromEditors="false" selectable="true" selected="false" singletonTag="1" attributes="MappedInLayout:1" layoutLabel="1" layoutName="1" active="false" visibility="true" backgroundColor="0.756863 0.764706 0.909804" backgroundColor2="0.454902 0.470588 0.745098" orientationMarkerType="none" orientationMarkerSize="medium" rulerType="none" AxisLabels="L;R;P;A;I;S" fieldOfView="200" letterSize="0.05" boxVisible="true" fiducialsVisible="true" fiducialLabelsVisible="true" axisLabelsVisible="true" axisLabelsCameraDependent="true" animationMode="Off" viewAxisMode="LookFrom" spinDegrees="2" spinMs="5" spinDirection="YawLeft" rotateDegrees="5" rockLength="200" rockCount="0" stereoType="NoStereo" renderMode="Perspective" useDepthPeeling="0"  ></View>
  <Slice
    id="vtkMRMLSliceNodeRed" name="Red" hideFromEditors="false" selectable="true" selected="false" singletonTag="Red" attributes="MappedInLayout:1;VolumeResliceDriver.Driver:vtkMRMLScalarVolumeNode1;VolumeResliceDriver.Mode:6" layoutLabel="R" layoutName="Red" active="false" visibility="true" backgroundColor="0 0 0" backgroundColor2="0 0 0" orientationMarkerType="none" orientationMarkerSize="medium" rulerType="none" AxisLabels="L;R;P;A;I;S" fieldOfView="143.69 110.514 0.5" dimensions="654 503 1" xyzOrigin="0 0 0" sliceResolutionMode="1" uvwExtents="143.69 110.514 0.5" uvwDimensions="256 256 1" uvwOrigin="0 0 0" activeSlice="0" layoutGridRows="1" layoutGridColumns="1" sliceToRAS="-0.370278 0.127623 0.920112 -88.1363 -0.198679 -0.978477 0.0557641 -53.8674 0.907425 -0.162159 0.387664 29.4525 0 0 0 1" orientationMatrixAxial="-1 0 0 0 1 0 0 0 1" orientationMatrixSagittal="0 0 1 -1 0 0 0 1 0" orientationMatrixCoronal="-1 0 0 0 0 1 0 1 0" layoutColor="0.952941 0.290196 0.2" orientation="Reformat" orientationReference="Axial" jumpMode="1" sliceVisibility="false" widgetVisibility="false" useLabelOutline="false" sliceSpacingMode="0" prescribedSliceSpacing="1 1 1"  ></Slice>
  <Slice
    id="vtkMRMLSliceNodeYellow" name="Yellow" hideFromEditors="false" selectable="true" selected="false" singletonTag="Yellow" attributes="MappedInLayout:1" layoutLabel="Y" layoutName="Yellow" active="false" visibility="true" backgroundColor="0 0 0" backgroundColor2="0 0 0" orientationMarkerType="none" orientationMarkerSize="medium" rulerType="none" AxisLabels="L;R;P;A;I;S" fieldOfView="42.6652 32.8144 0.5" dimensions="654 503 1" xyzOrigin="0 18.169 0" sliceResolutionMode="1" uvwExtents="42.6652 32.8144 0.5" uvwDimensions="256 256 1" uvwOrigin="0 0 0" activeSlice="0" layoutGridRows="1" layoutGridColumns="1" sliceToRAS="0 0 1 -102.314 -1 0 0 -52.3576 0 1 0 30.2329 0 0 0 1" orientationMatrixAxial="-1 0 0 0 1 0 0 0 1" orientationMatrixSagittal="0 0 1 -1 0 0 0 1 0" orientationMatrixCoronal="-1 0 0 0 0 1 0 1 0" layoutColor="0.929412 0.835294 0.298039" orientation="Sagittal" orientationReference="Sagittal" jumpMode="1" sliceVisibility="false" widgetVisibility="false" useLabelOutline="false" sliceSpacingMode="0" prescribedSliceSpacing="1 1 1"  ></Slice>
  <Slice
    id="vtkMRMLSliceNodeGreen" name="Green" hideFromEditors="false" selectable="true" selected="false" singletonTag="Green" attributes="MappedInLayout:1" layoutLabel="G" layoutName="Green" active="false" visibility="true" backgroundColor="0 0 0" backgroundColor2="0 0 0" orientationMarkerType="none" orientationMarkerSize="medium" rulerType="none" AxisLabels="L;R;P;A;I;S" fieldOfView="95.5646 73.5 0.5" dimensions="654 503 1" xyzOrigin="0 0 0" sliceResolutionMode="1" uvwExtents="95.5646 73.5 0.5" uvwDimensions="256 256 1" uvwOrigin="0 0 0" activeSlice="0" layoutGridRows="1" layoutGridColumns="1" sliceToRAS="-1 0 0 -78.0636 0 0 1 -53.3576 0 1 0 30.2329 0 0 0 1" orientationMatrixAxial="-1 0 0 0 1 0 0 0 1" orientationMatrixSagittal="0 0 1 -1 0 0 0 1 0" orientationMatrixCoronal="-1 0 0 0 0 1 0 1 0" layoutColor="0.431373 0.690196 0.294118" orientation="Coronal" orientationReference="Coronal" jumpMode="1" sliceVisibility="false" widgetVisibility="false" useLabelOutline="false" sliceSpacingMode="0" prescribedSliceSpacing="1 1 1"  ></Slice>
  <Layout
    id="vtkMRMLLayoutNodevtkMRMLLayoutNode" name="Layout" hideFromEditors="true" selectable="true" selected="false" singletonTag="vtkMRMLLayoutNode" currentViewArrangement="3" guiPanelVisibility="1" bottomPanelVisibility ="1" guiPanelLR="0" collapseSliceControllers="0"
 numberOfCompareViewRows="1" numberOfCompareViewColumns="1" numberOfLightboxRows="6" numberOfLightboxColumns="6" mainPanelSize="400" secondaryPanelSize="400"  ></Layout>
  <SliceComposite
    id="vtkMRMLSliceCompositeNodeRed" name="SliceComposite" hideFromEditors="true" selectable="true" selected="false" singletonTag="Red" backgroundVolumeID="vtkMRMLScalarVolumeNode8" foregroundVolumeID="" labelVolumeID="" compositing="0" foregroundOpacity="0" labelOpacity="1" linkedControl="1" fiducialVisibility="1" fiducialLabelVisibility="1" sliceIntersectionVisibility="0" layoutName="Red" annotationSpace="IJKAndRAS" annotationMode="All" doPropagateVolumeSelection="1"  ></SliceComposite>
  <SliceComposite
    id="vtkMRMLSliceCompositeNodeYellow" name="SliceComposite_1" hideFromEditors="true" selectable="true" selected="false" singletonTag="Yellow" backgroundVolumeID="vtkMRMLScalarVolumeNode9" foregroundVolumeID="vtkMRMLScalarVolumeNode8" labelVolumeID="" compositing="0" foregroundOpacity="0.5" labelOpacity="1" linkedControl="1" fiducialVisibility="1" fiducialLabelVisibility="1" sliceIntersectionVisibility="0" layoutName="Yellow" annotationSpace="IJKAndRAS" annotationMode="All" doPropagateVolumeSelection="1"  ></SliceComposite>
  <SliceComposite
    id="vtkMRMLSliceCompositeNodeGreen" name="SliceComposite_2" hideFromEditors="true" selectable="true" selected="false" singletonTag="Green" backgroundVolumeID="vtkMRMLScalarVolumeNode9" foregroundVolumeID="vtkMRMLScalarVolumeNode8" labelVolumeID="" compositing="0" foregroundOpacity="0.5" labelOpacity="1" linkedControl="1" fiducialVisibility="1" fiducialLabelVisibility="1" sliceIntersectionVisibility="0" layoutName="Green" annotationSpace="IJKAndRAS" annotationMode="All" doPropagateVolumeSelection="1"  ></SliceComposite>
  <Camera
    id="vtkMRMLCameraNode1" name="Default Scene Camera" hideFromEditors="false" selectable="true" selected="false" userTags="" position="80.0998 51.0861 -29.7363" focalPoint="-99.8959 -46.5268 34.5493" viewUp="-0.343782 0.868732 0.356538" parallelProjection="false" parallelScale="1" appliedTransform="1 0 0 0  0 1 0 0  0 0 1 0  0 0 0 1"  ></Camera>
  <SubjectHierarchy
    id="vtkMRMLSubjectHierarchyNode1" name="SubjectHierarchy" hideFromEditors="false" selectable="true" selected="false" attributes="SubjectHierarchyVersion:2"  >
    <SubjectHierarchyItem id="46" name="Scene" parent="0" type="" expanded="true" attributes="Level^Scene|"></SubjectHierarchyItem>
    <SubjectHierarchyItem id="47" name="UnresolvedItems" parent="0" type="" expanded="true" attributes="Level^UnresolvedItems|">
      <SubjectHierarchyItem id="19" dataNode="vtkMRMLScalarVolumeNode1" parent="3" type="Volumes" expanded="true"></SubjectHierarchyItem>
      <SubjectHierarchyItem id="20" dataNode="vtkMRMLLinearTransformNode4" parent="3" type="Transforms" expanded="true"></SubjectHierarchyItem>
      <SubjectHierarchyItem id="21" dataNode="vtkMRMLLinearTransformNode5" parent="3" type="Transforms" expanded="true"></SubjectHierarchyItem>
      <SubjectHierarchyItem id="22" dataNode="vtkMRMLLinearTransformNode6" parent="3" type="Transforms" expanded="true"></SubjectHierarchyItem>
      <SubjectHierarchyItem id="23" dataNode="vtkMRMLScalarVolumeNode2" parent="3" type="Volumes" expanded="true"></SubjectHierarchyItem>
      <SubjectHierarchyItem id="24" dataNode="vtkMRMLAnnotationHierarchyNode1" parent="3" type="Folder" expanded="true" attributes="Level^Folder|"></SubjectHierarchyItem>
      <SubjectHierarchyItem id="25" dataNode="vtkMRMLAnnotationHierarchyNode2" parent="24" type="Folder" expanded="true" attributes="Level^Folder|"></SubjectHierarchyItem>
      <SubjectHierarchyItem id="26" dataNode="vtkMRMLAnnotationROINode1" parent="25" type="Annotations" expanded="true"></SubjectHierarchyItem>
      <SubjectHierarchyItem id="27" dataNode="vtkMRMLAnnotationROINode2" parent="25" type="Annotations" expanded="true"></SubjectHierarchyItem>
      <SubjectHierarchyItem id="28" dataNode="vtkMRMLAnnotationROINode3" parent="25" type="Annotations" expanded="true"></SubjectHierarchyItem>
      <SubjectHierarchyItem id="29" dataNode="vtkMRMLAnnotationROINode4" parent="25" type="Annotations" expanded="true"></SubjectHierarchyItem>
      <SubjectHierarchyItem id="30" dataNode="vtkMRMLAnnotationROINode5" parent="25" type="Annotations" expanded="true"></SubjectHierarchyItem>
      <SubjectHierarchyItem id="31" dataNode="vtkMRMLAnnotationROINode6" parent="25" type="Annotations" expanded="true"></SubjectHierarchyItem>
      <SubjectHierarchyItem id="32" dataNode="vtkMRMLAnnotationROINode7" parent="25" type="Annotations" expanded="true"></SubjectHierarchyItem>
      <SubjectHierarchyItem id="33" dataNode="vtkMRMLAnnotationROINode8" parent="25" type="Annotations" expanded="true"></SubjectHierarchyItem>
      <SubjectHierarchyItem id="34" dataNode="vtkMRMLAnnotationROINode9" parent="25" type="Annotations" expanded="true"></SubjectHierarchyItem>
      <SubjectHierarchyItem id="36" dataNode="vtkMRMLSceneViewNode1" parent="3" type="SceneViews" expanded="true"></SubjectHierarchyItem>
      <SubjectHierarchyItem id="37" dataNode="vtkMRMLScalarVolumeNode3" parent="3" type="Volumes" expanded="true"></SubjectHierarchyItem>
      <SubjectHierarchyItem id="38" dataNode="vtkMRMLScalarVolumeNode4" parent="3" type="Volumes" expanded="true"></SubjectHierarchyItem>
      <SubjectHierarchyItem id="39" dataNode="vtkMRMLScalarVolumeNode5" parent="3" type="Volumes" expanded="true"></SubjectHierarchyItem>
      <SubjectHierarchyItem id="42" dataNode="vtkMRMLScalarVolumeNode8" parent="3" type="Volumes" expanded="true"></SubjectHierarchyItem>
      <SubjectHierarchyItem id="43" dataNode="vtkMRMLScalarVolumeNode9" parent="3" type="Volumes" expanded="true"></SubjectHierarchyItem>
      <SubjectHierarchyItem id="44" dataNode="vtkMRMLMarkupsFiducialNode2" parent="3" type="Markups" expanded="true"></SubjectHierarchyItem>
      <SubjectHierarchyItem id="45" dataNode="vtkMRMLMarkupsFiducialNode3" parent="3" type="Markups" expanded="true"></SubjectHierarchyItem>
      <SubjectHierarchyItem id="3" name="Scene" parent="47" type="" expanded="true" attributes="Level^Scene|"></SubjectHierarchyItem></SubjectHierarchyItem></SubjectHierarchy>
  <ColorTableStorage
    id="vtkMRMLColorTableStorageNode22" name="ColorTableStorage_21" hideFromEditors="true" selectable="true" selected="false" fileName="../../../../../AppData/Roaming/NA-MIC/Extensions-26813/SlicerRT/share/Slicer-4.8/qt-loadable-modules/Isodose/Isodose_ColorTable.ctbl" useCompression="1" defaultWriteFileExtension="ctbl" readState="0" writeState="0"  ></ColorTableStorage>
  <ClipModels
    id="vtkMRMLClipModelsNodevtkMRMLClipModelsNode" name="ClipModels" hideFromEditors="true" selectable="true" selected="false" singletonTag="vtkMRMLClipModelsNode" clipType="0" redSliceClipState="0" yellowSliceClipState="0" greenSliceClipState="0"  ></ClipModels>
  <ColorTableStorage
    id="vtkMRMLColorTableStorageNode23" name="ColorTableStorage_22" hideFromEditors="true" selectable="true" selected="false" fileName="../../../../../AppData/Roaming/NA-MIC/Extensions-26813/SlicerRT/share/Slicer-4.8/qt-loadable-modules/DoseComparison/Gamma_ColorTable.ctbl" useCompression="1" defaultWriteFileExtension="ctbl" readState="0" writeState="0"  ></ColorTableStorage>
  <ScriptedModule
    id="vtkMRMLScriptedModuleNodeDataProbe" name="ScriptedModule" hideFromEditors="true" selectable="true" selected="false" singletonTag="DataProbe" ModuleName ="DataProbe"  ></ScriptedModule>
  <Camera
    id="vtkMRMLCameraNode2" name="Default Scene Camera" hideFromEditors="false" selectable="true" selected="false" userTags="" position="-111.427 30.5496 179.755" focalPoint="-76.0687 -57.6236 29.9736" viewUp="-0.304012 0.787871 -0.535571" parallelProjection="false" parallelScale="1" activetag="vtkMRMLViewNode1" appliedTransform="1 0 0 0  0 1 0 0  0 0 1 0  0 0 0 1"  ></Camera>
  <ColorTableStorage
    id="vtkMRMLColorTableStorageNode24" name="ColorTableStorage_21" hideFromEditors="true" selectable="true" selected="false" fileName="../../../../../AppData/Roaming/NA-MIC/Extensions-26813/SlicerRT/share/Slicer-4.8/qt-loadable-modules/Isodose/Isodose_ColorTable.ctbl" useCompression="1" defaultWriteFileExtension="ctbl" readState="0" writeState="0"  ></ColorTableStorage>
  <ColorTableStorage
    id="vtkMRMLColorTableStorageNode25" name="ColorTableStorage_22" hideFromEditors="true" selectable="true" selected="false" fileName="../../../../../AppData/Roaming/NA-MIC/Extensions-26813/SlicerRT/share/Slicer-4.8/qt-loadable-modules/DoseComparison/Gamma_ColorTable.ctbl" useCompression="1" defaultWriteFileExtension="ctbl" readState="0" writeState="0"  ></ColorTableStorage>
  <IGTLConnector
    id="vtkMRMLIGTLConnectorNode1" name="IGTLConnector" hideFromEditors="false" selectable="true" selected="false" incomingNodeRef="vtkMRMLScalarVolumeNode1 vtkMRMLLinearTransformNode4 vtkMRMLLinearTransformNode5 vtkMRMLLinearTransformNode6 vtkMRMLScalarVolumeNode2 vtkMRMLScalarVolumeNode3 vtkMRMLScalarVolumeNode4 vtkMRMLScalarVolumeNode5 vtkMRMLScalarVolumeNode8 vtkMRMLScalarVolumeNode9" references="incoming:vtkMRMLScalarVolumeNode1 vtkMRMLLinearTransformNode4 vtkMRMLLinearTransformNode5 vtkMRMLLinearTransformNode6 vtkMRMLScalarVolumeNode2 vtkMRMLScalarVolumeNode3 vtkMRMLScalarVolumeNode4 vtkMRMLScalarVolumeNode5 vtkMRMLScalarVolumeNode8 vtkMRMLScalarVolumeNode9;" connectorType="CLIENT"  serverHostname="localhost"  serverPort="18944"  persistent="0"  state="0" restrictDeviceName="0"   ></IGTLConnector>
  <Volume
    id="vtkMRMLScalarVolumeNode1" name="Image_Reference" description="Received by OpenIGTLink" hideFromEditors="false" selectable="true" selected="false" displayNodeRef="vtkMRMLScalarVolumeDisplayNode1 vtkMRMLGPURayCastVolumeRenderingDisplayNode2" storageNodeRef="vtkMRMLVolumeArchetypeStorageNode1" references="display:vtkMRMLScalarVolumeDisplayNode1 vtkMRMLGPURayCastVolumeRenderingDisplayNode2;storage:vtkMRMLVolumeArchetypeStorageNode1;" userTags="" ijkToRASDirections="-0.370278   0.127623   0.920112 -0.198679   -0.978477   0.0557641 0.907425 -0.162159 0.387664 " spacing="0.149935 0.149935 0.149934" origin="-38.5378 2.95861 -8.50416"  ></Volume>
  <VolumeDisplay
    id="vtkMRMLScalarVolumeDisplayNode1" name="VolumeDisplay" hideFromEditors="true" selectable="true" selected="false" color="0.5 0.5 0.5" edgeColor="0 0 0" selectedColor="1 0 0" selectedAmbient="0.4" ambient="0" diffuse="1" selectedSpecular="0.5" specular="0" power="1" opacity="1" sliceIntersectionOpacity="1" pointSize="1" lineWidth="1" representation="2" lighting="true" interpolation="1" shading="true" visibility="true" edgeVisibility="false" clipping="false" sliceIntersectionVisibility="false" sliceIntersectionThickness="1" frontfaceCulling="false" backfaceCulling="true" scalarVisibility="false" vectorVisibility="false" tensorVisibility="false" interpolateTexture="false" scalarRangeFlag="UseManual" scalarRange="0 100" colorNodeID="vtkMRMLColorTableNodeGrey"  window="162.173" level="107.688" upperThreshold="32767" lowerThreshold="-32768" interpolate="1" windowLevelLocked="false" autoWindowLevel="0" applyThreshold="0" autoThreshold="0"  ></VolumeDisplay>
  <LinearTransform
    id="vtkMRMLLinearTransformNode4" name="ProbeToReference" description="Received by OpenIGTLink" hideFromEditors="false" selectable="true" selected="false" attributes="Timestamp:15444358703031661544" storageNodeRef="vtkMRMLTransformStorageNode1" references="storage:vtkMRMLTransformStorageNode1;" userTags="" matrixTransformToParent="0.935927 0.161372 0.313049 -24.9856  0.060382 -0.949215 0.308781 107.138  0.346979 -0.270094 -0.89814 20.4003  0 0 0 1"  ></LinearTransform>
  <LinearTransform
    id="vtkMRMLLinearTransformNode5" name="ProbeToTracker" description="Received by OpenIGTLink" hideFromEditors="false" selectable="true" selected="false" attributes="Timestamp:15444358703031661544" storageNodeRef="vtkMRMLTransformStorageNode2" references="storage:vtkMRMLTransformStorageNode2;" userTags="" matrixTransformToParent="-0.104811 0.97469 -0.197469 68.4121  -0.196308 0.174379 0.964912 29.0685  0.974924 0.139899 0.173063 -1469.01  0 0 0 1"  ></LinearTransform>
  <LinearTransform
    id="vtkMRMLLinearTransformNode6" name="ReferenceToTracker" description="Received by OpenIGTLink" hideFromEditors="false" selectable="true" selected="false" attributes="Timestamp:15444358703031661544" storageNodeRef="vtkMRMLTransformStorageNode3" references="storage:vtkMRMLTransformStorageNode3;" userTags="" matrixTransformToParent="-0.00262587 -0.992493 -0.12227 177.175  0.146474 0.12057 -0.981839 39.8404  0.989211 -0.0204876 0.145058 -1445.06  0 0 0 1"  ></LinearTransform>
  <WatchdogDisplayNode
    id="vtkMRMLWatchdogDisplayNode1" name="vtkMRMLWatchdogDisplayNode1" hideFromEditors="true" selectable="true" selected="false" color="1 1 1" edgeColor="1 0 0" selectedColor="1 0 0" selectedAmbient="0.4" ambient="0" diffuse="1" selectedSpecular="0.5" specular="0" power="1" opacity="1" sliceIntersectionOpacity="1" pointSize="1" lineWidth="1" representation="2" lighting="true" interpolation="1" shading="true" visibility="true" edgeVisibility="false" clipping="false" sliceIntersectionVisibility="false" sliceIntersectionThickness="1" frontfaceCulling="false" backfaceCulling="true" scalarVisibility="false" vectorVisibility="false" tensorVisibility="false" interpolateTexture="false" scalarRangeFlag="UseManual" scalarRange="0 100"     position="bottom-left"    fontSize="18"  ></WatchdogDisplayNode>
  <Watchdog
    id="vtkMRMLWatchdogNode1" name="Watchdog" hideFromEditors="false" selectable="true" selected="false" displayNodeRef="vtkMRMLWatchdogDisplayNode1" references="display:vtkMRMLWatchdogDisplayNode1;" userTags=""    watchedNodeWarningMessage=""    watchedNodePlaySound=""    watchedNodeUpdateTimeToleranceSec=""  ></Watchdog>
  <ScriptedModule
    id="vtkMRMLScriptedModuleNode1" name="PlusRemote" hideFromEditors="true" selectable="true" selected="false" attributes="ModuleName:PlusRemote" parameter0= "CaptureID CaptureDevice" parameter1= "CaptureIdIndex 0" parameter2= "LiveDefaultLayout True" parameter3= "LiveFilenameCompletion False" parameter4= "LiveRecOutputVolumeDevice liveReconstruction" parameter5= "LiveReconstructionSpacing 1.0" parameter6= "OfflineDefaultLayout True" parameter7= "OfflineOutputVolumeDevice RecVol_Reference_2" parameter8= "OfflineReconstructionSpacing 0.5" parameter9= "OfflineVolumeToReconstruct 0" parameter10= "OpenIGTLinkConnector vtkMRMLIGTLConnectorNode1" parameter11= "RecordingFilename Recording.mha" parameter12= "RecordingFilenameCompletion False" parameter13= "RoiDisplay False" parameter14= "RoiExtent1 0.0" parameter15= "RoiExtent2 0.0" parameter16= "RoiExtent3 0.0" parameter17= "ScoutDefaultLayout True" parameter18= "ScoutFilenameCompletion False" parameter19= "ScoutScanFilename ScoutScanRecording.mha" parameter20= "ScoutScanSpacing 3.0" parameter21= "SnapshotsNumber 3" parameter22= "VolumeReconstructor VolumeReconstructorDevice" parameter23= "VolumeReconstructorIndex 0"  ></ScriptedModule>
  <Volume
    id="vtkMRMLScalarVolumeNode2" name="RecVol_Reference" description="Received by OpenIGTLink" hideFromEditors="false" selectable="true" selected="false" displayNodeRef="vtkMRMLScalarVolumeDisplayNode2 vtkMRMLGPURayCastVolumeRenderingDisplayNode1" storageNodeRef="vtkMRMLVolumeArchetypeStorageNode2" references="display:vtkMRMLScalarVolumeDisplayNode2 vtkMRMLGPURayCastVolumeRenderingDisplayNode1;storage:vtkMRMLVolumeArchetypeStorageNode2;" userTags="" ijkToRASDirections="1   0   0 0   1   0 0 0 1 " spacing="0.5 0.5 0.5" origin="-132.69 -88.878 -14.9074"  ></Volume>
  <VolumeDisplay
    id="vtkMRMLScalarVolumeDisplayNode2" name="VolumeDisplay_1" hideFromEditors="true" selectable="true" selected="false" color="0.5 0.5 0.5" edgeColor="0 0 0" selectedColor="1 0 0" selectedAmbient="0.4" ambient="0" diffuse="1" selectedSpecular="0.5" specular="0" power="1" opacity="1" sliceIntersectionOpacity="1" pointSize="1" lineWidth="1" representation="2" lighting="true" interpolation="1" shading="true" visibility="true" edgeVisibility="false" clipping="false" sliceIntersectionVisibility="false" sliceIntersectionThickness="1" frontfaceCulling="false" backfaceCulling="true" scalarVisibility="false" vectorVisibility="false" tensorVisibility="false" interpolateTexture="false" scalarRangeFlag="UseManual" scalarRange="0 100" colorNodeID="vtkMRMLColorTableNodeGrey"  window="180" level="90" upperThreshold="32767" lowerThreshold="-32768" interpolate="1" windowLevelLocked="false" autoWindowLevel="1" applyThreshold="0" autoThreshold="0"  ></VolumeDisplay>
  <GPURayCastVolumeRendering
    id="vtkMRMLGPURayCastVolumeRenderingDisplayNode1" name="VolumeRendering" hideFromEditors="true" selectable="true" selected="false" color="0.5 0.5 0.5" edgeColor="0 0 0" selectedColor="1 0 0" selectedAmbient="0.4" ambient="0" diffuse="1" selectedSpecular="0.5" specular="0" power="1" opacity="1" sliceIntersectionOpacity="1" pointSize="1" lineWidth="1" representation="2" lighting="true" interpolation="1" shading="true" visibility="true" edgeVisibility="false" clipping="false" sliceIntersectionVisibility="false" sliceIntersectionThickness="1" frontfaceCulling="false" backfaceCulling="true" scalarVisibility="false" vectorVisibility="false" tensorVisibility="false" interpolateTexture="false" scalarRangeFlag="UseManual" scalarRange="0 100"  volumeNodeID="vtkMRMLScalarVolumeNode2" croppingEnabled="0" ROINodeID="vtkMRMLAnnotationROINode1" volumePropertyNodeID="vtkMRMLVolumePropertyNode1" threshold="0 1" followVolumeDisplayNode="0" ignoreVolumeDisplayNodeThreshold="0" useSingleVolumeProperty="0" windowLevel="0 0" raycastTechnique="0"  ></GPURayCastVolumeRendering>
  <VolumeProperty
    id="vtkMRMLVolumePropertyNode1" name="VolumeProperty" hideFromEditors="false" selectable="true" selected="false" storageNodeRef="vtkMRMLVolumePropertyStorageNode1" references="storage:vtkMRMLVolumePropertyStorageNode1;" userTags="" interpolation="1" shade="1" diffuse="0.6" ambient="0.3" specular="0.5" specularPower="40" scalarOpacity="10 0 0 2.2250738585072e-308 0 255 1 255 0 255 0" gradientOpacity="4 0 1 255 1" colorTransfer="28 0 0 0 0 2.2250738585072e-308 0 0 0 39.6549019607843 0.250980392156863 0.250980392156863 0.250980392156863 79.3098039215686 0.501960784313725 0.501960784313725 0.501960784313725 118.964705882353 0.752941176470588 0.752941176470588 0.752941176470588 158 1 1 1 255 1 1 1"  ></VolumeProperty>
  <AnnotationLineDisplay
    id="vtkMRMLAnnotationLineDisplayNode1" name="AnnotationLineDisplay" hideFromEditors="true" selectable="true" selected="false" color="0.7373 0.2549 0.1098" edgeColor="0 0 0" selectedColor="0.2667 0.6745 0.3922" selectedAmbient="0.4" ambient="0" diffuse="1" selectedSpecular="0.5" specular="0" power="1" opacity="1" sliceIntersectionOpacity="1" pointSize="1" lineWidth="1" representation="2" lighting="true" interpolation="1" shading="true" visibility="false" edgeVisibility="false" clipping="false" sliceIntersectionVisibility="false" sliceIntersectionThickness="1" frontfaceCulling="false" backfaceCulling="true" scalarVisibility="false" vectorVisibility="false" tensorVisibility="false" interpolateTexture="false" scalarRangeFlag="UseManual" scalarRange="0 100"  lineThickness="1" labelPosition="0.2" labelVisibility="false" tickSpacing="10" maxTicks="99" sliceProjection="30" projectedColor="1 1 1" projectedOpacity="1" underLineThickness="1" overLineThickness="3"  ></AnnotationLineDisplay>
  <AnnotationPointDisplay
    id="vtkMRMLAnnotationPointDisplayNode1" name="AnnotationPointDisplay" hideFromEditors="true" selectable="true" selected="false" color="0.7373 0.2549 0.1098" edgeColor="0 0 0" selectedColor="0.2667 0.6745 0.3922" selectedAmbient="0.4" ambient="0" diffuse="1" selectedSpecular="0.5" specular="0" power="1" opacity="1" sliceIntersectionOpacity="1" pointSize="1" lineWidth="1" representation="2" lighting="true" interpolation="1" shading="true" visibility="false" edgeVisibility="false" clipping="false" sliceIntersectionVisibility="false" sliceIntersectionThickness="1" frontfaceCulling="false" backfaceCulling="true" scalarVisibility="false" vectorVisibility="false" tensorVisibility="false" interpolateTexture="false" scalarRangeFlag="UseManual" scalarRange="0 100"  glyphScale="5" glyphType="13" sliceProjection="6" projectedColor="1 1 1" projectedOpacity="1"  ></AnnotationPointDisplay>
  <AnnotationTextDisplay
    id="vtkMRMLAnnotationTextDisplayNode1" name="AnnotationTextDisplay" hideFromEditors="true" selectable="true" selected="false" color="0.7373 0.2549 0.1098" edgeColor="0 0 0" selectedColor="0.2667 0.6745 0.3922" selectedAmbient="0.4" ambient="0" diffuse="1" selectedSpecular="0.5" specular="0" power="1" opacity="1" sliceIntersectionOpacity="1" pointSize="1" lineWidth="1" representation="2" lighting="true" interpolation="1" shading="true" visibility="false" edgeVisibility="false" clipping="false" sliceIntersectionVisibility="false" sliceIntersectionThickness="1" frontfaceCulling="false" backfaceCulling="true" scalarVisibility="false" vectorVisibility="false" tensorVisibility="false" interpolateTexture="false" scalarRangeFlag="UseManual" scalarRange="0 100"  textScale="4.5" useLineWrap="false" maxCharactersPerLine="20" showBorder="true" showLeader="true" showArrowHead="true" useThreeDimensionalLeader="true" leaderGlyphSize="0.025" maximumLeaderGlyphSize="20" padding="3" attachEdgeOnly="false"  ></AnnotationTextDisplay>
  <AnnotationHierarchyNode
    id="vtkMRMLAnnotationHierarchyNode1" name="All Annotations" hideFromEditors="false" selectable="true" selected="false" sortingValue="0" allowMultipleChildren="true" displayNodeID="vtkMRMLAnnotationDisplayNode1" expanded="true"  ></AnnotationHierarchyNode>
  <AnnotationHierarchyNode
    id="vtkMRMLAnnotationHierarchyNode3" name="AnnotationHierarchy" hideFromEditors="true" selectable="true" selected="false" parentNodeRef="vtkMRMLAnnotationHierarchyNode2" associatedNodeRef="vtkMRMLAnnotationROINode1" sortingValue="2" allowMultipleChildren="false" expanded="true"  ></AnnotationHierarchyNode>
  <AnnotationROI
    id="vtkMRMLAnnotationROINode1" name="AnnotationROI" hideFromEditors="false" selectable="true" selected="false" displayNodeRef="vtkMRMLAnnotationLineDisplayNode1 vtkMRMLAnnotationPointDisplayNode1 vtkMRMLAnnotationTextDisplayNode1" storageNodeRef="vtkMRMLAnnotationLinesStorageNode1" references="display:vtkMRMLAnnotationLineDisplayNode1 vtkMRMLAnnotationPointDisplayNode1 vtkMRMLAnnotationTextDisplayNode1;storage:vtkMRMLAnnotationLinesStorageNode1;" userTags="" referenceNodeID="None" locked="0" textList="" textSelected="" textVisible="" ctrlPtsCoord="-99.8959 -46.5268 34.5493|39.75 42.75 39.5" ctrlPtsSelected="1 1" ctrlPtsVisible="1 1" ctrlPtsNumberingScheme="0" linePtsID="0 1" lineSelected="1" lineVisible="1" labelText="" insideOut="true" interactiveMode="true"  ></AnnotationROI>
  <AnnotationDisplay
    id="vtkMRMLAnnotationDisplayNode1" name="AnnotationDisplay" hideFromEditors="true" selectable="true" selected="false" color="0.7373 0.2549 0.1098" edgeColor="0 0 0" selectedColor="0.2667 0.6745 0.3922" selectedAmbient="0.4" ambient="0" diffuse="1" selectedSpecular="0.5" specular="0" power="1" opacity="1" sliceIntersectionOpacity="1" pointSize="1" lineWidth="1" representation="2" lighting="true" interpolation="1" shading="true" visibility="true" edgeVisibility="false" clipping="false" sliceIntersectionVisibility="false" sliceIntersectionThickness="1" frontfaceCulling="false" backfaceCulling="true" scalarVisibility="false" vectorVisibility="false" tensorVisibility="false" interpolateTexture="false" scalarRangeFlag="UseManual" scalarRange="0 100"   ></AnnotationDisplay>
  <AnnotationHierarchyNode
    id="vtkMRMLAnnotationHierarchyNode2" name="ROI List" hideFromEditors="false" selectable="true" selected="false" attributes="MainChildType:vtkMRMLAnnotationROINode" parentNodeRef="vtkMRMLAnnotationHierarchyNode1" sortingValue="1" allowMultipleChildren="true" displayNodeID="vtkMRMLAnnotationDisplayNode2" expanded="true"  ></AnnotationHierarchyNode>
  <AnnotationDisplay
    id="vtkMRMLAnnotationDisplayNode2" name="AnnotationDisplay_1" hideFromEditors="true" selectable="true" selected="false" color="0.7373 0.2549 0.1098" edgeColor="0 0 0" selectedColor="0.2667 0.6745 0.3922" selectedAmbient="0.4" ambient="0" diffuse="1" selectedSpecular="0.5" specular="0" power="1" opacity="1" sliceIntersectionOpacity="1" pointSize="1" lineWidth="1" representation="2" lighting="true" interpolation="1" shading="true" visibility="true" edgeVisibility="false" clipping="false" sliceIntersectionVisibility="false" sliceIntersectionThickness="1" frontfaceCulling="false" backfaceCulling="true" scalarVisibility="false" vectorVisibility="false" tensorVisibility="false" interpolateTexture="false" scalarRangeFlag="UseManual" scalarRange="0 100"   ></AnnotationDisplay>
  <GPURayCastVolumeRendering
    id="vtkMRMLGPURayCastVolumeRenderingDisplayNode2" name="VolumeRendering_1" hideFromEditors="true" selectable="true" selected="false" color="0.5 0.5 0.5" edgeColor="0 0 0" selectedColor="1 0 0" selectedAmbient="0.4" ambient="0" diffuse="1" selectedSpecular="0.5" specular="0" power="1" opacity="1" sliceIntersectionOpacity="1" pointSize="1" lineWidth="1" representation="2" lighting="true" interpolation="1" shading="true" visibility="false" edgeVisibility="false" clipping="false" sliceIntersectionVisibility="false" sliceIntersectionThickness="1" frontfaceCulling="false" backfaceCulling="true" scalarVisibility="false" vectorVisibility="false" tensorVisibility="false" interpolateTexture="false" scalarRangeFlag="UseManual" scalarRange="0 100"  volumeNodeID="vtkMRMLScalarVolumeNode1" croppingEnabled="0" ROINodeID="vtkMRMLAnnotationROINode2" volumePropertyNodeID="vtkMRMLVolumePropertyNode2" threshold="0 1" followVolumeDisplayNode="0" ignoreVolumeDisplayNodeThreshold="0" useSingleVolumeProperty="0" windowLevel="0 0" raycastTechnique="0"  ></GPURayCastVolumeRendering>
  <VolumeProperty
    id="vtkMRMLVolumePropertyNode2" name="VolumeProperty_1" hideFromEditors="false" selectable="true" selected="false" storageNodeRef="vtkMRMLVolumePropertyStorageNode2" references="storage:vtkMRMLVolumePropertyStorageNode2;" userTags="" interpolation="1" shade="1" diffuse="0.6" ambient="0.3" specular="0.5" specularPower="40" scalarOpacity="8 0 0 1 0 187 1 255 1" gradientOpacity="4 0 1 255 1" colorTransfer="28 0 0 0 0 1 0 0 0 47.6823529411765 0.250980392156863 0.250980392156863 0.250980392156863 94.3647058823529 0.501960784313725 0.501960784313725 0.501960784313725 141.047058823529 0.752941176470588 0.752941176470588 0.752941176470588 187 1 1 1 255 1 1 1"  ></VolumeProperty>
  <AnnotationLineDisplay
    id="vtkMRMLAnnotationLineDisplayNode2" name="AnnotationLineDisplay_1" hideFromEditors="true" selectable="true" selected="false" color="0.7373 0.2549 0.1098" edgeColor="0 0 0" selectedColor="0.2667 0.6745 0.3922" selectedAmbient="0.4" ambient="0" diffuse="1" selectedSpecular="0.5" specular="0" power="1" opacity="1" sliceIntersectionOpacity="1" pointSize="1" lineWidth="1" representation="2" lighting="true" interpolation="1" shading="true" visibility="false" edgeVisibility="false" clipping="false" sliceIntersectionVisibility="false" sliceIntersectionThickness="1" frontfaceCulling="false" backfaceCulling="true" scalarVisibility="false" vectorVisibility="false" tensorVisibility="false" interpolateTexture="false" scalarRangeFlag="UseManual" scalarRange="0 100"  lineThickness="1" labelPosition="0.2" labelVisibility="false" tickSpacing="10" maxTicks="99" sliceProjection="30" projectedColor="1 1 1" projectedOpacity="1" underLineThickness="1" overLineThickness="3"  ></AnnotationLineDisplay>
  <AnnotationPointDisplay
    id="vtkMRMLAnnotationPointDisplayNode2" name="AnnotationPointDisplay_1" hideFromEditors="true" selectable="true" selected="false" color="0.7373 0.2549 0.1098" edgeColor="0 0 0" selectedColor="0.2667 0.6745 0.3922" selectedAmbient="0.4" ambient="0" diffuse="1" selectedSpecular="0.5" specular="0" power="1" opacity="1" sliceIntersectionOpacity="1" pointSize="1" lineWidth="1" representation="2" lighting="true" interpolation="1" shading="true" visibility="false" edgeVisibility="false" clipping="false" sliceIntersectionVisibility="false" sliceIntersectionThickness="1" frontfaceCulling="false" backfaceCulling="true" scalarVisibility="false" vectorVisibility="false" tensorVisibility="false" interpolateTexture="false" scalarRangeFlag="UseManual" scalarRange="0 100"  glyphScale="5" glyphType="13" sliceProjection="6" projectedColor="1 1 1" projectedOpacity="1"  ></AnnotationPointDisplay>
  <AnnotationTextDisplay
    id="vtkMRMLAnnotationTextDisplayNode2" name="AnnotationTextDisplay_1" hideFromEditors="true" selectable="true" selected="false" color="0.7373 0.2549 0.1098" edgeColor="0 0 0" selectedColor="0.2667 0.6745 0.3922" selectedAmbient="0.4" ambient="0" diffuse="1" selectedSpecular="0.5" specular="0" power="1" opacity="1" sliceIntersectionOpacity="1" pointSize="1" lineWidth="1" representation="2" lighting="true" interpolation="1" shading="true" visibility="false" edgeVisibility="false" clipping="false" sliceIntersectionVisibility="false" sliceIntersectionThickness="1" frontfaceCulling="false" backfaceCulling="true" scalarVisibility="false" vectorVisibility="false" tensorVisibility="false" interpolateTexture="false" scalarRangeFlag="UseManual" scalarRange="0 100"  textScale="4.5" useLineWrap="false" maxCharactersPerLine="20" showBorder="true" showLeader="true" showArrowHead="true" useThreeDimensionalLeader="true" leaderGlyphSize="0.025" maximumLeaderGlyphSize="20" padding="3" attachEdgeOnly="false"  ></AnnotationTextDisplay>
  <AnnotationHierarchyNode
    id="vtkMRMLAnnotationHierarchyNode4" name="AnnotationHierarchy_1" hideFromEditors="true" selectable="true" selected="false" parentNodeRef="vtkMRMLAnnotationHierarchyNode2" associatedNodeRef="vtkMRMLAnnotationROINode2" sortingValue="3" allowMultipleChildren="false" expanded="true"  ></AnnotationHierarchyNode>
  <AnnotationROI
    id="vtkMRMLAnnotationROINode2" name="AnnotationROI_1" hideFromEditors="false" selectable="true" selected="false" displayNodeRef="vtkMRMLAnnotationLineDisplayNode2 vtkMRMLAnnotationPointDisplayNode2 vtkMRMLAnnotationTextDisplayNode2" storageNodeRef="vtkMRMLAnnotationLinesStorageNode2" references="display:vtkMRMLAnnotationLineDisplayNode2 vtkMRMLAnnotationPointDisplayNode2 vtkMRMLAnnotationTextDisplayNode2;storage:vtkMRMLAnnotationLinesStorageNode2;" userTags="" referenceNodeID="None" locked="0" textList="" textSelected="" textVisible="" ctrlPtsCoord="-62.9756 -62.2852 43.6719|6.37325 67.5899 67.5095" ctrlPtsSelected="1 1" ctrlPtsVisible="1 1" ctrlPtsNumberingScheme="0" linePtsID="0 1" lineSelected="1" lineVisible="1" labelText="" insideOut="true" interactiveMode="true"  ></AnnotationROI>
  <VolumeArchetypeStorage
    id="vtkMRMLVolumeArchetypeStorageNode1" name="VolumeArchetypeStorage" hideFromEditors="true" selectable="true" selected="false" fileName="Image_Reference.nrrd" fileListMember0="Image_Reference.nrrd" useCompression="1" defaultWriteFileExtension="nrrd" readState="0" writeState="4" centerImage="0" UseOrientationFromFile="1"  ></VolumeArchetypeStorage>
  <TransformStorage
    id="vtkMRMLTransformStorageNode1" name="TransformStorage" hideFromEditors="true" selectable="true" selected="false" fileName="ProbeToReference.h5" useCompression="1" defaultWriteFileExtension="h5" readState="0" writeState="4" preferITKv3CompatibleTransforms="false"  ></TransformStorage>
  <TransformStorage
    id="vtkMRMLTransformStorageNode2" name="TransformStorage_1" hideFromEditors="true" selectable="true" selected="false" fileName="ProbeToTracker.h5" useCompression="1" defaultWriteFileExtension="h5" readState="0" writeState="4" preferITKv3CompatibleTransforms="false"  ></TransformStorage>
  <TransformStorage
    id="vtkMRMLTransformStorageNode3" name="TransformStorage_2" hideFromEditors="true" selectable="true" selected="false" fileName="ReferenceToTracker.h5" useCompression="1" defaultWriteFileExtension="h5" readState="0" writeState="4" preferITKv3CompatibleTransforms="false"  ></TransformStorage>
  <VolumeArchetypeStorage
    id="vtkMRMLVolumeArchetypeStorageNode2" name="VolumeArchetypeStorage_1" hideFromEditors="true" selectable="true" selected="false" fileName="RecVol_Reference.nrrd" fileListMember0="RecVol_Reference.nrrd" useCompression="1" defaultWriteFileExtension="nrrd" readState="0" writeState="4" centerImage="0" UseOrientationFromFile="1"  ></VolumeArchetypeStorage>
  <VolumePropertyStorage
    id="vtkMRMLVolumePropertyStorageNode1" name="VolumePropertyStorage" hideFromEditors="true" selectable="true" selected="false" fileName="VolumeProperty.vp" useCompression="1" defaultWriteFileExtension="vp" readState="0" writeState="4"  ></VolumePropertyStorage>
  <AnnotationLinesStorage
    id="vtkMRMLAnnotationLinesStorageNode1" name="AnnotationLinesStorage" hideFromEditors="true" selectable="true" selected="false" fileName="AnnotationROI.acsv" useCompression="1" defaultWriteFileExtension="acsv" readState="0" writeState="4"  ></AnnotationLinesStorage>
  <VolumePropertyStorage
    id="vtkMRMLVolumePropertyStorageNode2" name="VolumePropertyStorage_1" hideFromEditors="true" selectable="true" selected="false" fileName="VolumeProperty_1.vp" useCompression="1" defaultWriteFileExtension="vp" readState="0" writeState="4"  ></VolumePropertyStorage>
  <AnnotationLinesStorage
    id="vtkMRMLAnnotationLinesStorageNode2" name="AnnotationLinesStorage_1" hideFromEditors="true" selectable="true" selected="false" fileName="AnnotationROI_1.acsv" useCompression="1" defaultWriteFileExtension="acsv" readState="0" writeState="4"  ></AnnotationLinesStorage>
  <Volume
    id="vtkMRMLScalarVolumeNode3" name="RecVol_Reference_3" description="Received by OpenIGTLink" hideFromEditors="false" selectable="true" selected="false" displayNodeRef="vtkMRMLScalarVolumeDisplayNode3 vtkMRMLGPURayCastVolumeRenderingDisplayNode3" storageNodeRef="vtkMRMLVolumeArchetypeStorageNode3" references="display:vtkMRMLScalarVolumeDisplayNode3 vtkMRMLGPURayCastVolumeRenderingDisplayNode3;storage:vtkMRMLVolumeArchetypeStorageNode3;" userTags="" ijkToRASDirections="1   0   0 0   1   0 0 0 1 " spacing="0.5 0.5 0.5" origin="-150.71 -98.597 -14.3984"  ></Volume>
  <VolumeDisplay
    id="vtkMRMLScalarVolumeDisplayNode3" name="VolumeDisplay_2" hideFromEditors="true" selectable="true" selected="false" color="0.5 0.5 0.5" edgeColor="0 0 0" selectedColor="1 0 0" selectedAmbient="0.4" ambient="0" diffuse="1" selectedSpecular="0.5" specular="0" power="1" opacity="1" sliceIntersectionOpacity="1" pointSize="1" lineWidth="1" representation="2" lighting="true" interpolation="1" shading="true" visibility="true" edgeVisibility="false" clipping="false" sliceIntersectionVisibility="false" sliceIntersectionThickness="1" frontfaceCulling="false" backfaceCulling="true" scalarVisibility="false" vectorVisibility="false" tensorVisibility="false" interpolateTexture="false" scalarRangeFlag="UseManual" scalarRange="0 100" colorNodeID="vtkMRMLColorTableNodeGrey"  window="254" level="127" upperThreshold="32767" lowerThreshold="-32768" interpolate="1" windowLevelLocked="false" autoWindowLevel="1" applyThreshold="0" autoThreshold="0"  ></VolumeDisplay>
  <GPURayCastVolumeRendering
    id="vtkMRMLGPURayCastVolumeRenderingDisplayNode3" name="VolumeRendering_2" hideFromEditors="true" selectable="true" selected="false" color="0.5 0.5 0.5" edgeColor="0 0 0" selectedColor="1 0 0" selectedAmbient="0.4" ambient="0" diffuse="1" selectedSpecular="0.5" specular="0" power="1" opacity="1" sliceIntersectionOpacity="1" pointSize="1" lineWidth="1" representation="2" lighting="true" interpolation="1" shading="true" visibility="true" edgeVisibility="false" clipping="false" sliceIntersectionVisibility="false" sliceIntersectionThickness="1" frontfaceCulling="false" backfaceCulling="true" scalarVisibility="false" vectorVisibility="false" tensorVisibility="false" interpolateTexture="false" scalarRangeFlag="UseManual" scalarRange="0 100"  volumeNodeID="vtkMRMLScalarVolumeNode3" croppingEnabled="0" ROINodeID="vtkMRMLAnnotationROINode3" volumePropertyNodeID="vtkMRMLVolumePropertyNode3" threshold="0 1" followVolumeDisplayNode="0" ignoreVolumeDisplayNodeThreshold="0" useSingleVolumeProperty="0" windowLevel="0 0" raycastTechnique="0"  ></GPURayCastVolumeRendering>
  <VolumeProperty
    id="vtkMRMLVolumePropertyNode3" name="VolumeProperty_2" hideFromEditors="false" selectable="true" selected="false" storageNodeRef="vtkMRMLVolumePropertyStorageNode3" references="storage:vtkMRMLVolumePropertyStorageNode3;" userTags="" interpolation="1" shade="1" diffuse="0.6" ambient="0.3" specular="0.5" specularPower="40" scalarOpacity="10 0 0 2.2250738585072e-308 0 255 1 255 0 255 0" gradientOpacity="4 0 1 255 1" colorTransfer="28 0 0 0 0 2.2250738585072e-308 0 0 0 60.7372549019608 0.250980392156863 0.250980392156863 0.250980392156863 121.474509803922 0.501960784313725 0.501960784313725 0.501960784313725 182.211764705882 0.752941176470588 0.752941176470588 0.752941176470588 242 1 1 1 255 1 1 1"  ></VolumeProperty>
  <AnnotationLineDisplay
    id="vtkMRMLAnnotationLineDisplayNode3" name="AnnotationLineDisplay_2" hideFromEditors="true" selectable="true" selected="false" color="0.7373 0.2549 0.1098" edgeColor="0 0 0" selectedColor="0.2667 0.6745 0.3922" selectedAmbient="0.4" ambient="0" diffuse="1" selectedSpecular="0.5" specular="0" power="1" opacity="1" sliceIntersectionOpacity="1" pointSize="1" lineWidth="1" representation="2" lighting="true" interpolation="1" shading="true" visibility="false" edgeVisibility="false" clipping="false" sliceIntersectionVisibility="false" sliceIntersectionThickness="1" frontfaceCulling="false" backfaceCulling="true" scalarVisibility="false" vectorVisibility="false" tensorVisibility="false" interpolateTexture="false" scalarRangeFlag="UseManual" scalarRange="0 100"  lineThickness="1" labelPosition="0.2" labelVisibility="false" tickSpacing="10" maxTicks="99" sliceProjection="30" projectedColor="1 1 1" projectedOpacity="1" underLineThickness="1" overLineThickness="3"  ></AnnotationLineDisplay>
  <AnnotationPointDisplay
    id="vtkMRMLAnnotationPointDisplayNode3" name="AnnotationPointDisplay_2" hideFromEditors="true" selectable="true" selected="false" color="0.7373 0.2549 0.1098" edgeColor="0 0 0" selectedColor="0.2667 0.6745 0.3922" selectedAmbient="0.4" ambient="0" diffuse="1" selectedSpecular="0.5" specular="0" power="1" opacity="1" sliceIntersectionOpacity="1" pointSize="1" lineWidth="1" representation="2" lighting="true" interpolation="1" shading="true" visibility="false" edgeVisibility="false" clipping="false" sliceIntersectionVisibility="false" sliceIntersectionThickness="1" frontfaceCulling="false" backfaceCulling="true" scalarVisibility="false" vectorVisibility="false" tensorVisibility="false" interpolateTexture="false" scalarRangeFlag="UseManual" scalarRange="0 100"  glyphScale="5" glyphType="13" sliceProjection="6" projectedColor="1 1 1" projectedOpacity="1"  ></AnnotationPointDisplay>
  <AnnotationTextDisplay
    id="vtkMRMLAnnotationTextDisplayNode3" name="AnnotationTextDisplay_2" hideFromEditors="true" selectable="true" selected="false" color="0.7373 0.2549 0.1098" edgeColor="0 0 0" selectedColor="0.2667 0.6745 0.3922" selectedAmbient="0.4" ambient="0" diffuse="1" selectedSpecular="0.5" specular="0" power="1" opacity="1" sliceIntersectionOpacity="1" pointSize="1" lineWidth="1" representation="2" lighting="true" interpolation="1" shading="true" visibility="false" edgeVisibility="false" clipping="false" sliceIntersectionVisibility="false" sliceIntersectionThickness="1" frontfaceCulling="false" backfaceCulling="true" scalarVisibility="false" vectorVisibility="false" tensorVisibility="false" interpolateTexture="false" scalarRangeFlag="UseManual" scalarRange="0 100"  textScale="4.5" useLineWrap="false" maxCharactersPerLine="20" showBorder="true" showLeader="true" showArrowHead="true" useThreeDimensionalLeader="true" leaderGlyphSize="0.025" maximumLeaderGlyphSize="20" padding="3" attachEdgeOnly="false"  ></AnnotationTextDisplay>
  <AnnotationHierarchyNode
    id="vtkMRMLAnnotationHierarchyNode5" name="AnnotationHierarchy_2" hideFromEditors="true" selectable="true" selected="false" parentNodeRef="vtkMRMLAnnotationHierarchyNode2" associatedNodeRef="vtkMRMLAnnotationROINode3" sortingValue="4" allowMultipleChildren="false" expanded="true"  ></AnnotationHierarchyNode>
  <AnnotationROI
    id="vtkMRMLAnnotationROINode3" name="AnnotationROI_2" hideFromEditors="false" selectable="true" selected="false" displayNodeRef="vtkMRMLAnnotationLineDisplayNode3 vtkMRMLAnnotationPointDisplayNode3 vtkMRMLAnnotationTextDisplayNode3" storageNodeRef="vtkMRMLAnnotationLinesStorageNode3" references="display:vtkMRMLAnnotationLineDisplayNode3 vtkMRMLAnnotationPointDisplayNode3 vtkMRMLAnnotationTextDisplayNode3;storage:vtkMRMLAnnotationLinesStorageNode3;" userTags="" referenceNodeID="None" locked="0" textList="" textSelected="" textVisible="" ctrlPtsCoord="-98.7899 -52.8676 21.1379|51.5 43.25 37.5" ctrlPtsSelected="1 1" ctrlPtsVisible="1 1" ctrlPtsNumberingScheme="0" linePtsID="0 1" lineSelected="1" lineVisible="1" labelText="" insideOut="true" interactiveMode="true"  ></AnnotationROI>
  <VolumeArchetypeStorage
    id="vtkMRMLVolumeArchetypeStorageNode3" name="VolumeArchetypeStorage_2" hideFromEditors="true" selectable="true" selected="false" fileName="RecVol_Reference_3.nrrd" fileListMember0="RecVol_Reference_3.nrrd" useCompression="1" defaultWriteFileExtension="nrrd" readState="0" writeState="4" centerImage="0" UseOrientationFromFile="1"  ></VolumeArchetypeStorage>
  <VolumePropertyStorage
    id="vtkMRMLVolumePropertyStorageNode3" name="VolumePropertyStorage_2" hideFromEditors="true" selectable="true" selected="false" fileName="VolumeProperty_2.vp" useCompression="1" defaultWriteFileExtension="vp" readState="0" writeState="4"  ></VolumePropertyStorage>
  <AnnotationLinesStorage
    id="vtkMRMLAnnotationLinesStorageNode3" name="AnnotationLinesStorage_2" hideFromEditors="true" selectable="true" selected="false" fileName="AnnotationROI_2.acsv" useCompression="1" defaultWriteFileExtension="acsv" readState="0" writeState="4"  ></AnnotationLinesStorage>
  <Volume
    id="vtkMRMLScalarVolumeNode4" name="RecVol_Reference_4" description="Received by OpenIGTLink" hideFromEditors="false" selectable="true" selected="false" displayNodeRef="vtkMRMLScalarVolumeDisplayNode4 vtkMRMLGPURayCastVolumeRenderingDisplayNode4" storageNodeRef="vtkMRMLVolumeArchetypeStorageNode4" references="display:vtkMRMLScalarVolumeDisplayNode4 vtkMRMLGPURayCastVolumeRenderingDisplayNode4;storage:vtkMRMLVolumeArchetypeStorageNode4;" userTags="" ijkToRASDirections="1   0   0 0   1   0 0 0 1 " spacing="0.5 0.5 0.5" origin="-158.297 -98.1371 -5.60677"  ></Volume>
  <VolumeDisplay
    id="vtkMRMLScalarVolumeDisplayNode4" name="VolumeDisplay_3" hideFromEditors="true" selectable="true" selected="false" color="0.5 0.5 0.5" edgeColor="0 0 0" selectedColor="1 0 0" selectedAmbient="0.4" ambient="0" diffuse="1" selectedSpecular="0.5" specular="0" power="1" opacity="1" sliceIntersectionOpacity="1" pointSize="1" lineWidth="1" representation="2" lighting="true" interpolation="1" shading="true" visibility="true" edgeVisibility="false" clipping="false" sliceIntersectionVisibility="false" sliceIntersectionThickness="1" frontfaceCulling="false" backfaceCulling="true" scalarVisibility="false" vectorVisibility="false" tensorVisibility="false" interpolateTexture="false" scalarRangeFlag="UseManual" scalarRange="0 100" colorNodeID="vtkMRMLColorTableNodeGrey"  window="248" level="124" upperThreshold="32767" lowerThreshold="-32768" interpolate="1" windowLevelLocked="false" autoWindowLevel="1" applyThreshold="0" autoThreshold="0"  ></VolumeDisplay>
  <GPURayCastVolumeRendering
    id="vtkMRMLGPURayCastVolumeRenderingDisplayNode4" name="VolumeRendering_3" hideFromEditors="true" selectable="true" selected="false" color="0.5 0.5 0.5" edgeColor="0 0 0" selectedColor="1 0 0" selectedAmbient="0.4" ambient="0" diffuse="1" selectedSpecular="0.5" specular="0" power="1" opacity="1" sliceIntersectionOpacity="1" pointSize="1" lineWidth="1" representation="2" lighting="true" interpolation="1" shading="true" visibility="true" edgeVisibility="false" clipping="false" sliceIntersectionVisibility="false" sliceIntersectionThickness="1" frontfaceCulling="false" backfaceCulling="true" scalarVisibility="false" vectorVisibility="false" tensorVisibility="false" interpolateTexture="false" scalarRangeFlag="UseManual" scalarRange="0 100"  volumeNodeID="vtkMRMLScalarVolumeNode4" croppingEnabled="0" ROINodeID="vtkMRMLAnnotationROINode4" volumePropertyNodeID="vtkMRMLVolumePropertyNode4" threshold="0 1" followVolumeDisplayNode="0" ignoreVolumeDisplayNodeThreshold="0" useSingleVolumeProperty="0" windowLevel="0 0" raycastTechnique="0"  ></GPURayCastVolumeRendering>
  <VolumeProperty
    id="vtkMRMLVolumePropertyNode4" name="VolumeProperty_3" hideFromEditors="false" selectable="true" selected="false" storageNodeRef="vtkMRMLVolumePropertyStorageNode4" references="storage:vtkMRMLVolumePropertyStorageNode4;" userTags="" interpolation="1" shade="1" diffuse="0.6" ambient="0.3" specular="0.5" specularPower="40" scalarOpacity="10 0 0 2.2250738585072e-308 0 255 1 255 0 255 0" gradientOpacity="4 0 1 255 1" colorTransfer="28 0 0 0 0 2.2250738585072e-308 0 0 0 62.243137254902 0.250980392156863 0.250980392156863 0.250980392156863 124.486274509804 0.501960784313725 0.501960784313725 0.501960784313725 186.729411764706 0.752941176470588 0.752941176470588 0.752941176470588 248 1 1 1 255 1 1 1"  ></VolumeProperty>
  <AnnotationLineDisplay
    id="vtkMRMLAnnotationLineDisplayNode4" name="AnnotationLineDisplay_3" hideFromEditors="true" selectable="true" selected="false" color="0.7373 0.2549 0.1098" edgeColor="0 0 0" selectedColor="0.2667 0.6745 0.3922" selectedAmbient="0.4" ambient="0" diffuse="1" selectedSpecular="0.5" specular="0" power="1" opacity="1" sliceIntersectionOpacity="1" pointSize="1" lineWidth="1" representation="2" lighting="true" interpolation="1" shading="true" visibility="false" edgeVisibility="false" clipping="false" sliceIntersectionVisibility="false" sliceIntersectionThickness="1" frontfaceCulling="false" backfaceCulling="true" scalarVisibility="false" vectorVisibility="false" tensorVisibility="false" interpolateTexture="false" scalarRangeFlag="UseManual" scalarRange="0 100"  lineThickness="1" labelPosition="0.2" labelVisibility="false" tickSpacing="10" maxTicks="99" sliceProjection="30" projectedColor="1 1 1" projectedOpacity="1" underLineThickness="1" overLineThickness="3"  ></AnnotationLineDisplay>
  <AnnotationPointDisplay
    id="vtkMRMLAnnotationPointDisplayNode4" name="AnnotationPointDisplay_3" hideFromEditors="true" selectable="true" selected="false" color="0.7373 0.2549 0.1098" edgeColor="0 0 0" selectedColor="0.2667 0.6745 0.3922" selectedAmbient="0.4" ambient="0" diffuse="1" selectedSpecular="0.5" specular="0" power="1" opacity="1" sliceIntersectionOpacity="1" pointSize="1" lineWidth="1" representation="2" lighting="true" interpolation="1" shading="true" visibility="false" edgeVisibility="false" clipping="false" sliceIntersectionVisibility="false" sliceIntersectionThickness="1" frontfaceCulling="false" backfaceCulling="true" scalarVisibility="false" vectorVisibility="false" tensorVisibility="false" interpolateTexture="false" scalarRangeFlag="UseManual" scalarRange="0 100"  glyphScale="5" glyphType="13" sliceProjection="6" projectedColor="1 1 1" projectedOpacity="1"  ></AnnotationPointDisplay>
  <AnnotationTextDisplay
    id="vtkMRMLAnnotationTextDisplayNode4" name="AnnotationTextDisplay_3" hideFromEditors="true" selectable="true" selected="false" color="0.7373 0.2549 0.1098" edgeColor="0 0 0" selectedColor="0.2667 0.6745 0.3922" selectedAmbient="0.4" ambient="0" diffuse="1" selectedSpecular="0.5" specular="0" power="1" opacity="1" sliceIntersectionOpacity="1" pointSize="1" lineWidth="1" representation="2" lighting="true" interpolation="1" shading="true" visibility="false" edgeVisibility="false" clipping="false" sliceIntersectionVisibility="false" sliceIntersectionThickness="1" frontfaceCulling="false" backfaceCulling="true" scalarVisibility="false" vectorVisibility="false" tensorVisibility="false" interpolateTexture="false" scalarRangeFlag="UseManual" scalarRange="0 100"  textScale="4.5" useLineWrap="false" maxCharactersPerLine="20" showBorder="true" showLeader="true" showArrowHead="true" useThreeDimensionalLeader="true" leaderGlyphSize="0.025" maximumLeaderGlyphSize="20" padding="3" attachEdgeOnly="false"  ></AnnotationTextDisplay>
  <AnnotationHierarchyNode
    id="vtkMRMLAnnotationHierarchyNode6" name="AnnotationHierarchy_3" hideFromEditors="true" selectable="true" selected="false" parentNodeRef="vtkMRMLAnnotationHierarchyNode2" associatedNodeRef="vtkMRMLAnnotationROINode4" sortingValue="5" allowMultipleChildren="false" expanded="true"  ></AnnotationHierarchyNode>
  <AnnotationROI
    id="vtkMRMLAnnotationROINode4" name="AnnotationROI_3" hideFromEditors="false" selectable="true" selected="false" displayNodeRef="vtkMRMLAnnotationLineDisplayNode4 vtkMRMLAnnotationPointDisplayNode4 vtkMRMLAnnotationTextDisplayNode4" storageNodeRef="vtkMRMLAnnotationLinesStorageNode4" references="display:vtkMRMLAnnotationLineDisplayNode4 vtkMRMLAnnotationPointDisplayNode4 vtkMRMLAnnotationTextDisplayNode4;storage:vtkMRMLAnnotationLinesStorageNode4;" userTags="" referenceNodeID="None" locked="0" textList="" textSelected="" textVisible="" ctrlPtsCoord="-116.771 -52.7262 28.7264|43.25 44.25 40" ctrlPtsSelected="1 1" ctrlPtsVisible="1 1" ctrlPtsNumberingScheme="0" linePtsID="0 1" lineSelected="1" lineVisible="1" labelText="" insideOut="true" interactiveMode="true"  ></AnnotationROI>
  <VolumeArchetypeStorage
    id="vtkMRMLVolumeArchetypeStorageNode4" name="VolumeArchetypeStorage_3" hideFromEditors="true" selectable="true" selected="false" fileName="RecVol_Reference_4.nrrd" fileListMember0="RecVol_Reference_4.nrrd" useCompression="1" defaultWriteFileExtension="nrrd" readState="0" writeState="4" centerImage="0" UseOrientationFromFile="1"  ></VolumeArchetypeStorage>
  <VolumePropertyStorage
    id="vtkMRMLVolumePropertyStorageNode4" name="VolumePropertyStorage_3" hideFromEditors="true" selectable="true" selected="false" fileName="VolumeProperty_3.vp" useCompression="1" defaultWriteFileExtension="vp" readState="0" writeState="4"  ></VolumePropertyStorage>
  <AnnotationLinesStorage
    id="vtkMRMLAnnotationLinesStorageNode4" name="AnnotationLinesStorage_3" hideFromEditors="true" selectable="true" selected="false" fileName="AnnotationROI_3.acsv" useCompression="1" defaultWriteFileExtension="acsv" readState="0" writeState="4"  ></AnnotationLinesStorage>
  <Volume
    id="vtkMRMLScalarVolumeNode5" name="RecVol_Reference_5" description="Received by OpenIGTLink" hideFromEditors="false" selectable="true" selected="false" displayNodeRef="vtkMRMLScalarVolumeDisplayNode5 vtkMRMLGPURayCastVolumeRenderingDisplayNode5" storageNodeRef="vtkMRMLVolumeArchetypeStorageNode5" references="display:vtkMRMLScalarVolumeDisplayNode5 vtkMRMLGPURayCastVolumeRenderingDisplayNode5;storage:vtkMRMLVolumeArchetypeStorageNode5;" userTags="" ijkToRASDirections="1   0   0 0   1   0 0 0 1 " spacing="0.5 0.5 0.5" origin="-104.941 -87.4311 4.29975"  ></Volume>
  <VolumeDisplay
    id="vtkMRMLScalarVolumeDisplayNode5" name="VolumeDisplay_4" hideFromEditors="true" selectable="true" selected="false" color="0.5 0.5 0.5" edgeColor="0 0 0" selectedColor="1 0 0" selectedAmbient="0.4" ambient="0" diffuse="1" selectedSpecular="0.5" specular="0" power="1" opacity="1" sliceIntersectionOpacity="1" pointSize="1" lineWidth="1" representation="2" lighting="true" interpolation="1" shading="true" visibility="true" edgeVisibility="false" clipping="false" sliceIntersectionVisibility="false" sliceIntersectionThickness="1" frontfaceCulling="false" backfaceCulling="true" scalarVisibility="false" vectorVisibility="false" tensorVisibility="false" interpolateTexture="false" scalarRangeFlag="UseManual" scalarRange="0 100" colorNodeID="vtkMRMLColorTableNodeGrey"  window="188" level="94" upperThreshold="32767" lowerThreshold="-32768" interpolate="1" windowLevelLocked="false" autoWindowLevel="1" applyThreshold="0" autoThreshold="0"  ></VolumeDisplay>
  <GPURayCastVolumeRendering
    id="vtkMRMLGPURayCastVolumeRenderingDisplayNode5" name="VolumeRendering_4" hideFromEditors="true" selectable="true" selected="false" color="0.5 0.5 0.5" edgeColor="0 0 0" selectedColor="1 0 0" selectedAmbient="0.4" ambient="0" diffuse="1" selectedSpecular="0.5" specular="0" power="1" opacity="1" sliceIntersectionOpacity="1" pointSize="1" lineWidth="1" representation="2" lighting="true" interpolation="1" shading="true" visibility="true" edgeVisibility="false" clipping="false" sliceIntersectionVisibility="false" sliceIntersectionThickness="1" frontfaceCulling="false" backfaceCulling="true" scalarVisibility="false" vectorVisibility="false" tensorVisibility="false" interpolateTexture="false" scalarRangeFlag="UseManual" scalarRange="0 100"  volumeNodeID="vtkMRMLScalarVolumeNode5" croppingEnabled="0" ROINodeID="vtkMRMLAnnotationROINode5" volumePropertyNodeID="vtkMRMLVolumePropertyNode5" threshold="0 1" followVolumeDisplayNode="0" ignoreVolumeDisplayNodeThreshold="0" useSingleVolumeProperty="0" windowLevel="0 0" raycastTechnique="0"  ></GPURayCastVolumeRendering>
  <VolumeProperty
    id="vtkMRMLVolumePropertyNode5" name="VolumeProperty_4" hideFromEditors="false" selectable="true" selected="false" storageNodeRef="vtkMRMLVolumePropertyStorageNode5" references="storage:vtkMRMLVolumePropertyStorageNode5;" userTags="" interpolation="1" shade="1" diffuse="0.6" ambient="0.3" specular="0.5" specularPower="40" scalarOpacity="10 0 0 2.2250738585072e-308 0 255 1 255 0 255 0" gradientOpacity="4 0 1 255 1" colorTransfer="28 0 0 0 0 2.2250738585072e-308 0 0 0 32.6274509803922 0.250980392156863 0.250980392156863 0.250980392156863 65.2549019607843 0.501960784313725 0.501960784313725 0.501960784313725 97.8823529411765 0.752941176470588 0.752941176470588 0.752941176470588 130 1 1 1 255 1 1 1"  ></VolumeProperty>
  <AnnotationLineDisplay
    id="vtkMRMLAnnotationLineDisplayNode5" name="AnnotationLineDisplay_4" hideFromEditors="true" selectable="true" selected="false" color="0.7373 0.2549 0.1098" edgeColor="0 0 0" selectedColor="0.2667 0.6745 0.3922" selectedAmbient="0.4" ambient="0" diffuse="1" selectedSpecular="0.5" specular="0" power="1" opacity="1" sliceIntersectionOpacity="1" pointSize="1" lineWidth="1" representation="2" lighting="true" interpolation="1" shading="true" visibility="false" edgeVisibility="false" clipping="false" sliceIntersectionVisibility="false" sliceIntersectionThickness="1" frontfaceCulling="false" backfaceCulling="true" scalarVisibility="false" vectorVisibility="false" tensorVisibility="false" interpolateTexture="false" scalarRangeFlag="UseManual" scalarRange="0 100"  lineThickness="1" labelPosition="0.2" labelVisibility="false" tickSpacing="10" maxTicks="99" sliceProjection="30" projectedColor="1 1 1" projectedOpacity="1" underLineThickness="1" overLineThickness="3"  ></AnnotationLineDisplay>
  <AnnotationPointDisplay
    id="vtkMRMLAnnotationPointDisplayNode5" name="AnnotationPointDisplay_4" hideFromEditors="true" selectable="true" selected="false" color="0.7373 0.2549 0.1098" edgeColor="0 0 0" selectedColor="0.2667 0.6745 0.3922" selectedAmbient="0.4" ambient="0" diffuse="1" selectedSpecular="0.5" specular="0" power="1" opacity="1" sliceIntersectionOpacity="1" pointSize="1" lineWidth="1" representation="2" lighting="true" interpolation="1" shading="true" visibility="false" edgeVisibility="false" clipping="false" sliceIntersectionVisibility="false" sliceIntersectionThickness="1" frontfaceCulling="false" backfaceCulling="true" scalarVisibility="false" vectorVisibility="false" tensorVisibility="false" interpolateTexture="false" scalarRangeFlag="UseManual" scalarRange="0 100"  glyphScale="5" glyphType="13" sliceProjection="6" projectedColor="1 1 1" projectedOpacity="1"  ></AnnotationPointDisplay>
  <AnnotationTextDisplay
    id="vtkMRMLAnnotationTextDisplayNode5" name="AnnotationTextDisplay_4" hideFromEditors="true" selectable="true" selected="false" color="0.7373 0.2549 0.1098" edgeColor="0 0 0" selectedColor="0.2667 0.6745 0.3922" selectedAmbient="0.4" ambient="0" diffuse="1" selectedSpecular="0.5" specular="0" power="1" opacity="1" sliceIntersectionOpacity="1" pointSize="1" lineWidth="1" representation="2" lighting="true" interpolation="1" shading="true" visibility="false" edgeVisibility="false" clipping="false" sliceIntersectionVisibility="false" sliceIntersectionThickness="1" frontfaceCulling="false" backfaceCulling="true" scalarVisibility="false" vectorVisibility="false" tensorVisibility="false" interpolateTexture="false" scalarRangeFlag="UseManual" scalarRange="0 100"  textScale="4.5" useLineWrap="false" maxCharactersPerLine="20" showBorder="true" showLeader="true" showArrowHead="true" useThreeDimensionalLeader="true" leaderGlyphSize="0.025" maximumLeaderGlyphSize="20" padding="3" attachEdgeOnly="false"  ></AnnotationTextDisplay>
  <AnnotationHierarchyNode
    id="vtkMRMLAnnotationHierarchyNode7" name="AnnotationHierarchy_4" hideFromEditors="true" selectable="true" selected="false" parentNodeRef="vtkMRMLAnnotationHierarchyNode2" associatedNodeRef="vtkMRMLAnnotationROINode5" sortingValue="6" allowMultipleChildren="false" expanded="true"  ></AnnotationHierarchyNode>
  <AnnotationROI
    id="vtkMRMLAnnotationROINode5" name="AnnotationROI_4" hideFromEditors="false" selectable="true" selected="false" displayNodeRef="vtkMRMLAnnotationLineDisplayNode5 vtkMRMLAnnotationPointDisplayNode5 vtkMRMLAnnotationTextDisplayNode5" storageNodeRef="vtkMRMLAnnotationLinesStorageNode5" references="display:vtkMRMLAnnotationLineDisplayNode5 vtkMRMLAnnotationPointDisplayNode5 vtkMRMLAnnotationTextDisplayNode5;storage:vtkMRMLAnnotationLinesStorageNode5;" userTags="" referenceNodeID="None" locked="0" textList="" textSelected="" textVisible="" ctrlPtsCoord="-70.5342 -46.3099 34.832|48.25 38.75 39.25" ctrlPtsSelected="1 1" ctrlPtsVisible="1 1" ctrlPtsNumberingScheme="0" linePtsID="0 1" lineSelected="1" lineVisible="1" labelText="" insideOut="true" interactiveMode="true"  ></AnnotationROI>
  <VolumeArchetypeStorage
    id="vtkMRMLVolumeArchetypeStorageNode5" name="VolumeArchetypeStorage_4" hideFromEditors="true" selectable="true" selected="false" fileName="RecVol_Reference_5.nrrd" fileListMember0="RecVol_Reference_5.nrrd" useCompression="1" defaultWriteFileExtension="nrrd" readState="0" writeState="4" centerImage="0" UseOrientationFromFile="1"  ></VolumeArchetypeStorage>
  <VolumePropertyStorage
    id="vtkMRMLVolumePropertyStorageNode5" name="VolumePropertyStorage_4" hideFromEditors="true" selectable="true" selected="false" fileName="VolumeProperty_4.vp" useCompression="1" defaultWriteFileExtension="vp" readState="0" writeState="4"  ></VolumePropertyStorage>
  <AnnotationLinesStorage
    id="vtkMRMLAnnotationLinesStorageNode5" name="AnnotationLinesStorage_4" hideFromEditors="true" selectable="true" selected="false" fileName="AnnotationROI_4.acsv" useCompression="1" defaultWriteFileExtension="acsv" readState="0" writeState="4"  ></AnnotationLinesStorage>
  <VolumeProperty
    id="vtkMRMLVolumePropertyNode6" name="VolumeProperty_5" hideFromEditors="false" selectable="true" selected="false" storageNodeRef="vtkMRMLVolumePropertyStorageNode6" references="storage:vtkMRMLVolumePropertyStorageNode6;" userTags="" interpolation="1" shade="1" diffuse="0.6" ambient="0.3" specular="0.5" specularPower="40" scalarOpacity="10 0 0 2.2250738585072e-308 0 255 1 255 0 255 0" gradientOpacity="4 0 1 255 1" colorTransfer="28 0 0 0 0 2.2250738585072e-308 0 0 0 57.7254901960784 0.250980392156863 0.250980392156863 0.250980392156863 115.450980392157 0.501960784313725 0.501960784313725 0.501960784313725 173.176470588235 0.752941176470588 0.752941176470588 0.752941176470588 230 1 1 1 255 1 1 1"  ></VolumeProperty>
  <AnnotationLineDisplay
    id="vtkMRMLAnnotationLineDisplayNode6" name="AnnotationLineDisplay_5" hideFromEditors="true" selectable="true" selected="false" color="0.7373 0.2549 0.1098" edgeColor="0 0 0" selectedColor="0.2667 0.6745 0.3922" selectedAmbient="0.4" ambient="0" diffuse="1" selectedSpecular="0.5" specular="0" power="1" opacity="1" sliceIntersectionOpacity="1" pointSize="1" lineWidth="1" representation="2" lighting="true" interpolation="1" shading="true" visibility="false" edgeVisibility="false" clipping="false" sliceIntersectionVisibility="false" sliceIntersectionThickness="1" frontfaceCulling="false" backfaceCulling="true" scalarVisibility="false" vectorVisibility="false" tensorVisibility="false" interpolateTexture="false" scalarRangeFlag="UseManual" scalarRange="0 100"  lineThickness="1" labelPosition="0.2" labelVisibility="false" tickSpacing="10" maxTicks="99" sliceProjection="30" projectedColor="1 1 1" projectedOpacity="1" underLineThickness="1" overLineThickness="3"  ></AnnotationLineDisplay>
  <AnnotationPointDisplay
    id="vtkMRMLAnnotationPointDisplayNode6" name="AnnotationPointDisplay_5" hideFromEditors="true" selectable="true" selected="false" color="0.7373 0.2549 0.1098" edgeColor="0 0 0" selectedColor="0.2667 0.6745 0.3922" selectedAmbient="0.4" ambient="0" diffuse="1" selectedSpecular="0.5" specular="0" power="1" opacity="1" sliceIntersectionOpacity="1" pointSize="1" lineWidth="1" representation="2" lighting="true" interpolation="1" shading="true" visibility="false" edgeVisibility="false" clipping="false" sliceIntersectionVisibility="false" sliceIntersectionThickness="1" frontfaceCulling="false" backfaceCulling="true" scalarVisibility="false" vectorVisibility="false" tensorVisibility="false" interpolateTexture="false" scalarRangeFlag="UseManual" scalarRange="0 100"  glyphScale="5" glyphType="13" sliceProjection="6" projectedColor="1 1 1" projectedOpacity="1"  ></AnnotationPointDisplay>
  <AnnotationTextDisplay
    id="vtkMRMLAnnotationTextDisplayNode6" name="AnnotationTextDisplay_5" hideFromEditors="true" selectable="true" selected="false" color="0.7373 0.2549 0.1098" edgeColor="0 0 0" selectedColor="0.2667 0.6745 0.3922" selectedAmbient="0.4" ambient="0" diffuse="1" selectedSpecular="0.5" specular="0" power="1" opacity="1" sliceIntersectionOpacity="1" pointSize="1" lineWidth="1" representation="2" lighting="true" interpolation="1" shading="true" visibility="false" edgeVisibility="false" clipping="false" sliceIntersectionVisibility="false" sliceIntersectionThickness="1" frontfaceCulling="false" backfaceCulling="true" scalarVisibility="false" vectorVisibility="false" tensorVisibility="false" interpolateTexture="false" scalarRangeFlag="UseManual" scalarRange="0 100"  textScale="4.5" useLineWrap="false" maxCharactersPerLine="20" showBorder="true" showLeader="true" showArrowHead="true" useThreeDimensionalLeader="true" leaderGlyphSize="0.025" maximumLeaderGlyphSize="20" padding="3" attachEdgeOnly="false"  ></AnnotationTextDisplay>
  <AnnotationHierarchyNode
    id="vtkMRMLAnnotationHierarchyNode8" name="AnnotationHierarchy_5" hideFromEditors="true" selectable="true" selected="false" parentNodeRef="vtkMRMLAnnotationHierarchyNode2" associatedNodeRef="vtkMRMLAnnotationROINode6" sortingValue="7" allowMultipleChildren="false" expanded="true"  ></AnnotationHierarchyNode>
  <AnnotationROI
    id="vtkMRMLAnnotationROINode6" name="AnnotationROI_5" hideFromEditors="false" selectable="true" selected="false" displayNodeRef="vtkMRMLAnnotationLineDisplayNode6 vtkMRMLAnnotationPointDisplayNode6 vtkMRMLAnnotationTextDisplayNode6" storageNodeRef="vtkMRMLAnnotationLinesStorageNode6" references="display:vtkMRMLAnnotationLineDisplayNode6 vtkMRMLAnnotationPointDisplayNode6 vtkMRMLAnnotationTextDisplayNode6;storage:vtkMRMLAnnotationLinesStorageNode6;" userTags="" referenceNodeID="None" locked="0" textList="" textSelected="" textVisible="" ctrlPtsCoord="-92.3578 -53.2224 44.0804|29.25 40.75 34.75" ctrlPtsSelected="1 1" ctrlPtsVisible="1 1" ctrlPtsNumberingScheme="0" linePtsID="0 1" lineSelected="1" lineVisible="1" labelText="" insideOut="true" interactiveMode="true"  ></AnnotationROI>
  <VolumePropertyStorage
    id="vtkMRMLVolumePropertyStorageNode6" name="VolumePropertyStorage_5" hideFromEditors="true" selectable="true" selected="false" fileName="VolumeProperty_5.vp" useCompression="1" defaultWriteFileExtension="vp" readState="0" writeState="4"  ></VolumePropertyStorage>
  <AnnotationLinesStorage
    id="vtkMRMLAnnotationLinesStorageNode6" name="AnnotationLinesStorage_5" hideFromEditors="true" selectable="true" selected="false" fileName="AnnotationROI_5.acsv" useCompression="1" defaultWriteFileExtension="acsv" readState="0" writeState="4"  ></AnnotationLinesStorage>
  <VolumeProperty
    id="vtkMRMLVolumePropertyNode7" name="VolumeProperty_6" hideFromEditors="false" selectable="true" selected="false" storageNodeRef="vtkMRMLVolumePropertyStorageNode7" references="storage:vtkMRMLVolumePropertyStorageNode7;" userTags="" interpolation="1" shade="1" diffuse="0.6" ambient="0.3" specular="0.5" specularPower="40" scalarOpacity="10 0 0 2.2250738585072e-308 0 255 1 255 0 255 0" gradientOpacity="4 0 1 255 1" colorTransfer="28 0 0 0 0 1 0 0 0 64.7490196078431 0.250980392156863 0.250980392156863 0.250980392156863 128.498039215686 0.501960784313725 0.501960784313725 0.501960784313725 192.247058823529 0.752941176470588 0.752941176470588 0.752941176470588 255 1 1 1 255 1 1 1"  ></VolumeProperty>
  <AnnotationLineDisplay
    id="vtkMRMLAnnotationLineDisplayNode7" name="AnnotationLineDisplay_6" hideFromEditors="true" selectable="true" selected="false" color="0.7373 0.2549 0.1098" edgeColor="0 0 0" selectedColor="0.2667 0.6745 0.3922" selectedAmbient="0.4" ambient="0" diffuse="1" selectedSpecular="0.5" specular="0" power="1" opacity="1" sliceIntersectionOpacity="1" pointSize="1" lineWidth="1" representation="2" lighting="true" interpolation="1" shading="true" visibility="false" edgeVisibility="false" clipping="false" sliceIntersectionVisibility="false" sliceIntersectionThickness="1" frontfaceCulling="false" backfaceCulling="true" scalarVisibility="false" vectorVisibility="false" tensorVisibility="false" interpolateTexture="false" scalarRangeFlag="UseManual" scalarRange="0 100"  lineThickness="1" labelPosition="0.2" labelVisibility="false" tickSpacing="10" maxTicks="99" sliceProjection="30" projectedColor="1 1 1" projectedOpacity="1" underLineThickness="1" overLineThickness="3"  ></AnnotationLineDisplay>
  <AnnotationPointDisplay
    id="vtkMRMLAnnotationPointDisplayNode7" name="AnnotationPointDisplay_6" hideFromEditors="true" selectable="true" selected="false" color="0.7373 0.2549 0.1098" edgeColor="0 0 0" selectedColor="0.2667 0.6745 0.3922" selectedAmbient="0.4" ambient="0" diffuse="1" selectedSpecular="0.5" specular="0" power="1" opacity="1" sliceIntersectionOpacity="1" pointSize="1" lineWidth="1" representation="2" lighting="true" interpolation="1" shading="true" visibility="false" edgeVisibility="false" clipping="false" sliceIntersectionVisibility="false" sliceIntersectionThickness="1" frontfaceCulling="false" backfaceCulling="true" scalarVisibility="false" vectorVisibility="false" tensorVisibility="false" interpolateTexture="false" scalarRangeFlag="UseManual" scalarRange="0 100"  glyphScale="5" glyphType="13" sliceProjection="6" projectedColor="1 1 1" projectedOpacity="1"  ></AnnotationPointDisplay>
  <AnnotationTextDisplay
    id="vtkMRMLAnnotationTextDisplayNode7" name="AnnotationTextDisplay_6" hideFromEditors="true" selectable="true" selected="false" color="0.7373 0.2549 0.1098" edgeColor="0 0 0" selectedColor="0.2667 0.6745 0.3922" selectedAmbient="0.4" ambient="0" diffuse="1" selectedSpecular="0.5" specular="0" power="1" opacity="1" sliceIntersectionOpacity="1" pointSize="1" lineWidth="1" representation="2" lighting="true" interpolation="1" shading="true" visibility="false" edgeVisibility="false" clipping="false" sliceIntersectionVisibility="false" sliceIntersectionThickness="1" frontfaceCulling="false" backfaceCulling="true" scalarVisibility="false" vectorVisibility="false" tensorVisibility="false" interpolateTexture="false" scalarRangeFlag="UseManual" scalarRange="0 100"  textScale="4.5" useLineWrap="false" maxCharactersPerLine="20" showBorder="true" showLeader="true" showArrowHead="true" useThreeDimensionalLeader="true" leaderGlyphSize="0.025" maximumLeaderGlyphSize="20" padding="3" attachEdgeOnly="false"  ></AnnotationTextDisplay>
  <AnnotationHierarchyNode
    id="vtkMRMLAnnotationHierarchyNode9" name="AnnotationHierarchy_6" hideFromEditors="true" selectable="true" selected="false" parentNodeRef="vtkMRMLAnnotationHierarchyNode2" associatedNodeRef="vtkMRMLAnnotationROINode7" sortingValue="8" allowMultipleChildren="false" expanded="true"  ></AnnotationHierarchyNode>
  <AnnotationROI
    id="vtkMRMLAnnotationROINode7" name="AnnotationROI_6" hideFromEditors="false" selectable="true" selected="false" displayNodeRef="vtkMRMLAnnotationLineDisplayNode7 vtkMRMLAnnotationPointDisplayNode7 vtkMRMLAnnotationTextDisplayNode7" storageNodeRef="vtkMRMLAnnotationLinesStorageNode7" references="display:vtkMRMLAnnotationLineDisplayNode7 vtkMRMLAnnotationPointDisplayNode7 vtkMRMLAnnotationTextDisplayNode7;storage:vtkMRMLAnnotationLinesStorageNode7;" userTags="" referenceNodeID="None" locked="0" textList="" textSelected="" textVisible="" ctrlPtsCoord="-103.932 -50.7544 19.1001|36.25 44 41.5" ctrlPtsSelected="1 1" ctrlPtsVisible="1 1" ctrlPtsNumberingScheme="0" linePtsID="0 1" lineSelected="1" lineVisible="1" labelText="" insideOut="true" interactiveMode="true"  ></AnnotationROI>
  <Volume
    id="vtkMRMLScalarVolumeNode8" name="RecVol_Reference_1" description="Received by OpenIGTLink" hideFromEditors="false" selectable="true" selected="false" displayNodeRef="vtkMRMLScalarVolumeDisplayNode8 vtkMRMLGPURayCastVolumeRenderingDisplayNode8" storageNodeRef="vtkMRMLVolumeArchetypeStorageNode8" references="display:vtkMRMLScalarVolumeDisplayNode8 vtkMRMLGPURayCastVolumeRenderingDisplayNode8;storage:vtkMRMLVolumeArchetypeStorageNode8;" userTags="" ijkToRASDirections="1   0   0 0   1   0 0 0 1 " spacing="0.5 0.5 0.5" origin="-135.848 -98.2136 -13.2038"  ></Volume>
  <VolumeDisplay
    id="vtkMRMLScalarVolumeDisplayNode8" name="VolumeDisplay_7" hideFromEditors="true" selectable="true" selected="false" color="0.5 0.5 0.5" edgeColor="0 0 0" selectedColor="1 0 0" selectedAmbient="0.4" ambient="0" diffuse="1" selectedSpecular="0.5" specular="0" power="1" opacity="1" sliceIntersectionOpacity="1" pointSize="1" lineWidth="1" representation="2" lighting="true" interpolation="1" shading="true" visibility="true" edgeVisibility="false" clipping="false" sliceIntersectionVisibility="false" sliceIntersectionThickness="1" frontfaceCulling="false" backfaceCulling="true" scalarVisibility="false" vectorVisibility="false" tensorVisibility="false" interpolateTexture="false" scalarRangeFlag="UseManual" scalarRange="0 100" colorNodeID="vtkMRMLColorTableNodeGrey"  window="229.27" level="103.229" upperThreshold="32767" lowerThreshold="-32768" interpolate="1" windowLevelLocked="false" autoWindowLevel="0" applyThreshold="0" autoThreshold="0"  ></VolumeDisplay>
  <GPURayCastVolumeRendering
    id="vtkMRMLGPURayCastVolumeRenderingDisplayNode8" name="VolumeRendering_7" hideFromEditors="true" selectable="true" selected="false" color="0.5 0.5 0.5" edgeColor="0 0 0" selectedColor="1 0 0" selectedAmbient="0.4" ambient="0" diffuse="1" selectedSpecular="0.5" specular="0" power="1" opacity="1" sliceIntersectionOpacity="1" pointSize="1" lineWidth="1" representation="2" lighting="true" interpolation="1" shading="true" visibility="true" edgeVisibility="false" clipping="false" sliceIntersectionVisibility="false" sliceIntersectionThickness="1" frontfaceCulling="false" backfaceCulling="true" scalarVisibility="false" vectorVisibility="false" tensorVisibility="false" interpolateTexture="false" scalarRangeFlag="UseManual" scalarRange="0 100"  volumeNodeID="vtkMRMLScalarVolumeNode8" croppingEnabled="0" ROINodeID="vtkMRMLAnnotationROINode8" volumePropertyNodeID="vtkMRMLVolumePropertyNode8" threshold="0 1" followVolumeDisplayNode="0" ignoreVolumeDisplayNodeThreshold="0" useSingleVolumeProperty="0" windowLevel="0 0" raycastTechnique="0"  ></GPURayCastVolumeRendering>
  <VolumeProperty
    id="vtkMRMLVolumePropertyNode8" name="VolumeProperty_7" hideFromEditors="false" selectable="true" selected="false" storageNodeRef="vtkMRMLVolumePropertyStorageNode8" references="storage:vtkMRMLVolumePropertyStorageNode8;" userTags="" interpolation="1" shade="1" diffuse="0.6" ambient="0.3" specular="0.5" specularPower="40" scalarOpacity="10 0 0 2.2250738585072e-308 0 255 1 255 0 255 0" gradientOpacity="4 0 1 255 1" colorTransfer="28 0 0 0 0 2.2250738585072e-308 0 0 0 61.7411764705882 0.250980392156863 0.250980392156863 0.250980392156863 123.482352941176 0.501960784313725 0.501960784313725 0.501960784313725 185.223529411765 0.752941176470588 0.752941176470588 0.752941176470588 246 1 1 1 255 1 1 1"  ></VolumeProperty>
  <AnnotationLineDisplay
    id="vtkMRMLAnnotationLineDisplayNode8" name="AnnotationLineDisplay_7" hideFromEditors="true" selectable="true" selected="false" color="0.7373 0.2549 0.1098" edgeColor="0 0 0" selectedColor="0.2667 0.6745 0.3922" selectedAmbient="0.4" ambient="0" diffuse="1" selectedSpecular="0.5" specular="0" power="1" opacity="1" sliceIntersectionOpacity="1" pointSize="1" lineWidth="1" representation="2" lighting="true" interpolation="1" shading="true" visibility="false" edgeVisibility="false" clipping="false" sliceIntersectionVisibility="false" sliceIntersectionThickness="1" frontfaceCulling="false" backfaceCulling="true" scalarVisibility="false" vectorVisibility="false" tensorVisibility="false" interpolateTexture="false" scalarRangeFlag="UseManual" scalarRange="0 100"  lineThickness="1" labelPosition="0.2" labelVisibility="false" tickSpacing="10" maxTicks="99" sliceProjection="30" projectedColor="1 1 1" projectedOpacity="1" underLineThickness="1" overLineThickness="3"  ></AnnotationLineDisplay>
  <AnnotationPointDisplay
    id="vtkMRMLAnnotationPointDisplayNode8" name="AnnotationPointDisplay_7" hideFromEditors="true" selectable="true" selected="false" color="0.7373 0.2549 0.1098" edgeColor="0 0 0" selectedColor="0.2667 0.6745 0.3922" selectedAmbient="0.4" ambient="0" diffuse="1" selectedSpecular="0.5" specular="0" power="1" opacity="1" sliceIntersectionOpacity="1" pointSize="1" lineWidth="1" representation="2" lighting="true" interpolation="1" shading="true" visibility="false" edgeVisibility="false" clipping="false" sliceIntersectionVisibility="false" sliceIntersectionThickness="1" frontfaceCulling="false" backfaceCulling="true" scalarVisibility="false" vectorVisibility="false" tensorVisibility="false" interpolateTexture="false" scalarRangeFlag="UseManual" scalarRange="0 100"  glyphScale="5" glyphType="13" sliceProjection="6" projectedColor="1 1 1" projectedOpacity="1"  ></AnnotationPointDisplay>
  <AnnotationTextDisplay
    id="vtkMRMLAnnotationTextDisplayNode8" name="AnnotationTextDisplay_7" hideFromEditors="true" selectable="true" selected="false" color="0.7373 0.2549 0.1098" edgeColor="0 0 0" selectedColor="0.2667 0.6745 0.3922" selectedAmbient="0.4" ambient="0" diffuse="1" selectedSpecular="0.5" specular="0" power="1" opacity="1" sliceIntersectionOpacity="1" pointSize="1" lineWidth="1" representation="2" lighting="true" interpolation="1" shading="true" visibility="false" edgeVisibility="false" clipping="false" sliceIntersectionVisibility="false" sliceIntersectionThickness="1" frontfaceCulling="false" backfaceCulling="true" scalarVisibility="false" vectorVisibility="false" tensorVisibility="false" interpolateTexture="false" scalarRangeFlag="UseManual" scalarRange="0 100"  textScale="4.5" useLineWrap="false" maxCharactersPerLine="20" showBorder="true" showLeader="true" showArrowHead="true" useThreeDimensionalLeader="true" leaderGlyphSize="0.025" maximumLeaderGlyphSize="20" padding="3" attachEdgeOnly="false"  ></AnnotationTextDisplay>
  <AnnotationHierarchyNode
    id="vtkMRMLAnnotationHierarchyNode10" name="AnnotationHierarchy_7" hideFromEditors="true" selectable="true" selected="false" parentNodeRef="vtkMRMLAnnotationHierarchyNode2" associatedNodeRef="vtkMRMLAnnotationROINode8" sortingValue="9" allowMultipleChildren="false" expanded="true"  ></AnnotationHierarchyNode>
  <AnnotationROI
    id="vtkMRMLAnnotationROINode8" name="AnnotationROI_7" hideFromEditors="false" selectable="true" selected="false" displayNodeRef="vtkMRMLAnnotationLineDisplayNode8 vtkMRMLAnnotationPointDisplayNode8 vtkMRMLAnnotationTextDisplayNode8" storageNodeRef="vtkMRMLAnnotationLinesStorageNode8" references="display:vtkMRMLAnnotationLineDisplayNode8 vtkMRMLAnnotationPointDisplayNode8 vtkMRMLAnnotationTextDisplayNode8;storage:vtkMRMLAnnotationLinesStorageNode8;" userTags="" referenceNodeID="None" locked="0" textList="" textSelected="" textVisible="" ctrlPtsCoord="-93.8476 -54.2136 27.0462|42.25 44.25 40.5" ctrlPtsSelected="1 1" ctrlPtsVisible="1 1" ctrlPtsNumberingScheme="0" linePtsID="0 1" lineSelected="1" lineVisible="1" labelText="" insideOut="true" interactiveMode="true"  ></AnnotationROI>
  <VolumePropertyStorage
    id="vtkMRMLVolumePropertyStorageNode7" name="VolumePropertyStorage_6" hideFromEditors="true" selectable="true" selected="false" fileName="VolumeProperty_6.vp" useCompression="1" defaultWriteFileExtension="vp" readState="0" writeState="4"  ></VolumePropertyStorage>
  <AnnotationLinesStorage
    id="vtkMRMLAnnotationLinesStorageNode7" name="AnnotationLinesStorage_6" hideFromEditors="true" selectable="true" selected="false" fileName="AnnotationROI_6.acsv" useCompression="1" defaultWriteFileExtension="acsv" readState="0" writeState="4"  ></AnnotationLinesStorage>
  <VolumeArchetypeStorage
    id="vtkMRMLVolumeArchetypeStorageNode8" name="VolumeArchetypeStorage_7" hideFromEditors="true" selectable="true" selected="false" fileName="RecVol_Reference_1.nrrd" fileListMember0="RecVol_Reference_1.nrrd" useCompression="1" defaultWriteFileExtension="nrrd" readState="0" writeState="4" centerImage="0" UseOrientationFromFile="1"  ></VolumeArchetypeStorage>
  <VolumePropertyStorage
    id="vtkMRMLVolumePropertyStorageNode8" name="VolumePropertyStorage_7" hideFromEditors="true" selectable="true" selected="false" fileName="VolumeProperty_7.vp" useCompression="1" defaultWriteFileExtension="vp" readState="0" writeState="4"  ></VolumePropertyStorage>
  <AnnotationLinesStorage
    id="vtkMRMLAnnotationLinesStorageNode8" name="AnnotationLinesStorage_7" hideFromEditors="true" selectable="true" selected="false" fileName="AnnotationROI_7.acsv" useCompression="1" defaultWriteFileExtension="acsv" readState="0" writeState="4"  ></AnnotationLinesStorage>
  <Volume
    id="vtkMRMLScalarVolumeNode9" name="RecVol_Reference_2" description="Received by OpenIGTLink" hideFromEditors="false" selectable="true" selected="false" displayNodeRef="vtkMRMLScalarVolumeDisplayNode9 vtkMRMLGPURayCastVolumeRenderingDisplayNode9" storageNodeRef="vtkMRMLVolumeArchetypeStorageNode9" references="display:vtkMRMLScalarVolumeDisplayNode9 vtkMRMLGPURayCastVolumeRenderingDisplayNode9;storage:vtkMRMLVolumeArchetypeStorageNode9;" userTags="" ijkToRASDirections="1   0   0 0   1   0 0 0 1 " spacing="0.5 0.5 0.5" origin="-122.314 -96.8576 -6.26711"  ></Volume>
  <VolumeDisplay
    id="vtkMRMLScalarVolumeDisplayNode9" name="VolumeDisplay_8" hideFromEditors="true" selectable="true" selected="false" color="0.5 0.5 0.5" edgeColor="0 0 0" selectedColor="1 0 0" selectedAmbient="0.4" ambient="0" diffuse="1" selectedSpecular="0.5" specular="0" power="1" opacity="1" sliceIntersectionOpacity="1" pointSize="1" lineWidth="1" representation="2" lighting="true" interpolation="1" shading="true" visibility="true" edgeVisibility="false" clipping="false" sliceIntersectionVisibility="false" sliceIntersectionThickness="1" frontfaceCulling="false" backfaceCulling="true" scalarVisibility="false" vectorVisibility="false" tensorVisibility="false" interpolateTexture="false" scalarRangeFlag="UseManual" scalarRange="0 100" colorNodeID="vtkMRMLColorTableNodeGrey"  window="252" level="126" upperThreshold="32767" lowerThreshold="-32768" interpolate="1" windowLevelLocked="false" autoWindowLevel="1" applyThreshold="0" autoThreshold="0"  ></VolumeDisplay>
  <GPURayCastVolumeRendering
    id="vtkMRMLGPURayCastVolumeRenderingDisplayNode9" name="VolumeRendering_8" hideFromEditors="true" selectable="true" selected="false" color="0.5 0.5 0.5" edgeColor="0 0 0" selectedColor="1 0 0" selectedAmbient="0.4" ambient="0" diffuse="1" selectedSpecular="0.5" specular="0" power="1" opacity="1" sliceIntersectionOpacity="1" pointSize="1" lineWidth="1" representation="2" lighting="true" interpolation="1" shading="true" visibility="true" edgeVisibility="false" clipping="false" sliceIntersectionVisibility="false" sliceIntersectionThickness="1" frontfaceCulling="false" backfaceCulling="true" scalarVisibility="false" vectorVisibility="false" tensorVisibility="false" interpolateTexture="false" scalarRangeFlag="UseManual" scalarRange="0 100"  volumeNodeID="vtkMRMLScalarVolumeNode9" croppingEnabled="0" ROINodeID="vtkMRMLAnnotationROINode9" volumePropertyNodeID="vtkMRMLVolumePropertyNode9" threshold="0 1" followVolumeDisplayNode="0" ignoreVolumeDisplayNodeThreshold="0" useSingleVolumeProperty="0" windowLevel="0 0" raycastTechnique="0"  ></GPURayCastVolumeRendering>
  <VolumeProperty
    id="vtkMRMLVolumePropertyNode9" name="VolumeProperty_8" hideFromEditors="false" selectable="true" selected="false" storageNodeRef="vtkMRMLVolumePropertyStorageNode9" references="storage:vtkMRMLVolumePropertyStorageNode9;" userTags="" interpolation="1" shade="1" diffuse="0.6" ambient="0.3" specular="0.5" specularPower="40" scalarOpacity="10 0 0 2.2250738585072e-308 0 255 1 255 0 255 0" gradientOpacity="4 0 1 255 1" colorTransfer="28 0 0 0 0 2.2250738585072e-308 0 0 0 63.2470588235294 0.250980392156863 0.250980392156863 0.250980392156863 126.494117647059 0.501960784313725 0.501960784313725 0.501960784313725 189.741176470588 0.752941176470588 0.752941176470588 0.752941176470588 252 1 1 1 255 1 1 1"  ></VolumeProperty>
  <AnnotationLineDisplay
    id="vtkMRMLAnnotationLineDisplayNode9" name="AnnotationLineDisplay_8" hideFromEditors="true" selectable="true" selected="false" color="0.7373 0.2549 0.1098" edgeColor="0 0 0" selectedColor="0.2667 0.6745 0.3922" selectedAmbient="0.4" ambient="0" diffuse="1" selectedSpecular="0.5" specular="0" power="1" opacity="1" sliceIntersectionOpacity="1" pointSize="1" lineWidth="1" representation="2" lighting="true" interpolation="1" shading="true" visibility="false" edgeVisibility="false" clipping="false" sliceIntersectionVisibility="false" sliceIntersectionThickness="1" frontfaceCulling="false" backfaceCulling="true" scalarVisibility="false" vectorVisibility="false" tensorVisibility="false" interpolateTexture="false" scalarRangeFlag="UseManual" scalarRange="0 100"  lineThickness="1" labelPosition="0.2" labelVisibility="false" tickSpacing="10" maxTicks="99" sliceProjection="30" projectedColor="1 1 1" projectedOpacity="1" underLineThickness="1" overLineThickness="3"  ></AnnotationLineDisplay>
  <AnnotationPointDisplay
    id="vtkMRMLAnnotationPointDisplayNode9" name="AnnotationPointDisplay_8" hideFromEditors="true" selectable="true" selected="false" color="0.7373 0.2549 0.1098" edgeColor="0 0 0" selectedColor="0.2667 0.6745 0.3922" selectedAmbient="0.4" ambient="0" diffuse="1" selectedSpecular="0.5" specular="0" power="1" opacity="1" sliceIntersectionOpacity="1" pointSize="1" lineWidth="1" representation="2" lighting="true" interpolation="1" shading="true" visibility="false" edgeVisibility="false" clipping="false" sliceIntersectionVisibility="false" sliceIntersectionThickness="1" frontfaceCulling="false" backfaceCulling="true" scalarVisibility="false" vectorVisibility="false" tensorVisibility="false" interpolateTexture="false" scalarRangeFlag="UseManual" scalarRange="0 100"  glyphScale="5" glyphType="13" sliceProjection="6" projectedColor="1 1 1" projectedOpacity="1"  ></AnnotationPointDisplay>
  <AnnotationTextDisplay
    id="vtkMRMLAnnotationTextDisplayNode9" name="AnnotationTextDisplay_8" hideFromEditors="true" selectable="true" selected="false" color="0.7373 0.2549 0.1098" edgeColor="0 0 0" selectedColor="0.2667 0.6745 0.3922" selectedAmbient="0.4" ambient="0" diffuse="1" selectedSpecular="0.5" specular="0" power="1" opacity="1" sliceIntersectionOpacity="1" pointSize="1" lineWidth="1" representation="2" lighting="true" interpolation="1" shading="true" visibility="false" edgeVisibility="false" clipping="false" sliceIntersectionVisibility="false" sliceIntersectionThickness="1" frontfaceCulling="false" backfaceCulling="true" scalarVisibility="false" vectorVisibility="false" tensorVisibility="false" interpolateTexture="false" scalarRangeFlag="UseManual" scalarRange="0 100"  textScale="4.5" useLineWrap="false" maxCharactersPerLine="20" showBorder="true" showLeader="true" showArrowHead="true" useThreeDimensionalLeader="true" leaderGlyphSize="0.025" maximumLeaderGlyphSize="20" padding="3" attachEdgeOnly="false"  ></AnnotationTextDisplay>
  <AnnotationHierarchyNode
    id="vtkMRMLAnnotationHierarchyNode11" name="AnnotationHierarchy_8" hideFromEditors="true" selectable="true" selected="false" parentNodeRef="vtkMRMLAnnotationHierarchyNode2" associatedNodeRef="vtkMRMLAnnotationROINode9" sortingValue="10" allowMultipleChildren="false" expanded="true"  ></AnnotationHierarchyNode>
  <AnnotationROI
    id="vtkMRMLAnnotationROINode9" name="AnnotationROI_8" hideFromEditors="false" selectable="true" selected="false" displayNodeRef="vtkMRMLAnnotationLineDisplayNode9 vtkMRMLAnnotationPointDisplayNode9 vtkMRMLAnnotationTextDisplayNode9" storageNodeRef="vtkMRMLAnnotationLinesStorageNode9" references="display:vtkMRMLAnnotationLineDisplayNode9 vtkMRMLAnnotationPointDisplayNode9 vtkMRMLAnnotationTextDisplayNode9;storage:vtkMRMLAnnotationLinesStorageNode9;" userTags="" referenceNodeID="None" locked="0" textList="" textSelected="" textVisible="" ctrlPtsCoord="-78.0636 -52.3576 30.2329|44.5 44.75 36.75" ctrlPtsSelected="1 1" ctrlPtsVisible="1 1" ctrlPtsNumberingScheme="0" linePtsID="0 1" lineSelected="1" lineVisible="1" labelText="" insideOut="true" interactiveMode="true"  ></AnnotationROI>
  <VolumeArchetypeStorage
    id="vtkMRMLVolumeArchetypeStorageNode9" name="VolumeArchetypeStorage_8" hideFromEditors="true" selectable="true" selected="false" fileName="RecVol_Reference_2.nrrd" fileListMember0="RecVol_Reference_2.nrrd" useCompression="1" defaultWriteFileExtension="nrrd" readState="0" writeState="4" centerImage="0" UseOrientationFromFile="1"  ></VolumeArchetypeStorage>
  <VolumePropertyStorage
    id="vtkMRMLVolumePropertyStorageNode9" name="VolumePropertyStorage_8" hideFromEditors="true" selectable="true" selected="false" fileName="VolumeProperty_8.vp" useCompression="1" defaultWriteFileExtension="vp" readState="0" writeState="4"  ></VolumePropertyStorage>
  <AnnotationLinesStorage
    id="vtkMRMLAnnotationLinesStorageNode9" name="AnnotationLinesStorage_8" hideFromEditors="true" selectable="true" selected="false" fileName="AnnotationROI_8.acsv" useCompression="1" defaultWriteFileExtension="acsv" readState="0" writeState="4"  ></AnnotationLinesStorage>
  <FiducialRegistrationWizard
    id="vtkMRMLFiducialRegistrationWizardNode1" name="FiducialRegistrationWizard" hideFromEditors="false" selectable="true" selected="false" FromFiducialList="vtkMRMLMarkupsFiducialNode2" ToFiducialList="vtkMRMLMarkupsFiducialNode3" references="FromFiducialList:vtkMRMLMarkupsFiducialNode2;ToFiducialList:vtkMRMLMarkupsFiducialNode3;"    PointMatching="Manual"    RegistrationMode="Rigid"    UpdateMode="Automatic"  ></FiducialRegistrationWizard>
  <MarkupsDisplay
    id="vtkMRMLMarkupsDisplayNode2" name="vtkMRMLMarkupsDisplayNode2" hideFromEditors="true" selectable="true" selected="false" color="1 0 0" edgeColor="0 0 0" selectedColor="1 0 0" selectedAmbient="0.4" ambient="0" diffuse="1" selectedSpecular="0.5" specular="0" power="1" opacity="1" sliceIntersectionOpacity="1" pointSize="1" lineWidth="1" representation="2" lighting="true" interpolation="1" shading="true" visibility="true" edgeVisibility="false" clipping="false" sliceIntersectionVisibility="false" sliceIntersectionThickness="1" frontfaceCulling="false" backfaceCulling="true" scalarVisibility="false" vectorVisibility="false" tensorVisibility="false" interpolateTexture="false" scalarRangeFlag="UseData" scalarRange="0 100"  textScale="3.4" glyphScale="2.1" glyphType="13" sliceProjection="6" sliceProjectionColor="1 1 1" sliceProjectionOpacity="0.6"  ></MarkupsDisplay>
  <MarkupsFiducial
    id="vtkMRMLMarkupsFiducialNode2" name="From" hideFromEditors="false" selectable="true" selected="false" attributes="Markups.MovingMarkupIndex:2" displayNodeRef="vtkMRMLMarkupsDisplayNode2" storageNodeRef="vtkMRMLMarkupsFiducialStorageNode2" references="display:vtkMRMLMarkupsDisplayNode2;storage:vtkMRMLMarkupsFiducialStorageNode2;" userTags="" locked="0" markupLabelFormat="%N-%d"  ></MarkupsFiducial>
  <MarkupsFiducialStorage
    id="vtkMRMLMarkupsFiducialStorageNode1" name="MarkupsFiducialStorage" hideFromEditors="true" selectable="true" selected="false" fileName="../../../../target.fcsv" useCompression="1" defaultWriteFileExtension="fcsv" readState="0" writeState="0" coordinateSystem="0"  ></MarkupsFiducialStorage>
  <MarkupsFiducial
    id="vtkMRMLMarkupsFiducialNode3" name="target" hideFromEditors="false" selectable="true" selected="false" displayNodeRef="vtkMRMLMarkupsDisplayNode3" storageNodeRef="vtkMRMLMarkupsFiducialStorageNode1" references="display:vtkMRMLMarkupsDisplayNode3;storage:vtkMRMLMarkupsFiducialStorageNode1;" userTags="" locked="0" markupLabelFormat="%N-%d"  ></MarkupsFiducial>
  <MarkupsDisplay
    id="vtkMRMLMarkupsDisplayNode3" name="MarkupsDisplay" hideFromEditors="true" selectable="true" selected="false" color="0.4 1 1" edgeColor="0 0 0" selectedColor="1 0.5 0.5" selectedAmbient="0.4" ambient="0" diffuse="1" selectedSpecular="0.5" specular="0" power="1" opacity="1" sliceIntersectionOpacity="1" pointSize="1" lineWidth="1" representation="2" lighting="true" interpolation="1" shading="true" visibility="true" edgeVisibility="false" clipping="false" sliceIntersectionVisibility="false" sliceIntersectionThickness="1" frontfaceCulling="false" backfaceCulling="true" scalarVisibility="false" vectorVisibility="false" tensorVisibility="false" interpolateTexture="false" scalarRangeFlag="UseData" scalarRange="0 100"  textScale="3.4" glyphScale="2.1" glyphType="13" sliceProjection="6" sliceProjectionColor="1 1 1" sliceProjectionOpacity="0.6"  ></MarkupsDisplay>
  <MarkupsFiducialStorage
    id="vtkMRMLMarkupsFiducialStorageNode2" name="MarkupsFiducialStorage_1" hideFromEditors="true" selectable="true" selected="false" fileName="From.fcsv" useCompression="1" defaultWriteFileExtension="fcsv" readState="0" writeState="4" coordinateSystem="0"  ></MarkupsFiducialStorage>
</SceneView>
 <SceneViewStorage
  id="vtkMRMLSceneViewStorageNode1" name="SceneViewStorage" hideFromEditors="true" selectable="true" selected="false" fileName="Master%20Scene%20View.png" useCompression="1" defaultWriteFileExtension="png" readState="0" writeState="4" ></SceneViewStorage>
 <Volume
  id="vtkMRMLScalarVolumeNode3" name="RecVol_Reference_3" description="Received by OpenIGTLink" hideFromEditors="false" selectable="true" selected="false" displayNodeRef="vtkMRMLScalarVolumeDisplayNode3 vtkMRMLGPURayCastVolumeRenderingDisplayNode3" storageNodeRef="vtkMRMLVolumeArchetypeStorageNode3" references="display:vtkMRMLScalarVolumeDisplayNode3 vtkMRMLGPURayCastVolumeRenderingDisplayNode3;storage:vtkMRMLVolumeArchetypeStorageNode3;" userTags="" ijkToRASDirections="1   0   0 0   1   0 0 0 1 " spacing="0.5 0.5 0.5" origin="-150.71 -98.597 -14.3984" ></Volume>
 <VolumeDisplay
  id="vtkMRMLScalarVolumeDisplayNode3" name="VolumeDisplay_2" hideFromEditors="true" selectable="true" selected="false" color="0.5 0.5 0.5" edgeColor="0 0 0" selectedColor="1 0 0" selectedAmbient="0.4" ambient="0" diffuse="1" selectedSpecular="0.5" specular="0" power="1" opacity="1" sliceIntersectionOpacity="1" pointSize="1" lineWidth="1" representation="2" lighting="true" interpolation="1" shading="true" visibility="true" edgeVisibility="false" clipping="false" sliceIntersectionVisibility="false" sliceIntersectionThickness="1" frontfaceCulling="false" backfaceCulling="true" scalarVisibility="false" vectorVisibility="false" tensorVisibility="false" interpolateTexture="false" scalarRangeFlag="UseManual" scalarRange="0 100" colorNodeID="vtkMRMLColorTableNodeGrey"  window="254" level="127" upperThreshold="32767" lowerThreshold="-32768" interpolate="1" windowLevelLocked="false" autoWindowLevel="1" applyThreshold="0" autoThreshold="0" ></VolumeDisplay>
 <GPURayCastVolumeRendering
  id="vtkMRMLGPURayCastVolumeRenderingDisplayNode3" name="VolumeRendering_2" hideFromEditors="true" selectable="true" selected="false" color="0.5 0.5 0.5" edgeColor="0 0 0" selectedColor="1 0 0" selectedAmbient="0.4" ambient="0" diffuse="1" selectedSpecular="0.5" specular="0" power="1" opacity="1" sliceIntersectionOpacity="1" pointSize="1" lineWidth="1" representation="2" lighting="true" interpolation="1" shading="true" visibility="true" edgeVisibility="false" clipping="false" sliceIntersectionVisibility="false" sliceIntersectionThickness="1" frontfaceCulling="false" backfaceCulling="true" scalarVisibility="false" vectorVisibility="false" tensorVisibility="false" interpolateTexture="false" scalarRangeFlag="UseManual" scalarRange="0 100"  volumeNodeID="vtkMRMLScalarVolumeNode3" croppingEnabled="0" ROINodeID="vtkMRMLAnnotationROINode3" volumePropertyNodeID="vtkMRMLVolumePropertyNode3" threshold="0 1" followVolumeDisplayNode="0" ignoreVolumeDisplayNodeThreshold="0" useSingleVolumeProperty="0" windowLevel="0 0" raycastTechnique="0" ></GPURayCastVolumeRendering>
 <VolumeProperty
  id="vtkMRMLVolumePropertyNode3" name="VolumeProperty_2" hideFromEditors="false" selectable="true" selected="false" storageNodeRef="vtkMRMLVolumePropertyStorageNode3" references="storage:vtkMRMLVolumePropertyStorageNode3;" userTags="" interpolation="1" shade="1" diffuse="0.6" ambient="0.3" specular="0.5" specularPower="40" scalarOpacity="10 0 0 2.2250738585072e-308 0 255 1 255 0 255 0" gradientOpacity="4 0 1 255 1" colorTransfer="28 0 0 0 0 2.2250738585072e-308 0 0 0 60.7372549019608 0.250980392156863 0.250980392156863 0.250980392156863 121.474509803922 0.501960784313725 0.501960784313725 0.501960784313725 182.211764705882 0.752941176470588 0.752941176470588 0.752941176470588 242 1 1 1 255 1 1 1" ></VolumeProperty>
 <AnnotationLineDisplay
  id="vtkMRMLAnnotationLineDisplayNode3" name="AnnotationLineDisplay_2" hideFromEditors="true" selectable="true" selected="false" color="0.7373 0.2549 0.1098" edgeColor="0 0 0" selectedColor="0.2667 0.6745 0.3922" selectedAmbient="0.4" ambient="0" diffuse="1" selectedSpecular="0.5" specular="0" power="1" opacity="1" sliceIntersectionOpacity="1" pointSize="1" lineWidth="1" representation="2" lighting="true" interpolation="1" shading="true" visibility="false" edgeVisibility="false" clipping="false" sliceIntersectionVisibility="false" sliceIntersectionThickness="1" frontfaceCulling="false" backfaceCulling="true" scalarVisibility="false" vectorVisibility="false" tensorVisibility="false" interpolateTexture="false" scalarRangeFlag="UseManual" scalarRange="0 100"  lineThickness="1" labelPosition="0.2" labelVisibility="false" tickSpacing="10" maxTicks="99" sliceProjection="30" projectedColor="1 1 1" projectedOpacity="1" underLineThickness="1" overLineThickness="3" ></AnnotationLineDisplay>
 <AnnotationPointDisplay
  id="vtkMRMLAnnotationPointDisplayNode3" name="AnnotationPointDisplay_2" hideFromEditors="true" selectable="true" selected="false" color="0.7373 0.2549 0.1098" edgeColor="0 0 0" selectedColor="0.2667 0.6745 0.3922" selectedAmbient="0.4" ambient="0" diffuse="1" selectedSpecular="0.5" specular="0" power="1" opacity="1" sliceIntersectionOpacity="1" pointSize="1" lineWidth="1" representation="2" lighting="true" interpolation="1" shading="true" visibility="false" edgeVisibility="false" clipping="false" sliceIntersectionVisibility="false" sliceIntersectionThickness="1" frontfaceCulling="false" backfaceCulling="true" scalarVisibility="false" vectorVisibility="false" tensorVisibility="false" interpolateTexture="false" scalarRangeFlag="UseManual" scalarRange="0 100"  glyphScale="5" glyphType="13" sliceProjection="6" projectedColor="1 1 1" projectedOpacity="1" ></AnnotationPointDisplay>
 <AnnotationTextDisplay
  id="vtkMRMLAnnotationTextDisplayNode3" name="AnnotationTextDisplay_2" hideFromEditors="true" selectable="true" selected="false" color="0.7373 0.2549 0.1098" edgeColor="0 0 0" selectedColor="0.2667 0.6745 0.3922" selectedAmbient="0.4" ambient="0" diffuse="1" selectedSpecular="0.5" specular="0" power="1" opacity="1" sliceIntersectionOpacity="1" pointSize="1" lineWidth="1" representation="2" lighting="true" interpolation="1" shading="true" visibility="false" edgeVisibility="false" clipping="false" sliceIntersectionVisibility="false" sliceIntersectionThickness="1" frontfaceCulling="false" backfaceCulling="true" scalarVisibility="false" vectorVisibility="false" tensorVisibility="false" interpolateTexture="false" scalarRangeFlag="UseManual" scalarRange="0 100"  textScale="4.5" useLineWrap="false" maxCharactersPerLine="20" showBorder="true" showLeader="true" showArrowHead="true" useThreeDimensionalLeader="true" leaderGlyphSize="0.025" maximumLeaderGlyphSize="20" padding="3" attachEdgeOnly="false" ></AnnotationTextDisplay>
 <AnnotationHierarchyNode
  id="vtkMRMLAnnotationHierarchyNode5" name="AnnotationHierarchy_2" hideFromEditors="true" selectable="true" selected="false" parentNodeRef="vtkMRMLAnnotationHierarchyNode2" associatedNodeRef="vtkMRMLAnnotationROINode3" sortingValue="4" allowMultipleChildren="false" expanded="true" ></AnnotationHierarchyNode>
 <AnnotationROI
  id="vtkMRMLAnnotationROINode3" name="AnnotationROI_2" hideFromEditors="false" selectable="true" selected="false" displayNodeRef="vtkMRMLAnnotationLineDisplayNode3 vtkMRMLAnnotationPointDisplayNode3 vtkMRMLAnnotationTextDisplayNode3" storageNodeRef="vtkMRMLAnnotationLinesStorageNode3" references="display:vtkMRMLAnnotationLineDisplayNode3 vtkMRMLAnnotationPointDisplayNode3 vtkMRMLAnnotationTextDisplayNode3;storage:vtkMRMLAnnotationLinesStorageNode3;" userTags="" referenceNodeID="None" locked="0" textList="" textSelected="" textVisible="" ctrlPtsCoord="-98.7899 -52.8676 21.1379|51.5 43.25 37.5" ctrlPtsSelected="1 1" ctrlPtsVisible="1 1" ctrlPtsNumberingScheme="0" linePtsID="0 1" lineSelected="1" lineVisible="1" labelText="" insideOut="true" interactiveMode="true" ></AnnotationROI>
 <VolumeArchetypeStorage
  id="vtkMRMLVolumeArchetypeStorageNode3" name="VolumeArchetypeStorage_2" hideFromEditors="true" selectable="true" selected="false" fileName="RecVol_Reference_3.nrrd" fileListMember0="RecVol_Reference_3.nrrd" useCompression="1" defaultWriteFileExtension="nrrd" readState="0" writeState="4" centerImage="0" UseOrientationFromFile="1" ></VolumeArchetypeStorage>
 <VolumePropertyStorage
  id="vtkMRMLVolumePropertyStorageNode3" name="VolumePropertyStorage_2" hideFromEditors="true" selectable="true" selected="false" fileName="VolumeProperty_2.vp" useCompression="1" defaultWriteFileExtension="vp" readState="0" writeState="4" ></VolumePropertyStorage>
 <AnnotationLinesStorage
  id="vtkMRMLAnnotationLinesStorageNode3" name="AnnotationLinesStorage_2" hideFromEditors="true" selectable="true" selected="false" fileName="AnnotationROI_2.acsv" useCompression="1" defaultWriteFileExtension="acsv" readState="0" writeState="4" ></AnnotationLinesStorage>
 <Volume
  id="vtkMRMLScalarVolumeNode4" name="RecVol_Reference_4" description="Received by OpenIGTLink" hideFromEditors="false" selectable="true" selected="false" displayNodeRef="vtkMRMLScalarVolumeDisplayNode4 vtkMRMLGPURayCastVolumeRenderingDisplayNode4" storageNodeRef="vtkMRMLVolumeArchetypeStorageNode4" references="display:vtkMRMLScalarVolumeDisplayNode4 vtkMRMLGPURayCastVolumeRenderingDisplayNode4;storage:vtkMRMLVolumeArchetypeStorageNode4;" userTags="" ijkToRASDirections="1   0   0 0   1   0 0 0 1 " spacing="0.5 0.5 0.5" origin="-158.297 -98.1371 -5.60677" ></Volume>
 <VolumeDisplay
  id="vtkMRMLScalarVolumeDisplayNode4" name="VolumeDisplay_3" hideFromEditors="true" selectable="true" selected="false" color="0.5 0.5 0.5" edgeColor="0 0 0" selectedColor="1 0 0" selectedAmbient="0.4" ambient="0" diffuse="1" selectedSpecular="0.5" specular="0" power="1" opacity="1" sliceIntersectionOpacity="1" pointSize="1" lineWidth="1" representation="2" lighting="true" interpolation="1" shading="true" visibility="true" edgeVisibility="false" clipping="false" sliceIntersectionVisibility="false" sliceIntersectionThickness="1" frontfaceCulling="false" backfaceCulling="true" scalarVisibility="false" vectorVisibility="false" tensorVisibility="false" interpolateTexture="false" scalarRangeFlag="UseManual" scalarRange="0 100" colorNodeID="vtkMRMLColorTableNodeGrey"  window="248" level="124" upperThreshold="32767" lowerThreshold="-32768" interpolate="1" windowLevelLocked="false" autoWindowLevel="1" applyThreshold="0" autoThreshold="0" ></VolumeDisplay>
 <GPURayCastVolumeRendering
  id="vtkMRMLGPURayCastVolumeRenderingDisplayNode4" name="VolumeRendering_3" hideFromEditors="true" selectable="true" selected="false" color="0.5 0.5 0.5" edgeColor="0 0 0" selectedColor="1 0 0" selectedAmbient="0.4" ambient="0" diffuse="1" selectedSpecular="0.5" specular="0" power="1" opacity="1" sliceIntersectionOpacity="1" pointSize="1" lineWidth="1" representation="2" lighting="true" interpolation="1" shading="true" visibility="true" edgeVisibility="false" clipping="false" sliceIntersectionVisibility="false" sliceIntersectionThickness="1" frontfaceCulling="false" backfaceCulling="true" scalarVisibility="false" vectorVisibility="false" tensorVisibility="false" interpolateTexture="false" scalarRangeFlag="UseManual" scalarRange="0 100"  volumeNodeID="vtkMRMLScalarVolumeNode4" croppingEnabled="0" ROINodeID="vtkMRMLAnnotationROINode4" volumePropertyNodeID="vtkMRMLVolumePropertyNode4" threshold="0 1" followVolumeDisplayNode="0" ignoreVolumeDisplayNodeThreshold="0" useSingleVolumeProperty="0" windowLevel="0 0" raycastTechnique="0" ></GPURayCastVolumeRendering>
 <VolumeProperty
  id="vtkMRMLVolumePropertyNode4" name="VolumeProperty_3" hideFromEditors="false" selectable="true" selected="false" storageNodeRef="vtkMRMLVolumePropertyStorageNode4" references="storage:vtkMRMLVolumePropertyStorageNode4;" userTags="" interpolation="1" shade="1" diffuse="0.6" ambient="0.3" specular="0.5" specularPower="40" scalarOpacity="10 0 0 2.2250738585072e-308 0 255 1 255 0 255 0" gradientOpacity="4 0 1 255 1" colorTransfer="28 0 0 0 0 2.2250738585072e-308 0 0 0 62.243137254902 0.250980392156863 0.250980392156863 0.250980392156863 124.486274509804 0.501960784313725 0.501960784313725 0.501960784313725 186.729411764706 0.752941176470588 0.752941176470588 0.752941176470588 248 1 1 1 255 1 1 1" ></VolumeProperty>
 <AnnotationLineDisplay
  id="vtkMRMLAnnotationLineDisplayNode4" name="AnnotationLineDisplay_3" hideFromEditors="true" selectable="true" selected="false" color="0.7373 0.2549 0.1098" edgeColor="0 0 0" selectedColor="0.2667 0.6745 0.3922" selectedAmbient="0.4" ambient="0" diffuse="1" selectedSpecular="0.5" specular="0" power="1" opacity="1" sliceIntersectionOpacity="1" pointSize="1" lineWidth="1" representation="2" lighting="true" interpolation="1" shading="true" visibility="false" edgeVisibility="false" clipping="false" sliceIntersectionVisibility="false" sliceIntersectionThickness="1" frontfaceCulling="false" backfaceCulling="true" scalarVisibility="false" vectorVisibility="false" tensorVisibility="false" interpolateTexture="false" scalarRangeFlag="UseManual" scalarRange="0 100"  lineThickness="1" labelPosition="0.2" labelVisibility="false" tickSpacing="10" maxTicks="99" sliceProjection="30" projectedColor="1 1 1" projectedOpacity="1" underLineThickness="1" overLineThickness="3" ></AnnotationLineDisplay>
 <AnnotationPointDisplay
  id="vtkMRMLAnnotationPointDisplayNode4" name="AnnotationPointDisplay_3" hideFromEditors="true" selectable="true" selected="false" color="0.7373 0.2549 0.1098" edgeColor="0 0 0" selectedColor="0.2667 0.6745 0.3922" selectedAmbient="0.4" ambient="0" diffuse="1" selectedSpecular="0.5" specular="0" power="1" opacity="1" sliceIntersectionOpacity="1" pointSize="1" lineWidth="1" representation="2" lighting="true" interpolation="1" shading="true" visibility="false" edgeVisibility="false" clipping="false" sliceIntersectionVisibility="false" sliceIntersectionThickness="1" frontfaceCulling="false" backfaceCulling="true" scalarVisibility="false" vectorVisibility="false" tensorVisibility="false" interpolateTexture="false" scalarRangeFlag="UseManual" scalarRange="0 100"  glyphScale="5" glyphType="13" sliceProjection="6" projectedColor="1 1 1" projectedOpacity="1" ></AnnotationPointDisplay>
 <AnnotationTextDisplay
  id="vtkMRMLAnnotationTextDisplayNode4" name="AnnotationTextDisplay_3" hideFromEditors="true" selectable="true" selected="false" color="0.7373 0.2549 0.1098" edgeColor="0 0 0" selectedColor="0.2667 0.6745 0.3922" selectedAmbient="0.4" ambient="0" diffuse="1" selectedSpecular="0.5" specular="0" power="1" opacity="1" sliceIntersectionOpacity="1" pointSize="1" lineWidth="1" representation="2" lighting="true" interpolation="1" shading="true" visibility="false" edgeVisibility="false" clipping="false" sliceIntersectionVisibility="false" sliceIntersectionThickness="1" frontfaceCulling="false" backfaceCulling="true" scalarVisibility="false" vectorVisibility="false" tensorVisibility="false" interpolateTexture="false" scalarRangeFlag="UseManual" scalarRange="0 100"  textScale="4.5" useLineWrap="false" maxCharactersPerLine="20" showBorder="true" showLeader="true" showArrowHead="true" useThreeDimensionalLeader="true" leaderGlyphSize="0.025" maximumLeaderGlyphSize="20" padding="3" attachEdgeOnly="false" ></AnnotationTextDisplay>
 <AnnotationHierarchyNode
  id="vtkMRMLAnnotationHierarchyNode6" name="AnnotationHierarchy_3" hideFromEditors="true" selectable="true" selected="false" parentNodeRef="vtkMRMLAnnotationHierarchyNode2" associatedNodeRef="vtkMRMLAnnotationROINode4" sortingValue="5" allowMultipleChildren="false" expanded="true" ></AnnotationHierarchyNode>
 <AnnotationROI
  id="vtkMRMLAnnotationROINode4" name="AnnotationROI_3" hideFromEditors="false" selectable="true" selected="false" displayNodeRef="vtkMRMLAnnotationLineDisplayNode4 vtkMRMLAnnotationPointDisplayNode4 vtkMRMLAnnotationTextDisplayNode4" storageNodeRef="vtkMRMLAnnotationLinesStorageNode4" references="display:vtkMRMLAnnotationLineDisplayNode4 vtkMRMLAnnotationPointDisplayNode4 vtkMRMLAnnotationTextDisplayNode4;storage:vtkMRMLAnnotationLinesStorageNode4;" userTags="" referenceNodeID="None" locked="0" textList="" textSelected="" textVisible="" ctrlPtsCoord="-116.771 -52.7262 28.7264|43.25 44.25 40" ctrlPtsSelected="1 1" ctrlPtsVisible="1 1" ctrlPtsNumberingScheme="0" linePtsID="0 1" lineSelected="1" lineVisible="1" labelText="" insideOut="true" interactiveMode="true" ></AnnotationROI>
 <VolumeArchetypeStorage
  id="vtkMRMLVolumeArchetypeStorageNode4" name="VolumeArchetypeStorage_3" hideFromEditors="true" selectable="true" selected="false" fileName="RecVol_Reference_4.nrrd" fileListMember0="RecVol_Reference_4.nrrd" useCompression="1" defaultWriteFileExtension="nrrd" readState="0" writeState="4" centerImage="0" UseOrientationFromFile="1" ></VolumeArchetypeStorage>
 <VolumePropertyStorage
  id="vtkMRMLVolumePropertyStorageNode4" name="VolumePropertyStorage_3" hideFromEditors="true" selectable="true" selected="false" fileName="VolumeProperty_3.vp" useCompression="1" defaultWriteFileExtension="vp" readState="0" writeState="4" ></VolumePropertyStorage>
 <AnnotationLinesStorage
  id="vtkMRMLAnnotationLinesStorageNode4" name="AnnotationLinesStorage_3" hideFromEditors="true" selectable="true" selected="false" fileName="AnnotationROI_3.acsv" useCompression="1" defaultWriteFileExtension="acsv" readState="0" writeState="4" ></AnnotationLinesStorage>
 <Volume
  id="vtkMRMLScalarVolumeNode5" name="RecVol_Reference_5" description="Received by OpenIGTLink" hideFromEditors="false" selectable="true" selected="false" displayNodeRef="vtkMRMLScalarVolumeDisplayNode5 vtkMRMLGPURayCastVolumeRenderingDisplayNode5" storageNodeRef="vtkMRMLVolumeArchetypeStorageNode5" references="display:vtkMRMLScalarVolumeDisplayNode5 vtkMRMLGPURayCastVolumeRenderingDisplayNode5;storage:vtkMRMLVolumeArchetypeStorageNode5;" userTags="" ijkToRASDirections="1   0   0 0   1   0 0 0 1 " spacing="0.5 0.5 0.5" origin="-104.941 -87.4311 4.29975" ></Volume>
 <VolumeDisplay
  id="vtkMRMLScalarVolumeDisplayNode5" name="VolumeDisplay_4" hideFromEditors="true" selectable="true" selected="false" color="0.5 0.5 0.5" edgeColor="0 0 0" selectedColor="1 0 0" selectedAmbient="0.4" ambient="0" diffuse="1" selectedSpecular="0.5" specular="0" power="1" opacity="1" sliceIntersectionOpacity="1" pointSize="1" lineWidth="1" representation="2" lighting="true" interpolation="1" shading="true" visibility="true" edgeVisibility="false" clipping="false" sliceIntersectionVisibility="false" sliceIntersectionThickness="1" frontfaceCulling="false" backfaceCulling="true" scalarVisibility="false" vectorVisibility="false" tensorVisibility="false" interpolateTexture="false" scalarRangeFlag="UseManual" scalarRange="0 100" colorNodeID="vtkMRMLColorTableNodeGrey"  window="188" level="94" upperThreshold="32767" lowerThreshold="-32768" interpolate="1" windowLevelLocked="false" autoWindowLevel="1" applyThreshold="0" autoThreshold="0" ></VolumeDisplay>
 <GPURayCastVolumeRendering
  id="vtkMRMLGPURayCastVolumeRenderingDisplayNode5" name="VolumeRendering_4" hideFromEditors="true" selectable="true" selected="false" color="0.5 0.5 0.5" edgeColor="0 0 0" selectedColor="1 0 0" selectedAmbient="0.4" ambient="0" diffuse="1" selectedSpecular="0.5" specular="0" power="1" opacity="1" sliceIntersectionOpacity="1" pointSize="1" lineWidth="1" representation="2" lighting="true" interpolation="1" shading="true" visibility="true" edgeVisibility="false" clipping="false" sliceIntersectionVisibility="false" sliceIntersectionThickness="1" frontfaceCulling="false" backfaceCulling="true" scalarVisibility="false" vectorVisibility="false" tensorVisibility="false" interpolateTexture="false" scalarRangeFlag="UseManual" scalarRange="0 100"  volumeNodeID="vtkMRMLScalarVolumeNode5" croppingEnabled="0" ROINodeID="vtkMRMLAnnotationROINode5" volumePropertyNodeID="vtkMRMLVolumePropertyNode5" threshold="0 1" followVolumeDisplayNode="0" ignoreVolumeDisplayNodeThreshold="0" useSingleVolumeProperty="0" windowLevel="0 0" raycastTechnique="0" ></GPURayCastVolumeRendering>
 <VolumeProperty
  id="vtkMRMLVolumePropertyNode5" name="VolumeProperty_4" hideFromEditors="false" selectable="true" selected="false" storageNodeRef="vtkMRMLVolumePropertyStorageNode5" references="storage:vtkMRMLVolumePropertyStorageNode5;" userTags="" interpolation="1" shade="1" diffuse="0.6" ambient="0.3" specular="0.5" specularPower="40" scalarOpacity="10 0 0 2.2250738585072e-308 0 255 1 255 0 255 0" gradientOpacity="4 0 1 255 1" colorTransfer="28 0 0 0 0 2.2250738585072e-308 0 0 0 32.6274509803922 0.250980392156863 0.250980392156863 0.250980392156863 65.2549019607843 0.501960784313725 0.501960784313725 0.501960784313725 97.8823529411765 0.752941176470588 0.752941176470588 0.752941176470588 130 1 1 1 255 1 1 1" ></VolumeProperty>
 <AnnotationLineDisplay
  id="vtkMRMLAnnotationLineDisplayNode5" name="AnnotationLineDisplay_4" hideFromEditors="true" selectable="true" selected="false" color="0.7373 0.2549 0.1098" edgeColor="0 0 0" selectedColor="0.2667 0.6745 0.3922" selectedAmbient="0.4" ambient="0" diffuse="1" selectedSpecular="0.5" specular="0" power="1" opacity="1" sliceIntersectionOpacity="1" pointSize="1" lineWidth="1" representation="2" lighting="true" interpolation="1" shading="true" visibility="false" edgeVisibility="false" clipping="false" sliceIntersectionVisibility="false" sliceIntersectionThickness="1" frontfaceCulling="false" backfaceCulling="true" scalarVisibility="false" vectorVisibility="false" tensorVisibility="false" interpolateTexture="false" scalarRangeFlag="UseManual" scalarRange="0 100"  lineThickness="1" labelPosition="0.2" labelVisibility="false" tickSpacing="10" maxTicks="99" sliceProjection="30" projectedColor="1 1 1" projectedOpacity="1" underLineThickness="1" overLineThickness="3" ></AnnotationLineDisplay>
 <AnnotationPointDisplay
  id="vtkMRMLAnnotationPointDisplayNode5" name="AnnotationPointDisplay_4" hideFromEditors="true" selectable="true" selected="false" color="0.7373 0.2549 0.1098" edgeColor="0 0 0" selectedColor="0.2667 0.6745 0.3922" selectedAmbient="0.4" ambient="0" diffuse="1" selectedSpecular="0.5" specular="0" power="1" opacity="1" sliceIntersectionOpacity="1" pointSize="1" lineWidth="1" representation="2" lighting="true" interpolation="1" shading="true" visibility="false" edgeVisibility="false" clipping="false" sliceIntersectionVisibility="false" sliceIntersectionThickness="1" frontfaceCulling="false" backfaceCulling="true" scalarVisibility="false" vectorVisibility="false" tensorVisibility="false" interpolateTexture="false" scalarRangeFlag="UseManual" scalarRange="0 100"  glyphScale="5" glyphType="13" sliceProjection="6" projectedColor="1 1 1" projectedOpacity="1" ></AnnotationPointDisplay>
 <AnnotationTextDisplay
  id="vtkMRMLAnnotationTextDisplayNode5" name="AnnotationTextDisplay_4" hideFromEditors="true" selectable="true" selected="false" color="0.7373 0.2549 0.1098" edgeColor="0 0 0" selectedColor="0.2667 0.6745 0.3922" selectedAmbient="0.4" ambient="0" diffuse="1" selectedSpecular="0.5" specular="0" power="1" opacity="1" sliceIntersectionOpacity="1" pointSize="1" lineWidth="1" representation="2" lighting="true" interpolation="1" shading="true" visibility="false" edgeVisibility="false" clipping="false" sliceIntersectionVisibility="false" sliceIntersectionThickness="1" frontfaceCulling="false" backfaceCulling="true" scalarVisibility="false" vectorVisibility="false" tensorVisibility="false" interpolateTexture="false" scalarRangeFlag="UseManual" scalarRange="0 100"  textScale="4.5" useLineWrap="false" maxCharactersPerLine="20" showBorder="true" showLeader="true" showArrowHead="true" useThreeDimensionalLeader="true" leaderGlyphSize="0.025" maximumLeaderGlyphSize="20" padding="3" attachEdgeOnly="false" ></AnnotationTextDisplay>
 <AnnotationHierarchyNode
  id="vtkMRMLAnnotationHierarchyNode7" name="AnnotationHierarchy_4" hideFromEditors="true" selectable="true" selected="false" parentNodeRef="vtkMRMLAnnotationHierarchyNode2" associatedNodeRef="vtkMRMLAnnotationROINode5" sortingValue="6" allowMultipleChildren="false" expanded="true" ></AnnotationHierarchyNode>
 <AnnotationROI
  id="vtkMRMLAnnotationROINode5" name="AnnotationROI_4" hideFromEditors="false" selectable="true" selected="false" displayNodeRef="vtkMRMLAnnotationLineDisplayNode5 vtkMRMLAnnotationPointDisplayNode5 vtkMRMLAnnotationTextDisplayNode5" storageNodeRef="vtkMRMLAnnotationLinesStorageNode5" references="display:vtkMRMLAnnotationLineDisplayNode5 vtkMRMLAnnotationPointDisplayNode5 vtkMRMLAnnotationTextDisplayNode5;storage:vtkMRMLAnnotationLinesStorageNode5;" userTags="" referenceNodeID="None" locked="0" textList="" textSelected="" textVisible="" ctrlPtsCoord="-70.5342 -46.3099 34.832|48.25 38.75 39.25" ctrlPtsSelected="1 1" ctrlPtsVisible="1 1" ctrlPtsNumberingScheme="0" linePtsID="0 1" lineSelected="1" lineVisible="1" labelText="" insideOut="true" interactiveMode="true" ></AnnotationROI>
 <VolumeArchetypeStorage
  id="vtkMRMLVolumeArchetypeStorageNode5" name="VolumeArchetypeStorage_4" hideFromEditors="true" selectable="true" selected="false" fileName="RecVol_Reference_5.nrrd" fileListMember0="RecVol_Reference_5.nrrd" useCompression="1" defaultWriteFileExtension="nrrd" readState="0" writeState="4" centerImage="0" UseOrientationFromFile="1" ></VolumeArchetypeStorage>
 <VolumePropertyStorage
  id="vtkMRMLVolumePropertyStorageNode5" name="VolumePropertyStorage_4" hideFromEditors="true" selectable="true" selected="false" fileName="VolumeProperty_4.vp" useCompression="1" defaultWriteFileExtension="vp" readState="0" writeState="4" ></VolumePropertyStorage>
 <AnnotationLinesStorage
  id="vtkMRMLAnnotationLinesStorageNode5" name="AnnotationLinesStorage_4" hideFromEditors="true" selectable="true" selected="false" fileName="AnnotationROI_4.acsv" useCompression="1" defaultWriteFileExtension="acsv" readState="0" writeState="4" ></AnnotationLinesStorage>
 <VolumeProperty
  id="vtkMRMLVolumePropertyNode6" name="VolumeProperty_5" hideFromEditors="false" selectable="true" selected="false" storageNodeRef="vtkMRMLVolumePropertyStorageNode6" references="storage:vtkMRMLVolumePropertyStorageNode6;" userTags="" interpolation="1" shade="1" diffuse="0.6" ambient="0.3" specular="0.5" specularPower="40" scalarOpacity="10 0 0 2.2250738585072e-308 0 255 1 255 0 255 0" gradientOpacity="4 0 1 255 1" colorTransfer="28 0 0 0 0 2.2250738585072e-308 0 0 0 57.7254901960784 0.250980392156863 0.250980392156863 0.250980392156863 115.450980392157 0.501960784313725 0.501960784313725 0.501960784313725 173.176470588235 0.752941176470588 0.752941176470588 0.752941176470588 230 1 1 1 255 1 1 1" ></VolumeProperty>
 <AnnotationLineDisplay
  id="vtkMRMLAnnotationLineDisplayNode6" name="AnnotationLineDisplay_5" hideFromEditors="true" selectable="true" selected="false" color="0.7373 0.2549 0.1098" edgeColor="0 0 0" selectedColor="0.2667 0.6745 0.3922" selectedAmbient="0.4" ambient="0" diffuse="1" selectedSpecular="0.5" specular="0" power="1" opacity="1" sliceIntersectionOpacity="1" pointSize="1" lineWidth="1" representation="2" lighting="true" interpolation="1" shading="true" visibility="false" edgeVisibility="false" clipping="false" sliceIntersectionVisibility="false" sliceIntersectionThickness="1" frontfaceCulling="false" backfaceCulling="true" scalarVisibility="false" vectorVisibility="false" tensorVisibility="false" interpolateTexture="false" scalarRangeFlag="UseManual" scalarRange="0 100"  lineThickness="1" labelPosition="0.2" labelVisibility="false" tickSpacing="10" maxTicks="99" sliceProjection="30" projectedColor="1 1 1" projectedOpacity="1" underLineThickness="1" overLineThickness="3" ></AnnotationLineDisplay>
 <AnnotationPointDisplay
  id="vtkMRMLAnnotationPointDisplayNode6" name="AnnotationPointDisplay_5" hideFromEditors="true" selectable="true" selected="false" color="0.7373 0.2549 0.1098" edgeColor="0 0 0" selectedColor="0.2667 0.6745 0.3922" selectedAmbient="0.4" ambient="0" diffuse="1" selectedSpecular="0.5" specular="0" power="1" opacity="1" sliceIntersectionOpacity="1" pointSize="1" lineWidth="1" representation="2" lighting="true" interpolation="1" shading="true" visibility="false" edgeVisibility="false" clipping="false" sliceIntersectionVisibility="false" sliceIntersectionThickness="1" frontfaceCulling="false" backfaceCulling="true" scalarVisibility="false" vectorVisibility="false" tensorVisibility="false" interpolateTexture="false" scalarRangeFlag="UseManual" scalarRange="0 100"  glyphScale="5" glyphType="13" sliceProjection="6" projectedColor="1 1 1" projectedOpacity="1" ></AnnotationPointDisplay>
 <AnnotationTextDisplay
  id="vtkMRMLAnnotationTextDisplayNode6" name="AnnotationTextDisplay_5" hideFromEditors="true" selectable="true" selected="false" color="0.7373 0.2549 0.1098" edgeColor="0 0 0" selectedColor="0.2667 0.6745 0.3922" selectedAmbient="0.4" ambient="0" diffuse="1" selectedSpecular="0.5" specular="0" power="1" opacity="1" sliceIntersectionOpacity="1" pointSize="1" lineWidth="1" representation="2" lighting="true" interpolation="1" shading="true" visibility="false" edgeVisibility="false" clipping="false" sliceIntersectionVisibility="false" sliceIntersectionThickness="1" frontfaceCulling="false" backfaceCulling="true" scalarVisibility="false" vectorVisibility="false" tensorVisibility="false" interpolateTexture="false" scalarRangeFlag="UseManual" scalarRange="0 100"  textScale="4.5" useLineWrap="false" maxCharactersPerLine="20" showBorder="true" showLeader="true" showArrowHead="true" useThreeDimensionalLeader="true" leaderGlyphSize="0.025" maximumLeaderGlyphSize="20" padding="3" attachEdgeOnly="false" ></AnnotationTextDisplay>
 <AnnotationHierarchyNode
  id="vtkMRMLAnnotationHierarchyNode8" name="AnnotationHierarchy_5" hideFromEditors="true" selectable="true" selected="false" parentNodeRef="vtkMRMLAnnotationHierarchyNode2" associatedNodeRef="vtkMRMLAnnotationROINode6" sortingValue="7" allowMultipleChildren="false" expanded="true" ></AnnotationHierarchyNode>
 <AnnotationROI
  id="vtkMRMLAnnotationROINode6" name="AnnotationROI_5" hideFromEditors="false" selectable="true" selected="false" displayNodeRef="vtkMRMLAnnotationLineDisplayNode6 vtkMRMLAnnotationPointDisplayNode6 vtkMRMLAnnotationTextDisplayNode6" storageNodeRef="vtkMRMLAnnotationLinesStorageNode6" references="display:vtkMRMLAnnotationLineDisplayNode6 vtkMRMLAnnotationPointDisplayNode6 vtkMRMLAnnotationTextDisplayNode6;storage:vtkMRMLAnnotationLinesStorageNode6;" userTags="" referenceNodeID="None" locked="0" textList="" textSelected="" textVisible="" ctrlPtsCoord="-92.3578 -53.2224 44.0804|29.25 40.75 34.75" ctrlPtsSelected="1 1" ctrlPtsVisible="1 1" ctrlPtsNumberingScheme="0" linePtsID="0 1" lineSelected="1" lineVisible="1" labelText="" insideOut="true" interactiveMode="true" ></AnnotationROI>
 <VolumePropertyStorage
  id="vtkMRMLVolumePropertyStorageNode6" name="VolumePropertyStorage_5" hideFromEditors="true" selectable="true" selected="false" fileName="VolumeProperty_5.vp" useCompression="1" defaultWriteFileExtension="vp" readState="0" writeState="4" ></VolumePropertyStorage>
 <AnnotationLinesStorage
  id="vtkMRMLAnnotationLinesStorageNode6" name="AnnotationLinesStorage_5" hideFromEditors="true" selectable="true" selected="false" fileName="AnnotationROI_5.acsv" useCompression="1" defaultWriteFileExtension="acsv" readState="0" writeState="4" ></AnnotationLinesStorage>
 <VolumeProperty
  id="vtkMRMLVolumePropertyNode7" name="VolumeProperty_6" hideFromEditors="false" selectable="true" selected="false" storageNodeRef="vtkMRMLVolumePropertyStorageNode7" references="storage:vtkMRMLVolumePropertyStorageNode7;" userTags="" interpolation="1" shade="1" diffuse="0.6" ambient="0.3" specular="0.5" specularPower="40" scalarOpacity="10 0 0 2.2250738585072e-308 0 255 1 255 0 255 0" gradientOpacity="4 0 1 255 1" colorTransfer="28 0 0 0 0 1 0 0 0 64.7490196078431 0.250980392156863 0.250980392156863 0.250980392156863 128.498039215686 0.501960784313725 0.501960784313725 0.501960784313725 192.247058823529 0.752941176470588 0.752941176470588 0.752941176470588 255 1 1 1 255 1 1 1" ></VolumeProperty>
 <AnnotationLineDisplay
  id="vtkMRMLAnnotationLineDisplayNode7" name="AnnotationLineDisplay_6" hideFromEditors="true" selectable="true" selected="false" color="0.7373 0.2549 0.1098" edgeColor="0 0 0" selectedColor="0.2667 0.6745 0.3922" selectedAmbient="0.4" ambient="0" diffuse="1" selectedSpecular="0.5" specular="0" power="1" opacity="1" sliceIntersectionOpacity="1" pointSize="1" lineWidth="1" representation="2" lighting="true" interpolation="1" shading="true" visibility="false" edgeVisibility="false" clipping="false" sliceIntersectionVisibility="false" sliceIntersectionThickness="1" frontfaceCulling="false" backfaceCulling="true" scalarVisibility="false" vectorVisibility="false" tensorVisibility="false" interpolateTexture="false" scalarRangeFlag="UseManual" scalarRange="0 100"  lineThickness="1" labelPosition="0.2" labelVisibility="false" tickSpacing="10" maxTicks="99" sliceProjection="30" projectedColor="1 1 1" projectedOpacity="1" underLineThickness="1" overLineThickness="3" ></AnnotationLineDisplay>
 <AnnotationPointDisplay
  id="vtkMRMLAnnotationPointDisplayNode7" name="AnnotationPointDisplay_6" hideFromEditors="true" selectable="true" selected="false" color="0.7373 0.2549 0.1098" edgeColor="0 0 0" selectedColor="0.2667 0.6745 0.3922" selectedAmbient="0.4" ambient="0" diffuse="1" selectedSpecular="0.5" specular="0" power="1" opacity="1" sliceIntersectionOpacity="1" pointSize="1" lineWidth="1" representation="2" lighting="true" interpolation="1" shading="true" visibility="false" edgeVisibility="false" clipping="false" sliceIntersectionVisibility="false" sliceIntersectionThickness="1" frontfaceCulling="false" backfaceCulling="true" scalarVisibility="false" vectorVisibility="false" tensorVisibility="false" interpolateTexture="false" scalarRangeFlag="UseManual" scalarRange="0 100"  glyphScale="5" glyphType="13" sliceProjection="6" projectedColor="1 1 1" projectedOpacity="1" ></AnnotationPointDisplay>
 <AnnotationTextDisplay
  id="vtkMRMLAnnotationTextDisplayNode7" name="AnnotationTextDisplay_6" hideFromEditors="true" selectable="true" selected="false" color="0.7373 0.2549 0.1098" edgeColor="0 0 0" selectedColor="0.2667 0.6745 0.3922" selectedAmbient="0.4" ambient="0" diffuse="1" selectedSpecular="0.5" specular="0" power="1" opacity="1" sliceIntersectionOpacity="1" pointSize="1" lineWidth="1" representation="2" lighting="true" interpolation="1" shading="true" visibility="false" edgeVisibility="false" clipping="false" sliceIntersectionVisibility="false" sliceIntersectionThickness="1" frontfaceCulling="false" backfaceCulling="true" scalarVisibility="false" vectorVisibility="false" tensorVisibility="false" interpolateTexture="false" scalarRangeFlag="UseManual" scalarRange="0 100"  textScale="4.5" useLineWrap="false" maxCharactersPerLine="20" showBorder="true" showLeader="true" showArrowHead="true" useThreeDimensionalLeader="true" leaderGlyphSize="0.025" maximumLeaderGlyphSize="20" padding="3" attachEdgeOnly="false" ></AnnotationTextDisplay>
 <AnnotationHierarchyNode
  id="vtkMRMLAnnotationHierarchyNode9" name="AnnotationHierarchy_6" hideFromEditors="true" selectable="true" selected="false" parentNodeRef="vtkMRMLAnnotationHierarchyNode2" associatedNodeRef="vtkMRMLAnnotationROINode7" sortingValue="8" allowMultipleChildren="false" expanded="true" ></AnnotationHierarchyNode>
 <AnnotationROI
  id="vtkMRMLAnnotationROINode7" name="AnnotationROI_6" hideFromEditors="false" selectable="true" selected="false" displayNodeRef="vtkMRMLAnnotationLineDisplayNode7 vtkMRMLAnnotationPointDisplayNode7 vtkMRMLAnnotationTextDisplayNode7" storageNodeRef="vtkMRMLAnnotationLinesStorageNode7" references="display:vtkMRMLAnnotationLineDisplayNode7 vtkMRMLAnnotationPointDisplayNode7 vtkMRMLAnnotationTextDisplayNode7;storage:vtkMRMLAnnotationLinesStorageNode7;" userTags="" referenceNodeID="None" locked="0" textList="" textSelected="" textVisible="" ctrlPtsCoord="-103.932 -50.7544 19.1001|36.25 44 41.5" ctrlPtsSelected="1 1" ctrlPtsVisible="1 1" ctrlPtsNumberingScheme="0" linePtsID="0 1" lineSelected="1" lineVisible="1" labelText="" insideOut="true" interactiveMode="true" ></AnnotationROI>
 <Volume
  id="vtkMRMLScalarVolumeNode8" name="RecVol_Reference_1" description="Received by OpenIGTLink" hideFromEditors="false" selectable="true" selected="false" displayNodeRef="vtkMRMLScalarVolumeDisplayNode8 vtkMRMLGPURayCastVolumeRenderingDisplayNode8" storageNodeRef="vtkMRMLVolumeArchetypeStorageNode8" references="display:vtkMRMLScalarVolumeDisplayNode8 vtkMRMLGPURayCastVolumeRenderingDisplayNode8;storage:vtkMRMLVolumeArchetypeStorageNode8;" userTags="" ijkToRASDirections="1   0   0 0   1   0 0 0 1 " spacing="0.5 0.5 0.5" origin="-135.848 -98.2136 -13.2038" ></Volume>
 <VolumeDisplay
  id="vtkMRMLScalarVolumeDisplayNode8" name="VolumeDisplay_7" hideFromEditors="true" selectable="true" selected="false" color="0.5 0.5 0.5" edgeColor="0 0 0" selectedColor="1 0 0" selectedAmbient="0.4" ambient="0" diffuse="1" selectedSpecular="0.5" specular="0" power="1" opacity="1" sliceIntersectionOpacity="1" pointSize="1" lineWidth="1" representation="2" lighting="true" interpolation="1" shading="true" visibility="true" edgeVisibility="false" clipping="false" sliceIntersectionVisibility="false" sliceIntersectionThickness="1" frontfaceCulling="false" backfaceCulling="true" scalarVisibility="false" vectorVisibility="false" tensorVisibility="false" interpolateTexture="false" scalarRangeFlag="UseManual" scalarRange="0 100" colorNodeID="vtkMRMLColorTableNodeGrey"  window="229.27" level="103.229" upperThreshold="32767" lowerThreshold="-32768" interpolate="1" windowLevelLocked="false" autoWindowLevel="0" applyThreshold="0" autoThreshold="0" ></VolumeDisplay>
 <GPURayCastVolumeRendering
  id="vtkMRMLGPURayCastVolumeRenderingDisplayNode8" name="VolumeRendering_7" hideFromEditors="true" selectable="true" selected="false" color="0.5 0.5 0.5" edgeColor="0 0 0" selectedColor="1 0 0" selectedAmbient="0.4" ambient="0" diffuse="1" selectedSpecular="0.5" specular="0" power="1" opacity="1" sliceIntersectionOpacity="1" pointSize="1" lineWidth="1" representation="2" lighting="true" interpolation="1" shading="true" visibility="true" edgeVisibility="false" clipping="false" sliceIntersectionVisibility="false" sliceIntersectionThickness="1" frontfaceCulling="false" backfaceCulling="true" scalarVisibility="false" vectorVisibility="false" tensorVisibility="false" interpolateTexture="false" scalarRangeFlag="UseManual" scalarRange="0 100"  volumeNodeID="vtkMRMLScalarVolumeNode8" croppingEnabled="0" ROINodeID="vtkMRMLAnnotationROINode8" volumePropertyNodeID="vtkMRMLVolumePropertyNode8" threshold="0 1" followVolumeDisplayNode="0" ignoreVolumeDisplayNodeThreshold="0" useSingleVolumeProperty="0" windowLevel="0 0" raycastTechnique="0" ></GPURayCastVolumeRendering>
 <VolumeProperty
  id="vtkMRMLVolumePropertyNode8" name="VolumeProperty_7" hideFromEditors="false" selectable="true" selected="false" storageNodeRef="vtkMRMLVolumePropertyStorageNode8" references="storage:vtkMRMLVolumePropertyStorageNode8;" userTags="" interpolation="1" shade="1" diffuse="0.6" ambient="0.3" specular="0.5" specularPower="40" scalarOpacity="10 0 0 2.2250738585072e-308 0 255 1 255 0 255 0" gradientOpacity="4 0 1 255 1" colorTransfer="28 0 0 0 0 2.2250738585072e-308 0 0 0 61.7411764705882 0.250980392156863 0.250980392156863 0.250980392156863 123.482352941176 0.501960784313725 0.501960784313725 0.501960784313725 185.223529411765 0.752941176470588 0.752941176470588 0.752941176470588 246 1 1 1 255 1 1 1" ></VolumeProperty>
 <AnnotationLineDisplay
  id="vtkMRMLAnnotationLineDisplayNode8" name="AnnotationLineDisplay_7" hideFromEditors="true" selectable="true" selected="false" color="0.7373 0.2549 0.1098" edgeColor="0 0 0" selectedColor="0.2667 0.6745 0.3922" selectedAmbient="0.4" ambient="0" diffuse="1" selectedSpecular="0.5" specular="0" power="1" opacity="1" sliceIntersectionOpacity="1" pointSize="1" lineWidth="1" representation="2" lighting="true" interpolation="1" shading="true" visibility="false" edgeVisibility="false" clipping="false" sliceIntersectionVisibility="false" sliceIntersectionThickness="1" frontfaceCulling="false" backfaceCulling="true" scalarVisibility="false" vectorVisibility="false" tensorVisibility="false" interpolateTexture="false" scalarRangeFlag="UseManual" scalarRange="0 100"  lineThickness="1" labelPosition="0.2" labelVisibility="false" tickSpacing="10" maxTicks="99" sliceProjection="30" projectedColor="1 1 1" projectedOpacity="1" underLineThickness="1" overLineThickness="3" ></AnnotationLineDisplay>
 <AnnotationPointDisplay
  id="vtkMRMLAnnotationPointDisplayNode8" name="AnnotationPointDisplay_7" hideFromEditors="true" selectable="true" selected="false" color="0.7373 0.2549 0.1098" edgeColor="0 0 0" selectedColor="0.2667 0.6745 0.3922" selectedAmbient="0.4" ambient="0" diffuse="1" selectedSpecular="0.5" specular="0" power="1" opacity="1" sliceIntersectionOpacity="1" pointSize="1" lineWidth="1" representation="2" lighting="true" interpolation="1" shading="true" visibility="false" edgeVisibility="false" clipping="false" sliceIntersectionVisibility="false" sliceIntersectionThickness="1" frontfaceCulling="false" backfaceCulling="true" scalarVisibility="false" vectorVisibility="false" tensorVisibility="false" interpolateTexture="false" scalarRangeFlag="UseManual" scalarRange="0 100"  glyphScale="5" glyphType="13" sliceProjection="6" projectedColor="1 1 1" projectedOpacity="1" ></AnnotationPointDisplay>
 <AnnotationTextDisplay
  id="vtkMRMLAnnotationTextDisplayNode8" name="AnnotationTextDisplay_7" hideFromEditors="true" selectable="true" selected="false" color="0.7373 0.2549 0.1098" edgeColor="0 0 0" selectedColor="0.2667 0.6745 0.3922" selectedAmbient="0.4" ambient="0" diffuse="1" selectedSpecular="0.5" specular="0" power="1" opacity="1" sliceIntersectionOpacity="1" pointSize="1" lineWidth="1" representation="2" lighting="true" interpolation="1" shading="true" visibility="false" edgeVisibility="false" clipping="false" sliceIntersectionVisibility="false" sliceIntersectionThickness="1" frontfaceCulling="false" backfaceCulling="true" scalarVisibility="false" vectorVisibility="false" tensorVisibility="false" interpolateTexture="false" scalarRangeFlag="UseManual" scalarRange="0 100"  textScale="4.5" useLineWrap="false" maxCharactersPerLine="20" showBorder="true" showLeader="true" showArrowHead="true" useThreeDimensionalLeader="true" leaderGlyphSize="0.025" maximumLeaderGlyphSize="20" padding="3" attachEdgeOnly="false" ></AnnotationTextDisplay>
 <AnnotationHierarchyNode
  id="vtkMRMLAnnotationHierarchyNode10" name="AnnotationHierarchy_7" hideFromEditors="true" selectable="true" selected="false" parentNodeRef="vtkMRMLAnnotationHierarchyNode2" associatedNodeRef="vtkMRMLAnnotationROINode8" sortingValue="9" allowMultipleChildren="false" expanded="true" ></AnnotationHierarchyNode>
 <AnnotationROI
  id="vtkMRMLAnnotationROINode8" name="AnnotationROI_7" hideFromEditors="false" selectable="true" selected="false" displayNodeRef="vtkMRMLAnnotationLineDisplayNode8 vtkMRMLAnnotationPointDisplayNode8 vtkMRMLAnnotationTextDisplayNode8" storageNodeRef="vtkMRMLAnnotationLinesStorageNode8" references="display:vtkMRMLAnnotationLineDisplayNode8 vtkMRMLAnnotationPointDisplayNode8 vtkMRMLAnnotationTextDisplayNode8;storage:vtkMRMLAnnotationLinesStorageNode8;" userTags="" referenceNodeID="None" locked="0" textList="" textSelected="" textVisible="" ctrlPtsCoord="-93.8476 -54.2136 27.0462|42.25 44.25 40.5" ctrlPtsSelected="1 1" ctrlPtsVisible="1 1" ctrlPtsNumberingScheme="0" linePtsID="0 1" lineSelected="1" lineVisible="1" labelText="" insideOut="true" interactiveMode="true" ></AnnotationROI>
 <VolumePropertyStorage
  id="vtkMRMLVolumePropertyStorageNode7" name="VolumePropertyStorage_6" hideFromEditors="true" selectable="true" selected="false" fileName="VolumeProperty_6.vp" useCompression="1" defaultWriteFileExtension="vp" readState="0" writeState="4" ></VolumePropertyStorage>
 <AnnotationLinesStorage
  id="vtkMRMLAnnotationLinesStorageNode7" name="AnnotationLinesStorage_6" hideFromEditors="true" selectable="true" selected="false" fileName="AnnotationROI_6.acsv" useCompression="1" defaultWriteFileExtension="acsv" readState="0" writeState="4" ></AnnotationLinesStorage>
 <VolumeArchetypeStorage
  id="vtkMRMLVolumeArchetypeStorageNode8" name="VolumeArchetypeStorage_7" hideFromEditors="true" selectable="true" selected="false" fileName="RecVol_Reference_1.nrrd" fileListMember0="RecVol_Reference_1.nrrd" useCompression="1" defaultWriteFileExtension="nrrd" readState="0" writeState="4" centerImage="0" UseOrientationFromFile="1" ></VolumeArchetypeStorage>
 <VolumePropertyStorage
  id="vtkMRMLVolumePropertyStorageNode8" name="VolumePropertyStorage_7" hideFromEditors="true" selectable="true" selected="false" fileName="VolumeProperty_7.vp" useCompression="1" defaultWriteFileExtension="vp" readState="0" writeState="4" ></VolumePropertyStorage>
 <AnnotationLinesStorage
  id="vtkMRMLAnnotationLinesStorageNode8" name="AnnotationLinesStorage_7" hideFromEditors="true" selectable="true" selected="false" fileName="AnnotationROI_7.acsv" useCompression="1" defaultWriteFileExtension="acsv" readState="0" writeState="4" ></AnnotationLinesStorage>
 <Volume
  id="vtkMRMLScalarVolumeNode9" name="RecVol_Reference_2" description="Received by OpenIGTLink" hideFromEditors="false" selectable="true" selected="false" displayNodeRef="vtkMRMLScalarVolumeDisplayNode9 vtkMRMLGPURayCastVolumeRenderingDisplayNode9" storageNodeRef="vtkMRMLVolumeArchetypeStorageNode9" references="display:vtkMRMLScalarVolumeDisplayNode9 vtkMRMLGPURayCastVolumeRenderingDisplayNode9;storage:vtkMRMLVolumeArchetypeStorageNode9;" userTags="" ijkToRASDirections="1   0   0 0   1   0 0 0 1 " spacing="0.5 0.5 0.5" origin="-122.314 -96.8576 -6.26711" ></Volume>
 <VolumeDisplay
  id="vtkMRMLScalarVolumeDisplayNode9" name="VolumeDisplay_8" hideFromEditors="true" selectable="true" selected="false" color="0.5 0.5 0.5" edgeColor="0 0 0" selectedColor="1 0 0" selectedAmbient="0.4" ambient="0" diffuse="1" selectedSpecular="0.5" specular="0" power="1" opacity="1" sliceIntersectionOpacity="1" pointSize="1" lineWidth="1" representation="2" lighting="true" interpolation="1" shading="true" visibility="true" edgeVisibility="false" clipping="false" sliceIntersectionVisibility="false" sliceIntersectionThickness="1" frontfaceCulling="false" backfaceCulling="true" scalarVisibility="false" vectorVisibility="false" tensorVisibility="false" interpolateTexture="false" scalarRangeFlag="UseManual" scalarRange="0 100" colorNodeID="vtkMRMLColorTableNodeGrey"  window="252" level="126" upperThreshold="32767" lowerThreshold="-32768" interpolate="1" windowLevelLocked="false" autoWindowLevel="1" applyThreshold="0" autoThreshold="0" ></VolumeDisplay>
 <GPURayCastVolumeRendering
  id="vtkMRMLGPURayCastVolumeRenderingDisplayNode9" name="VolumeRendering_8" hideFromEditors="true" selectable="true" selected="false" color="0.5 0.5 0.5" edgeColor="0 0 0" selectedColor="1 0 0" selectedAmbient="0.4" ambient="0" diffuse="1" selectedSpecular="0.5" specular="0" power="1" opacity="1" sliceIntersectionOpacity="1" pointSize="1" lineWidth="1" representation="2" lighting="true" interpolation="1" shading="true" visibility="true" edgeVisibility="false" clipping="false" sliceIntersectionVisibility="false" sliceIntersectionThickness="1" frontfaceCulling="false" backfaceCulling="true" scalarVisibility="false" vectorVisibility="false" tensorVisibility="false" interpolateTexture="false" scalarRangeFlag="UseManual" scalarRange="0 100"  volumeNodeID="vtkMRMLScalarVolumeNode9" croppingEnabled="0" ROINodeID="vtkMRMLAnnotationROINode9" volumePropertyNodeID="vtkMRMLVolumePropertyNode9" threshold="0 1" followVolumeDisplayNode="0" ignoreVolumeDisplayNodeThreshold="0" useSingleVolumeProperty="0" windowLevel="0 0" raycastTechnique="0" ></GPURayCastVolumeRendering>
 <VolumeProperty
  id="vtkMRMLVolumePropertyNode9" name="VolumeProperty_8" hideFromEditors="false" selectable="true" selected="false" storageNodeRef="vtkMRMLVolumePropertyStorageNode9" references="storage:vtkMRMLVolumePropertyStorageNode9;" userTags="" interpolation="1" shade="1" diffuse="0.6" ambient="0.3" specular="0.5" specularPower="40" scalarOpacity="10 0 0 2.2250738585072e-308 0 255 1 255 0 255 0" gradientOpacity="4 0 1 255 1" colorTransfer="28 0 0 0 0 2.2250738585072e-308 0 0 0 63.2470588235294 0.250980392156863 0.250980392156863 0.250980392156863 126.494117647059 0.501960784313725 0.501960784313725 0.501960784313725 189.741176470588 0.752941176470588 0.752941176470588 0.752941176470588 252 1 1 1 255 1 1 1" ></VolumeProperty>
 <AnnotationLineDisplay
  id="vtkMRMLAnnotationLineDisplayNode9" name="AnnotationLineDisplay_8" hideFromEditors="true" selectable="true" selected="false" color="0.7373 0.2549 0.1098" edgeColor="0 0 0" selectedColor="0.2667 0.6745 0.3922" selectedAmbient="0.4" ambient="0" diffuse="1" selectedSpecular="0.5" specular="0" power="1" opacity="1" sliceIntersectionOpacity="1" pointSize="1" lineWidth="1" representation="2" lighting="true" interpolation="1" shading="true" visibility="false" edgeVisibility="false" clipping="false" sliceIntersectionVisibility="false" sliceIntersectionThickness="1" frontfaceCulling="false" backfaceCulling="true" scalarVisibility="false" vectorVisibility="false" tensorVisibility="false" interpolateTexture="false" scalarRangeFlag="UseManual" scalarRange="0 100"  lineThickness="1" labelPosition="0.2" labelVisibility="false" tickSpacing="10" maxTicks="99" sliceProjection="30" projectedColor="1 1 1" projectedOpacity="1" underLineThickness="1" overLineThickness="3" ></AnnotationLineDisplay>
 <AnnotationPointDisplay
  id="vtkMRMLAnnotationPointDisplayNode9" name="AnnotationPointDisplay_8" hideFromEditors="true" selectable="true" selected="false" color="0.7373 0.2549 0.1098" edgeColor="0 0 0" selectedColor="0.2667 0.6745 0.3922" selectedAmbient="0.4" ambient="0" diffuse="1" selectedSpecular="0.5" specular="0" power="1" opacity="1" sliceIntersectionOpacity="1" pointSize="1" lineWidth="1" representation="2" lighting="true" interpolation="1" shading="true" visibility="false" edgeVisibility="false" clipping="false" sliceIntersectionVisibility="false" sliceIntersectionThickness="1" frontfaceCulling="false" backfaceCulling="true" scalarVisibility="false" vectorVisibility="false" tensorVisibility="false" interpolateTexture="false" scalarRangeFlag="UseManual" scalarRange="0 100"  glyphScale="5" glyphType="13" sliceProjection="6" projectedColor="1 1 1" projectedOpacity="1" ></AnnotationPointDisplay>
 <AnnotationTextDisplay
  id="vtkMRMLAnnotationTextDisplayNode9" name="AnnotationTextDisplay_8" hideFromEditors="true" selectable="true" selected="false" color="0.7373 0.2549 0.1098" edgeColor="0 0 0" selectedColor="0.2667 0.6745 0.3922" selectedAmbient="0.4" ambient="0" diffuse="1" selectedSpecular="0.5" specular="0" power="1" opacity="1" sliceIntersectionOpacity="1" pointSize="1" lineWidth="1" representation="2" lighting="true" interpolation="1" shading="true" visibility="false" edgeVisibility="false" clipping="false" sliceIntersectionVisibility="false" sliceIntersectionThickness="1" frontfaceCulling="false" backfaceCulling="true" scalarVisibility="false" vectorVisibility="false" tensorVisibility="false" interpolateTexture="false" scalarRangeFlag="UseManual" scalarRange="0 100"  textScale="4.5" useLineWrap="false" maxCharactersPerLine="20" showBorder="true" showLeader="true" showArrowHead="true" useThreeDimensionalLeader="true" leaderGlyphSize="0.025" maximumLeaderGlyphSize="20" padding="3" attachEdgeOnly="false" ></AnnotationTextDisplay>
 <AnnotationHierarchyNode
  id="vtkMRMLAnnotationHierarchyNode11" name="AnnotationHierarchy_8" hideFromEditors="true" selectable="true" selected="false" parentNodeRef="vtkMRMLAnnotationHierarchyNode2" associatedNodeRef="vtkMRMLAnnotationROINode9" sortingValue="10" allowMultipleChildren="false" expanded="true" ></AnnotationHierarchyNode>
 <AnnotationROI
  id="vtkMRMLAnnotationROINode9" name="AnnotationROI_8" hideFromEditors="false" selectable="true" selected="false" displayNodeRef="vtkMRMLAnnotationLineDisplayNode9 vtkMRMLAnnotationPointDisplayNode9 vtkMRMLAnnotationTextDisplayNode9" storageNodeRef="vtkMRMLAnnotationLinesStorageNode9" references="display:vtkMRMLAnnotationLineDisplayNode9 vtkMRMLAnnotationPointDisplayNode9 vtkMRMLAnnotationTextDisplayNode9;storage:vtkMRMLAnnotationLinesStorageNode9;" userTags="" referenceNodeID="None" locked="0" textList="" textSelected="" textVisible="" ctrlPtsCoord="-78.0636 -52.3576 30.2329|44.5 44.75 36.75" ctrlPtsSelected="1 1" ctrlPtsVisible="1 1" ctrlPtsNumberingScheme="0" linePtsID="0 1" lineSelected="1" lineVisible="1" labelText="" insideOut="true" interactiveMode="true" ></AnnotationROI>
 <VolumeArchetypeStorage
  id="vtkMRMLVolumeArchetypeStorageNode9" name="VolumeArchetypeStorage_8" hideFromEditors="true" selectable="true" selected="false" fileName="RecVol_Reference_2.nrrd" fileListMember0="RecVol_Reference_2.nrrd" useCompression="1" defaultWriteFileExtension="nrrd" readState="0" writeState="4" centerImage="0" UseOrientationFromFile="1" ></VolumeArchetypeStorage>
 <VolumePropertyStorage
  id="vtkMRMLVolumePropertyStorageNode9" name="VolumePropertyStorage_8" hideFromEditors="true" selectable="true" selected="false" fileName="VolumeProperty_8.vp" useCompression="1" defaultWriteFileExtension="vp" readState="0" writeState="4" ></VolumePropertyStorage>
 <AnnotationLinesStorage
  id="vtkMRMLAnnotationLinesStorageNode9" name="AnnotationLinesStorage_8" hideFromEditors="true" selectable="true" selected="false" fileName="AnnotationROI_8.acsv" useCompression="1" defaultWriteFileExtension="acsv" readState="0" writeState="4" ></AnnotationLinesStorage>
 <FiducialRegistrationWizard
  id="vtkMRMLFiducialRegistrationWizardNode1" name="FiducialRegistrationWizard" hideFromEditors="false" selectable="true" selected="false" FromFiducialList="vtkMRMLMarkupsFiducialNode2" ToFiducialList="vtkMRMLMarkupsFiducialNode3" references="FromFiducialList:vtkMRMLMarkupsFiducialNode2;ToFiducialList:vtkMRMLMarkupsFiducialNode3;"  PointMatching="Manual"  RegistrationMode="Rigid"  UpdateMode="Automatic" ></FiducialRegistrationWizard>
 <MarkupsDisplay
  id="vtkMRMLMarkupsDisplayNode2" name="vtkMRMLMarkupsDisplayNode2" hideFromEditors="true" selectable="true" selected="false" color="1 0 0" edgeColor="0 0 0" selectedColor="1 0 0" selectedAmbient="0.4" ambient="0" diffuse="1" selectedSpecular="0.5" specular="0" power="1" opacity="1" sliceIntersectionOpacity="1" pointSize="1" lineWidth="1" representation="2" lighting="true" interpolation="1" shading="true" visibility="true" edgeVisibility="false" clipping="false" sliceIntersectionVisibility="false" sliceIntersectionThickness="1" frontfaceCulling="false" backfaceCulling="true" scalarVisibility="false" vectorVisibility="false" tensorVisibility="false" interpolateTexture="false" scalarRangeFlag="UseData" scalarRange="0 100"  textScale="3.4" glyphScale="2.1" glyphType="13" sliceProjection="6" sliceProjectionColor="1 1 1" sliceProjectionOpacity="0.6" ></MarkupsDisplay>
 <MarkupsFiducial
  id="vtkMRMLMarkupsFiducialNode2" name="From" hideFromEditors="false" selectable="true" selected="false" attributes="Markups.MovingMarkupIndex:2" displayNodeRef="vtkMRMLMarkupsDisplayNode2" storageNodeRef="vtkMRMLMarkupsFiducialStorageNode2" references="display:vtkMRMLMarkupsDisplayNode2;storage:vtkMRMLMarkupsFiducialStorageNode2;" userTags="" locked="0" markupLabelFormat="%N-%d" ></MarkupsFiducial>
 <MarkupsFiducialStorage
  id="vtkMRMLMarkupsFiducialStorageNode1" name="MarkupsFiducialStorage" hideFromEditors="true" selectable="true" selected="false" fileName="../../../../target.fcsv" useCompression="1" defaultWriteFileExtension="fcsv" readState="0" writeState="0" coordinateSystem="0" ></MarkupsFiducialStorage>
 <MarkupsFiducial
  id="vtkMRMLMarkupsFiducialNode3" name="target" hideFromEditors="false" selectable="true" selected="false" displayNodeRef="vtkMRMLMarkupsDisplayNode3" storageNodeRef="vtkMRMLMarkupsFiducialStorageNode1" references="display:vtkMRMLMarkupsDisplayNode3;storage:vtkMRMLMarkupsFiducialStorageNode1;" userTags="" locked="0" markupLabelFormat="%N-%d" ></MarkupsFiducial>
 <MarkupsDisplay
  id="vtkMRMLMarkupsDisplayNode3" name="MarkupsDisplay" hideFromEditors="true" selectable="true" selected="false" color="0.4 1 1" edgeColor="0 0 0" selectedColor="1 0.5 0.5" selectedAmbient="0.4" ambient="0" diffuse="1" selectedSpecular="0.5" specular="0" power="1" opacity="1" sliceIntersectionOpacity="1" pointSize="1" lineWidth="1" representation="2" lighting="true" interpolation="1" shading="true" visibility="true" edgeVisibility="false" clipping="false" sliceIntersectionVisibility="false" sliceIntersectionThickness="1" frontfaceCulling="false" backfaceCulling="true" scalarVisibility="false" vectorVisibility="false" tensorVisibility="false" interpolateTexture="false" scalarRangeFlag="UseData" scalarRange="0 100"  textScale="3.4" glyphScale="2.1" glyphType="13" sliceProjection="6" sliceProjectionColor="1 1 1" sliceProjectionOpacity="0.6" ></MarkupsDisplay>
 <MarkupsFiducialStorage
  id="vtkMRMLMarkupsFiducialStorageNode2" name="MarkupsFiducialStorage_1" hideFromEditors="true" selectable="true" selected="false" fileName="From.fcsv" useCompression="1" defaultWriteFileExtension="fcsv" readState="0" writeState="4" coordinateSystem="0" ></MarkupsFiducialStorage>
</MRML>
