# Supplementary material for: Evaluation of 3D ultrasound for image guidance
Source: PLoS One. 2020 Mar 26;15(3):e0229441. doi: 10.1371/journal.pone.0229441 (PMC7098612; doi:10.1371/journal.pone.0229441)
Supplement: S1 Data — (ZIP) [file pone.0229441.s001.zip › Data_PLOS_ONE - light/1_Calibratation error analyisis/Target error - 3D freehand/7.4cm/sweep pointer/From.csv]

-73.2037	-60.7558	16.5885
-68.3136	-66.4052	47.1082
-102.304	-48.8838	58.0814
-73.2037	-60.7558	16.5885
-68.3136	-66.4052	47.1082
-102.314	-49.0305	58.1549
-114.896	-66.9925	8.02697
-132.21	-56.7555	37.0415
-110.778	-53.0029	33.6457
-117.846	-66.4125	7.96435
-113.962	-52.718	33.3025
-134.123	-56.5608	36.5644
-70.7529	-66.4881	46.2269
-73.5678	-61.1649	16.1068
-67.6153	-66.4138	46.586
