# Supplementary material for: Evaluation of 3D ultrasound for image guidance
Source: PLoS One. 2020 Mar 26;15(3):e0229441. doi: 10.1371/journal.pone.0229441 (PMC7098612; doi:10.1371/journal.pone.0229441)
Supplement: S1 Data — (ZIP) [file pone.0229441.s001.zip › Data_PLOS_ONE - light/1_Calibratation error analyisis/Target error - 3D freehand/7.4cm/sweep pointer/From.fcsv]

# Markups fiducial file version = 4.8
# CoordinateSystem = 0
# columns = id,x,y,z,ow,ox,oy,oz,vis,sel,lock,label,desc,associatedNodeID
vtkMRMLMarkupsFiducialNode_9,-73.2037,-60.7558,16.5885,0,0,0,1,1,1,0,From-7,,
vtkMRMLMarkupsFiducialNode_10,-68.3136,-66.4052,47.1082,0,0,0,1,1,1,0,From-8,,
vtkMRMLMarkupsFiducialNode_11,-102.304,-48.8838,58.0814,0,0,0,1,1,1,0,From-6,,
vtkMRMLMarkupsFiducialNode_9,-73.2037,-60.7558,16.5885,0,0,0,1,1,1,0,From-7,,
vtkMRMLMarkupsFiducialNode_10,-68.3136,-66.4052,47.1082,0,0,0,1,1,1,0,From-8,,
vtkMRMLMarkupsFiducialNode_11,-102.314,-49.0305,58.1549,0,0,0,1,1,1,0,From-6,,
vtkMRMLMarkupsFiducialNode_16,-114.896,-66.9925,8.02697,0,0,0,1,1,1,0,From-1,,
vtkMRMLMarkupsFiducialNode_17,-132.21,-56.7555,37.0415,0,0,0,1,1,1,0,From-2,,
vtkMRMLMarkupsFiducialNode_20,-110.778,-53.0029,33.6457,0,0,0,1,1,1,0,From-4,,
vtkMRMLMarkupsFiducialNode_21,-117.846,-66.4125,7.96435,0,0,0,1,1,1,0,From-1,,
vtkMRMLMarkupsFiducialNode_22,-113.962,-52.718,33.3025,0,0,0,1,1,1,0,From-4,,vtkMRMLScalarVolumeNode4
vtkMRMLMarkupsFiducialNode_23,-134.123,-56.5608,36.5644,0,0,0,1,1,1,0,From-2,,
vtkMRMLMarkupsFiducialNode_24,-70.7529,-66.4881,46.2269,0,0,0,1,1,1,0,From-8,,vtkMRMLScalarVolumeNode4
vtkMRMLMarkupsFiducialNode_25,-73.5678,-61.1649,16.1068,0,0,0,1,1,1,0,From-7,,vtkMRMLScalarVolumeNode5
vtkMRMLMarkupsFiducialNode_26,-67.6153,-66.4138,46.586,0,0,0,1,1,1,0,From-8,,vtkMRMLScalarVolumeNode5
