# Supplementary material for: Evaluation of 3D ultrasound for image guidance
Source: PLoS One. 2020 Mar 26;15(3):e0229441. doi: 10.1371/journal.pone.0229441 (PMC7098612; doi:10.1371/journal.pone.0229441)
Supplement: S1 Data — (ZIP) [file pone.0229441.s001.zip › Data_PLOS_ONE - light/1_Calibratation error analyisis/Target error - 3D wobbler/15cm/ERROR_CALCULATION_case_6_8.m]

clear all
close all
clc

%% Image to Probe transforms
horaud7cm =[0.0336142745999762	0.0220078611179133	0.999192541301291	-97.1691564821301
0.116246474123944	-0.993057965182105	0.0179620444863512	101.148790714884
0.992651418070246	0.115548828801477	-0.0359392593932918	30.8903160841738
0	0	0	1];
park7cm =[
0.0324708484484967	0.0201972209391955	0.999268590653868	-97.2912749888633
0.115489374570091	-0.993174617382992	0.0163212667264325	101.211023784664
0.992777844415579	0.114874939183790	-0.0345817868982581	30.8187225190491
0	0	0	1];
liang7cm =[
0.0324856360190137	0.0202043761254418	0.999267965381569	-97.2899237662291
0.115498019777339	-0.993173528071734	0.0163263763602788	101.211017028267
0.992776354915826	0.114883098508553	-0.0345974391699828	30.8196033689668
0	0	0	1
];
handeye7cm =[
0.0237640526057448	0.0339583971780332	0.999140679316407	-98.0620047371903
0.127848511776674	-0.991319941586813	0.0306517772536655	100.882046336654
0.991508965083141	0.127010238459022	-0.0278993097825255	30.2289850152453
0	0	0	1];
tsai7cm =[
0.0321041221152256	0.0258652347893698	0.999149796062884	-97.2388106383835
0.122892239378343	-0.992181957705926	0.0217361519918257	101.223446071904
0.991900611373835	0.122089935834722	-0.0350317673560269	30.8253041847129
0	0	0	1];
pointtopoint7cm =[
0.033067 0.0154863 0.999333 -97.0583 
0.113092 -0.993516 0.011654 99.5577 
0.993034 0.112632 -0.034604 30.8624 
0 0 0 1];

%% phantom reference points for error target registration error 
phantom1=transpose([26.627,36.582,23.469,1]);
phantom2=transpose([54.722,23.379,37.742,1]);
phantom3=transpose([80.799,33.828,30.617,1]);
phantom4=transpose([48.471,43.518,41.74,1]);
% phantom5=transpose([47.211,61.931,60.617,1]);
phantom6=transpose([70.284,55.068,49.183,1]);
phantom7=transpose([28.417,79.264,30.617,1]);
phantom8=transpose([58.876,88.089,30.617,1]);
phantom9=transpose([85.977,78.076,37.742,1]);

Phantomtoreference=[-0.102432 0.994739 0.00117557 -150.654 ;
-0.168494 -0.0185152 0.985529 -84.6787 ;
0.980366 0.100752 0.169504 -25.3234 ;
0 0 0 1 ];

ph=Phantomtoreference;
ref=[ph*phantom1 ph*phantom2 ph*phantom4 ph*phantom6 ph*phantom7 ph*phantom8];
%% fiducial points for the error calculation per orientation
unos=[1 1 1 1 1 1];
% us1 = csvread('us1.csv');
% us2 = csvread('us2.csv');
% us3 = csvread('us3.csv');
% us4 = csvread('us4.csv');
% us5 = csvread('us5.csv');
us6 = csvread('us6.csv');
% us7 = csvread('us7.csv');
us8 = csvread('us8.csv');
% us9 = csvread('us9.csv');
% us10 = csvread('us10.csv');
% 

% us1=[transpose(us1(1,:)) transpose(us1(2,:)) transpose(us1(3,:)) transpose(us1(4,:)) transpose(us1(5,:)) transpose(us1(6,:)) transpose(us1(7,:)) transpose(us1(8,:))];
% us2=[transpose(us2(1,:)) transpose(us2(2,:)) transpose(us2(3,:)) transpose(us2(4,:)) transpose(us2(5,:)) transpose(us2(6,:)) transpose(us2(7,:)) transpose(us2(8,:))];
% us3=[transpose(us3(1,:)) transpose(us3(2,:)) transpose(us3(3,:)) transpose(us3(4,:)) transpose(us3(5,:)) transpose(us3(6,:)) transpose(us3(7,:)) transpose(us3(8,:))];
% us4=[transpose(us4(1,:)) transpose(us4(2,:)) transpose(us4(3,:)) transpose(us4(4,:)) transpose(us4(5,:)) transpose(us4(6,:)) transpose(us4(7,:)) transpose(us4(8,:))];
% us5=[transpose(us5(1,:)) transpose(us5(2,:)) transpose(us5(3,:)) transpose(us5(4,:)) transpose(us5(5,:)) transpose(us5(6,:)) transpose(us5(7,:)) transpose(us5(8,:))];
us6=[transpose(us6(1,:)) transpose(us6(2,:)) transpose(us6(3,:)) transpose(us6(4,:)) transpose(us6(5,:)) transpose(us6(6,:))];
% us7=[transpose(us7(1,:)) transpose(us7(2,:)) transpose(us7(3,:)) transpose(us7(4,:)) transpose(us7(5,:)) transpose(us7(6,:)) transpose(us7(7,:)) transpose(us7(8,:))];
us8=[transpose(us8(1,:)) transpose(us8(2,:)) transpose(us8(3,:)) transpose(us8(4,:)) transpose(us8(5,:)) transpose(us8(6,:))];
% us9=[transpose(us9(1,:)) transpose(us9(2,:)) transpose(us9(3,:)) transpose(us9(4,:)) transpose(us9(5,:)) transpose(us9(6,:)) transpose(us9(7,:)) transpose(us9(8,:))];
% us10=[transpose(us10(1,:)) transpose(us10(2,:)) transpose(us10(3,:)) transpose(us10(4,:)) transpose(us10(5,:)) transpose(us10(6,:)) transpose(us10(7,:)) transpose(us10(8,:))];


% us(:,:,1)=[us1; unos];
% us(:,:,2)=[us2; unos];
% us(:,:,3)=[us3; unos];
% us(:,:,4)=[us4; unos];
% us(:,:,5)=[us5; unos];
us(:,:,1)=[us6; unos];
% us(:,:,6)=[us7; unos];
us(:,:,2)=[us8; unos];
% us(:,:,7)=[us9; unos];
% us(:,:,8)=[us10; unos];


%%
% PR(:,:,1)=[0.997978 0.0500873 0.0391383 -73.2822; 0.0387287 -0.967357 0.250443 110.15 ;0.0504047 -0.24842 -0.96734 7.69005 ;0 0 0 1 ];
% PR(:,:,2)=[0.961733  0.0659041  0.265943  -65.763;-0.00104347  -0.969752  0.244091  109.978;0.273985  -0.235028  -0.932574  9.00752;0  0  0  1];
% PR(:,:,3)=[0.957251 0.0167718 -0.288772 -100.121; 0.0910915 -0.965002 0.245912 113.514 ;-0.274541 -0.261705 -0.925277 -9.50712 ;0 0 0 1 ];
% PR(:,:,4)=[0.958214  -0.278466  0.0654465  -23.672;-0.28587  -0.924013  0.253927  100.094;-0.0102366  -0.262025  -0.965007  -2.856;0  0  0  1]; 
% PR(:,:,5)=[ 0.897225  0.032709  -0.44036  -110.499;0.0930649  -0.98886  0.116168  99.7108;-0.431655  -0.145211  -0.890274  -19.6657;0  0  0  1];
PR(:,:,1)=[0.824839 -0.209634 -0.525066 -84.7019; 0.0930686 -0.8657 0.491836 119.433 ;-0.557655 -0.454552 -0.694552 21.6581 ;0 0 0 1 ];
% PR(:,:,6)=[0.841564 -0.311795 -0.441083 -60.2184 ;-0.151509 -0.920057 0.361303 104.972 ;-0.518474 -0.237231 -0.821526 -16.7203 ;0 0 0 1 ];
PR(:,:,2)=[0.749826 -0.00248829 -0.66163 -132.341 ;0.330457 -0.864925 0.37776 114.006 ;-0.5732 -0.501895 -0.647721 23.714 ;0 0 0 1 ];
% PR(:,:,7)=[0.811552 -0.035481 0.583202 -13.418; -0.113826 -0.988631 0.098247 93.6624 ;0.573085 -0.146116 -0.806364 18.9666 ;0 0 0 1 ];
% PR(:,:,8)=[0.836821  0.111692  0.535962  -55.647;-0.133499  -0.907788  0.397616  103.346;0.530951  -0.404284  -0.744745  62.3132;0  0  0  1];


%%
ustoprobe(:,:,1) = pointtopoint7cm;
ustoprobe(:,:,2) = horaud7cm;
ustoprobe(:,:,3) = tsai7cm;
ustoprobe(:,:,4) = park7cm;
ustoprobe(:,:,5) = liang7cm;
ustoprobe(:,:,6) = handeye7cm;

[total_error,ER,dev]=target_3(ref,us,PR,ustoprobe,6);

ER
dev
