# Supplementary material for: Evaluation of 3D ultrasound for image guidance
Source: PLoS One. 2020 Mar 26;15(3):e0229441. doi: 10.1371/journal.pone.0229441 (PMC7098612; doi:10.1371/journal.pone.0229441)
Supplement: S1 Data — (ZIP) [file pone.0229441.s001.zip › Data_PLOS_ONE - light/1_Calibratation error analyisis/Target error - 3D wobbler/15cm/ERROR_CALCULATION_TOTAL.m]

clear all
close all
clc

%% Image to Probe transforms
horaud7cm =[0.0336142745999762	0.0220078611179133	0.999192541301291	-97.1691564821301
0.116246474123944	-0.993057965182105	0.0179620444863512	101.148790714884
0.992651418070246	0.115548828801477	-0.0359392593932918	30.8903160841738
0	0	0	1];
park7cm =[
0.0324708484484967	0.0201972209391955	0.999268590653868	-97.2912749888633
0.115489374570091	-0.993174617382992	0.0163212667264325	101.211023784664
0.992777844415579	0.114874939183790	-0.0345817868982581	30.8187225190491
0	0	0	1];
liang7cm =[
0.0324856360190137	0.0202043761254418	0.999267965381569	-97.2899237662291
0.115498019777339	-0.993173528071734	0.0163263763602788	101.211017028267
0.992776354915826	0.114883098508553	-0.0345974391699828	30.8196033689668
0	0	0	1
];
handeye7cm =[
0.0237640526057448	0.0339583971780332	0.999140679316407	-98.0620047371903
0.127848511776674	-0.991319941586813	0.0306517772536655	100.882046336654
0.991508965083141	0.127010238459022	-0.0278993097825255	30.2289850152453
0	0	0	1];
tsai7cm =[
0.0321041221152256	0.0258652347893698	0.999149796062884	-97.2388106383835
0.122892239378343	-0.992181957705926	0.0217361519918257	101.223446071904
0.991900611373835	0.122089935834722	-0.0350317673560269	30.8253041847129
0	0	0	1];
pointtopoint7cm =[
0.0392791 0.0177669 0.99907 -96.8053 
0.106249 -0.994248 0.0135039 98.1375 
0.993563 0.105619 -0.0409408 30.8617 
0 0 0 1 


];

from15to7=[0.999999 0.000720839 0.00105695 60.7347; 
0.000721173 1 0.000315712 3.79996;
-0.00105672 -0.000316474 0.999999 -42.5907; 
0 0 0 1];

horaud15cm=horaud7cm*(from15to7);
park15cm=park7cm*(from15to7);
liang15cm=liang7cm*(from15to7);
handeye15cm=handeye7cm*(from15to7);
tsai15cm=tsai7cm*(from15to7);
pointtopoint15cm=pointtopoint7cm*(from15to7);


%% phantom reference points for error target registration error 
phantom1=transpose([26.627,36.582,23.469,1]);
phantom2=transpose([54.722,23.379,37.742,1]);
phantom3=transpose([80.799,33.828,30.617,1]);
phantom4=transpose([48.471,43.518,41.74,1]);
% phantom5=transpose([47.211,61.931,60.617,1]);
phantom6=transpose([70.284,55.068,49.183,1]);
phantom7=transpose([28.417,79.264,30.617,1]);
phantom8=transpose([58.876,88.089,30.617,1]);
phantom9=transpose([85.977,78.076,37.742,1]);

Phantomtoreference=[-0.102432 0.994739 0.00117557 -150.654 ;
-0.168494 -0.0185152 0.985529 -84.6787 ;
0.980366 0.100752 0.169504 -25.3234 ;
0 0 0 1 ];

ph=Phantomtoreference;
ref=[ph*phantom1 ph*phantom2 ph*phantom3 ph*phantom4 ph*phantom6 ph*phantom7 ph*phantom8 ph*phantom9];
% ref2=[ph*phantom1 ph*phantom2 ph*phantom4 ph*phantom6 ph*phantom7 ph*phantom8];
%% fiducial points for the error calculation per orientation
unos=[1; 1; 1; 1; 1; 1; 1; 1];

us1 = csvread('us1.csv');
us2 = csvread('us2.csv');
us3 = csvread('us3.csv');
us4 = csvread('us4.csv');
us5 = csvread('us5.csv');
us6 = csvread('us6.csv');
us7 = csvread('us7.csv');
us8 = csvread('us8.csv');
us9 = csvread('us9.csv');
us10 = csvread('us10.csv');

us1 = transpose([us1 unos]);
us2 = transpose([us2 unos]);
us3 = transpose([us3 unos]);
us4 = transpose([us4 unos]);
us5 = transpose([us5 unos]);
us6 = transpose([us6 unos]);
us7 = transpose([us7 unos]);
us8 = transpose([us8 unos]);
us9 = transpose([us9 unos]);
us10 = transpose([us10 unos]);

%%
PR(:,:,1)=[0.985979 0.0182723 -0.165864 -92.5159; 0.0723301 -0.942553 0.326131 172.613 ;-0.150376 -0.333556 -0.93066 13.6725 ;0 0 0 1] ;
PR(:,:,2)=[0.946049 0.0953082 0.30969 -59.0975 ;-0.00887147 -0.947786 0.318785 169.205 ;0.323903 -0.304333 -0.895806 33.2502; 0 0 0 1 ];
PR(:,:,3)=[0.894486 -0.0345411 -0.445761 -112.665; 0.11927 -0.942446 0.312362 172.868 ;-0.430895 -0.33257 -0.838885 13.7209 ;0 0 0 1 ];
PR(:,:,4)=[0.97772  -0.207843  0.0294052  -20.2232;-0.207034  -0.931686  0.298494  160.573;-0.0346435  -0.297932  -0.953958  13.8584;0  0  0  1]; 
PR(:,:,5)=[0.946824 0.287766 -0.143925 -133.828 ;0.31515 -0.919586 0.23461 171.722 ;-0.0648388 -0.267493 -0.961376 10.618 ;0 0 0 1 ];
PR(:,:,6)=[0.994045 0.104106 -0.0321829 -88.2052 ;0.102801 -0.993903 -0.039873 157.899 ;-0.0361378 0.0363271 -0.998686 -26.2924; 0 0 0 1 ];
PR(:,:,7)=[0.995144 0.0963649 0.0200501 -88.9538; 0.0723762 -0.854457 0.514456 181.829 ;0.0667075 -0.510507 -0.857282 60.646 ;0 0 0 1 ];
PR(:,:,8)=[0.827198 -0.0867973 0.555166 -13.6406 ;-0.0718329 -0.996226 -0.0487236 155.526 ;0.5573 0.000424905 -0.830311 0.972665 ;0 0 0 1 ];
PR(:,:,9)=[0.916922 0.170605 -0.360761 -124.813;0.153682 -0.985245 -0.0753248 154.994 ;-0.368288 0.0136247 -0.929612 -31.8981 ;0 0 0 1]; 
PR(:,:,10)=[0.803474 0.260939 0.535107 -76.4844 ;0.236577 -0.964756 0.115226 174.524 ;0.546315 0.0340131 -0.836889 -4.47052 ;0 0 0 1 ];

 
%%
ustoprobe(:,:,1) = pointtopoint15cm;
ustoprobe(:,:,2) = horaud15cm;
ustoprobe(:,:,3) = tsai15cm;
ustoprobe(:,:,4) = park15cm;
ustoprobe(:,:,5) = liang15cm;
ustoprobe(:,:,6) = handeye15cm;

i=1;

error1=transpose(sqrt(sum((ref-(PR(:,:,1)*(ustoprobe(:,:,i)*us1))).^2)));
error2=transpose(sqrt(sum((ref-(PR(:,:,2)*(ustoprobe(:,:,i)*us2))).^2)));
error3=transpose(sqrt(sum((ref-(PR(:,:,3)*(ustoprobe(:,:,i)*us3))).^2)));
error4=transpose(sqrt(sum((ref-(PR(:,:,4)*(ustoprobe(:,:,i)*us4))).^2)));
error5=transpose(sqrt(sum((ref-(PR(:,:,5)*(ustoprobe(:,:,i)*us5))).^2)));
error6=transpose(sqrt(sum((ref-(PR(:,:,6)*(ustoprobe(:,:,i)*us6))).^2)));
error7=transpose(sqrt(sum((ref-(PR(:,:,7)*(ustoprobe(:,:,i)*us7))).^2)));
error8=transpose(sqrt(sum((ref-(PR(:,:,8)*(ustoprobe(:,:,i)*us8))).^2)));
error9=transpose(sqrt(sum((ref-(PR(:,:,9)*(ustoprobe(:,:,i)*us9))).^2)));
error10=transpose(sqrt(sum((ref-(PR(:,:,10)*(ustoprobe(:,:,i)*us10))).^2)));
error=[error1;error2;error3;error4;error5;error6;error7;error8;error9;error10];
mean(error)
std(error)
