# Supplementary material for: Evaluation of 3D ultrasound for image guidance
Source: PLoS One. 2020 Mar 26;15(3):e0229441. doi: 10.1371/journal.pone.0229441 (PMC7098612; doi:10.1371/journal.pone.0229441)
Supplement: S1 Data — (ZIP) [file pone.0229441.s001.zip › Data_PLOS_ONE - light/1_Calibratation error analyisis/Target error - 3D wobbler/15cm/us1.csv]

-143.258	-140.754	103.115
-166.744	-124.599	84.318
-194.534	-130.279	88.2709
-164.766	-121.165	105.712
-188.383	-112.852	112.352
-154.452	-134.349	144.318
-185.93	-132.14	146.598
-209.722	-123.57	129.801
