# Supplementary material for: Evaluation of 3D ultrasound for image guidance
Source: PLoS One. 2020 Mar 26;15(3):e0229441. doi: 10.1371/journal.pone.0229441 (PMC7098612; doi:10.1371/journal.pone.0229441)
Supplement: S1 Data — (ZIP) [file pone.0229441.s001.zip › Data_PLOS_ONE - light/1_Calibratation error analyisis/Target error - 3D wobbler/15cm/us10.csv]

-137.133	-136.134	62.7927
-169.392	-127.539	69.0851
-185.336	-143.276	87.0301
-154.385	-126.474	84.3352
-167.858	-127.442	105.581
-117.7	-139.135	100.547
-139.018	-148.816	121.941
-167.778	-147.435	128.234
