# Supplementary material for: Evaluation of 3D ultrasound for image guidance
Source: PLoS One. 2020 Mar 26;15(3):e0229441. doi: 10.1371/journal.pone.0229441 (PMC7098612; doi:10.1371/journal.pone.0229441)
Supplement: S1 Data — (ZIP) [file pone.0229441.s001.zip › Data_PLOS_ONE - light/1_Calibratation error analyisis/Target error - 3D wobbler/15cm/us2.csv]

-145.986	-139.99	83.0595
-175.807	-123.979	77.7204
-198.456	-130.745	94.0806
-164.701	-120.922	95.3391
-182.279	-113.479	112.958
-136.758	-134.788	124.284
-163.628	-134.195	140.899
-192.181	-125.386	138.437
