# Supplementary material for: Evaluation of 3D ultrasound for image guidance
Source: PLoS One. 2020 Mar 26;15(3):e0229441. doi: 10.1371/journal.pone.0229441 (PMC7098612; doi:10.1371/journal.pone.0229441)
Supplement: S1 Data — (ZIP) [file pone.0229441.s001.zip › Data_PLOS_ONE - light/1_Calibratation error analyisis/Target error - 3D wobbler/15cm/us3.csv]

-141.294	-140.959	113.945
-157.572	-125.002	88.856
-185.401	-130.923	83.8221
-162.561	-121.672	108.911
-186.766	-113.19	107.653
-164.553	-133.399	149.689
-194.867	-132.164	140.598
-212.595	-123.456	119.059
