# Supplementary material for: Evaluation of 3D ultrasound for image guidance
Source: PLoS One. 2020 Mar 26;15(3):e0229441. doi: 10.1371/journal.pone.0229441 (PMC7098612; doi:10.1371/journal.pone.0229441)
Supplement: S1 Data — (ZIP) [file pone.0229441.s001.zip › Data_PLOS_ONE - light/1_Calibratation error analyisis/Target error - 3D wobbler/15cm/us4.csv]

-139.322	-147.15	96.7882
-166.591	-136.082	77.9111
-193.099	-140.41	87.9789
-161.542	-127.606	98.0467
-183.657	-117.922	105.598
-144.02	-130.51	135.801
-174.875	-128.508	142.093
-201.272	-123.519	129.509
