# Supplementary material for: Evaluation of 3D ultrasound for image guidance
Source: PLoS One. 2020 Mar 26;15(3):e0229441. doi: 10.1371/journal.pone.0229441 (PMC7098612; doi:10.1371/journal.pone.0229441)
Supplement: S1 Data — (ZIP) [file pone.0229441.s001.zip › Data_PLOS_ONE - light/1_Calibratation error analyisis/Target error - 3D wobbler/15cm/us5.csv]

-131.17	-136.717	83.0598
-156.999	-118.44	70.4747
-184.104	-127.655	72.9917
-154.565	-120.683	91.8688
-178.34	-116.957	100.678
-140.566	-142.398	125.848
-172.131	-144.626	128.365
-197.164	-134.13	115.78
