# Supplementary material for: Evaluation of 3D ultrasound for image guidance
Source: PLoS One. 2020 Mar 26;15(3):e0229441. doi: 10.1371/journal.pone.0229441 (PMC7098612; doi:10.1371/journal.pone.0229441)
Supplement: S1 Data — (ZIP) [file pone.0229441.s001.zip › Data_PLOS_ONE - light/1_Calibratation error analyisis/Target error - 3D wobbler/15cm/us6.csv]

-100.479	-130.427	88.2885
-130.568	-123.331	73.3388
-153.872	-139.564	80.7377
-127.12	-120.751	94.5809
-151.185	-121.826	104.602
-107.874	-129.902	130.882
-137.092	-139.691	136.42
-164.085	-139.923	124.738
