# Supplementary material for: Evaluation of 3D ultrasound for image guidance
Source: PLoS One. 2020 Mar 26;15(3):e0229441. doi: 10.1371/journal.pone.0229441 (PMC7098612; doi:10.1371/journal.pone.0229441)
Supplement: S1 Data — (ZIP) [file pone.0229441.s001.zip › Data_PLOS_ONE - light/1_Calibratation error analyisis/Target error - 3D wobbler/15cm/us7.csv]

-158.018	-151.19	93.9667
-180.872	-129.868	81.3819
-208.326	-130.705	91.4498
-174.444	-129.114	102.505
-194.112	-116.721	113.975
-159.108	-146.706	137.742
-188.875	-139.588	145.293
-212.635	-125.506	135.225
