# Supplementary material for: Evaluation of 3D ultrasound for image guidance
Source: PLoS One. 2020 Mar 26;15(3):e0229441. doi: 10.1371/journal.pone.0229441 (PMC7098612; doi:10.1371/journal.pone.0229441)
Supplement: S1 Data — (ZIP) [file pone.0229441.s001.zip › Data_PLOS_ONE - light/1_Calibratation error analyisis/Target error - 3D wobbler/15cm/us8.csv]

-128.422	-143.467	78.9745
-161.932	-138.782	82.7207
-175.94	-151.148	105.373
-148.278	-130.765	96.5639
-162.705	-127.409	117.958
-110.862	-131.001	116.7
-131.552	-137.434	139.352
-160.245	-139.173	145.644
