# Supplementary material for: Evaluation of 3D ultrasound for image guidance
Source: PLoS One. 2020 Mar 26;15(3):e0229441. doi: 10.1371/journal.pone.0229441 (PMC7098612; doi:10.1371/journal.pone.0229441)
Supplement: S1 Data — (ZIP) [file pone.0229441.s001.zip › Data_PLOS_ONE - light/1_Calibratation error analyisis/Target error - 3D wobbler/15cm/us9.csv]

-97.8657	-128.623	100.857
-121.56	-119.494	78.2041
-145.545	-135.279	75.6871
-125.385	-118.813	100.043
-151.135	-120.036	100.857
-118.659	-132.261	139.056
-148.307	-142.208	133.207
-170.11	-139.856	113.225
