# Supplementary material for: Evaluation of 3D ultrasound for image guidance
Source: PLoS One. 2020 Mar 26;15(3):e0229441. doi: 10.1371/journal.pone.0229441 (PMC7098612; doi:10.1371/journal.pone.0229441)
Supplement: S1 Data — (ZIP) [file pone.0229441.s001.zip › Data_PLOS_ONE - light/1_Calibratation error analyisis/Target error - 3D wobbler/7.4cm/reference points phantom cones/1.csv]

-117.324	-66.487	8.34065
-117.048	-66.5496	8.2839
-117.055	-66.5306	8.31638
-116.994	-66.568	8.2849
-116.935	-66.6477	8.28783
-117.092	-66.5332	8.34874
-117.03	-66.5884	8.3195
-116.891	-66.577	8.33526
-117.003	-66.5637	8.3577
-116.971	-66.5854	8.33014
-117.281	-66.3208	8.48961
-117.292	-66.2962	8.48199
-117.449	-66.2513	8.47857
-117.34	-66.2859	8.49779
-117.258	-66.3064	8.50385
-117.219	-66.3076	8.5171
-117.37	-66.249	8.49487
-117.409	-66.2965	8.49465
-117.286	-66.2838	8.52366
-117.338	-66.2963	8.48269
-116.783	-66.6998	8.34949
-116.893	-66.6685	8.35965
-116.762	-66.7377	8.33943
-116.908	-66.6837	8.34506
-116.845	-66.7147	8.36835
-116.774	-66.6919	8.3506
-116.713	-66.7203	8.36818
-116.73	-66.7204	8.35267
-116.888	-66.6811	8.3484
-116.76	-66.7243	8.31168
-117.242	-66.4296	8.60597
-117.186	-66.4324	8.49284
-117.36	-66.271	8.59035
-117.163	-66.3728	8.63544
-117.021	-66.3285	8.60083
-117.26	-66.3889	8.59967
-117.188	-66.3145	8.47928
-117.203	-66.3274	8.5915
-117.271	-66.4289	8.52525
-117.038	-66.3322	8.55983
