# Supplementary material for: Evaluation of 3D ultrasound for image guidance
Source: PLoS One. 2020 Mar 26;15(3):e0229441. doi: 10.1371/journal.pone.0229441 (PMC7098612; doi:10.1371/journal.pone.0229441)
Supplement: S1 Data — (ZIP) [file pone.0229441.s001.zip › Data_PLOS_ONE - light/1_Calibratation error analyisis/Target error - 3D wobbler/7.4cm/reference points phantom cones/1.fcsv]

# Markups fiducial file version = 4.8
# CoordinateSystem = 0
# columns = id,x,y,z,ow,ox,oy,oz,vis,sel,lock,label,desc,associatedNodeID
vtkMRMLMarkupsFiducialNode_0,-117.324,-66.487,8.34065,0,0,0,1,1,1,0,1-1,,
vtkMRMLMarkupsFiducialNode_1,-117.048,-66.5496,8.2839,0,0,0,1,1,1,0,1-2,,
vtkMRMLMarkupsFiducialNode_2,-117.055,-66.5306,8.31638,0,0,0,1,1,1,0,1-3,,
vtkMRMLMarkupsFiducialNode_3,-116.994,-66.568,8.2849,0,0,0,1,1,1,0,1-4,,
vtkMRMLMarkupsFiducialNode_4,-116.935,-66.6477,8.28783,0,0,0,1,1,1,0,1-5,,
vtkMRMLMarkupsFiducialNode_5,-117.092,-66.5332,8.34874,0,0,0,1,1,1,0,1-6,,
vtkMRMLMarkupsFiducialNode_6,-117.03,-66.5884,8.3195,0,0,0,1,1,1,0,1-7,,
vtkMRMLMarkupsFiducialNode_7,-116.891,-66.577,8.33526,0,0,0,1,1,1,0,1-8,,
vtkMRMLMarkupsFiducialNode_8,-117.003,-66.5637,8.3577,0,0,0,1,1,1,0,1-9,,
vtkMRMLMarkupsFiducialNode_9,-116.971,-66.5854,8.33014,0,0,0,1,1,1,0,1-10,,
vtkMRMLMarkupsFiducialNode_90,-117.281,-66.3208,8.48961,0,0,0,1,1,1,0,1-11,,
vtkMRMLMarkupsFiducialNode_91,-117.292,-66.2962,8.48199,0,0,0,1,1,1,0,1-12,,
vtkMRMLMarkupsFiducialNode_92,-117.449,-66.2513,8.47857,0,0,0,1,1,1,0,1-13,,
vtkMRMLMarkupsFiducialNode_93,-117.34,-66.2859,8.49779,0,0,0,1,1,1,0,1-14,,
vtkMRMLMarkupsFiducialNode_94,-117.258,-66.3064,8.50385,0,0,0,1,1,1,0,1-15,,
vtkMRMLMarkupsFiducialNode_95,-117.219,-66.3076,8.5171,0,0,0,1,1,1,0,1-16,,
vtkMRMLMarkupsFiducialNode_96,-117.37,-66.249,8.49487,0,0,0,1,1,1,0,1-17,,
vtkMRMLMarkupsFiducialNode_97,-117.409,-66.2965,8.49465,0,0,0,1,1,1,0,1-18,,
vtkMRMLMarkupsFiducialNode_98,-117.286,-66.2838,8.52366,0,0,0,1,1,1,0,1-19,,
vtkMRMLMarkupsFiducialNode_99,-117.338,-66.2963,8.48269,0,0,0,1,1,1,0,1-20,,
vtkMRMLMarkupsFiducialNode_180,-116.783,-66.6998,8.34949,0,0,0,1,1,1,0,1-21,,
vtkMRMLMarkupsFiducialNode_181,-116.893,-66.6685,8.35965,0,0,0,1,1,1,0,1-22,,
vtkMRMLMarkupsFiducialNode_182,-116.762,-66.7377,8.33943,0,0,0,1,1,1,0,1-23,,
vtkMRMLMarkupsFiducialNode_183,-116.908,-66.6837,8.34506,0,0,0,1,1,1,0,1-24,,
vtkMRMLMarkupsFiducialNode_184,-116.845,-66.7147,8.36835,0,0,0,1,1,1,0,1-25,,
vtkMRMLMarkupsFiducialNode_185,-116.774,-66.6919,8.3506,0,0,0,1,1,1,0,1-26,,
vtkMRMLMarkupsFiducialNode_186,-116.713,-66.7203,8.36818,0,0,0,1,1,1,0,1-27,,
vtkMRMLMarkupsFiducialNode_187,-116.73,-66.7204,8.35267,0,0,0,1,1,1,0,1-28,,
vtkMRMLMarkupsFiducialNode_188,-116.888,-66.6811,8.3484,0,0,0,1,1,1,0,1-29,,
vtkMRMLMarkupsFiducialNode_189,-116.76,-66.7243,8.31168,0,0,0,1,1,1,0,1-30,,
vtkMRMLMarkupsFiducialNode_271,-117.242,-66.4296,8.60597,0,0,0,1,1,1,0,1-31,,
vtkMRMLMarkupsFiducialNode_272,-117.186,-66.4324,8.49284,0,0,0,1,1,1,0,1-32,,
vtkMRMLMarkupsFiducialNode_273,-117.36,-66.271,8.59035,0,0,0,1,1,1,0,1-33,,
vtkMRMLMarkupsFiducialNode_274,-117.163,-66.3728,8.63544,0,0,0,1,1,1,0,1-34,,
vtkMRMLMarkupsFiducialNode_275,-117.021,-66.3285,8.60083,0,0,0,1,1,1,0,1-35,,
vtkMRMLMarkupsFiducialNode_276,-117.26,-66.3889,8.59967,0,0,0,1,1,1,0,1-36,,
vtkMRMLMarkupsFiducialNode_277,-117.188,-66.3145,8.47928,0,0,0,1,1,1,0,1-37,,
vtkMRMLMarkupsFiducialNode_278,-117.203,-66.3274,8.5915,0,0,0,1,1,1,0,1-38,,
vtkMRMLMarkupsFiducialNode_279,-117.271,-66.4289,8.52525,0,0,0,1,1,1,0,1-39,,
vtkMRMLMarkupsFiducialNode_280,-117.038,-66.3322,8.55983,0,0,0,1,1,1,0,1-40,,
