# Supplementary material for: Evaluation of 3D ultrasound for image guidance
Source: PLoS One. 2020 Mar 26;15(3):e0229441. doi: 10.1371/journal.pone.0229441 (PMC7098612; doi:10.1371/journal.pone.0229441)
Supplement: S1 Data — (ZIP) [file pone.0229441.s001.zip › Data_PLOS_ONE - light/1_Calibratation error analyisis/Target error - 3D wobbler/7.4cm/reference points phantom cones/2.csv]

-133.078	-57.1686	36.9726
-132.967	-57.2168	36.9319
-133.063	-57.2229	36.9132
-132.982	-57.2809	36.9402
-133.107	-57.1703	36.898
-132.988	-57.2692	36.9303
-133.082	-57.2278	36.9569
-133.106	-57.2227	36.9649
-133.131	-57.161	36.972
-133.028	-57.1877	36.8567
-133.389	-56.8803	36.9653
-133.264	-56.9436	37.0132
-133.427	-56.8717	36.9984
-133.308	-56.9294	36.9903
-133.427	-56.9222	36.9523
-133.395	-56.9198	36.9678
-133.44	-56.908	36.9292
-133.42	-56.8834	36.9755
-133.363	-56.9178	36.9995
-133.327	-56.9756	36.9445
-132.971	-57.3595	36.8581
-132.993	-57.4462	36.9458
-133.081	-57.3773	36.9938
-133.032	-57.442	36.9424
-132.992	-57.4719	36.9382
-133.127	-57.4006	36.9219
-132.989	-57.4261	36.9358
-133.108	-57.425	36.9161
-132.998	-57.3851	36.9317
-133.11	-57.4085	37.0429
-133.151	-56.9158	37.11
-133.293	-56.91	37.1485
-133.054	-56.9551	37.0847
-133.352	-56.9319	37.002
-133.045	-56.9725	37.0884
-133.207	-56.8983	37.096
-133.448	-56.9112	37.0882
-133.433	-57.0138	37.2757
-133.541	-56.7676	37.0996
-133.136	-56.9424	37.1488
