# Supplementary material for: Evaluation of 3D ultrasound for image guidance
Source: PLoS One. 2020 Mar 26;15(3):e0229441. doi: 10.1371/journal.pone.0229441 (PMC7098612; doi:10.1371/journal.pone.0229441)
Supplement: S1 Data — (ZIP) [file pone.0229441.s001.zip › Data_PLOS_ONE - light/1_Calibratation error analyisis/Target error - 3D wobbler/7.4cm/reference points phantom cones/2.fcsv]

# Markups fiducial file version = 4.8
# CoordinateSystem = 0
# columns = id,x,y,z,ow,ox,oy,oz,vis,sel,lock,label,desc,associatedNodeID
vtkMRMLMarkupsFiducialNode_10,-133.078,-57.1686,36.9726,0,0,0,1,1,1,0,2-1,,
vtkMRMLMarkupsFiducialNode_11,-132.967,-57.2168,36.9319,0,0,0,1,1,1,0,2-2,,
vtkMRMLMarkupsFiducialNode_12,-133.063,-57.2229,36.9132,0,0,0,1,1,1,0,2-3,,
vtkMRMLMarkupsFiducialNode_13,-132.982,-57.2809,36.9402,0,0,0,1,1,1,0,2-4,,
vtkMRMLMarkupsFiducialNode_14,-133.107,-57.1703,36.898,0,0,0,1,1,1,0,2-5,,
vtkMRMLMarkupsFiducialNode_15,-132.988,-57.2692,36.9303,0,0,0,1,1,1,0,2-6,,
vtkMRMLMarkupsFiducialNode_16,-133.082,-57.2278,36.9569,0,0,0,1,1,1,0,2-7,,
vtkMRMLMarkupsFiducialNode_17,-133.106,-57.2227,36.9649,0,0,0,1,1,1,0,2-8,,
vtkMRMLMarkupsFiducialNode_18,-133.131,-57.161,36.972,0,0,0,1,1,1,0,2-9,,
vtkMRMLMarkupsFiducialNode_19,-133.028,-57.1877,36.8567,0,0,0,1,1,1,0,2-10,,
vtkMRMLMarkupsFiducialNode_100,-133.389,-56.8803,36.9653,0,0,0,1,1,1,0,2-11,,
vtkMRMLMarkupsFiducialNode_101,-133.264,-56.9436,37.0132,0,0,0,1,1,1,0,2-12,,
vtkMRMLMarkupsFiducialNode_102,-133.427,-56.8717,36.9984,0,0,0,1,1,1,0,2-13,,
vtkMRMLMarkupsFiducialNode_103,-133.308,-56.9294,36.9903,0,0,0,1,1,1,0,2-14,,
vtkMRMLMarkupsFiducialNode_104,-133.427,-56.9222,36.9523,0,0,0,1,1,1,0,2-15,,
vtkMRMLMarkupsFiducialNode_105,-133.395,-56.9198,36.9678,0,0,0,1,1,1,0,2-16,,
vtkMRMLMarkupsFiducialNode_106,-133.44,-56.908,36.9292,0,0,0,1,1,1,0,2-17,,
vtkMRMLMarkupsFiducialNode_107,-133.42,-56.8834,36.9755,0,0,0,1,1,1,0,2-18,,
vtkMRMLMarkupsFiducialNode_108,-133.363,-56.9178,36.9995,0,0,0,1,1,1,0,2-19,,
vtkMRMLMarkupsFiducialNode_109,-133.327,-56.9756,36.9445,0,0,0,1,1,1,0,2-20,,
vtkMRMLMarkupsFiducialNode_190,-132.971,-57.3595,36.8581,0,0,0,1,1,1,0,2-21,,
vtkMRMLMarkupsFiducialNode_191,-132.993,-57.4462,36.9458,0,0,0,1,1,1,0,2-22,,
vtkMRMLMarkupsFiducialNode_192,-133.081,-57.3773,36.9938,0,0,0,1,1,1,0,2-23,,
vtkMRMLMarkupsFiducialNode_193,-133.032,-57.442,36.9424,0,0,0,1,1,1,0,2-24,,
vtkMRMLMarkupsFiducialNode_194,-132.992,-57.4719,36.9382,0,0,0,1,1,1,0,2-25,,
vtkMRMLMarkupsFiducialNode_195,-133.127,-57.4006,36.9219,0,0,0,1,1,1,0,2-26,,
vtkMRMLMarkupsFiducialNode_196,-132.989,-57.4261,36.9358,0,0,0,1,1,1,0,2-27,,
vtkMRMLMarkupsFiducialNode_197,-133.108,-57.425,36.9161,0,0,0,1,1,1,0,2-28,,
vtkMRMLMarkupsFiducialNode_198,-132.998,-57.3851,36.9317,0,0,0,1,1,1,0,2-29,,
vtkMRMLMarkupsFiducialNode_199,-133.11,-57.4085,37.0429,0,0,0,1,1,1,0,2-30,,
vtkMRMLMarkupsFiducialNode_281,-133.151,-56.9158,37.11,0,0,0,1,1,1,0,2-31,,
vtkMRMLMarkupsFiducialNode_282,-133.293,-56.91,37.1485,0,0,0,1,1,1,0,2-32,,
vtkMRMLMarkupsFiducialNode_283,-133.054,-56.9551,37.0847,0,0,0,1,1,1,0,2-33,,
vtkMRMLMarkupsFiducialNode_284,-133.352,-56.9319,37.002,0,0,0,1,1,1,0,2-34,,
vtkMRMLMarkupsFiducialNode_285,-133.045,-56.9725,37.0884,0,0,0,1,1,1,0,2-35,,
vtkMRMLMarkupsFiducialNode_286,-133.207,-56.8983,37.096,0,0,0,1,1,1,0,2-36,,
vtkMRMLMarkupsFiducialNode_287,-133.448,-56.9112,37.0882,0,0,0,1,1,1,0,2-37,,
vtkMRMLMarkupsFiducialNode_288,-133.433,-57.0138,37.2757,0,0,0,1,1,1,0,2-38,,
vtkMRMLMarkupsFiducialNode_289,-133.541,-56.7676,37.0996,0,0,0,1,1,1,0,2-39,,
vtkMRMLMarkupsFiducialNode_290,-133.136,-56.9424,37.1488,0,0,0,1,1,1,0,2-40,,
