# Supplementary material for: Evaluation of 3D ultrasound for image guidance
Source: PLoS One. 2020 Mar 26;15(3):e0229441. doi: 10.1371/journal.pone.0229441 (PMC7098612; doi:10.1371/journal.pone.0229441)
Supplement: S1 Data — (ZIP) [file pone.0229441.s001.zip › Data_PLOS_ONE - light/1_Calibratation error analyisis/Target error - 3D wobbler/7.4cm/reference points phantom cones/2nd/1 - Copy.fcsv]

# Markups fiducial file version = 4.8
# CoordinateSystem = 0
# columns = id,x,y,z,ow,ox,oy,oz,vis,sel,lock,label,desc,associatedNodeID
vtkMRMLMarkupsFiducialNode_0,-116.509,-66.4191,8.26005,0,0,0,1,1,1,0,1-1,,
vtkMRMLMarkupsFiducialNode_1,-116.553,-66.3735,8.27538,0,0,0,1,1,1,0,1-2,,
vtkMRMLMarkupsFiducialNode_2,-116.515,-66.4051,8.21141,0,0,0,1,1,1,0,1-3,,
vtkMRMLMarkupsFiducialNode_3,-116.575,-66.3407,8.20659,0,0,0,1,1,1,0,1-4,,
vtkMRMLMarkupsFiducialNode_4,-116.575,-66.3536,8.23637,0,0,0,1,1,1,0,1-5,,
vtkMRMLMarkupsFiducialNode_5,-116.417,-66.3576,8.29366,0,0,0,1,1,1,0,1-6,,
vtkMRMLMarkupsFiducialNode_6,-116.564,-66.3501,8.19437,0,0,0,1,1,1,0,1-7,,
vtkMRMLMarkupsFiducialNode_7,-116.475,-66.3887,8.25905,0,0,0,1,1,1,0,1-8,,
vtkMRMLMarkupsFiducialNode_8,-116.481,-66.3476,8.2663,0,0,0,1,1,1,0,1-9,,
vtkMRMLMarkupsFiducialNode_9,-116.468,-66.338,8.25344,0,0,0,1,1,1,0,1-10,,
vtkMRMLMarkupsFiducialNode_10,-116.544,-66.3512,8.26558,0,0,0,1,1,1,0,1-11,,
vtkMRMLMarkupsFiducialNode_89,-116.672,-66.1367,8.63158,0,0,0,1,1,1,0,1-12,,
vtkMRMLMarkupsFiducialNode_90,-116.712,-66.1131,8.58146,0,0,0,1,1,1,0,1-13,,
vtkMRMLMarkupsFiducialNode_91,-116.663,-66.1102,8.59437,0,0,0,1,1,1,0,1-14,,
vtkMRMLMarkupsFiducialNode_92,-116.64,-66.1005,8.57943,0,0,0,1,1,1,0,1-15,,
vtkMRMLMarkupsFiducialNode_93,-116.629,-66.1407,8.63628,0,0,0,1,1,1,0,1-16,,
vtkMRMLMarkupsFiducialNode_94,-116.799,-66.0985,8.59009,0,0,0,1,1,1,0,1-17,,
vtkMRMLMarkupsFiducialNode_95,-116.64,-66.1462,8.6545,0,0,0,1,1,1,0,1-18,,
vtkMRMLMarkupsFiducialNode_96,-116.714,-66.1089,8.59109,0,0,0,1,1,1,0,1-19,,
vtkMRMLMarkupsFiducialNode_97,-116.615,-66.1133,8.58689,0,0,0,1,1,1,0,1-20,,
vtkMRMLMarkupsFiducialNode_98,-116.756,-66.1262,8.59408,0,0,0,1,1,1,0,1-21,,
vtkMRMLMarkupsFiducialNode_99,-116.661,-66.123,8.60749,0,0,0,1,1,1,0,1-22,,
vtkMRMLMarkupsFiducialNode_100,-116.677,-66.1075,8.63516,0,0,0,1,1,1,0,1-23,,
vtkMRMLMarkupsFiducialNode_193,-116.367,-66.1228,8.39345,0,0,0,1,1,1,0,1-24,,
vtkMRMLMarkupsFiducialNode_194,-116.338,-66.0845,8.33477,0,0,0,1,1,1,0,1-25,,
vtkMRMLMarkupsFiducialNode_195,-116.268,-66.1048,8.35938,0,0,0,1,1,1,0,1-26,,
vtkMRMLMarkupsFiducialNode_196,-116.39,-66.1175,8.39863,0,0,0,1,1,1,0,1-27,,
vtkMRMLMarkupsFiducialNode_197,-116.21,-66.2108,8.37416,0,0,0,1,1,1,0,1-28,,
vtkMRMLMarkupsFiducialNode_198,-116.252,-66.1412,8.40328,0,0,0,1,1,1,0,1-29,,
vtkMRMLMarkupsFiducialNode_199,-116.301,-66.1311,8.35646,0,0,0,1,1,1,0,1-30,,
vtkMRMLMarkupsFiducialNode_200,-116.32,-66.1486,8.36228,0,0,0,1,1,1,0,1-31,,
vtkMRMLMarkupsFiducialNode_201,-116.179,-66.1619,8.38399,0,0,0,1,1,1,0,1-32,,
vtkMRMLMarkupsFiducialNode_202,-116.214,-66.1675,8.40148,0,0,0,1,1,1,0,1-33,,
vtkMRMLMarkupsFiducialNode_203,-116.347,-66.1191,8.43193,0,0,0,1,1,1,0,1-34,,
vtkMRMLMarkupsFiducialNode_204,-116.353,-66.0567,8.41853,0,0,0,1,1,1,0,1-35,,
