# Supplementary material for: Evaluation of 3D ultrasound for image guidance
Source: PLoS One. 2020 Mar 26;15(3):e0229441. doi: 10.1371/journal.pone.0229441 (PMC7098612; doi:10.1371/journal.pone.0229441)
Supplement: S1 Data — (ZIP) [file pone.0229441.s001.zip › Data_PLOS_ONE - light/1_Calibratation error analyisis/Target error - 3D wobbler/7.4cm/reference points phantom cones/2nd/1.csv]

-116.509	-66.4191	8.26005
-116.553	-66.3735	8.27538
-116.515	-66.4051	8.21141
-116.575	-66.3407	8.20659
-116.575	-66.3536	8.23637
-116.417	-66.3576	8.29366
-116.564	-66.3501	8.19437
-116.475	-66.3887	8.25905
-116.481	-66.3476	8.2663
-116.468	-66.338	8.25344
-116.544	-66.3512	8.26558
-116.672	-66.1367	8.63158
-116.712	-66.1131	8.58146
-116.663	-66.1102	8.59437
-116.64	-66.1005	8.57943
-116.629	-66.1407	8.63628
-116.799	-66.0985	8.59009
-116.64	-66.1462	8.6545
-116.714	-66.1089	8.59109
-116.615	-66.1133	8.58689
-116.756	-66.1262	8.59408
-116.661	-66.123	8.60749
-116.677	-66.1075	8.63516
-116.367	-66.1228	8.39345
-116.338	-66.0845	8.33477
-116.268	-66.1048	8.35938
-116.39	-66.1175	8.39863
-116.21	-66.2108	8.37416
-116.252	-66.1412	8.40328
-116.301	-66.1311	8.35646
-116.32	-66.1486	8.36228
-116.179	-66.1619	8.38399
-116.214	-66.1675	8.40148
-116.347	-66.1191	8.43193
-116.353	-66.0567	8.41853
