# Supplementary material for: Evaluation of 3D ultrasound for image guidance
Source: PLoS One. 2020 Mar 26;15(3):e0229441. doi: 10.1371/journal.pone.0229441 (PMC7098612; doi:10.1371/journal.pone.0229441)
Supplement: S1 Data — (ZIP) [file pone.0229441.s001.zip › Data_PLOS_ONE - light/1_Calibratation error analyisis/Target error - 3D wobbler/7.4cm/reference points phantom cones/2nd/2 - Copy.fcsv]

# Markups fiducial file version = 4.8
# CoordinateSystem = 0
# columns = id,x,y,z,ow,ox,oy,oz,vis,sel,lock,label,desc,associatedNodeID
vtkMRMLMarkupsFiducialNode_11,-132.494,-57.0287,37.0151,0,0,0,1,1,1,0,2-1,,
vtkMRMLMarkupsFiducialNode_12,-132.567,-57.0791,37.072,0,0,0,1,1,1,0,2-2,,
vtkMRMLMarkupsFiducialNode_13,-132.551,-56.977,37.0667,0,0,0,1,1,1,0,2-3,,
vtkMRMLMarkupsFiducialNode_14,-132.55,-56.9629,36.9956,0,0,0,1,1,1,0,2-4,,
vtkMRMLMarkupsFiducialNode_15,-132.531,-57.0259,37.0162,0,0,0,1,1,1,0,2-5,,
vtkMRMLMarkupsFiducialNode_16,-132.493,-57.0254,37.0788,0,0,0,1,1,1,0,2-6,,
vtkMRMLMarkupsFiducialNode_17,-132.457,-57.1118,37.0262,0,0,0,1,1,1,0,2-7,,
vtkMRMLMarkupsFiducialNode_18,-132.503,-57.0467,37.0331,0,0,0,1,1,1,0,2-8,,
vtkMRMLMarkupsFiducialNode_19,-132.538,-57.0687,37.0159,0,0,0,1,1,1,0,2-9,,
vtkMRMLMarkupsFiducialNode_20,-132.564,-57.0558,37.068,0,0,0,1,1,1,0,2-10,,
vtkMRMLMarkupsFiducialNode_101,-132.472,-56.7438,37.1284,0,0,0,1,1,1,0,2-11,,
vtkMRMLMarkupsFiducialNode_102,-132.493,-56.7411,37.1312,0,0,0,1,1,1,0,2-12,,
vtkMRMLMarkupsFiducialNode_103,-132.412,-56.7511,37.1836,0,0,0,1,1,1,0,2-13,,
vtkMRMLMarkupsFiducialNode_104,-132.456,-56.7853,37.1578,0,0,0,1,1,1,0,2-14,,
vtkMRMLMarkupsFiducialNode_105,-132.527,-56.7978,37.12,0,0,0,1,1,1,0,2-15,,
vtkMRMLMarkupsFiducialNode_106,-132.446,-56.7121,37.1249,0,0,0,1,1,1,0,2-16,,
vtkMRMLMarkupsFiducialNode_107,-132.421,-56.8445,37.127,0,0,0,1,1,1,0,2-17,,
vtkMRMLMarkupsFiducialNode_108,-132.433,-56.8204,37.1409,0,0,0,1,1,1,0,2-18,,
vtkMRMLMarkupsFiducialNode_109,-132.595,-56.8046,37.1292,0,0,0,1,1,1,0,2-19,,
vtkMRMLMarkupsFiducialNode_110,-132.591,-56.7635,37.1354,0,0,0,1,1,1,0,2-20,,
vtkMRMLMarkupsFiducialNode_111,-132.639,-56.7772,37.1184,0,0,0,1,1,1,0,2-21,,
vtkMRMLMarkupsFiducialNode_112,-132.575,-56.7622,37.1092,0,0,0,1,1,1,0,2-22,,
vtkMRMLMarkupsFiducialNode_113,-132.674,-56.7233,37.1505,0,0,0,1,1,1,0,2-23,,
vtkMRMLMarkupsFiducialNode_205,-132.688,-56.7544,36.833,0,0,0,1,1,1,0,2-24,,
vtkMRMLMarkupsFiducialNode_206,-132.629,-56.8188,36.8546,0,0,0,1,1,1,0,2-25,,
vtkMRMLMarkupsFiducialNode_207,-132.644,-56.7629,36.7969,0,0,0,1,1,1,0,2-26,,
vtkMRMLMarkupsFiducialNode_208,-132.611,-56.7957,36.9236,0,0,0,1,1,1,0,2-27,,
vtkMRMLMarkupsFiducialNode_209,-132.504,-56.7938,36.8695,0,0,0,1,1,1,0,2-28,,
vtkMRMLMarkupsFiducialNode_210,-132.551,-56.8066,36.8667,0,0,0,1,1,1,0,2-29,,
vtkMRMLMarkupsFiducialNode_211,-132.646,-56.7711,36.8256,0,0,0,1,1,1,0,2-30,,
vtkMRMLMarkupsFiducialNode_212,-132.665,-56.7607,36.8137,0,0,0,1,1,1,0,2-31,,
vtkMRMLMarkupsFiducialNode_213,-132.638,-56.7512,36.8511,0,0,0,1,1,1,0,2-32,,
vtkMRMLMarkupsFiducialNode_214,-132.763,-56.814,36.8318,0,0,0,1,1,1,0,2-33,,
vtkMRMLMarkupsFiducialNode_215,-132.694,-56.7477,36.8637,0,0,0,1,1,1,0,2-34,,
vtkMRMLMarkupsFiducialNode_216,-132.54,-56.7792,36.8441,0,0,0,1,1,1,0,2-35,,
