# Supplementary material for: Evaluation of 3D ultrasound for image guidance
Source: PLoS One. 2020 Mar 26;15(3):e0229441. doi: 10.1371/journal.pone.0229441 (PMC7098612; doi:10.1371/journal.pone.0229441)
Supplement: S1 Data — (ZIP) [file pone.0229441.s001.zip › Data_PLOS_ONE - light/1_Calibratation error analyisis/Target error - 3D wobbler/7.4cm/reference points phantom cones/2nd/2.csv]

-132.494	-57.0287	37.0151
-132.567	-57.0791	37.072
-132.551	-56.977	37.0667
-132.55	-56.9629	36.9956
-132.531	-57.0259	37.0162
-132.493	-57.0254	37.0788
-132.457	-57.1118	37.0262
-132.503	-57.0467	37.0331
-132.538	-57.0687	37.0159
-132.564	-57.0558	37.068
-132.472	-56.7438	37.1284
-132.493	-56.7411	37.1312
-132.412	-56.7511	37.1836
-132.456	-56.7853	37.1578
-132.527	-56.7978	37.12
-132.446	-56.7121	37.1249
-132.421	-56.8445	37.127
-132.433	-56.8204	37.1409
-132.595	-56.8046	37.1292
-132.591	-56.7635	37.1354
-132.639	-56.7772	37.1184
-132.575	-56.7622	37.1092
-132.674	-56.7233	37.1505
-132.688	-56.7544	36.833
-132.629	-56.8188	36.8546
-132.644	-56.7629	36.7969
-132.611	-56.7957	36.9236
-132.504	-56.7938	36.8695
-132.551	-56.8066	36.8667
-132.646	-56.7711	36.8256
-132.665	-56.7607	36.8137
-132.638	-56.7512	36.8511
-132.763	-56.814	36.8318
-132.694	-56.7477	36.8637
-132.54	-56.7792	36.8441
