# Supplementary material for: Evaluation of 3D ultrasound for image guidance
Source: PLoS One. 2020 Mar 26;15(3):e0229441. doi: 10.1371/journal.pone.0229441 (PMC7098612; doi:10.1371/journal.pone.0229441)
Supplement: S1 Data — (ZIP) [file pone.0229441.s001.zip › Data_PLOS_ONE - light/1_Calibratation error analyisis/Target error - 3D wobbler/7.4cm/reference points phantom cones/2nd/2018-11-23-Scene.mrml]

<?xml version="1.0" encoding="ISO-8859-1"?>
<MRML  version="Slicer4.4.0" userTags="">
<Crosshair
  id="vtkMRMLCrosshairNodedefault" name="Crosshair" hideFromEditors="true" selectable="true" selected="false" singletonTag="default" crosshairMode="NoCrosshair" navigation="false" crosshairBehavior="OffsetJumpSlice" crosshairThickness="Fine" crosshairRAS="0 0 0"></Crosshair>
 <Selection
  id="vtkMRMLSelectionNodeSingleton" name="Selection" hideFromEditors="true" selectable="true" selected="false" singletonTag="Singleton" frequencyUnitNodeRef="vtkMRMLUnitNodeApplicationFrequency" intensityUnitNodeRef="vtkMRMLUnitNodeApplicationIntensity" lengthUnitNodeRef="vtkMRMLUnitNodeApplicationLength" timeUnitNodeRef="vtkMRMLUnitNodeApplicationTime" velocityUnitNodeRef="vtkMRMLUnitNodeApplicationVelocity" references="unit/frequency:vtkMRMLUnitNodeApplicationFrequency;unit/intensity:vtkMRMLUnitNodeApplicationIntensity;unit/length:vtkMRMLUnitNodeApplicationLength;unit/time:vtkMRMLUnitNodeApplicationTime;unit/velocity:vtkMRMLUnitNodeApplicationVelocity;" activeVolumeID="NULL" secondaryVolumeID="NULL" activeLabelVolumeID="NULL" activeFiducialListID="NULL" activePlaceNodeID="vtkMRMLMarkupsFiducialNode5" activePlaceNodeClassName="vtkMRMLMarkupsFiducialNode" activeROIListID="NULL" activeCameraID="NULL" activeTableID="NULL" activeViewID="NULL" activeLayoutID="NULL" activePlotChartID="NULL" ></Selection>
 <Interaction
  id="vtkMRMLInteractionNodeSingleton" name="Interaction" hideFromEditors="true" selectable="true" selected="false" singletonTag="Singleton" currentInteractionMode="Place" placeModePersistence="false" lastInteractionMode="Place" ></Interaction>
 <View
  id="vtkMRMLViewNode1" name="View1" hideFromEditors="false" selectable="true" selected="false" singletonTag="1" attributes="MappedInLayout:1" layoutLabel="1" layoutName="1" active="false" visibility="true" backgroundColor="0.756863 0.764706 0.909804" backgroundColor2="0.454902 0.470588 0.745098" orientationMarkerType="none" orientationMarkerSize="medium" rulerType="none" AxisLabels="L;R;P;A;I;S" fieldOfView="200" letterSize="0.05" boxVisible="true" fiducialsVisible="true" fiducialLabelsVisible="true" axisLabelsVisible="true" axisLabelsCameraDependent="true" animationMode="Off" viewAxisMode="LookFrom" spinDegrees="2" spinMs="5" spinDirection="YawLeft" rotateDegrees="5" rockLength="200" rockCount="0" stereoType="NoStereo" renderMode="Perspective" useDepthPeeling="0" ></View>
 <Slice
  id="vtkMRMLSliceNodeRed" name="Red" hideFromEditors="false" selectable="true" selected="false" singletonTag="Red" attributes="MappedInLayout:1" layoutLabel="R" layoutName="Red" active="false" visibility="true" backgroundColor="0 0 0" backgroundColor2="0 0 0" orientationMarkerType="none" orientationMarkerSize="medium" rulerType="none" AxisLabels="L;R;P;A;I;S" fieldOfView="533.841 410.584 1" dimensions="654 503 1" xyzOrigin="0 0 0" sliceResolutionMode="1" uvwExtents="533.841 410.584 1" uvwDimensions="256 256 1" uvwOrigin="0 0 0" activeSlice="0" layoutGridRows="1" layoutGridColumns="1" sliceToRAS="-1 0 0 0 0 1 0 0 0 0 1 0 0 0 0 1" orientationMatrixAxial="-1 0 0 0 1 0 0 0 1" orientationMatrixSagittal="0 0 1 -1 0 0 0 1 0" orientationMatrixCoronal="-1 0 0 0 0 1 0 1 0" layoutColor="0.952941 0.290196 0.2" orientation="Axial" orientationReference="Axial" jumpMode="1" sliceVisibility="false" widgetVisibility="false" useLabelOutline="false" sliceSpacingMode="0" prescribedSliceSpacing="1 1 1" ></Slice>
 <Slice
  id="vtkMRMLSliceNodeYellow" name="Yellow" hideFromEditors="false" selectable="true" selected="false" singletonTag="Yellow" attributes="MappedInLayout:1" layoutLabel="Y" layoutName="Yellow" active="false" visibility="true" backgroundColor="0 0 0" backgroundColor2="0 0 0" orientationMarkerType="none" orientationMarkerSize="medium" rulerType="none" AxisLabels="L;R;P;A;I;S" fieldOfView="533.841 410.584 1" dimensions="654 503 1" xyzOrigin="0 0 0" sliceResolutionMode="1" uvwExtents="533.841 410.584 1" uvwDimensions="256 256 1" uvwOrigin="0 0 0" activeSlice="0" layoutGridRows="1" layoutGridColumns="1" sliceToRAS="0 0 1 0 -1 0 0 0 0 1 0 0 0 0 0 1" orientationMatrixAxial="-1 0 0 0 1 0 0 0 1" orientationMatrixSagittal="0 0 1 -1 0 0 0 1 0" orientationMatrixCoronal="-1 0 0 0 0 1 0 1 0" layoutColor="0.929412 0.835294 0.298039" orientation="Sagittal" orientationReference="Sagittal" jumpMode="1" sliceVisibility="false" widgetVisibility="false" useLabelOutline="false" sliceSpacingMode="0" prescribedSliceSpacing="1 1 1" ></Slice>
 <Slice
  id="vtkMRMLSliceNodeGreen" name="Green" hideFromEditors="false" selectable="true" selected="false" singletonTag="Green" attributes="MappedInLayout:1" layoutLabel="G" layoutName="Green" active="false" visibility="true" backgroundColor="0 0 0" backgroundColor2="0 0 0" orientationMarkerType="none" orientationMarkerSize="medium" rulerType="none" AxisLabels="L;R;P;A;I;S" fieldOfView="533.841 410.584 1" dimensions="654 503 1" xyzOrigin="0 0 0" sliceResolutionMode="1" uvwExtents="533.841 410.584 1" uvwDimensions="256 256 1" uvwOrigin="0 0 0" activeSlice="0" layoutGridRows="1" layoutGridColumns="1" sliceToRAS="-1 0 0 0 0 0 1 0 0 1 0 0 0 0 0 1" orientationMatrixAxial="-1 0 0 0 1 0 0 0 1" orientationMatrixSagittal="0 0 1 -1 0 0 0 1 0" orientationMatrixCoronal="-1 0 0 0 0 1 0 1 0" layoutColor="0.431373 0.690196 0.294118" orientation="Coronal" orientationReference="Coronal" jumpMode="1" sliceVisibility="false" widgetVisibility="false" useLabelOutline="false" sliceSpacingMode="0" prescribedSliceSpacing="1 1 1" ></Slice>
 <Layout
  id="vtkMRMLLayoutNodevtkMRMLLayoutNode" name="Layout" hideFromEditors="true" selectable="true" selected="false" singletonTag="vtkMRMLLayoutNode" currentViewArrangement="3" guiPanelVisibility="1" bottomPanelVisibility ="1" guiPanelLR="0" collapseSliceControllers="0"
 numberOfCompareViewRows="1" numberOfCompareViewColumns="1" numberOfLightboxRows="6" numberOfLightboxColumns="6" mainPanelSize="400" secondaryPanelSize="400" ></Layout>
 <SliceComposite
  id="vtkMRMLSliceCompositeNodeRed" name="SliceComposite" hideFromEditors="true" selectable="true" selected="false" singletonTag="Red" backgroundVolumeID="" foregroundVolumeID="" labelVolumeID="" compositing="0" foregroundOpacity="0" labelOpacity="1" linkedControl="0" fiducialVisibility="1" fiducialLabelVisibility="1" sliceIntersectionVisibility="0" layoutName="Red" annotationSpace="IJKAndRAS" annotationMode="All" doPropagateVolumeSelection="1" ></SliceComposite>
 <SliceComposite
  id="vtkMRMLSliceCompositeNodeYellow" name="SliceComposite_1" hideFromEditors="true" selectable="true" selected="false" singletonTag="Yellow" backgroundVolumeID="" foregroundVolumeID="" labelVolumeID="" compositing="0" foregroundOpacity="0" labelOpacity="1" linkedControl="0" fiducialVisibility="1" fiducialLabelVisibility="1" sliceIntersectionVisibility="0" layoutName="Yellow" annotationSpace="IJKAndRAS" annotationMode="All" doPropagateVolumeSelection="1" ></SliceComposite>
 <SliceComposite
  id="vtkMRMLSliceCompositeNodeGreen" name="SliceComposite_2" hideFromEditors="true" selectable="true" selected="false" singletonTag="Green" backgroundVolumeID="" foregroundVolumeID="" labelVolumeID="" compositing="0" foregroundOpacity="0" labelOpacity="1" linkedControl="0" fiducialVisibility="1" fiducialLabelVisibility="1" sliceIntersectionVisibility="0" layoutName="Green" annotationSpace="IJKAndRAS" annotationMode="All" doPropagateVolumeSelection="1" ></SliceComposite>
 <Camera
  id="vtkMRMLCameraNode1" name="Default Scene Camera" hideFromEditors="false" selectable="true" selected="false" userTags="" position="49.174 -28.3141 60.744" focalPoint="-100.811 -58.8694 40.7095" viewUp="-0.0621572 -0.315702 0.94682" parallelProjection="false" parallelScale="1" appliedTransform="1 0 0 0  0 1 0 0  0 0 1 0  0 0 0 1" ></Camera>
 <SubjectHierarchy
  id="vtkMRMLSubjectHierarchyNode1" name="SubjectHierarchy" hideFromEditors="false" selectable="true" selected="false" attributes="SubjectHierarchyVersion:2" >
   <SubjectHierarchyItem id="3" name="Scene" parent="0" type="" expanded="true" attributes="Level^Scene|">
     <SubjectHierarchyItem id="19" dataNode="vtkMRMLLinearTransformNode4" parent="3" type="Transforms" expanded="true"></SubjectHierarchyItem>
     <SubjectHierarchyItem id="20" dataNode="vtkMRMLLinearTransformNode5" parent="3" type="Transforms" expanded="true"></SubjectHierarchyItem>
     <SubjectHierarchyItem id="21" dataNode="vtkMRMLLinearTransformNode6" parent="3" type="Transforms" expanded="true"></SubjectHierarchyItem>
     <SubjectHierarchyItem id="22" dataNode="vtkMRMLMarkupsFiducialNode1" parent="3" type="Markups" expanded="true"></SubjectHierarchyItem>
     <SubjectHierarchyItem id="23" dataNode="vtkMRMLMarkupsFiducialNode2" parent="3" type="Markups" expanded="true"></SubjectHierarchyItem>
     <SubjectHierarchyItem id="24" dataNode="vtkMRMLMarkupsFiducialNode3" parent="3" type="Markups" expanded="true"></SubjectHierarchyItem>
     <SubjectHierarchyItem id="25" dataNode="vtkMRMLMarkupsFiducialNode4" parent="3" type="Markups" expanded="true"></SubjectHierarchyItem>
     <SubjectHierarchyItem id="26" dataNode="vtkMRMLMarkupsFiducialNode6" parent="3" type="Markups" expanded="true"></SubjectHierarchyItem>
     <SubjectHierarchyItem id="27" dataNode="vtkMRMLMarkupsFiducialNode7" parent="3" type="Markups" expanded="true"></SubjectHierarchyItem>
     <SubjectHierarchyItem id="28" dataNode="vtkMRMLMarkupsFiducialNode8" parent="3" type="Markups" expanded="true"></SubjectHierarchyItem>
     <SubjectHierarchyItem id="29" dataNode="vtkMRMLMarkupsFiducialNode9" parent="3" type="Markups" expanded="true"></SubjectHierarchyItem>
     <SubjectHierarchyItem id="30" dataNode="vtkMRMLSceneViewNode1" parent="3" type="SceneViews" expanded="true"></SubjectHierarchyItem>
     <SubjectHierarchyItem id="31" dataNode="vtkMRMLMarkupsFiducialNode5" parent="3" type="Markups" expanded="true"></SubjectHierarchyItem>
     <SubjectHierarchyItem id="32" dataNode="vtkMRMLMarkupsFiducialNode10" parent="3" type="Markups" expanded="true"></SubjectHierarchyItem>
     <SubjectHierarchyItem id="33" dataNode="vtkMRMLTransformNode1" parent="3" type="Transforms" expanded="true"></SubjectHierarchyItem>
     <SubjectHierarchyItem id="34" dataNode="vtkMRMLTransformNode2" parent="3" type="Transforms" expanded="true"></SubjectHierarchyItem></SubjectHierarchyItem></SubjectHierarchy>
 <ColorTableStorage
  id="vtkMRMLColorTableStorageNode22" name="ColorTableStorage_21" hideFromEditors="true" selectable="true" selected="false" fileName="../../../../../../AppData/Roaming/NA-MIC/Extensions-26813/SlicerRT/share/Slicer-4.8/qt-loadable-modules/Isodose/Isodose_ColorTable.ctbl" useCompression="1" defaultWriteFileExtension="ctbl" readState="0" writeState="0" ></ColorTableStorage>
 <ClipModels
  id="vtkMRMLClipModelsNodevtkMRMLClipModelsNode" name="ClipModels" hideFromEditors="true" selectable="true" selected="false" singletonTag="vtkMRMLClipModelsNode" clipType="0" redSliceClipState="0" yellowSliceClipState="0" greenSliceClipState="0" ></ClipModels>
 <ColorTableStorage
  id="vtkMRMLColorTableStorageNode23" name="ColorTableStorage_22" hideFromEditors="true" selectable="true" selected="false" fileName="../../../../../../AppData/Roaming/NA-MIC/Extensions-26813/SlicerRT/share/Slicer-4.8/qt-loadable-modules/DoseComparison/Gamma_ColorTable.ctbl" useCompression="1" defaultWriteFileExtension="ctbl" readState="0" writeState="0" ></ColorTableStorage>
 <ScriptedModule
  id="vtkMRMLScriptedModuleNodeDataProbe" name="ScriptedModule" hideFromEditors="true" selectable="true" selected="false" singletonTag="DataProbe" ModuleName ="DataProbe" ></ScriptedModule>
 <Camera
  id="vtkMRMLCameraNode2" name="Default Scene Camera" hideFromEditors="false" selectable="true" selected="false" userTags="" position="49.174 -28.3141 60.744" focalPoint="-100.811 -58.8694 40.7095" viewUp="-0.0621572 -0.315702 0.94682" parallelProjection="false" parallelScale="1" activetag="vtkMRMLViewNode1" appliedTransform="1 0 0 0  0 1 0 0  0 0 1 0  0 0 0 1" ></Camera>
 <ColorTableStorage
  id="vtkMRMLColorTableStorageNode24" name="ColorTableStorage_21" hideFromEditors="true" selectable="true" selected="false" fileName="../../../../../../AppData/Roaming/NA-MIC/Extensions-26813/SlicerRT/share/Slicer-4.8/qt-loadable-modules/Isodose/Isodose_ColorTable.ctbl" useCompression="1" defaultWriteFileExtension="ctbl" readState="0" writeState="0" ></ColorTableStorage>
 <ColorTableStorage
  id="vtkMRMLColorTableStorageNode25" name="ColorTableStorage_22" hideFromEditors="true" selectable="true" selected="false" fileName="../../../../../../AppData/Roaming/NA-MIC/Extensions-26813/SlicerRT/share/Slicer-4.8/qt-loadable-modules/DoseComparison/Gamma_ColorTable.ctbl" useCompression="1" defaultWriteFileExtension="ctbl" readState="0" writeState="0" ></ColorTableStorage>
 <IGTLConnector
  id="vtkMRMLIGTLConnectorNode1" name="IGTLConnector" hideFromEditors="false" selectable="true" selected="false" incomingNodeRef="vtkMRMLLinearTransformNode4 vtkMRMLLinearTransformNode5 vtkMRMLLinearTransformNode6 vtkMRMLIGTLStatusNode1" references="incoming:vtkMRMLLinearTransformNode4 vtkMRMLLinearTransformNode5 vtkMRMLLinearTransformNode6 vtkMRMLIGTLStatusNode1;" connectorType="CLIENT"  serverHostname="localhost"  serverPort="18944"  persistent="0"  state="0" restrictDeviceName="0"  ></IGTLConnector>
 <LinearTransform
  id="vtkMRMLLinearTransformNode4" name="StylusTipToReference" description="Received by OpenIGTLink" hideFromEditors="false" selectable="true" selected="false" attributes="Timestamp:15429861052366577640" storageNodeRef="vtkMRMLTransformStorageNode1" references="storage:vtkMRMLTransformStorageNode1;" userTags="" matrixTransformToParent="0.560439 -0.445741 -0.698014 -390.015  0.104604 0.87416 -0.474238 -136.085  0.821563 0.192766 0.53654 325.578  0 0 0 1" ></LinearTransform>
 <LinearTransform
  id="vtkMRMLLinearTransformNode5" name="StylusTipToTracker" description="Received by OpenIGTLink" hideFromEditors="false" selectable="true" selected="false" attributes="Timestamp:15429861052366577640" storageNodeRef="vtkMRMLTransformStorageNode2" references="storage:vtkMRMLTransformStorageNode2;" userTags="" matrixTransformToParent="-0.228271 -0.90775 0.351969 213.83  -0.719912 -0.0860056 -0.688716 -378.588  0.655453 -0.410601 -0.633868 -1754.77  0 0 0 1" ></LinearTransform>
 <LinearTransform
  id="vtkMRMLLinearTransformNode6" name="ReferenceToTracker" description="Received by OpenIGTLink" hideFromEditors="false" selectable="true" selected="false" attributes="Timestamp:1542986145296661988" storageNodeRef="vtkMRMLTransformStorageNode3" references="storage:vtkMRMLTransformStorageNode3;" userTags="" matrixTransformToParent="0.0309068 -0.984351 -0.17349 148.574  0.11522 0.175924 -0.977637 8.7349  0.992859 0.0102261 0.118855 -1404.97  0 0 0 1" ></LinearTransform>
 <FiducialRegistrationWizard
  id="vtkMRMLFiducialRegistrationWizardNode1" name="FiducialRegistrationWizard" hideFromEditors="false" selectable="true" selected="false" FromFiducialList="vtkMRMLMarkupsFiducialNode10" OutputTransform="vtkMRMLTransformNode2" ProbeTransformFrom="vtkMRMLLinearTransformNode4" ToFiducialList="vtkMRMLMarkupsFiducialNode5" references="FromFiducialList:vtkMRMLMarkupsFiducialNode10;OutputTransform:vtkMRMLTransformNode2;ProbeTransformFrom:vtkMRMLLinearTransformNode4;ToFiducialList:vtkMRMLMarkupsFiducialNode5;"  PointMatching="Manual"  RegistrationMode="Rigid"  UpdateMode="Manual" ></FiducialRegistrationWizard>
 <MarkupsDisplay
  id="vtkMRMLMarkupsDisplayNode1" name="vtkMRMLMarkupsDisplayNode1" hideFromEditors="true" selectable="true" selected="false" color="1 0 0" edgeColor="0 0 0" selectedColor="1 0 0" selectedAmbient="0.4" ambient="0" diffuse="1" selectedSpecular="0.5" specular="0" power="1" opacity="1" sliceIntersectionOpacity="1" pointSize="1" lineWidth="1" representation="2" lighting="true" interpolation="1" shading="true" visibility="true" edgeVisibility="false" clipping="false" sliceIntersectionVisibility="false" sliceIntersectionThickness="1" frontfaceCulling="false" backfaceCulling="true" scalarVisibility="false" vectorVisibility="false" tensorVisibility="false" interpolateTexture="false" scalarRangeFlag="UseManual" scalarRange="0 100"  textScale="3.4" glyphScale="2.1" glyphType="13" sliceProjection="6" sliceProjectionColor="1 1 1" sliceProjectionOpacity="0.6" ></MarkupsDisplay>
 <MarkupsFiducial
  id="vtkMRMLMarkupsFiducialNode1" name="1" hideFromEditors="false" selectable="true" selected="false" displayNodeRef="vtkMRMLMarkupsDisplayNode1" storageNodeRef="vtkMRMLMarkupsFiducialStorageNode1" references="display:vtkMRMLMarkupsDisplayNode1;storage:vtkMRMLMarkupsFiducialStorageNode1;" userTags="" locked="0" markupLabelFormat="%N-%d" ></MarkupsFiducial>
 <MarkupsDisplay
  id="vtkMRMLMarkupsDisplayNode2" name="vtkMRMLMarkupsDisplayNode2" hideFromEditors="true" selectable="true" selected="false" color="1 0 0" edgeColor="0 0 0" selectedColor="1 0 0" selectedAmbient="0.4" ambient="0" diffuse="1" selectedSpecular="0.5" specular="0" power="1" opacity="1" sliceIntersectionOpacity="1" pointSize="1" lineWidth="1" representation="2" lighting="true" interpolation="1" shading="true" visibility="true" edgeVisibility="false" clipping="false" sliceIntersectionVisibility="false" sliceIntersectionThickness="1" frontfaceCulling="false" backfaceCulling="true" scalarVisibility="false" vectorVisibility="false" tensorVisibility="false" interpolateTexture="false" scalarRangeFlag="UseManual" scalarRange="0 100"  textScale="3.4" glyphScale="2.1" glyphType="13" sliceProjection="6" sliceProjectionColor="1 1 1" sliceProjectionOpacity="0.6" ></MarkupsDisplay>
 <MarkupsFiducial
  id="vtkMRMLMarkupsFiducialNode2" name="2" hideFromEditors="false" selectable="true" selected="false" displayNodeRef="vtkMRMLMarkupsDisplayNode2" storageNodeRef="vtkMRMLMarkupsFiducialStorageNode2" references="display:vtkMRMLMarkupsDisplayNode2;storage:vtkMRMLMarkupsFiducialStorageNode2;" userTags="" locked="0" markupLabelFormat="%N-%d" ></MarkupsFiducial>
 <MarkupsDisplay
  id="vtkMRMLMarkupsDisplayNode3" name="vtkMRMLMarkupsDisplayNode3" hideFromEditors="true" selectable="true" selected="false" color="1 0 0" edgeColor="0 0 0" selectedColor="1 0 0" selectedAmbient="0.4" ambient="0" diffuse="1" selectedSpecular="0.5" specular="0" power="1" opacity="1" sliceIntersectionOpacity="1" pointSize="1" lineWidth="1" representation="2" lighting="true" interpolation="1" shading="true" visibility="true" edgeVisibility="false" clipping="false" sliceIntersectionVisibility="false" sliceIntersectionThickness="1" frontfaceCulling="false" backfaceCulling="true" scalarVisibility="false" vectorVisibility="false" tensorVisibility="false" interpolateTexture="false" scalarRangeFlag="UseManual" scalarRange="0 100"  textScale="3.4" glyphScale="2.1" glyphType="13" sliceProjection="6" sliceProjectionColor="1 1 1" sliceProjectionOpacity="0.6" ></MarkupsDisplay>
 <MarkupsFiducial
  id="vtkMRMLMarkupsFiducialNode3" name="3" hideFromEditors="false" selectable="true" selected="false" displayNodeRef="vtkMRMLMarkupsDisplayNode3" storageNodeRef="vtkMRMLMarkupsFiducialStorageNode3" references="display:vtkMRMLMarkupsDisplayNode3;storage:vtkMRMLMarkupsFiducialStorageNode3;" userTags="" locked="0" markupLabelFormat="%N-%d" ></MarkupsFiducial>
 <MarkupsDisplay
  id="vtkMRMLMarkupsDisplayNode4" name="vtkMRMLMarkupsDisplayNode4" hideFromEditors="true" selectable="true" selected="false" color="1 0 0" edgeColor="0 0 0" selectedColor="1 0 0" selectedAmbient="0.4" ambient="0" diffuse="1" selectedSpecular="0.5" specular="0" power="1" opacity="1" sliceIntersectionOpacity="1" pointSize="1" lineWidth="1" representation="2" lighting="true" interpolation="1" shading="true" visibility="true" edgeVisibility="false" clipping="false" sliceIntersectionVisibility="false" sliceIntersectionThickness="1" frontfaceCulling="false" backfaceCulling="true" scalarVisibility="false" vectorVisibility="false" tensorVisibility="false" interpolateTexture="false" scalarRangeFlag="UseManual" scalarRange="0 100"  textScale="3.4" glyphScale="2.1" glyphType="13" sliceProjection="6" sliceProjectionColor="1 1 1" sliceProjectionOpacity="0.6" ></MarkupsDisplay>
 <MarkupsFiducial
  id="vtkMRMLMarkupsFiducialNode4" name="4" hideFromEditors="false" selectable="true" selected="false" displayNodeRef="vtkMRMLMarkupsDisplayNode4" storageNodeRef="vtkMRMLMarkupsFiducialStorageNode4" references="display:vtkMRMLMarkupsDisplayNode4;storage:vtkMRMLMarkupsFiducialStorageNode4;" userTags="" locked="0" markupLabelFormat="%N-%d" ></MarkupsFiducial>
 <MarkupsDisplay
  id="vtkMRMLMarkupsDisplayNode6" name="vtkMRMLMarkupsDisplayNode6" hideFromEditors="true" selectable="true" selected="false" color="1 0 0" edgeColor="0 0 0" selectedColor="1 0 0" selectedAmbient="0.4" ambient="0" diffuse="1" selectedSpecular="0.5" specular="0" power="1" opacity="1" sliceIntersectionOpacity="1" pointSize="1" lineWidth="1" representation="2" lighting="true" interpolation="1" shading="true" visibility="true" edgeVisibility="false" clipping="false" sliceIntersectionVisibility="false" sliceIntersectionThickness="1" frontfaceCulling="false" backfaceCulling="true" scalarVisibility="false" vectorVisibility="false" tensorVisibility="false" interpolateTexture="false" scalarRangeFlag="UseManual" scalarRange="0 100"  textScale="3.4" glyphScale="2.1" glyphType="13" sliceProjection="6" sliceProjectionColor="1 1 1" sliceProjectionOpacity="0.6" ></MarkupsDisplay>
 <MarkupsFiducial
  id="vtkMRMLMarkupsFiducialNode6" name="6" hideFromEditors="false" selectable="true" selected="false" displayNodeRef="vtkMRMLMarkupsDisplayNode6" storageNodeRef="vtkMRMLMarkupsFiducialStorageNode5" references="display:vtkMRMLMarkupsDisplayNode6;storage:vtkMRMLMarkupsFiducialStorageNode5;" userTags="" locked="0" markupLabelFormat="%N-%d" ></MarkupsFiducial>
 <MarkupsDisplay
  id="vtkMRMLMarkupsDisplayNode7" name="vtkMRMLMarkupsDisplayNode7" hideFromEditors="true" selectable="true" selected="false" color="1 0 0" edgeColor="0 0 0" selectedColor="1 0 0" selectedAmbient="0.4" ambient="0" diffuse="1" selectedSpecular="0.5" specular="0" power="1" opacity="1" sliceIntersectionOpacity="1" pointSize="1" lineWidth="1" representation="2" lighting="true" interpolation="1" shading="true" visibility="true" edgeVisibility="false" clipping="false" sliceIntersectionVisibility="false" sliceIntersectionThickness="1" frontfaceCulling="false" backfaceCulling="true" scalarVisibility="false" vectorVisibility="false" tensorVisibility="false" interpolateTexture="false" scalarRangeFlag="UseManual" scalarRange="0 100"  textScale="3.4" glyphScale="2.1" glyphType="13" sliceProjection="6" sliceProjectionColor="1 1 1" sliceProjectionOpacity="0.6" ></MarkupsDisplay>
 <MarkupsFiducial
  id="vtkMRMLMarkupsFiducialNode7" name="7" hideFromEditors="false" selectable="true" selected="false" displayNodeRef="vtkMRMLMarkupsDisplayNode7" storageNodeRef="vtkMRMLMarkupsFiducialStorageNode6" references="display:vtkMRMLMarkupsDisplayNode7;storage:vtkMRMLMarkupsFiducialStorageNode6;" userTags="" locked="0" markupLabelFormat="%N-%d" ></MarkupsFiducial>
 <MarkupsDisplay
  id="vtkMRMLMarkupsDisplayNode8" name="vtkMRMLMarkupsDisplayNode8" hideFromEditors="true" selectable="true" selected="false" color="1 0 0" edgeColor="0 0 0" selectedColor="1 0 0" selectedAmbient="0.4" ambient="0" diffuse="1" selectedSpecular="0.5" specular="0" power="1" opacity="1" sliceIntersectionOpacity="1" pointSize="1" lineWidth="1" representation="2" lighting="true" interpolation="1" shading="true" visibility="true" edgeVisibility="false" clipping="false" sliceIntersectionVisibility="false" sliceIntersectionThickness="1" frontfaceCulling="false" backfaceCulling="true" scalarVisibility="false" vectorVisibility="false" tensorVisibility="false" interpolateTexture="false" scalarRangeFlag="UseManual" scalarRange="0 100"  textScale="3.4" glyphScale="2.1" glyphType="13" sliceProjection="6" sliceProjectionColor="1 1 1" sliceProjectionOpacity="0.6" ></MarkupsDisplay>
 <MarkupsFiducial
  id="vtkMRMLMarkupsFiducialNode8" name="8" hideFromEditors="false" selectable="true" selected="false" displayNodeRef="vtkMRMLMarkupsDisplayNode8" storageNodeRef="vtkMRMLMarkupsFiducialStorageNode7" references="display:vtkMRMLMarkupsDisplayNode8;storage:vtkMRMLMarkupsFiducialStorageNode7;" userTags="" locked="0" markupLabelFormat="%N-%d" ></MarkupsFiducial>
 <MarkupsDisplay
  id="vtkMRMLMarkupsDisplayNode9" name="vtkMRMLMarkupsDisplayNode9" hideFromEditors="true" selectable="true" selected="false" color="1 0 0" edgeColor="0 0 0" selectedColor="1 0 0" selectedAmbient="0.4" ambient="0" diffuse="1" selectedSpecular="0.5" specular="0" power="1" opacity="1" sliceIntersectionOpacity="1" pointSize="1" lineWidth="1" representation="2" lighting="true" interpolation="1" shading="true" visibility="true" edgeVisibility="false" clipping="false" sliceIntersectionVisibility="false" sliceIntersectionThickness="1" frontfaceCulling="false" backfaceCulling="true" scalarVisibility="false" vectorVisibility="false" tensorVisibility="false" interpolateTexture="false" scalarRangeFlag="UseManual" scalarRange="0 100"  textScale="3.4" glyphScale="2.1" glyphType="13" sliceProjection="6" sliceProjectionColor="1 1 1" sliceProjectionOpacity="0.6" ></MarkupsDisplay>
 <MarkupsFiducial
  id="vtkMRMLMarkupsFiducialNode9" name="9" hideFromEditors="false" selectable="true" selected="false" displayNodeRef="vtkMRMLMarkupsDisplayNode9" storageNodeRef="vtkMRMLMarkupsFiducialStorageNode8" references="display:vtkMRMLMarkupsDisplayNode9;storage:vtkMRMLMarkupsFiducialStorageNode8;" userTags="" locked="0" markupLabelFormat="%N-%d" ></MarkupsFiducial>
 <IGTLStatus
  id="vtkMRMLIGTLStatusNode1" name="OpenIGTLink" description="Received by OpenIGTLink" hideFromEditors="true" selectable="true" selected="false" attributes="Timestamp:00" ></IGTLStatus>
 <TransformStorage
  id="vtkMRMLTransformStorageNode1" name="TransformStorage" hideFromEditors="true" selectable="true" selected="false" fileName="StylusTipToReference.h5" useCompression="1" defaultWriteFileExtension="h5" readState="0" writeState="4" preferITKv3CompatibleTransforms="false" ></TransformStorage>
 <TransformStorage
  id="vtkMRMLTransformStorageNode2" name="TransformStorage_1" hideFromEditors="true" selectable="true" selected="false" fileName="StylusTipToTracker.h5" useCompression="1" defaultWriteFileExtension="h5" readState="0" writeState="4" preferITKv3CompatibleTransforms="false" ></TransformStorage>
 <TransformStorage
  id="vtkMRMLTransformStorageNode3" name="TransformStorage_2" hideFromEditors="true" selectable="true" selected="false" fileName="ReferenceToTracker.h5" useCompression="1" defaultWriteFileExtension="h5" readState="0" writeState="4" preferITKv3CompatibleTransforms="false" ></TransformStorage>
 <MarkupsFiducialStorage
  id="vtkMRMLMarkupsFiducialStorageNode1" name="MarkupsFiducialStorage" hideFromEditors="true" selectable="true" selected="false" fileName="1.fcsv" useCompression="1" defaultWriteFileExtension="fcsv" readState="4" writeState="4" coordinateSystem="0" ></MarkupsFiducialStorage>
 <MarkupsFiducialStorage
  id="vtkMRMLMarkupsFiducialStorageNode2" name="MarkupsFiducialStorage_1" hideFromEditors="true" selectable="true" selected="false" fileName="2.fcsv" useCompression="1" defaultWriteFileExtension="fcsv" readState="4" writeState="4" coordinateSystem="0" ></MarkupsFiducialStorage>
 <MarkupsFiducialStorage
  id="vtkMRMLMarkupsFiducialStorageNode3" name="MarkupsFiducialStorage_2" hideFromEditors="true" selectable="true" selected="false" fileName="3.fcsv" useCompression="1" defaultWriteFileExtension="fcsv" readState="4" writeState="4" coordinateSystem="0" ></MarkupsFiducialStorage>
 <MarkupsFiducialStorage
  id="vtkMRMLMarkupsFiducialStorageNode4" name="MarkupsFiducialStorage_3" hideFromEditors="true" selectable="true" selected="false" fileName="4.fcsv" useCompression="1" defaultWriteFileExtension="fcsv" readState="4" writeState="4" coordinateSystem="0" ></MarkupsFiducialStorage>
 <MarkupsFiducialStorage
  id="vtkMRMLMarkupsFiducialStorageNode5" name="MarkupsFiducialStorage_4" hideFromEditors="true" selectable="true" selected="false" fileName="6.fcsv" useCompression="1" defaultWriteFileExtension="fcsv" readState="4" writeState="4" coordinateSystem="0" ></MarkupsFiducialStorage>
 <MarkupsFiducialStorage
  id="vtkMRMLMarkupsFiducialStorageNode6" name="MarkupsFiducialStorage_5" hideFromEditors="true" selectable="true" selected="false" fileName="7.fcsv" useCompression="1" defaultWriteFileExtension="fcsv" readState="4" writeState="4" coordinateSystem="0" ></MarkupsFiducialStorage>
 <MarkupsFiducialStorage
  id="vtkMRMLMarkupsFiducialStorageNode7" name="MarkupsFiducialStorage_6" hideFromEditors="true" selectable="true" selected="false" fileName="8.fcsv" useCompression="1" defaultWriteFileExtension="fcsv" readState="4" writeState="4" coordinateSystem="0" ></MarkupsFiducialStorage>
 <MarkupsFiducialStorage
  id="vtkMRMLMarkupsFiducialStorageNode8" name="MarkupsFiducialStorage_7" hideFromEditors="true" selectable="true" selected="false" fileName="9.fcsv" useCompression="1" defaultWriteFileExtension="fcsv" readState="4" writeState="4" coordinateSystem="0" ></MarkupsFiducialStorage>
 <SceneView
  id="vtkMRMLSceneViewNode1" name="Master Scene View" hideFromEditors="false" selectable="true" selected="false" storageNodeRef="vtkMRMLSceneViewStorageNode1" references="storage:vtkMRMLSceneViewStorageNode1;" userTags="" screenshotType="4" sceneViewDescription="Scene at MRML file save point" >  <Crosshair
    id="vtkMRMLCrosshairNodedefault" name="Crosshair" hideFromEditors="true" selectable="true" selected="false" singletonTag="default" crosshairMode="NoCrosshair" navigation="false" crosshairBehavior="OffsetJumpSlice" crosshairThickness="Fine" crosshairRAS="0 0 0"  ></Crosshair>
  <Selection
    id="vtkMRMLSelectionNodeSingleton" name="Selection" hideFromEditors="true" selectable="true" selected="false" singletonTag="Singleton" frequencyUnitNodeRef="vtkMRMLUnitNodeApplicationFrequency" intensityUnitNodeRef="vtkMRMLUnitNodeApplicationIntensity" lengthUnitNodeRef="vtkMRMLUnitNodeApplicationLength" timeUnitNodeRef="vtkMRMLUnitNodeApplicationTime" velocityUnitNodeRef="vtkMRMLUnitNodeApplicationVelocity" references="unit/frequency:vtkMRMLUnitNodeApplicationFrequency;unit/intensity:vtkMRMLUnitNodeApplicationIntensity;unit/length:vtkMRMLUnitNodeApplicationLength;unit/time:vtkMRMLUnitNodeApplicationTime;unit/velocity:vtkMRMLUnitNodeApplicationVelocity;" activeVolumeID="NULL" secondaryVolumeID="NULL" activeLabelVolumeID="NULL" activeFiducialListID="NULL" activePlaceNodeID="vtkMRMLMarkupsFiducialNode5" activePlaceNodeClassName="vtkMRMLMarkupsFiducialNode" activeROIListID="NULL" activeCameraID="NULL" activeTableID="NULL" activeViewID="NULL" activeLayoutID="NULL" activePlotChartID="NULL"  ></Selection>
  <Interaction
    id="vtkMRMLInteractionNodeSingleton" name="Interaction" hideFromEditors="true" selectable="true" selected="false" singletonTag="Singleton" currentInteractionMode="Place" placeModePersistence="false" lastInteractionMode="Place"  ></Interaction>
  <View
    id="vtkMRMLViewNode1" name="View1" hideFromEditors="false" selectable="true" selected="false" singletonTag="1" attributes="MappedInLayout:1" layoutLabel="1" layoutName="1" active="false" visibility="true" backgroundColor="0.756863 0.764706 0.909804" backgroundColor2="0.454902 0.470588 0.745098" orientationMarkerType="none" orientationMarkerSize="medium" rulerType="none" AxisLabels="L;R;P;A;I;S" fieldOfView="200" letterSize="0.05" boxVisible="true" fiducialsVisible="true" fiducialLabelsVisible="true" axisLabelsVisible="true" axisLabelsCameraDependent="true" animationMode="Off" viewAxisMode="LookFrom" spinDegrees="2" spinMs="5" spinDirection="YawLeft" rotateDegrees="5" rockLength="200" rockCount="0" stereoType="NoStereo" renderMode="Perspective" useDepthPeeling="0"  ></View>
  <Slice
    id="vtkMRMLSliceNodeRed" name="Red" hideFromEditors="false" selectable="true" selected="false" singletonTag="Red" attributes="MappedInLayout:1" layoutLabel="R" layoutName="Red" active="false" visibility="true" backgroundColor="0 0 0" backgroundColor2="0 0 0" orientationMarkerType="none" orientationMarkerSize="medium" rulerType="none" AxisLabels="L;R;P;A;I;S" fieldOfView="533.841 410.584 1" dimensions="654 503 1" xyzOrigin="0 0 0" sliceResolutionMode="1" uvwExtents="533.841 410.584 1" uvwDimensions="256 256 1" uvwOrigin="0 0 0" activeSlice="0" layoutGridRows="1" layoutGridColumns="1" sliceToRAS="-1 0 0 0 0 1 0 0 0 0 1 0 0 0 0 1" orientationMatrixAxial="-1 0 0 0 1 0 0 0 1" orientationMatrixSagittal="0 0 1 -1 0 0 0 1 0" orientationMatrixCoronal="-1 0 0 0 0 1 0 1 0" layoutColor="0.952941 0.290196 0.2" orientation="Axial" orientationReference="Axial" jumpMode="1" sliceVisibility="false" widgetVisibility="false" useLabelOutline="false" sliceSpacingMode="0" prescribedSliceSpacing="1 1 1"  ></Slice>
  <Slice
    id="vtkMRMLSliceNodeYellow" name="Yellow" hideFromEditors="false" selectable="true" selected="false" singletonTag="Yellow" attributes="MappedInLayout:1" layoutLabel="Y" layoutName="Yellow" active="false" visibility="true" backgroundColor="0 0 0" backgroundColor2="0 0 0" orientationMarkerType="none" orientationMarkerSize="medium" rulerType="none" AxisLabels="L;R;P;A;I;S" fieldOfView="533.841 410.584 1" dimensions="654 503 1" xyzOrigin="0 0 0" sliceResolutionMode="1" uvwExtents="533.841 410.584 1" uvwDimensions="256 256 1" uvwOrigin="0 0 0" activeSlice="0" layoutGridRows="1" layoutGridColumns="1" sliceToRAS="0 0 1 0 -1 0 0 0 0 1 0 0 0 0 0 1" orientationMatrixAxial="-1 0 0 0 1 0 0 0 1" orientationMatrixSagittal="0 0 1 -1 0 0 0 1 0" orientationMatrixCoronal="-1 0 0 0 0 1 0 1 0" layoutColor="0.929412 0.835294 0.298039" orientation="Sagittal" orientationReference="Sagittal" jumpMode="1" sliceVisibility="false" widgetVisibility="false" useLabelOutline="false" sliceSpacingMode="0" prescribedSliceSpacing="1 1 1"  ></Slice>
  <Slice
    id="vtkMRMLSliceNodeGreen" name="Green" hideFromEditors="false" selectable="true" selected="false" singletonTag="Green" attributes="MappedInLayout:1" layoutLabel="G" layoutName="Green" active="false" visibility="true" backgroundColor="0 0 0" backgroundColor2="0 0 0" orientationMarkerType="none" orientationMarkerSize="medium" rulerType="none" AxisLabels="L;R;P;A;I;S" fieldOfView="533.841 410.584 1" dimensions="654 503 1" xyzOrigin="0 0 0" sliceResolutionMode="1" uvwExtents="533.841 410.584 1" uvwDimensions="256 256 1" uvwOrigin="0 0 0" activeSlice="0" layoutGridRows="1" layoutGridColumns="1" sliceToRAS="-1 0 0 0 0 0 1 0 0 1 0 0 0 0 0 1" orientationMatrixAxial="-1 0 0 0 1 0 0 0 1" orientationMatrixSagittal="0 0 1 -1 0 0 0 1 0" orientationMatrixCoronal="-1 0 0 0 0 1 0 1 0" layoutColor="0.431373 0.690196 0.294118" orientation="Coronal" orientationReference="Coronal" jumpMode="1" sliceVisibility="false" widgetVisibility="false" useLabelOutline="false" sliceSpacingMode="0" prescribedSliceSpacing="1 1 1"  ></Slice>
  <Layout
    id="vtkMRMLLayoutNodevtkMRMLLayoutNode" name="Layout" hideFromEditors="true" selectable="true" selected="false" singletonTag="vtkMRMLLayoutNode" currentViewArrangement="3" guiPanelVisibility="1" bottomPanelVisibility ="1" guiPanelLR="0" collapseSliceControllers="0"
 numberOfCompareViewRows="1" numberOfCompareViewColumns="1" numberOfLightboxRows="6" numberOfLightboxColumns="6" mainPanelSize="400" secondaryPanelSize="400"  ></Layout>
  <SliceComposite
    id="vtkMRMLSliceCompositeNodeRed" name="SliceComposite" hideFromEditors="true" selectable="true" selected="false" singletonTag="Red" backgroundVolumeID="" foregroundVolumeID="" labelVolumeID="" compositing="0" foregroundOpacity="0" labelOpacity="1" linkedControl="0" fiducialVisibility="1" fiducialLabelVisibility="1" sliceIntersectionVisibility="0" layoutName="Red" annotationSpace="IJKAndRAS" annotationMode="All" doPropagateVolumeSelection="1"  ></SliceComposite>
  <SliceComposite
    id="vtkMRMLSliceCompositeNodeYellow" name="SliceComposite_1" hideFromEditors="true" selectable="true" selected="false" singletonTag="Yellow" backgroundVolumeID="" foregroundVolumeID="" labelVolumeID="" compositing="0" foregroundOpacity="0" labelOpacity="1" linkedControl="0" fiducialVisibility="1" fiducialLabelVisibility="1" sliceIntersectionVisibility="0" layoutName="Yellow" annotationSpace="IJKAndRAS" annotationMode="All" doPropagateVolumeSelection="1"  ></SliceComposite>
  <SliceComposite
    id="vtkMRMLSliceCompositeNodeGreen" name="SliceComposite_2" hideFromEditors="true" selectable="true" selected="false" singletonTag="Green" backgroundVolumeID="" foregroundVolumeID="" labelVolumeID="" compositing="0" foregroundOpacity="0" labelOpacity="1" linkedControl="0" fiducialVisibility="1" fiducialLabelVisibility="1" sliceIntersectionVisibility="0" layoutName="Green" annotationSpace="IJKAndRAS" annotationMode="All" doPropagateVolumeSelection="1"  ></SliceComposite>
  <Camera
    id="vtkMRMLCameraNode1" name="Default Scene Camera" hideFromEditors="false" selectable="true" selected="false" userTags="" position="49.174 -28.3141 60.744" focalPoint="-100.811 -58.8694 40.7095" viewUp="-0.0621572 -0.315702 0.94682" parallelProjection="false" parallelScale="1" appliedTransform="1 0 0 0  0 1 0 0  0 0 1 0  0 0 0 1"  ></Camera>
  <SubjectHierarchy
    id="vtkMRMLSubjectHierarchyNode1" name="SubjectHierarchy" hideFromEditors="false" selectable="true" selected="false" attributes="SubjectHierarchyVersion:2"  >
    <SubjectHierarchyItem id="35" name="Scene" parent="0" type="" expanded="true" attributes="Level^Scene|"></SubjectHierarchyItem>
    <SubjectHierarchyItem id="36" name="UnresolvedItems" parent="0" type="" expanded="true" attributes="Level^UnresolvedItems|">
      <SubjectHierarchyItem id="19" dataNode="vtkMRMLLinearTransformNode4" parent="3" type="Transforms" expanded="true"></SubjectHierarchyItem>
      <SubjectHierarchyItem id="20" dataNode="vtkMRMLLinearTransformNode5" parent="3" type="Transforms" expanded="true"></SubjectHierarchyItem>
      <SubjectHierarchyItem id="21" dataNode="vtkMRMLLinearTransformNode6" parent="3" type="Transforms" expanded="true"></SubjectHierarchyItem>
      <SubjectHierarchyItem id="22" dataNode="vtkMRMLMarkupsFiducialNode1" parent="3" type="Markups" expanded="true"></SubjectHierarchyItem>
      <SubjectHierarchyItem id="23" dataNode="vtkMRMLMarkupsFiducialNode2" parent="3" type="Markups" expanded="true"></SubjectHierarchyItem>
      <SubjectHierarchyItem id="24" dataNode="vtkMRMLMarkupsFiducialNode3" parent="3" type="Markups" expanded="true"></SubjectHierarchyItem>
      <SubjectHierarchyItem id="25" dataNode="vtkMRMLMarkupsFiducialNode4" parent="3" type="Markups" expanded="true"></SubjectHierarchyItem>
      <SubjectHierarchyItem id="26" dataNode="vtkMRMLMarkupsFiducialNode6" parent="3" type="Markups" expanded="true"></SubjectHierarchyItem>
      <SubjectHierarchyItem id="27" dataNode="vtkMRMLMarkupsFiducialNode7" parent="3" type="Markups" expanded="true"></SubjectHierarchyItem>
      <SubjectHierarchyItem id="28" dataNode="vtkMRMLMarkupsFiducialNode8" parent="3" type="Markups" expanded="true"></SubjectHierarchyItem>
      <SubjectHierarchyItem id="29" dataNode="vtkMRMLMarkupsFiducialNode9" parent="3" type="Markups" expanded="true"></SubjectHierarchyItem>
      <SubjectHierarchyItem id="30" dataNode="vtkMRMLSceneViewNode1" parent="3" type="SceneViews" expanded="true"></SubjectHierarchyItem>
      <SubjectHierarchyItem id="31" dataNode="vtkMRMLMarkupsFiducialNode5" parent="3" type="Markups" expanded="true"></SubjectHierarchyItem>
      <SubjectHierarchyItem id="32" dataNode="vtkMRMLMarkupsFiducialNode10" parent="3" type="Markups" expanded="true"></SubjectHierarchyItem>
      <SubjectHierarchyItem id="33" dataNode="vtkMRMLTransformNode1" parent="3" type="Transforms" expanded="true"></SubjectHierarchyItem>
      <SubjectHierarchyItem id="34" dataNode="vtkMRMLTransformNode2" parent="3" type="Transforms" expanded="true"></SubjectHierarchyItem>
      <SubjectHierarchyItem id="3" name="Scene" parent="36" type="" expanded="true" attributes="Level^Scene|"></SubjectHierarchyItem></SubjectHierarchyItem></SubjectHierarchy>
  <ColorTableStorage
    id="vtkMRMLColorTableStorageNode22" name="ColorTableStorage_21" hideFromEditors="true" selectable="true" selected="false" fileName="../../../../../../AppData/Roaming/NA-MIC/Extensions-26813/SlicerRT/share/Slicer-4.8/qt-loadable-modules/Isodose/Isodose_ColorTable.ctbl" useCompression="1" defaultWriteFileExtension="ctbl" readState="0" writeState="0"  ></ColorTableStorage>
  <ClipModels
    id="vtkMRMLClipModelsNodevtkMRMLClipModelsNode" name="ClipModels" hideFromEditors="true" selectable="true" selected="false" singletonTag="vtkMRMLClipModelsNode" clipType="0" redSliceClipState="0" yellowSliceClipState="0" greenSliceClipState="0"  ></ClipModels>
  <ColorTableStorage
    id="vtkMRMLColorTableStorageNode23" name="ColorTableStorage_22" hideFromEditors="true" selectable="true" selected="false" fileName="../../../../../../AppData/Roaming/NA-MIC/Extensions-26813/SlicerRT/share/Slicer-4.8/qt-loadable-modules/DoseComparison/Gamma_ColorTable.ctbl" useCompression="1" defaultWriteFileExtension="ctbl" readState="0" writeState="0"  ></ColorTableStorage>
  <ScriptedModule
    id="vtkMRMLScriptedModuleNodeDataProbe" name="ScriptedModule" hideFromEditors="true" selectable="true" selected="false" singletonTag="DataProbe" ModuleName ="DataProbe"  ></ScriptedModule>
  <Camera
    id="vtkMRMLCameraNode2" name="Default Scene Camera" hideFromEditors="false" selectable="true" selected="false" userTags="" position="49.174 -28.3141 60.744" focalPoint="-100.811 -58.8694 40.7095" viewUp="-0.0621572 -0.315702 0.94682" parallelProjection="false" parallelScale="1" activetag="vtkMRMLViewNode1" appliedTransform="1 0 0 0  0 1 0 0  0 0 1 0  0 0 0 1"  ></Camera>
  <ColorTableStorage
    id="vtkMRMLColorTableStorageNode24" name="ColorTableStorage_21" hideFromEditors="true" selectable="true" selected="false" fileName="../../../../../../AppData/Roaming/NA-MIC/Extensions-26813/SlicerRT/share/Slicer-4.8/qt-loadable-modules/Isodose/Isodose_ColorTable.ctbl" useCompression="1" defaultWriteFileExtension="ctbl" readState="0" writeState="0"  ></ColorTableStorage>
  <ColorTableStorage
    id="vtkMRMLColorTableStorageNode25" name="ColorTableStorage_22" hideFromEditors="true" selectable="true" selected="false" fileName="../../../../../../AppData/Roaming/NA-MIC/Extensions-26813/SlicerRT/share/Slicer-4.8/qt-loadable-modules/DoseComparison/Gamma_ColorTable.ctbl" useCompression="1" defaultWriteFileExtension="ctbl" readState="0" writeState="0"  ></ColorTableStorage>
  <IGTLConnector
    id="vtkMRMLIGTLConnectorNode1" name="IGTLConnector" hideFromEditors="false" selectable="true" selected="false" incomingNodeRef="vtkMRMLLinearTransformNode4 vtkMRMLLinearTransformNode5 vtkMRMLLinearTransformNode6 vtkMRMLIGTLStatusNode1" references="incoming:vtkMRMLLinearTransformNode4 vtkMRMLLinearTransformNode5 vtkMRMLLinearTransformNode6 vtkMRMLIGTLStatusNode1;" connectorType="CLIENT"  serverHostname="localhost"  serverPort="18944"  persistent="0"  state="0" restrictDeviceName="0"   ></IGTLConnector>
  <LinearTransform
    id="vtkMRMLLinearTransformNode4" name="StylusTipToReference" description="Received by OpenIGTLink" hideFromEditors="false" selectable="true" selected="false" attributes="Timestamp:15429861052366577640" storageNodeRef="vtkMRMLTransformStorageNode1" references="storage:vtkMRMLTransformStorageNode1;" userTags="" matrixTransformToParent="0.560439 -0.445741 -0.698014 -390.015  0.104604 0.87416 -0.474238 -136.085  0.821563 0.192766 0.53654 325.578  0 0 0 1"  ></LinearTransform>
  <LinearTransform
    id="vtkMRMLLinearTransformNode5" name="StylusTipToTracker" description="Received by OpenIGTLink" hideFromEditors="false" selectable="true" selected="false" attributes="Timestamp:15429861052366577640" storageNodeRef="vtkMRMLTransformStorageNode2" references="storage:vtkMRMLTransformStorageNode2;" userTags="" matrixTransformToParent="-0.228271 -0.90775 0.351969 213.83  -0.719912 -0.0860056 -0.688716 -378.588  0.655453 -0.410601 -0.633868 -1754.77  0 0 0 1"  ></LinearTransform>
  <LinearTransform
    id="vtkMRMLLinearTransformNode6" name="ReferenceToTracker" description="Received by OpenIGTLink" hideFromEditors="false" selectable="true" selected="false" attributes="Timestamp:1542986145296661988" storageNodeRef="vtkMRMLTransformStorageNode3" references="storage:vtkMRMLTransformStorageNode3;" userTags="" matrixTransformToParent="0.0309068 -0.984351 -0.17349 148.574  0.11522 0.175924 -0.977637 8.7349  0.992859 0.0102261 0.118855 -1404.97  0 0 0 1"  ></LinearTransform>
  <FiducialRegistrationWizard
    id="vtkMRMLFiducialRegistrationWizardNode1" name="FiducialRegistrationWizard" hideFromEditors="false" selectable="true" selected="false" FromFiducialList="vtkMRMLMarkupsFiducialNode10" OutputTransform="vtkMRMLTransformNode2" ProbeTransformFrom="vtkMRMLLinearTransformNode4" ToFiducialList="vtkMRMLMarkupsFiducialNode5" references="FromFiducialList:vtkMRMLMarkupsFiducialNode10;OutputTransform:vtkMRMLTransformNode2;ProbeTransformFrom:vtkMRMLLinearTransformNode4;ToFiducialList:vtkMRMLMarkupsFiducialNode5;"    PointMatching="Manual"    RegistrationMode="Rigid"    UpdateMode="Manual"  ></FiducialRegistrationWizard>
  <MarkupsDisplay
    id="vtkMRMLMarkupsDisplayNode1" name="vtkMRMLMarkupsDisplayNode1" hideFromEditors="true" selectable="true" selected="false" color="1 0 0" edgeColor="0 0 0" selectedColor="1 0 0" selectedAmbient="0.4" ambient="0" diffuse="1" selectedSpecular="0.5" specular="0" power="1" opacity="1" sliceIntersectionOpacity="1" pointSize="1" lineWidth="1" representation="2" lighting="true" interpolation="1" shading="true" visibility="true" edgeVisibility="false" clipping="false" sliceIntersectionVisibility="false" sliceIntersectionThickness="1" frontfaceCulling="false" backfaceCulling="true" scalarVisibility="false" vectorVisibility="false" tensorVisibility="false" interpolateTexture="false" scalarRangeFlag="UseManual" scalarRange="0 100"  textScale="3.4" glyphScale="2.1" glyphType="13" sliceProjection="6" sliceProjectionColor="1 1 1" sliceProjectionOpacity="0.6"  ></MarkupsDisplay>
  <MarkupsFiducial
    id="vtkMRMLMarkupsFiducialNode1" name="1" hideFromEditors="false" selectable="true" selected="false" displayNodeRef="vtkMRMLMarkupsDisplayNode1" storageNodeRef="vtkMRMLMarkupsFiducialStorageNode1" references="display:vtkMRMLMarkupsDisplayNode1;storage:vtkMRMLMarkupsFiducialStorageNode1;" userTags="" locked="0" markupLabelFormat="%N-%d"  ></MarkupsFiducial>
  <MarkupsDisplay
    id="vtkMRMLMarkupsDisplayNode2" name="vtkMRMLMarkupsDisplayNode2" hideFromEditors="true" selectable="true" selected="false" color="1 0 0" edgeColor="0 0 0" selectedColor="1 0 0" selectedAmbient="0.4" ambient="0" diffuse="1" selectedSpecular="0.5" specular="0" power="1" opacity="1" sliceIntersectionOpacity="1" pointSize="1" lineWidth="1" representation="2" lighting="true" interpolation="1" shading="true" visibility="true" edgeVisibility="false" clipping="false" sliceIntersectionVisibility="false" sliceIntersectionThickness="1" frontfaceCulling="false" backfaceCulling="true" scalarVisibility="false" vectorVisibility="false" tensorVisibility="false" interpolateTexture="false" scalarRangeFlag="UseManual" scalarRange="0 100"  textScale="3.4" glyphScale="2.1" glyphType="13" sliceProjection="6" sliceProjectionColor="1 1 1" sliceProjectionOpacity="0.6"  ></MarkupsDisplay>
  <MarkupsFiducial
    id="vtkMRMLMarkupsFiducialNode2" name="2" hideFromEditors="false" selectable="true" selected="false" displayNodeRef="vtkMRMLMarkupsDisplayNode2" storageNodeRef="vtkMRMLMarkupsFiducialStorageNode2" references="display:vtkMRMLMarkupsDisplayNode2;storage:vtkMRMLMarkupsFiducialStorageNode2;" userTags="" locked="0" markupLabelFormat="%N-%d"  ></MarkupsFiducial>
  <MarkupsDisplay
    id="vtkMRMLMarkupsDisplayNode3" name="vtkMRMLMarkupsDisplayNode3" hideFromEditors="true" selectable="true" selected="false" color="1 0 0" edgeColor="0 0 0" selectedColor="1 0 0" selectedAmbient="0.4" ambient="0" diffuse="1" selectedSpecular="0.5" specular="0" power="1" opacity="1" sliceIntersectionOpacity="1" pointSize="1" lineWidth="1" representation="2" lighting="true" interpolation="1" shading="true" visibility="true" edgeVisibility="false" clipping="false" sliceIntersectionVisibility="false" sliceIntersectionThickness="1" frontfaceCulling="false" backfaceCulling="true" scalarVisibility="false" vectorVisibility="false" tensorVisibility="false" interpolateTexture="false" scalarRangeFlag="UseManual" scalarRange="0 100"  textScale="3.4" glyphScale="2.1" glyphType="13" sliceProjection="6" sliceProjectionColor="1 1 1" sliceProjectionOpacity="0.6"  ></MarkupsDisplay>
  <MarkupsFiducial
    id="vtkMRMLMarkupsFiducialNode3" name="3" hideFromEditors="false" selectable="true" selected="false" displayNodeRef="vtkMRMLMarkupsDisplayNode3" storageNodeRef="vtkMRMLMarkupsFiducialStorageNode3" references="display:vtkMRMLMarkupsDisplayNode3;storage:vtkMRMLMarkupsFiducialStorageNode3;" userTags="" locked="0" markupLabelFormat="%N-%d"  ></MarkupsFiducial>
  <MarkupsDisplay
    id="vtkMRMLMarkupsDisplayNode4" name="vtkMRMLMarkupsDisplayNode4" hideFromEditors="true" selectable="true" selected="false" color="1 0 0" edgeColor="0 0 0" selectedColor="1 0 0" selectedAmbient="0.4" ambient="0" diffuse="1" selectedSpecular="0.5" specular="0" power="1" opacity="1" sliceIntersectionOpacity="1" pointSize="1" lineWidth="1" representation="2" lighting="true" interpolation="1" shading="true" visibility="true" edgeVisibility="false" clipping="false" sliceIntersectionVisibility="false" sliceIntersectionThickness="1" frontfaceCulling="false" backfaceCulling="true" scalarVisibility="false" vectorVisibility="false" tensorVisibility="false" interpolateTexture="false" scalarRangeFlag="UseManual" scalarRange="0 100"  textScale="3.4" glyphScale="2.1" glyphType="13" sliceProjection="6" sliceProjectionColor="1 1 1" sliceProjectionOpacity="0.6"  ></MarkupsDisplay>
  <MarkupsFiducial
    id="vtkMRMLMarkupsFiducialNode4" name="4" hideFromEditors="false" selectable="true" selected="false" displayNodeRef="vtkMRMLMarkupsDisplayNode4" storageNodeRef="vtkMRMLMarkupsFiducialStorageNode4" references="display:vtkMRMLMarkupsDisplayNode4;storage:vtkMRMLMarkupsFiducialStorageNode4;" userTags="" locked="0" markupLabelFormat="%N-%d"  ></MarkupsFiducial>
  <MarkupsDisplay
    id="vtkMRMLMarkupsDisplayNode6" name="vtkMRMLMarkupsDisplayNode6" hideFromEditors="true" selectable="true" selected="false" color="1 0 0" edgeColor="0 0 0" selectedColor="1 0 0" selectedAmbient="0.4" ambient="0" diffuse="1" selectedSpecular="0.5" specular="0" power="1" opacity="1" sliceIntersectionOpacity="1" pointSize="1" lineWidth="1" representation="2" lighting="true" interpolation="1" shading="true" visibility="true" edgeVisibility="false" clipping="false" sliceIntersectionVisibility="false" sliceIntersectionThickness="1" frontfaceCulling="false" backfaceCulling="true" scalarVisibility="false" vectorVisibility="false" tensorVisibility="false" interpolateTexture="false" scalarRangeFlag="UseManual" scalarRange="0 100"  textScale="3.4" glyphScale="2.1" glyphType="13" sliceProjection="6" sliceProjectionColor="1 1 1" sliceProjectionOpacity="0.6"  ></MarkupsDisplay>
  <MarkupsFiducial
    id="vtkMRMLMarkupsFiducialNode6" name="6" hideFromEditors="false" selectable="true" selected="false" displayNodeRef="vtkMRMLMarkupsDisplayNode6" storageNodeRef="vtkMRMLMarkupsFiducialStorageNode5" references="display:vtkMRMLMarkupsDisplayNode6;storage:vtkMRMLMarkupsFiducialStorageNode5;" userTags="" locked="0" markupLabelFormat="%N-%d"  ></MarkupsFiducial>
  <MarkupsDisplay
    id="vtkMRMLMarkupsDisplayNode7" name="vtkMRMLMarkupsDisplayNode7" hideFromEditors="true" selectable="true" selected="false" color="1 0 0" edgeColor="0 0 0" selectedColor="1 0 0" selectedAmbient="0.4" ambient="0" diffuse="1" selectedSpecular="0.5" specular="0" power="1" opacity="1" sliceIntersectionOpacity="1" pointSize="1" lineWidth="1" representation="2" lighting="true" interpolation="1" shading="true" visibility="true" edgeVisibility="false" clipping="false" sliceIntersectionVisibility="false" sliceIntersectionThickness="1" frontfaceCulling="false" backfaceCulling="true" scalarVisibility="false" vectorVisibility="false" tensorVisibility="false" interpolateTexture="false" scalarRangeFlag="UseManual" scalarRange="0 100"  textScale="3.4" glyphScale="2.1" glyphType="13" sliceProjection="6" sliceProjectionColor="1 1 1" sliceProjectionOpacity="0.6"  ></MarkupsDisplay>
  <MarkupsFiducial
    id="vtkMRMLMarkupsFiducialNode7" name="7" hideFromEditors="false" selectable="true" selected="false" displayNodeRef="vtkMRMLMarkupsDisplayNode7" storageNodeRef="vtkMRMLMarkupsFiducialStorageNode6" references="display:vtkMRMLMarkupsDisplayNode7;storage:vtkMRMLMarkupsFiducialStorageNode6;" userTags="" locked="0" markupLabelFormat="%N-%d"  ></MarkupsFiducial>
  <MarkupsDisplay
    id="vtkMRMLMarkupsDisplayNode8" name="vtkMRMLMarkupsDisplayNode8" hideFromEditors="true" selectable="true" selected="false" color="1 0 0" edgeColor="0 0 0" selectedColor="1 0 0" selectedAmbient="0.4" ambient="0" diffuse="1" selectedSpecular="0.5" specular="0" power="1" opacity="1" sliceIntersectionOpacity="1" pointSize="1" lineWidth="1" representation="2" lighting="true" interpolation="1" shading="true" visibility="true" edgeVisibility="false" clipping="false" sliceIntersectionVisibility="false" sliceIntersectionThickness="1" frontfaceCulling="false" backfaceCulling="true" scalarVisibility="false" vectorVisibility="false" tensorVisibility="false" interpolateTexture="false" scalarRangeFlag="UseManual" scalarRange="0 100"  textScale="3.4" glyphScale="2.1" glyphType="13" sliceProjection="6" sliceProjectionColor="1 1 1" sliceProjectionOpacity="0.6"  ></MarkupsDisplay>
  <MarkupsFiducial
    id="vtkMRMLMarkupsFiducialNode8" name="8" hideFromEditors="false" selectable="true" selected="false" displayNodeRef="vtkMRMLMarkupsDisplayNode8" storageNodeRef="vtkMRMLMarkupsFiducialStorageNode7" references="display:vtkMRMLMarkupsDisplayNode8;storage:vtkMRMLMarkupsFiducialStorageNode7;" userTags="" locked="0" markupLabelFormat="%N-%d"  ></MarkupsFiducial>
  <MarkupsDisplay
    id="vtkMRMLMarkupsDisplayNode9" name="vtkMRMLMarkupsDisplayNode9" hideFromEditors="true" selectable="true" selected="false" color="1 0 0" edgeColor="0 0 0" selectedColor="1 0 0" selectedAmbient="0.4" ambient="0" diffuse="1" selectedSpecular="0.5" specular="0" power="1" opacity="1" sliceIntersectionOpacity="1" pointSize="1" lineWidth="1" representation="2" lighting="true" interpolation="1" shading="true" visibility="true" edgeVisibility="false" clipping="false" sliceIntersectionVisibility="false" sliceIntersectionThickness="1" frontfaceCulling="false" backfaceCulling="true" scalarVisibility="false" vectorVisibility="false" tensorVisibility="false" interpolateTexture="false" scalarRangeFlag="UseManual" scalarRange="0 100"  textScale="3.4" glyphScale="2.1" glyphType="13" sliceProjection="6" sliceProjectionColor="1 1 1" sliceProjectionOpacity="0.6"  ></MarkupsDisplay>
  <MarkupsFiducial
    id="vtkMRMLMarkupsFiducialNode9" name="9" hideFromEditors="false" selectable="true" selected="false" displayNodeRef="vtkMRMLMarkupsDisplayNode9" storageNodeRef="vtkMRMLMarkupsFiducialStorageNode8" references="display:vtkMRMLMarkupsDisplayNode9;storage:vtkMRMLMarkupsFiducialStorageNode8;" userTags="" locked="0" markupLabelFormat="%N-%d"  ></MarkupsFiducial>
  <IGTLStatus
    id="vtkMRMLIGTLStatusNode1" name="OpenIGTLink" description="Received by OpenIGTLink" hideFromEditors="true" selectable="true" selected="false" attributes="Timestamp:00"  ></IGTLStatus>
  <TransformStorage
    id="vtkMRMLTransformStorageNode1" name="TransformStorage" hideFromEditors="true" selectable="true" selected="false" fileName="StylusTipToReference.h5" useCompression="1" defaultWriteFileExtension="h5" readState="0" writeState="4" preferITKv3CompatibleTransforms="false"  ></TransformStorage>
  <TransformStorage
    id="vtkMRMLTransformStorageNode2" name="TransformStorage_1" hideFromEditors="true" selectable="true" selected="false" fileName="StylusTipToTracker.h5" useCompression="1" defaultWriteFileExtension="h5" readState="0" writeState="4" preferITKv3CompatibleTransforms="false"  ></TransformStorage>
  <TransformStorage
    id="vtkMRMLTransformStorageNode3" name="TransformStorage_2" hideFromEditors="true" selectable="true" selected="false" fileName="ReferenceToTracker.h5" useCompression="1" defaultWriteFileExtension="h5" readState="0" writeState="4" preferITKv3CompatibleTransforms="false"  ></TransformStorage>
  <MarkupsFiducialStorage
    id="vtkMRMLMarkupsFiducialStorageNode1" name="MarkupsFiducialStorage" hideFromEditors="true" selectable="true" selected="false" fileName="1.fcsv" useCompression="1" defaultWriteFileExtension="fcsv" readState="4" writeState="4" coordinateSystem="0"  ></MarkupsFiducialStorage>
  <MarkupsFiducialStorage
    id="vtkMRMLMarkupsFiducialStorageNode2" name="MarkupsFiducialStorage_1" hideFromEditors="true" selectable="true" selected="false" fileName="2.fcsv" useCompression="1" defaultWriteFileExtension="fcsv" readState="4" writeState="4" coordinateSystem="0"  ></MarkupsFiducialStorage>
  <MarkupsFiducialStorage
    id="vtkMRMLMarkupsFiducialStorageNode3" name="MarkupsFiducialStorage_2" hideFromEditors="true" selectable="true" selected="false" fileName="3.fcsv" useCompression="1" defaultWriteFileExtension="fcsv" readState="4" writeState="4" coordinateSystem="0"  ></MarkupsFiducialStorage>
  <MarkupsFiducialStorage
    id="vtkMRMLMarkupsFiducialStorageNode4" name="MarkupsFiducialStorage_3" hideFromEditors="true" selectable="true" selected="false" fileName="4.fcsv" useCompression="1" defaultWriteFileExtension="fcsv" readState="4" writeState="4" coordinateSystem="0"  ></MarkupsFiducialStorage>
  <MarkupsFiducialStorage
    id="vtkMRMLMarkupsFiducialStorageNode5" name="MarkupsFiducialStorage_4" hideFromEditors="true" selectable="true" selected="false" fileName="6.fcsv" useCompression="1" defaultWriteFileExtension="fcsv" readState="4" writeState="4" coordinateSystem="0"  ></MarkupsFiducialStorage>
  <MarkupsFiducialStorage
    id="vtkMRMLMarkupsFiducialStorageNode6" name="MarkupsFiducialStorage_5" hideFromEditors="true" selectable="true" selected="false" fileName="7.fcsv" useCompression="1" defaultWriteFileExtension="fcsv" readState="4" writeState="4" coordinateSystem="0"  ></MarkupsFiducialStorage>
  <MarkupsFiducialStorage
    id="vtkMRMLMarkupsFiducialStorageNode7" name="MarkupsFiducialStorage_6" hideFromEditors="true" selectable="true" selected="false" fileName="8.fcsv" useCompression="1" defaultWriteFileExtension="fcsv" readState="4" writeState="4" coordinateSystem="0"  ></MarkupsFiducialStorage>
  <MarkupsFiducialStorage
    id="vtkMRMLMarkupsFiducialStorageNode8" name="MarkupsFiducialStorage_7" hideFromEditors="true" selectable="true" selected="false" fileName="9.fcsv" useCompression="1" defaultWriteFileExtension="fcsv" readState="4" writeState="4" coordinateSystem="0"  ></MarkupsFiducialStorage>
  <MarkupsFiducialStorage
    id="vtkMRMLMarkupsFiducialStorageNode9" name="MarkupsFiducialStorage_8" hideFromEditors="true" selectable="true" selected="false" fileName="reference.fcsv" useCompression="1" defaultWriteFileExtension="fcsv" readState="0" writeState="4" coordinateSystem="0"  ></MarkupsFiducialStorage>
  <MarkupsFiducial
    id="vtkMRMLMarkupsFiducialNode5" name="reference" hideFromEditors="false" selectable="true" selected="false" displayNodeRef="vtkMRMLMarkupsDisplayNode5" storageNodeRef="vtkMRMLMarkupsFiducialStorageNode9" references="display:vtkMRMLMarkupsDisplayNode5;storage:vtkMRMLMarkupsFiducialStorageNode9;" userTags="" locked="0" markupLabelFormat="%N-%d"  ></MarkupsFiducial>
  <MarkupsDisplay
    id="vtkMRMLMarkupsDisplayNode5" name="MarkupsDisplay" hideFromEditors="true" selectable="true" selected="false" color="0.4 1 1" edgeColor="0 0 0" selectedColor="1 0.5 0.5" selectedAmbient="0.4" ambient="0" diffuse="1" selectedSpecular="0.5" specular="0" power="1" opacity="1" sliceIntersectionOpacity="1" pointSize="1" lineWidth="1" representation="2" lighting="true" interpolation="1" shading="true" visibility="true" edgeVisibility="false" clipping="false" sliceIntersectionVisibility="false" sliceIntersectionThickness="1" frontfaceCulling="false" backfaceCulling="true" scalarVisibility="false" vectorVisibility="false" tensorVisibility="false" interpolateTexture="false" scalarRangeFlag="UseData" scalarRange="0 100"  textScale="3.4" glyphScale="2.1" glyphType="13" sliceProjection="6" sliceProjectionColor="1 1 1" sliceProjectionOpacity="0.6"  ></MarkupsDisplay>
  <MarkupsFiducialStorage
    id="vtkMRMLMarkupsFiducialStorageNode10" name="MarkupsFiducialStorage_9" hideFromEditors="true" selectable="true" selected="false" fileName="phantom.fcsv" useCompression="1" defaultWriteFileExtension="fcsv" readState="0" writeState="4" coordinateSystem="0"  ></MarkupsFiducialStorage>
  <MarkupsFiducial
    id="vtkMRMLMarkupsFiducialNode10" name="phantom" hideFromEditors="false" selectable="true" selected="false" displayNodeRef="vtkMRMLMarkupsDisplayNode10" storageNodeRef="vtkMRMLMarkupsFiducialStorageNode10" references="display:vtkMRMLMarkupsDisplayNode10;storage:vtkMRMLMarkupsFiducialStorageNode10;" userTags="" locked="0" markupLabelFormat="%N-%d"  ></MarkupsFiducial>
  <MarkupsDisplay
    id="vtkMRMLMarkupsDisplayNode10" name="MarkupsDisplay_1" hideFromEditors="true" selectable="true" selected="false" color="0.4 1 1" edgeColor="0 0 0" selectedColor="1 0.5 0.5" selectedAmbient="0.4" ambient="0" diffuse="1" selectedSpecular="0.5" specular="0" power="1" opacity="1" sliceIntersectionOpacity="1" pointSize="1" lineWidth="1" representation="2" lighting="true" interpolation="1" shading="true" visibility="true" edgeVisibility="false" clipping="false" sliceIntersectionVisibility="false" sliceIntersectionThickness="1" frontfaceCulling="false" backfaceCulling="true" scalarVisibility="false" vectorVisibility="false" tensorVisibility="false" interpolateTexture="false" scalarRangeFlag="UseData" scalarRange="0 100"  textScale="3.4" glyphScale="2.1" glyphType="13" sliceProjection="6" sliceProjectionColor="1 1 1" sliceProjectionOpacity="0.6"  ></MarkupsDisplay>
  <Transform
    id="vtkMRMLTransformNode1" name="reftophantom" hideFromEditors="false" selectable="true" selected="false" storageNodeRef="vtkMRMLTransformStorageNode4" references="storage:vtkMRMLTransformStorageNode4;" userTags=""  ></Transform>
  <Transform
    id="vtkMRMLTransformNode2" name="phantomtoref" hideFromEditors="false" selectable="true" selected="false" storageNodeRef="vtkMRMLTransformStorageNode5" references="storage:vtkMRMLTransformStorageNode5;" userTags=""  ></Transform>
  <TransformStorage
    id="vtkMRMLTransformStorageNode4" name="TransformStorage_3" hideFromEditors="true" selectable="true" selected="false" fileName="reftophantom.h5" useCompression="1" defaultWriteFileExtension="h5" readState="0" writeState="4" preferITKv3CompatibleTransforms="false"  ></TransformStorage>
  <TransformStorage
    id="vtkMRMLTransformStorageNode5" name="TransformStorage_4" hideFromEditors="true" selectable="true" selected="false" fileName="phantomtoref.h5" useCompression="1" defaultWriteFileExtension="h5" readState="0" writeState="4" preferITKv3CompatibleTransforms="false"  ></TransformStorage>
</SceneView>
 <SceneViewStorage
  id="vtkMRMLSceneViewStorageNode1" name="SceneViewStorage" hideFromEditors="true" selectable="true" selected="false" fileName="Master%20Scene%20View.png" useCompression="1" defaultWriteFileExtension="png" readState="0" writeState="4" ></SceneViewStorage>
 <MarkupsFiducialStorage
  id="vtkMRMLMarkupsFiducialStorageNode9" name="MarkupsFiducialStorage_8" hideFromEditors="true" selectable="true" selected="false" fileName="reference.fcsv" useCompression="1" defaultWriteFileExtension="fcsv" readState="0" writeState="4" coordinateSystem="0" ></MarkupsFiducialStorage>
 <MarkupsFiducial
  id="vtkMRMLMarkupsFiducialNode5" name="reference" hideFromEditors="false" selectable="true" selected="false" displayNodeRef="vtkMRMLMarkupsDisplayNode5" storageNodeRef="vtkMRMLMarkupsFiducialStorageNode9" references="display:vtkMRMLMarkupsDisplayNode5;storage:vtkMRMLMarkupsFiducialStorageNode9;" userTags="" locked="0" markupLabelFormat="%N-%d" ></MarkupsFiducial>
 <MarkupsDisplay
  id="vtkMRMLMarkupsDisplayNode5" name="MarkupsDisplay" hideFromEditors="true" selectable="true" selected="false" color="0.4 1 1" edgeColor="0 0 0" selectedColor="1 0.5 0.5" selectedAmbient="0.4" ambient="0" diffuse="1" selectedSpecular="0.5" specular="0" power="1" opacity="1" sliceIntersectionOpacity="1" pointSize="1" lineWidth="1" representation="2" lighting="true" interpolation="1" shading="true" visibility="true" edgeVisibility="false" clipping="false" sliceIntersectionVisibility="false" sliceIntersectionThickness="1" frontfaceCulling="false" backfaceCulling="true" scalarVisibility="false" vectorVisibility="false" tensorVisibility="false" interpolateTexture="false" scalarRangeFlag="UseData" scalarRange="0 100"  textScale="3.4" glyphScale="2.1" glyphType="13" sliceProjection="6" sliceProjectionColor="1 1 1" sliceProjectionOpacity="0.6" ></MarkupsDisplay>
 <MarkupsFiducialStorage
  id="vtkMRMLMarkupsFiducialStorageNode10" name="MarkupsFiducialStorage_9" hideFromEditors="true" selectable="true" selected="false" fileName="phantom.fcsv" useCompression="1" defaultWriteFileExtension="fcsv" readState="0" writeState="4" coordinateSystem="0" ></MarkupsFiducialStorage>
 <MarkupsFiducial
  id="vtkMRMLMarkupsFiducialNode10" name="phantom" hideFromEditors="false" selectable="true" selected="false" displayNodeRef="vtkMRMLMarkupsDisplayNode10" storageNodeRef="vtkMRMLMarkupsFiducialStorageNode10" references="display:vtkMRMLMarkupsDisplayNode10;storage:vtkMRMLMarkupsFiducialStorageNode10;" userTags="" locked="0" markupLabelFormat="%N-%d" ></MarkupsFiducial>
 <MarkupsDisplay
  id="vtkMRMLMarkupsDisplayNode10" name="MarkupsDisplay_1" hideFromEditors="true" selectable="true" selected="false" color="0.4 1 1" edgeColor="0 0 0" selectedColor="1 0.5 0.5" selectedAmbient="0.4" ambient="0" diffuse="1" selectedSpecular="0.5" specular="0" power="1" opacity="1" sliceIntersectionOpacity="1" pointSize="1" lineWidth="1" representation="2" lighting="true" interpolation="1" shading="true" visibility="true" edgeVisibility="false" clipping="false" sliceIntersectionVisibility="false" sliceIntersectionThickness="1" frontfaceCulling="false" backfaceCulling="true" scalarVisibility="false" vectorVisibility="false" tensorVisibility="false" interpolateTexture="false" scalarRangeFlag="UseData" scalarRange="0 100"  textScale="3.4" glyphScale="2.1" glyphType="13" sliceProjection="6" sliceProjectionColor="1 1 1" sliceProjectionOpacity="0.6" ></MarkupsDisplay>
 <Transform
  id="vtkMRMLTransformNode1" name="reftophantom" hideFromEditors="false" selectable="true" selected="false" storageNodeRef="vtkMRMLTransformStorageNode4" references="storage:vtkMRMLTransformStorageNode4;" userTags="" ></Transform>
 <Transform
  id="vtkMRMLTransformNode2" name="phantomtoref" hideFromEditors="false" selectable="true" selected="false" storageNodeRef="vtkMRMLTransformStorageNode5" references="storage:vtkMRMLTransformStorageNode5;" userTags="" ></Transform>
 <TransformStorage
  id="vtkMRMLTransformStorageNode4" name="TransformStorage_3" hideFromEditors="true" selectable="true" selected="false" fileName="reftophantom.h5" useCompression="1" defaultWriteFileExtension="h5" readState="0" writeState="4" preferITKv3CompatibleTransforms="false" ></TransformStorage>
 <TransformStorage
  id="vtkMRMLTransformStorageNode5" name="TransformStorage_4" hideFromEditors="true" selectable="true" selected="false" fileName="phantomtoref.h5" useCompression="1" defaultWriteFileExtension="h5" readState="0" writeState="4" preferITKv3CompatibleTransforms="false" ></TransformStorage>
</MRML>
