# Supplementary material for: Evaluation of 3D ultrasound for image guidance
Source: PLoS One. 2020 Mar 26;15(3):e0229441. doi: 10.1371/journal.pone.0229441 (PMC7098612; doi:10.1371/journal.pone.0229441)
Supplement: S1 Data — (ZIP) [file pone.0229441.s001.zip › Data_PLOS_ONE - light/1_Calibratation error analyisis/Target error - 3D wobbler/7.4cm/reference points phantom cones/2nd/3 - Copy.fcsv]

# Markups fiducial file version = 4.8
# CoordinateSystem = 0
# columns = id,x,y,z,ow,ox,oy,oz,vis,sel,lock,label,desc,associatedNodeID
vtkMRMLMarkupsFiducialNode_21,-124.832,-68.6781,61.9149,0,0,0,1,1,1,0,3-1,,
vtkMRMLMarkupsFiducialNode_22,-124.755,-68.6873,61.993,0,0,0,1,1,1,0,3-2,,
vtkMRMLMarkupsFiducialNode_23,-124.804,-68.659,61.9595,0,0,0,1,1,1,0,3-3,,
vtkMRMLMarkupsFiducialNode_24,-124.773,-68.7141,61.9663,0,0,0,1,1,1,0,3-4,,
vtkMRMLMarkupsFiducialNode_25,-124.777,-68.7189,61.9771,0,0,0,1,1,1,0,3-5,,
vtkMRMLMarkupsFiducialNode_26,-124.825,-68.6768,61.9818,0,0,0,1,1,1,0,3-6,,
vtkMRMLMarkupsFiducialNode_27,-124.733,-68.7299,62.0236,0,0,0,1,1,1,0,3-7,,
vtkMRMLMarkupsFiducialNode_28,-124.794,-68.6687,62.0085,0,0,0,1,1,1,0,3-8,,
vtkMRMLMarkupsFiducialNode_29,-124.758,-68.7122,61.9823,0,0,0,1,1,1,0,3-9,,
vtkMRMLMarkupsFiducialNode_30,-124.675,-68.702,62.0447,0,0,0,1,1,1,0,3-10,,
vtkMRMLMarkupsFiducialNode_114,-125.087,-68.433,62.1736,0,0,0,1,1,1,0,3-11,,
vtkMRMLMarkupsFiducialNode_115,-125.09,-68.4275,62.1882,0,0,0,1,1,1,0,3-12,,
vtkMRMLMarkupsFiducialNode_116,-125.117,-68.4158,62.2541,0,0,0,1,1,1,0,3-13,,
vtkMRMLMarkupsFiducialNode_117,-125.183,-68.4049,62.2466,0,0,0,1,1,1,0,3-14,,
vtkMRMLMarkupsFiducialNode_118,-125.207,-68.4587,62.1819,0,0,0,1,1,1,0,3-15,,
vtkMRMLMarkupsFiducialNode_119,-125.187,-68.4442,62.2083,0,0,0,1,1,1,0,3-16,,
vtkMRMLMarkupsFiducialNode_120,-125.226,-68.4455,62.228,0,0,0,1,1,1,0,3-17,,
vtkMRMLMarkupsFiducialNode_121,-125.187,-68.4128,62.2058,0,0,0,1,1,1,0,3-18,,
vtkMRMLMarkupsFiducialNode_122,-125.084,-68.4428,62.239,0,0,0,1,1,1,0,3-19,,
vtkMRMLMarkupsFiducialNode_123,-125.189,-68.437,62.1856,0,0,0,1,1,1,0,3-20,,
vtkMRMLMarkupsFiducialNode_124,-125.203,-68.4555,62.1307,0,0,0,1,1,1,0,3-21,,
vtkMRMLMarkupsFiducialNode_125,-125.224,-68.4263,62.2532,0,0,0,1,1,1,0,3-22,,
vtkMRMLMarkupsFiducialNode_217,-124.829,-68.4711,62.0827,0,0,0,1,1,1,0,3-23,,
vtkMRMLMarkupsFiducialNode_218,-124.853,-68.4471,62.1202,0,0,0,1,1,1,0,3-24,,
vtkMRMLMarkupsFiducialNode_219,-124.932,-68.399,62.0833,0,0,0,1,1,1,0,3-25,,
vtkMRMLMarkupsFiducialNode_220,-124.904,-68.4715,62.0502,0,0,0,1,1,1,0,3-26,,
vtkMRMLMarkupsFiducialNode_221,-124.765,-68.4855,62.1133,0,0,0,1,1,1,0,3-27,,
vtkMRMLMarkupsFiducialNode_222,-124.913,-68.4644,62.0514,0,0,0,1,1,1,0,3-28,,
vtkMRMLMarkupsFiducialNode_223,-124.883,-68.5213,62.0351,0,0,0,1,1,1,0,3-29,,
vtkMRMLMarkupsFiducialNode_224,-124.891,-68.4494,62.1153,0,0,0,1,1,1,0,3-30,,
vtkMRMLMarkupsFiducialNode_225,-124.863,-68.4589,62.1462,0,0,0,1,1,1,0,3-31,,
vtkMRMLMarkupsFiducialNode_226,-125.024,-68.3405,62.1077,0,0,0,1,1,1,0,3-32,,
vtkMRMLMarkupsFiducialNode_227,-124.933,-68.4336,62.1406,0,0,0,1,1,1,0,3-33,,
vtkMRMLMarkupsFiducialNode_228,-124.917,-68.467,62.083,0,0,0,1,1,1,0,3-34,,
vtkMRMLMarkupsFiducialNode_229,-124.902,-68.4202,62.0896,0,0,0,1,1,1,0,3-35,,
vtkMRMLMarkupsFiducialNode_230,-124.878,-68.5144,62.0658,0,0,0,1,1,1,0,3-36,,
