# Supplementary material for: Evaluation of 3D ultrasound for image guidance
Source: PLoS One. 2020 Mar 26;15(3):e0229441. doi: 10.1371/journal.pone.0229441 (PMC7098612; doi:10.1371/journal.pone.0229441)
Supplement: S1 Data — (ZIP) [file pone.0229441.s001.zip › Data_PLOS_ONE - light/1_Calibratation error analyisis/Target error - 3D wobbler/7.4cm/reference points phantom cones/2nd/3.csv]

-124.832	-68.6781	61.9149
-124.755	-68.6873	61.993
-124.804	-68.659	61.9595
-124.773	-68.7141	61.9663
-124.777	-68.7189	61.9771
-124.825	-68.6768	61.9818
-124.733	-68.7299	62.0236
-124.794	-68.6687	62.0085
-124.758	-68.7122	61.9823
-124.675	-68.702	62.0447
-125.087	-68.433	62.1736
-125.09	-68.4275	62.1882
-125.117	-68.4158	62.2541
-125.183	-68.4049	62.2466
-125.207	-68.4587	62.1819
-125.187	-68.4442	62.2083
-125.226	-68.4455	62.228
-125.187	-68.4128	62.2058
-125.084	-68.4428	62.239
-125.189	-68.437	62.1856
-125.203	-68.4555	62.1307
-125.224	-68.4263	62.2532
-124.829	-68.4711	62.0827
-124.853	-68.4471	62.1202
-124.932	-68.399	62.0833
-124.904	-68.4715	62.0502
-124.765	-68.4855	62.1133
-124.913	-68.4644	62.0514
-124.883	-68.5213	62.0351
-124.891	-68.4494	62.1153
-124.863	-68.4589	62.1462
-125.024	-68.3405	62.1077
-124.933	-68.4336	62.1406
-124.917	-68.467	62.083
-124.902	-68.4202	62.0896
-124.878	-68.5144	62.0658
