# Supplementary material for: Evaluation of 3D ultrasound for image guidance
Source: PLoS One. 2020 Mar 26;15(3):e0229441. doi: 10.1371/journal.pone.0229441 (PMC7098612; doi:10.1371/journal.pone.0229441)
Supplement: S1 Data — (ZIP) [file pone.0229441.s001.zip › Data_PLOS_ONE - light/1_Calibratation error analyisis/Target error - 3D wobbler/7.4cm/reference points phantom cones/2nd/4 - Copy.fcsv]

# Markups fiducial file version = 4.8
# CoordinateSystem = 0
# columns = id,x,y,z,ow,ox,oy,oz,vis,sel,lock,label,desc,associatedNodeID
vtkMRMLMarkupsFiducialNode_31,-111.764,-52.8724,33.8659,0,0,0,1,1,1,0,4-1,,
vtkMRMLMarkupsFiducialNode_32,-111.678,-52.8444,33.8279,0,0,0,1,1,1,0,4-2,,
vtkMRMLMarkupsFiducialNode_33,-111.71,-52.8661,33.8537,0,0,0,1,1,1,0,4-3,,
vtkMRMLMarkupsFiducialNode_34,-111.776,-52.9021,33.849,0,0,0,1,1,1,0,4-4,,
vtkMRMLMarkupsFiducialNode_35,-111.634,-52.9484,33.8079,0,0,0,1,1,1,0,4-5,,
vtkMRMLMarkupsFiducialNode_36,-111.675,-52.906,33.8282,0,0,0,1,1,1,0,4-6,,
vtkMRMLMarkupsFiducialNode_37,-111.725,-52.906,33.7753,0,0,0,1,1,1,0,4-7,,
vtkMRMLMarkupsFiducialNode_38,-111.764,-52.8557,33.8039,0,0,0,1,1,1,0,4-8,,
vtkMRMLMarkupsFiducialNode_39,-111.687,-52.8981,33.854,0,0,0,1,1,1,0,4-9,,
vtkMRMLMarkupsFiducialNode_126,-111.995,-52.5548,33.5707,0,0,0,1,1,1,0,4-10,,
vtkMRMLMarkupsFiducialNode_127,-112.05,-52.5504,33.59,0,0,0,1,1,1,0,4-11,,
vtkMRMLMarkupsFiducialNode_128,-111.999,-52.5423,33.5488,0,0,0,1,1,1,0,4-12,,
vtkMRMLMarkupsFiducialNode_129,-112.005,-52.5852,33.5276,0,0,0,1,1,1,0,4-13,,
vtkMRMLMarkupsFiducialNode_130,-112.114,-52.5414,33.5394,0,0,0,1,1,1,0,4-14,,
vtkMRMLMarkupsFiducialNode_131,-112.101,-52.5671,33.607,0,0,0,1,1,1,0,4-15,,
vtkMRMLMarkupsFiducialNode_132,-112.073,-52.5737,33.5728,0,0,0,1,1,1,0,4-16,,
vtkMRMLMarkupsFiducialNode_133,-111.993,-52.5817,33.5711,0,0,0,1,1,1,0,4-17,,
vtkMRMLMarkupsFiducialNode_134,-112.047,-52.5678,33.5744,0,0,0,1,1,1,0,4-18,,
vtkMRMLMarkupsFiducialNode_135,-111.977,-52.5378,33.5651,0,0,0,1,1,1,0,4-19,,
vtkMRMLMarkupsFiducialNode_136,-112.001,-52.5669,33.5716,0,0,0,1,1,1,0,4-20,,
vtkMRMLMarkupsFiducialNode_137,-112.028,-52.5865,33.6065,0,0,0,1,1,1,0,4-21,,
vtkMRMLMarkupsFiducialNode_138,-111.992,-52.5801,33.5879,0,0,0,1,1,1,0,4-22,,
vtkMRMLMarkupsFiducialNode_139,-112.048,-52.5867,33.5612,0,0,0,1,1,1,0,4-23,,
vtkMRMLMarkupsFiducialNode_231,-111.84,-52.5838,33.6518,0,0,0,1,1,1,0,4-24,,
vtkMRMLMarkupsFiducialNode_232,-111.811,-52.5647,33.6814,0,0,0,1,1,1,0,4-25,,
vtkMRMLMarkupsFiducialNode_233,-111.773,-52.5642,33.6829,0,0,0,1,1,1,0,4-26,,
vtkMRMLMarkupsFiducialNode_234,-111.716,-52.6011,33.6372,0,0,0,1,1,1,0,4-27,,
vtkMRMLMarkupsFiducialNode_235,-111.796,-52.606,33.6535,0,0,0,1,1,1,0,4-28,,
vtkMRMLMarkupsFiducialNode_236,-111.718,-52.6113,33.6472,0,0,0,1,1,1,0,4-29,,
vtkMRMLMarkupsFiducialNode_237,-111.814,-52.5864,33.6926,0,0,0,1,1,1,0,4-30,,
vtkMRMLMarkupsFiducialNode_238,-111.758,-52.5785,33.6676,0,0,0,1,1,1,0,4-31,,
vtkMRMLMarkupsFiducialNode_239,-111.731,-52.6453,33.6892,0,0,0,1,1,1,0,4-32,,
vtkMRMLMarkupsFiducialNode_240,-111.755,-52.5938,33.7329,0,0,0,1,1,1,0,4-33,,
vtkMRMLMarkupsFiducialNode_241,-111.77,-52.6,33.6705,0,0,0,1,1,1,0,4-34,,
vtkMRMLMarkupsFiducialNode_242,-111.679,-52.5755,33.6831,0,0,0,1,1,1,0,4-35,,
vtkMRMLMarkupsFiducialNode_243,-111.695,-52.5759,33.6837,0,0,0,1,1,1,0,4-36,,
