# Supplementary material for: Evaluation of 3D ultrasound for image guidance
Source: PLoS One. 2020 Mar 26;15(3):e0229441. doi: 10.1371/journal.pone.0229441 (PMC7098612; doi:10.1371/journal.pone.0229441)
Supplement: S1 Data — (ZIP) [file pone.0229441.s001.zip › Data_PLOS_ONE - light/1_Calibratation error analyisis/Target error - 3D wobbler/7.4cm/reference points phantom cones/2nd/4.csv]

-111.764	-52.8724	33.8659
-111.678	-52.8444	33.8279
-111.71	-52.8661	33.8537
-111.776	-52.9021	33.849
-111.634	-52.9484	33.8079
-111.675	-52.906	33.8282
-111.725	-52.906	33.7753
-111.764	-52.8557	33.8039
-111.687	-52.8981	33.854
-111.995	-52.5548	33.5707
-112.05	-52.5504	33.59
-111.999	-52.5423	33.5488
-112.005	-52.5852	33.5276
-112.114	-52.5414	33.5394
-112.101	-52.5671	33.607
-112.073	-52.5737	33.5728
-111.993	-52.5817	33.5711
-112.047	-52.5678	33.5744
-111.977	-52.5378	33.5651
-112.001	-52.5669	33.5716
-112.028	-52.5865	33.6065
-111.992	-52.5801	33.5879
-112.048	-52.5867	33.5612
-111.84	-52.5838	33.6518
-111.811	-52.5647	33.6814
-111.773	-52.5642	33.6829
-111.716	-52.6011	33.6372
-111.796	-52.606	33.6535
-111.718	-52.6113	33.6472
-111.814	-52.5864	33.6926
-111.758	-52.5785	33.6676
-111.731	-52.6453	33.6892
-111.755	-52.5938	33.7329
-111.77	-52.6	33.6705
-111.679	-52.5755	33.6831
-111.695	-52.5759	33.6837
