# Supplementary material for: Evaluation of 3D ultrasound for image guidance
Source: PLoS One. 2020 Mar 26;15(3):e0229441. doi: 10.1371/journal.pone.0229441 (PMC7098612; doi:10.1371/journal.pone.0229441)
Supplement: S1 Data — (ZIP) [file pone.0229441.s001.zip › Data_PLOS_ONE - light/1_Calibratation error analyisis/Target error - 3D wobbler/7.4cm/reference points phantom cones/2nd/6 - Copy.fcsv]

# Markups fiducial file version = 4.8
# CoordinateSystem = 0
# columns = id,x,y,z,ow,ox,oy,oz,vis,sel,lock,label,desc,associatedNodeID
vtkMRMLMarkupsFiducialNode_40,-102.77,-49.2174,57.1308,0,0,0,1,1,1,0,6-1,,
vtkMRMLMarkupsFiducialNode_41,-102.732,-49.2297,57.091,0,0,0,1,1,1,0,6-2,,
vtkMRMLMarkupsFiducialNode_42,-102.635,-49.2532,57.174,0,0,0,1,1,1,0,6-3,,
vtkMRMLMarkupsFiducialNode_43,-102.656,-49.218,57.1691,0,0,0,1,1,1,0,6-4,,
vtkMRMLMarkupsFiducialNode_44,-102.684,-49.2561,57.141,0,0,0,1,1,1,0,6-5,,
vtkMRMLMarkupsFiducialNode_45,-102.633,-49.2195,57.1688,0,0,0,1,1,1,0,6-6,,
vtkMRMLMarkupsFiducialNode_46,-102.688,-49.2581,57.1554,0,0,0,1,1,1,0,6-7,,
vtkMRMLMarkupsFiducialNode_47,-102.656,-49.281,57.1644,0,0,0,1,1,1,0,6-8,,
vtkMRMLMarkupsFiducialNode_48,-102.623,-49.2313,57.1665,0,0,0,1,1,1,0,6-9,,
vtkMRMLMarkupsFiducialNode_49,-102.7,-49.2418,57.1402,0,0,0,1,1,1,0,6-10,,
vtkMRMLMarkupsFiducialNode_50,-102.634,-49.2373,57.1599,0,0,0,1,1,1,0,6-11,,
vtkMRMLMarkupsFiducialNode_140,-102.933,-49.0184,57.4594,0,0,0,1,1,1,0,6-12,,
vtkMRMLMarkupsFiducialNode_141,-102.897,-49.0246,57.4346,0,0,0,1,1,1,0,6-13,,
vtkMRMLMarkupsFiducialNode_142,-102.91,-48.9816,57.4189,0,0,0,1,1,1,0,6-14,,
vtkMRMLMarkupsFiducialNode_143,-102.943,-49.015,57.4577,0,0,0,1,1,1,0,6-15,,
vtkMRMLMarkupsFiducialNode_144,-102.986,-49.021,57.4317,0,0,0,1,1,1,0,6-16,,
vtkMRMLMarkupsFiducialNode_145,-102.864,-49.0435,57.4263,0,0,0,1,1,1,0,6-17,,
vtkMRMLMarkupsFiducialNode_146,-102.94,-48.9809,57.464,0,0,0,1,1,1,0,6-18,,
vtkMRMLMarkupsFiducialNode_147,-102.956,-49.0256,57.4323,0,0,0,1,1,1,0,6-19,,
vtkMRMLMarkupsFiducialNode_148,-102.992,-49.018,57.4424,0,0,0,1,1,1,0,6-20,,
vtkMRMLMarkupsFiducialNode_149,-102.947,-49.0114,57.4496,0,0,0,1,1,1,0,6-21,,
vtkMRMLMarkupsFiducialNode_150,-102.974,-49.0144,57.4117,0,0,0,1,1,1,0,6-22,,
vtkMRMLMarkupsFiducialNode_151,-102.985,-48.9988,57.4259,0,0,0,1,1,1,0,6-23,,
vtkMRMLMarkupsFiducialNode_244,-102.777,-48.9916,57.4796,0,0,0,1,1,1,0,6-24,,
vtkMRMLMarkupsFiducialNode_245,-102.788,-49.0165,57.4868,0,0,0,1,1,1,0,6-25,,
vtkMRMLMarkupsFiducialNode_246,-102.673,-49.0576,57.5402,0,0,0,1,1,1,0,6-26,,
vtkMRMLMarkupsFiducialNode_247,-102.692,-49.0189,57.5065,0,0,0,1,1,1,0,6-27,,
vtkMRMLMarkupsFiducialNode_248,-102.699,-49.0636,57.4822,0,0,0,1,1,1,0,6-28,,
vtkMRMLMarkupsFiducialNode_249,-102.731,-49.0355,57.5391,0,0,0,1,1,1,0,6-29,,
vtkMRMLMarkupsFiducialNode_250,-102.754,-49.0074,57.4553,0,0,0,1,1,1,0,6-30,,
vtkMRMLMarkupsFiducialNode_251,-102.778,-49.028,57.468,0,0,0,1,1,1,0,6-31,,
vtkMRMLMarkupsFiducialNode_252,-102.827,-49.0495,57.5028,0,0,0,1,1,1,0,6-32,,
vtkMRMLMarkupsFiducialNode_253,-102.717,-49.0201,57.4816,0,0,0,1,1,1,0,6-33,,
vtkMRMLMarkupsFiducialNode_254,-102.781,-49.0065,57.5046,0,0,0,1,1,1,0,6-34,,
