# Supplementary material for: Evaluation of 3D ultrasound for image guidance
Source: PLoS One. 2020 Mar 26;15(3):e0229441. doi: 10.1371/journal.pone.0229441 (PMC7098612; doi:10.1371/journal.pone.0229441)
Supplement: S1 Data — (ZIP) [file pone.0229441.s001.zip › Data_PLOS_ONE - light/1_Calibratation error analyisis/Target error - 3D wobbler/7.4cm/reference points phantom cones/2nd/6.csv]

-102.77	-49.2174	57.1308
-102.732	-49.2297	57.091
-102.635	-49.2532	57.174
-102.656	-49.218	57.1691
-102.684	-49.2561	57.141
-102.633	-49.2195	57.1688
-102.688	-49.2581	57.1554
-102.656	-49.281	57.1644
-102.623	-49.2313	57.1665
-102.7	-49.2418	57.1402
-102.634	-49.2373	57.1599
-102.933	-49.0184	57.4594
-102.897	-49.0246	57.4346
-102.91	-48.9816	57.4189
-102.943	-49.015	57.4577
-102.986	-49.021	57.4317
-102.864	-49.0435	57.4263
-102.94	-48.9809	57.464
-102.956	-49.0256	57.4323
-102.992	-49.018	57.4424
-102.947	-49.0114	57.4496
-102.974	-49.0144	57.4117
-102.985	-48.9988	57.4259
-102.777	-48.9916	57.4796
-102.788	-49.0165	57.4868
-102.673	-49.0576	57.5402
-102.692	-49.0189	57.5065
-102.699	-49.0636	57.4822
-102.731	-49.0355	57.5391
-102.754	-49.0074	57.4553
-102.778	-49.028	57.468
-102.827	-49.0495	57.5028
-102.717	-49.0201	57.4816
-102.781	-49.0065	57.5046
