# Supplementary material for: Evaluation of 3D ultrasound for image guidance
Source: PLoS One. 2020 Mar 26;15(3):e0229441. doi: 10.1371/journal.pone.0229441 (PMC7098612; doi:10.1371/journal.pone.0229441)
Supplement: S1 Data — (ZIP) [file pone.0229441.s001.zip › Data_PLOS_ONE - light/1_Calibratation error analyisis/Target error - 3D wobbler/7.4cm/reference points phantom cones/2nd/7 - Copy.fcsv]

# Markups fiducial file version = 4.8
# CoordinateSystem = 0
# columns = id,x,y,z,ow,ox,oy,oz,vis,sel,lock,label,desc,associatedNodeID
vtkMRMLMarkupsFiducialNode_51,-74.3592,-60.7878,15.9701,0,0,0,1,1,1,0,7-1,,
vtkMRMLMarkupsFiducialNode_52,-74.3114,-60.7828,16.0228,0,0,0,1,1,1,0,7-2,,
vtkMRMLMarkupsFiducialNode_53,-74.3178,-60.7657,16.0272,0,0,0,1,1,1,0,7-3,,
vtkMRMLMarkupsFiducialNode_54,-74.3021,-60.8264,16.0251,0,0,0,1,1,1,0,7-4,,
vtkMRMLMarkupsFiducialNode_55,-74.2804,-60.8163,16.0583,0,0,0,1,1,1,0,7-5,,
vtkMRMLMarkupsFiducialNode_56,-74.3237,-60.7882,16.0109,0,0,0,1,1,1,0,7-6,,
vtkMRMLMarkupsFiducialNode_57,-74.3609,-60.7822,16.009,0,0,0,1,1,1,0,7-7,,
vtkMRMLMarkupsFiducialNode_58,-74.3105,-60.8208,16.0255,0,0,0,1,1,1,0,7-8,,
vtkMRMLMarkupsFiducialNode_59,-74.2817,-60.808,16.0432,0,0,0,1,1,1,0,7-9,,
vtkMRMLMarkupsFiducialNode_60,-74.3137,-60.7948,16.0324,0,0,0,1,1,1,0,7-10,,
vtkMRMLMarkupsFiducialNode_61,-74.254,-60.7931,16.0703,0,0,0,1,1,1,0,7-11,,
vtkMRMLMarkupsFiducialNode_152,-74.6386,-60.5688,16.135,0,0,0,1,1,1,0,7-12,,
vtkMRMLMarkupsFiducialNode_153,-74.6429,-60.5608,16.1254,0,0,0,1,1,1,0,7-13,,
vtkMRMLMarkupsFiducialNode_154,-74.7038,-60.5637,16.1329,0,0,0,1,1,1,0,7-14,,
vtkMRMLMarkupsFiducialNode_155,-74.6457,-60.5599,16.133,0,0,0,1,1,1,0,7-15,,
vtkMRMLMarkupsFiducialNode_156,-74.6417,-60.5811,16.1489,0,0,0,1,1,1,0,7-16,,
vtkMRMLMarkupsFiducialNode_157,-74.6588,-60.6022,16.1543,0,0,0,1,1,1,0,7-17,,
vtkMRMLMarkupsFiducialNode_158,-74.7034,-60.5462,16.1537,0,0,0,1,1,1,0,7-18,,
vtkMRMLMarkupsFiducialNode_159,-74.693,-60.5488,16.1315,0,0,0,1,1,1,0,7-19,,
vtkMRMLMarkupsFiducialNode_160,-74.6549,-60.5757,16.1475,0,0,0,1,1,1,0,7-20,,
vtkMRMLMarkupsFiducialNode_161,-74.6405,-60.5573,16.1309,0,0,0,1,1,1,0,7-21,,
vtkMRMLMarkupsFiducialNode_162,-74.6496,-60.5895,16.1429,0,0,0,1,1,1,0,7-22,,
vtkMRMLMarkupsFiducialNode_163,-74.7286,-60.545,16.1455,0,0,0,1,1,1,0,7-23,,
vtkMRMLMarkupsFiducialNode_164,-74.6838,-60.5629,16.1893,0,0,0,1,1,1,0,7-24,,
vtkMRMLMarkupsFiducialNode_255,-74.5117,-60.6004,16.0709,0,0,0,1,1,1,0,7-25,,
vtkMRMLMarkupsFiducialNode_256,-74.4771,-60.6347,16.0859,0,0,0,1,1,1,0,7-26,,
vtkMRMLMarkupsFiducialNode_257,-74.5353,-60.6064,16.1004,0,0,0,1,1,1,0,7-27,,
vtkMRMLMarkupsFiducialNode_258,-74.4336,-60.624,16.0929,0,0,0,1,1,1,0,7-28,,
vtkMRMLMarkupsFiducialNode_259,-74.3826,-60.6576,16.0852,0,0,0,1,1,1,0,7-29,,
vtkMRMLMarkupsFiducialNode_260,-74.4582,-60.6477,16.0939,0,0,0,1,1,1,0,7-30,,
vtkMRMLMarkupsFiducialNode_261,-74.4656,-60.6129,16.0725,0,0,0,1,1,1,0,7-31,,
vtkMRMLMarkupsFiducialNode_262,-74.4351,-60.6239,16.0508,0,0,0,1,1,1,0,7-32,,
vtkMRMLMarkupsFiducialNode_263,-74.5228,-60.6271,16.0698,0,0,0,1,1,1,0,7-33,,
vtkMRMLMarkupsFiducialNode_264,-74.4054,-60.6229,16.0762,0,0,0,1,1,1,0,7-34,,
