# Supplementary material for: Evaluation of 3D ultrasound for image guidance
Source: PLoS One. 2020 Mar 26;15(3):e0229441. doi: 10.1371/journal.pone.0229441 (PMC7098612; doi:10.1371/journal.pone.0229441)
Supplement: S1 Data — (ZIP) [file pone.0229441.s001.zip › Data_PLOS_ONE - light/1_Calibratation error analyisis/Target error - 3D wobbler/7.4cm/reference points phantom cones/2nd/7.csv]

-74.3592	-60.7878	15.9701
-74.3114	-60.7828	16.0228
-74.3178	-60.7657	16.0272
-74.3021	-60.8264	16.0251
-74.2804	-60.8163	16.0583
-74.3237	-60.7882	16.0109
-74.3609	-60.7822	16.009
-74.3105	-60.8208	16.0255
-74.2817	-60.808	16.0432
-74.3137	-60.7948	16.0324
-74.254	-60.7931	16.0703
-74.6386	-60.5688	16.135
-74.6429	-60.5608	16.1254
-74.7038	-60.5637	16.1329
-74.6457	-60.5599	16.133
-74.6417	-60.5811	16.1489
-74.6588	-60.6022	16.1543
-74.7034	-60.5462	16.1537
-74.693	-60.5488	16.1315
-74.6549	-60.5757	16.1475
-74.6405	-60.5573	16.1309
-74.6496	-60.5895	16.1429
-74.7286	-60.545	16.1455
-74.6838	-60.5629	16.1893
-74.5117	-60.6004	16.0709
-74.4771	-60.6347	16.0859
-74.5353	-60.6064	16.1004
-74.4336	-60.624	16.0929
-74.3826	-60.6576	16.0852
-74.4582	-60.6477	16.0939
-74.4656	-60.6129	16.0725
-74.4351	-60.6239	16.0508
-74.5228	-60.6271	16.0698
-74.4054	-60.6229	16.0762
