# Supplementary material for: Evaluation of 3D ultrasound for image guidance
Source: PLoS One. 2020 Mar 26;15(3):e0229441. doi: 10.1371/journal.pone.0229441 (PMC7098612; doi:10.1371/journal.pone.0229441)
Supplement: S1 Data — (ZIP) [file pone.0229441.s001.zip › Data_PLOS_ONE - light/1_Calibratation error analyisis/Target error - 3D wobbler/7.4cm/reference points phantom cones/2nd/8 - Copy.fcsv]

# Markups fiducial file version = 4.8
# CoordinateSystem = 0
# columns = id,x,y,z,ow,ox,oy,oz,vis,sel,lock,label,desc,associatedNodeID
vtkMRMLMarkupsFiducialNode_62,-69.0664,-66.1688,46.5582,0,0,0,1,1,1,0,8-1,,
vtkMRMLMarkupsFiducialNode_63,-69.0073,-66.1963,46.5794,0,0,0,1,1,1,0,8-2,,
vtkMRMLMarkupsFiducialNode_64,-69.0739,-66.1533,46.5592,0,0,0,1,1,1,0,8-3,,
vtkMRMLMarkupsFiducialNode_65,-68.9886,-66.1704,46.5895,0,0,0,1,1,1,0,8-4,,
vtkMRMLMarkupsFiducialNode_66,-68.9285,-66.1826,46.6233,0,0,0,1,1,1,0,8-5,,
vtkMRMLMarkupsFiducialNode_67,-69.0458,-66.1577,46.5783,0,0,0,1,1,1,0,8-6,,
vtkMRMLMarkupsFiducialNode_68,-69.0035,-66.181,46.5785,0,0,0,1,1,1,0,8-7,,
vtkMRMLMarkupsFiducialNode_69,-69.0565,-66.1574,46.5714,0,0,0,1,1,1,0,8-8,,
vtkMRMLMarkupsFiducialNode_70,-69.0243,-66.164,46.5725,0,0,0,1,1,1,0,8-9,,
vtkMRMLMarkupsFiducialNode_71,-68.8778,-66.1586,46.642,0,0,0,1,1,1,0,8-10,,
vtkMRMLMarkupsFiducialNode_72,-69.0558,-66.1586,46.6142,0,0,0,1,1,1,0,8-11,,
vtkMRMLMarkupsFiducialNode_73,-69.0349,-66.1938,46.6031,0,0,0,1,1,1,0,8-12,,
vtkMRMLMarkupsFiducialNode_74,-69.0539,-66.1468,46.6232,0,0,0,1,1,1,0,8-13,,
vtkMRMLMarkupsFiducialNode_75,-68.9761,-66.1619,46.6175,0,0,0,1,1,1,0,8-14,,
vtkMRMLMarkupsFiducialNode_76,-68.9821,-66.1885,46.6521,0,0,0,1,1,1,0,8-15,,
vtkMRMLMarkupsFiducialNode_77,-69.0276,-66.1848,46.6116,0,0,0,1,1,1,0,8-16,,
vtkMRMLMarkupsFiducialNode_165,-69.2809,-66.0633,46.8409,0,0,0,1,1,1,0,8-17,,
vtkMRMLMarkupsFiducialNode_166,-69.2291,-66.0801,46.8169,0,0,0,1,1,1,0,8-18,,
vtkMRMLMarkupsFiducialNode_167,-69.353,-66.0146,46.8485,0,0,0,1,1,1,0,8-19,,
vtkMRMLMarkupsFiducialNode_168,-69.3301,-66.0245,46.8217,0,0,0,1,1,1,0,8-20,,
vtkMRMLMarkupsFiducialNode_169,-69.3265,-66.0255,46.8173,0,0,0,1,1,1,0,8-21,,
vtkMRMLMarkupsFiducialNode_170,-69.3426,-66.0315,46.8307,0,0,0,1,1,1,0,8-22,,
vtkMRMLMarkupsFiducialNode_171,-69.357,-66.0263,46.8392,0,0,0,1,1,1,0,8-23,,
vtkMRMLMarkupsFiducialNode_172,-69.3447,-66.0391,46.8393,0,0,0,1,1,1,0,8-24,,
vtkMRMLMarkupsFiducialNode_173,-69.2925,-66.0366,46.8449,0,0,0,1,1,1,0,8-25,,
vtkMRMLMarkupsFiducialNode_174,-69.263,-66.0453,46.8221,0,0,0,1,1,1,0,8-26,,
vtkMRMLMarkupsFiducialNode_175,-69.2494,-66.0483,46.8452,0,0,0,1,1,1,0,8-27,,
vtkMRMLMarkupsFiducialNode_176,-69.3715,-66.0348,46.8373,0,0,0,1,1,1,0,8-28,,
vtkMRMLMarkupsFiducialNode_265,-68.8747,-66.0879,46.6821,0,0,0,1,1,1,0,8-29,,
vtkMRMLMarkupsFiducialNode_266,-68.8053,-66.0959,46.7039,0,0,0,1,1,1,0,8-30,,
vtkMRMLMarkupsFiducialNode_267,-68.9957,-66.0546,46.6932,0,0,0,1,1,1,0,8-31,,
vtkMRMLMarkupsFiducialNode_268,-68.8551,-66.0826,46.7045,0,0,0,1,1,1,0,8-32,,
vtkMRMLMarkupsFiducialNode_269,-68.7694,-66.0886,46.6773,0,0,0,1,1,1,0,8-33,,
vtkMRMLMarkupsFiducialNode_270,-68.7698,-66.0851,46.6889,0,0,0,1,1,1,0,8-34,,
vtkMRMLMarkupsFiducialNode_271,-68.8673,-66.0788,46.6755,0,0,0,1,1,1,0,8-35,,
vtkMRMLMarkupsFiducialNode_272,-68.8707,-66.0672,46.7084,0,0,0,1,1,1,0,8-36,,
vtkMRMLMarkupsFiducialNode_273,-68.7633,-66.0955,46.7298,0,0,0,1,1,1,0,8-37,,
vtkMRMLMarkupsFiducialNode_274,-68.9264,-66.0644,46.6573,0,0,0,1,1,1,0,8-38,,
vtkMRMLMarkupsFiducialNode_275,-68.8515,-66.0864,46.6971,0,0,0,1,1,1,0,8-39,,
vtkMRMLMarkupsFiducialNode_276,-68.8788,-66.0669,46.6916,0,0,0,1,1,1,0,8-40,,
