# Supplementary material for: Evaluation of 3D ultrasound for image guidance
Source: PLoS One. 2020 Mar 26;15(3):e0229441. doi: 10.1371/journal.pone.0229441 (PMC7098612; doi:10.1371/journal.pone.0229441)
Supplement: S1 Data — (ZIP) [file pone.0229441.s001.zip › Data_PLOS_ONE - light/1_Calibratation error analyisis/Target error - 3D wobbler/7.4cm/reference points phantom cones/2nd/8.csv]

-69.0664	-66.1688	46.5582
-69.0073	-66.1963	46.5794
-69.0739	-66.1533	46.5592
-68.9886	-66.1704	46.5895
-68.9285	-66.1826	46.6233
-69.0458	-66.1577	46.5783
-69.0035	-66.181	46.5785
-69.0565	-66.1574	46.5714
-69.0243	-66.164	46.5725
-68.8778	-66.1586	46.642
-69.0558	-66.1586	46.6142
-69.0349	-66.1938	46.6031
-69.0539	-66.1468	46.6232
-68.9761	-66.1619	46.6175
-68.9821	-66.1885	46.6521
-69.0276	-66.1848	46.6116
-69.2809	-66.0633	46.8409
-69.2291	-66.0801	46.8169
-69.353	-66.0146	46.8485
-69.3301	-66.0245	46.8217
-69.3265	-66.0255	46.8173
-69.3426	-66.0315	46.8307
-69.357	-66.0263	46.8392
-69.3447	-66.0391	46.8393
-69.2925	-66.0366	46.8449
-69.263	-66.0453	46.8221
-69.2494	-66.0483	46.8452
-69.3715	-66.0348	46.8373
-68.8747	-66.0879	46.6821
-68.8053	-66.0959	46.7039
-68.9957	-66.0546	46.6932
-68.8551	-66.0826	46.7045
-68.7694	-66.0886	46.6773
-68.7698	-66.0851	46.6889
-68.8673	-66.0788	46.6755
-68.8707	-66.0672	46.7084
-68.7633	-66.0955	46.7298
-68.9264	-66.0644	46.6573
-68.8515	-66.0864	46.6971
-68.8788	-66.0669	46.6916
