# Supplementary material for: Evaluation of 3D ultrasound for image guidance
Source: PLoS One. 2020 Mar 26;15(3):e0229441. doi: 10.1371/journal.pone.0229441 (PMC7098612; doi:10.1371/journal.pone.0229441)
Supplement: S1 Data — (ZIP) [file pone.0229441.s001.zip › Data_PLOS_ONE - light/1_Calibratation error analyisis/Target error - 3D wobbler/7.4cm/reference points phantom cones/2nd/9 - Copy.fcsv]

# Markups fiducial file version = 4.8
# CoordinateSystem = 0
# columns = id,x,y,z,ow,ox,oy,oz,vis,sel,lock,label,desc,associatedNodeID
vtkMRMLMarkupsFiducialNode_78,-81.5343,-63.4918,73.015,0,0,0,1,1,1,0,9-1,,
vtkMRMLMarkupsFiducialNode_79,-81.5986,-63.4559,73.0336,0,0,0,1,1,1,0,9-2,,
vtkMRMLMarkupsFiducialNode_80,-81.5456,-63.4713,73.0401,0,0,0,1,1,1,0,9-3,,
vtkMRMLMarkupsFiducialNode_81,-81.5302,-63.4388,73.0293,0,0,0,1,1,1,0,9-4,,
vtkMRMLMarkupsFiducialNode_82,-81.5455,-63.4549,73.0289,0,0,0,1,1,1,0,9-5,,
vtkMRMLMarkupsFiducialNode_83,-81.5106,-63.4779,73.0575,0,0,0,1,1,1,0,9-6,,
vtkMRMLMarkupsFiducialNode_84,-81.588,-63.4615,73.0108,0,0,0,1,1,1,0,9-7,,
vtkMRMLMarkupsFiducialNode_85,-81.5963,-63.492,73.0142,0,0,0,1,1,1,0,9-8,,
vtkMRMLMarkupsFiducialNode_86,-81.5421,-63.4327,73.0801,0,0,0,1,1,1,0,9-9,,
vtkMRMLMarkupsFiducialNode_87,-81.5437,-63.4708,73.0399,0,0,0,1,1,1,0,9-10,,
vtkMRMLMarkupsFiducialNode_88,-81.5704,-63.4616,73.091,0,0,0,1,1,1,0,9-11,,
vtkMRMLMarkupsFiducialNode_177,-82.1544,-63.2167,72.8828,0,0,0,1,1,1,0,9-12,,
vtkMRMLMarkupsFiducialNode_178,-82.1085,-63.2045,72.9189,0,0,0,1,1,1,0,9-13,,
vtkMRMLMarkupsFiducialNode_179,-82.0724,-63.1877,72.9607,0,0,0,1,1,1,0,9-14,,
vtkMRMLMarkupsFiducialNode_180,-82.1505,-63.1941,72.9058,0,0,0,1,1,1,0,9-15,,
vtkMRMLMarkupsFiducialNode_181,-82.1246,-63.2097,72.9494,0,0,0,1,1,1,0,9-16,,
vtkMRMLMarkupsFiducialNode_182,-82.1337,-63.2191,72.894,0,0,0,1,1,1,0,9-17,,
vtkMRMLMarkupsFiducialNode_183,-82.2015,-63.1863,72.8833,0,0,0,1,1,1,0,9-18,,
vtkMRMLMarkupsFiducialNode_184,-82.0226,-63.198,72.917,0,0,0,1,1,1,0,9-19,,
vtkMRMLMarkupsFiducialNode_185,-82.1337,-63.2046,72.9026,0,0,0,1,1,1,0,9-20,,
vtkMRMLMarkupsFiducialNode_186,-82.0435,-63.2141,72.931,0,0,0,1,1,1,0,9-21,,
vtkMRMLMarkupsFiducialNode_187,-82.1193,-63.2127,72.8822,0,0,0,1,1,1,0,9-22,,
vtkMRMLMarkupsFiducialNode_188,-82.088,-63.2032,72.9045,0,0,0,1,1,1,0,9-23,,
vtkMRMLMarkupsFiducialNode_189,-82.1695,-63.2029,72.9151,0,0,0,1,1,1,0,9-24,,
vtkMRMLMarkupsFiducialNode_190,-82.1299,-63.1935,72.9213,0,0,0,1,1,1,0,9-25,,
vtkMRMLMarkupsFiducialNode_191,-82.1938,-63.1809,72.87,0,0,0,1,1,1,0,9-26,,
vtkMRMLMarkupsFiducialNode_192,-82.1683,-63.1917,72.9248,0,0,0,1,1,1,0,9-27,,
vtkMRMLMarkupsFiducialNode_277,-81.5627,-63.337,73.0523,0,0,0,1,1,1,0,9-28,,
vtkMRMLMarkupsFiducialNode_278,-81.605,-63.3701,73.0011,0,0,0,1,1,1,0,9-29,,
vtkMRMLMarkupsFiducialNode_279,-81.6393,-63.383,73.007,0,0,0,1,1,1,0,9-30,,
vtkMRMLMarkupsFiducialNode_280,-81.6672,-63.3364,73.0585,0,0,0,1,1,1,0,9-31,,
vtkMRMLMarkupsFiducialNode_281,-81.5621,-63.3201,73.0807,0,0,0,1,1,1,0,9-32,,
vtkMRMLMarkupsFiducialNode_282,-81.639,-63.3275,73.098,0,0,0,1,1,1,0,9-33,,
vtkMRMLMarkupsFiducialNode_283,-81.6303,-63.3667,73.0509,0,0,0,1,1,1,0,9-34,,
vtkMRMLMarkupsFiducialNode_284,-81.5407,-63.3519,72.9956,0,0,0,1,1,1,0,9-35,,
vtkMRMLMarkupsFiducialNode_285,-81.6327,-63.3524,73.0485,0,0,0,1,1,1,0,9-36,,
vtkMRMLMarkupsFiducialNode_286,-81.5689,-63.3504,73.0125,0,0,0,1,1,1,0,9-37,,
vtkMRMLMarkupsFiducialNode_287,-81.6789,-63.3434,73.0447,0,0,0,1,1,1,0,9-38,,
vtkMRMLMarkupsFiducialNode_288,-81.5722,-63.334,73.051,0,0,0,1,1,1,0,9-39,,
