# Supplementary material for: Evaluation of 3D ultrasound for image guidance
Source: PLoS One. 2020 Mar 26;15(3):e0229441. doi: 10.1371/journal.pone.0229441 (PMC7098612; doi:10.1371/journal.pone.0229441)
Supplement: S1 Data — (ZIP) [file pone.0229441.s001.zip › Data_PLOS_ONE - light/1_Calibratation error analyisis/Target error - 3D wobbler/7.4cm/reference points phantom cones/2nd/9.csv]

-81.5343	-63.4918	73.015
-81.5986	-63.4559	73.0336
-81.5456	-63.4713	73.0401
-81.5302	-63.4388	73.0293
-81.5455	-63.4549	73.0289
-81.5106	-63.4779	73.0575
-81.588	-63.4615	73.0108
-81.5963	-63.492	73.0142
-81.5421	-63.4327	73.0801
-81.5437	-63.4708	73.0399
-81.5704	-63.4616	73.091
-82.1544	-63.2167	72.8828
-82.1085	-63.2045	72.9189
-82.0724	-63.1877	72.9607
-82.1505	-63.1941	72.9058
-82.1246	-63.2097	72.9494
-82.1337	-63.2191	72.894
-82.2015	-63.1863	72.8833
-82.0226	-63.198	72.917
-82.1337	-63.2046	72.9026
-82.0435	-63.2141	72.931
-82.1193	-63.2127	72.8822
-82.088	-63.2032	72.9045
-82.1695	-63.2029	72.9151
-82.1299	-63.1935	72.9213
-82.1938	-63.1809	72.87
-82.1683	-63.1917	72.9248
-81.5627	-63.337	73.0523
-81.605	-63.3701	73.0011
-81.6393	-63.383	73.007
-81.6672	-63.3364	73.0585
-81.5621	-63.3201	73.0807
-81.639	-63.3275	73.098
-81.6303	-63.3667	73.0509
-81.5407	-63.3519	72.9956
-81.6327	-63.3524	73.0485
-81.5689	-63.3504	73.0125
-81.6789	-63.3434	73.0447
-81.5722	-63.334	73.051
