# Supplementary material for: Evaluation of 3D ultrasound for image guidance
Source: PLoS One. 2020 Mar 26;15(3):e0229441. doi: 10.1371/journal.pone.0229441 (PMC7098612; doi:10.1371/journal.pone.0229441)
Supplement: S1 Data — (ZIP) [file pone.0229441.s001.zip › Data_PLOS_ONE - light/1_Calibratation error analyisis/Target error - 3D wobbler/7.4cm/reference points phantom cones/2nd/LAST.m]

clear all
close all
clc


ref1 = mean(csvread('1.csv'));
ref2 = mean(csvread('2.csv'));
ref3 = mean(csvread('3.csv'));
ref4 = mean(csvread('4.csv'));

ref6 = mean(csvread('6.csv'));
ref7 = mean(csvread('7.csv'));
ref8 = mean(csvread('8.csv'));
ref9 = mean(csvread('9.csv'));


reference1=transpose([ref1(1),ref1(2),ref1(3),1]);
reference2=transpose([ref2(1),ref2(2),ref2(3),1]);
reference3=transpose([ref3(1),ref3(2),ref3(3),1]);
reference4=transpose([ref4(1),ref4(2),ref4(3),1]);

reference6=transpose([ref6(1),ref6(2),ref6(3),1]);
reference7=transpose([ref7(1),ref7(2),ref7(3),1]);
reference8=transpose([ref8(1),ref7(2),ref7(3),1]);
reference9=transpose([ref9(1),ref7(2),ref7(3),1]);
