# Supplementary material for: Evaluation of 3D ultrasound for image guidance
Source: PLoS One. 2020 Mar 26;15(3):e0229441. doi: 10.1371/journal.pone.0229441 (PMC7098612; doi:10.1371/journal.pone.0229441)
Supplement: S1 Data — (ZIP) [file pone.0229441.s001.zip › Data_PLOS_ONE - light/1_Calibratation error analyisis/Target error - 3D wobbler/7.4cm/reference points phantom cones/2nd/phantom.fcsv]

# Markups fiducial file version = 4.8
# CoordinateSystem = 0
# columns = id,x,y,z,ow,ox,oy,oz,vis,sel,lock,label,desc,associatedNodeID
vtkMRMLMarkupsFiducialNode_369,26.627,36.582,23.469,0,0,0,1,1,1,0,phantom-1,,
vtkMRMLMarkupsFiducialNode_370,54.722,23.379,37.742,0,0,0,1,1,1,0,phantom-2,,
vtkMRMLMarkupsFiducialNode_371,80.799,33.828,30.617,0,0,0,1,1,1,0,phantom-3,,
vtkMRMLMarkupsFiducialNode_372,48.471,43.518,41.74,0,0,0,1,1,1,0,phantom-4,,
vtkMRMLMarkupsFiducialNode_374,70.284,55.068,49.183,0,0,0,1,1,1,0,phantom-6,,
vtkMRMLMarkupsFiducialNode_375,28.417,79.264,30.617,0,0,0,1,1,1,0,phantom-7,,
vtkMRMLMarkupsFiducialNode_376,58.876,88.089,30.617,0,0,0,1,1,1,0,phantom-8,,
vtkMRMLMarkupsFiducialNode_377,85.977,78.076,37.742,0,0,0,1,1,1,0,phantom-9,,
