# Supplementary material for: Evaluation of 3D ultrasound for image guidance
Source: PLoS One. 2020 Mar 26;15(3):e0229441. doi: 10.1371/journal.pone.0229441 (PMC7098612; doi:10.1371/journal.pone.0229441)
Supplement: S1 Data — (ZIP) [file pone.0229441.s001.zip › Data_PLOS_ONE - light/1_Calibratation error analyisis/Target error - 3D wobbler/7.4cm/reference points phantom cones/2nd/reference.fcsv]

# Markups fiducial file version = 4.8
# CoordinateSystem = 0
# columns = id,x,y,z,ow,ox,oy,oz,vis,sel,lock,label,desc,associatedNodeID
vtkMRMLMarkupsFiducialNode_369,-116.497,-66.2005,8.4178,0,0,0,1,1,1,0,reference-1,,
vtkMRMLMarkupsFiducialNode_370,-132.559,-56.8504,37.0091,0,0,0,1,1,1,0,reference-2,,
vtkMRMLMarkupsFiducialNode_371,-124.95,-68.5137,62.1009,0,0,0,1,1,1,0,reference-3,,
vtkMRMLMarkupsFiducialNode_372,-111.853,-52.6558,33.6732,0,0,0,1,1,1,0,reference-4,,
vtkMRMLMarkupsFiducialNode_374,-102.793,-49.0909,57.3636,0,0,0,1,1,1,0,reference-6,,
vtkMRMLMarkupsFiducialNode_375,-74.492,-60.6584,16.0872,0,0,0,1,1,1,0,reference-7,,
vtkMRMLMarkupsFiducialNode_376,-69.0543,-66.1037,46.6972,0,0,0,1,1,1,0,reference-8,,
vtkMRMLMarkupsFiducialNode_377,-81.8056,-63.3206,72.9873,0,0,0,1,1,1,0,reference-9,,
